# Supplementary material for: Slide-tags enables single-nucleus barcoding for multimodal spatial genomics
Source: Nature. 2023 Dec 13;625(7993):101–9. doi: 10.1038/s41586-023-06837-4 (PMC10764288; doi:10.1038/s41586-023-06837-4)
Supplement: Supplementary file 4 — CA1 sublayer differential expression analysis results. [file 41586_2023_6837_MOESM4_ESM.csv]

	p_val	avg_log2FC	pct.1	pct.2	p_val_adj	minuslog10padj
Ndst4	1.70352777274761e-21	-2.8486272526361	0.485	0.967	5.49983941431567e-17	16.2596499909593
Fras1	4.89714945941563e-19	-1.21626813597742	0.155	0.85	1.58104470297234e-14	13.8010558505107
Col11a1	2.23841846469451e-18	-1.62003907977764	0.155	0.817	7.22673401326624e-14	13.1410579296042
Epha3	1.7228866144604e-17	1.49133881947375	0.928	0.45	5.56233943478541e-13	12.2547425123873
Fstl4	7.62477889515818e-17	1.33806064562146	0.907	0.333	2.46165986630182e-12	11.6087719548137
Astn2	4.91268418008758e-16	-1.3717043614629	0.773	0.983	1.58606008754128e-11	10.7996803635548
Grm1	9.0099471212269e-16	1.33094036196451	0.897	0.383	2.90886142808811e-11	10.5362769671167
Nr4a2	3.35375771586394e-13	-1.05232892725493	0.196	0.75	1.08276067856667e-08	7.96546752441206
Epha10	9.0016259354727e-13	-1.06205618693595	0.598	0.917	2.90617493326736e-08	7.53667824748255
Robo2	1.61407661075828e-12	1.02853195756285	0.979	0.933	5.2110463378331e-08	7.28307506496877
Tox2	2.66493973517222e-12	-0.733712354422459	0.072	0.583	8.60375793500351e-08	7.06531181690046
Kcnip4	3.98562712051874e-12	-0.655137634702499	1	1	1.28675971585948e-07	6.89050254386409
St18	4.31085089936352e-12	-0.753227710582044	0.021	0.467	1.39175821285951e-07	6.8564362072123
Mdga1	9.22406395150297e-12	0.878738911146439	0.866	0.4	2.97798904674273e-07	6.52607690394715
Dcc	9.63257626383028e-12	1.081494553568	0.979	0.883	3.10987724677761e-07	6.50725675312726
Ntm	1.09678830660918e-11	0.899011309040081	1	0.983	3.54098104788775e-07	6.45087639767561
Cntnap5a	1.38115539122816e-11	1.0934184841843	0.938	0.683	4.45906018058011e-07	6.35075666626499
Erc2	1.44307257196139e-11	0.817649467099924	0.99	0.95	4.65895979857735e-07	6.33171103699358
2010300C02Rik	1.51735146888653e-11	-0.734496819350356	1	1	4.89876921730015e-07	6.30991301982391
Tafa1	1.89590289714376e-11	0.833090158765883	0.979	0.95	6.12092250342864e-07	6.21318311903804
Spock3	2.60754073156134e-11	-0.681936053844089	0.103	0.583	8.41844525184579e-07	6.07476810813113
Ano3	2.6722946686103e-11	0.807406314126317	1	0.867	8.62750333760836e-07	6.06411486402667
Tenm4	2.95123801040127e-11	0.802600099361041	0.99	0.9	9.52807191658048e-07	6.0209949735177
Lpp	3.20215271727206e-11	-0.829591879504261	0.536	0.9	1.03381500477129e-06	5.98555716878075
Plch2	4.55375802584095e-11	-0.732947933534527	0.392	0.8	1.47018077864275e-06	5.8326292595785
Arl15	6.13449945032463e-11	0.722476466753803	0.969	0.967	1.98052314753731e-06	5.70322007737533
Olfm1	6.26319812670816e-11	0.810375501056618	0.979	0.883	2.02207351520773e-06	5.69420305909681
Fgf1	8.47648070278487e-11	-0.963174971666615	0.144	0.633	2.7366317948941e-06	5.56278363160079
Zfpm2	1.05406132528364e-10	-1.14102607263095	0.247	0.7	3.40303698867822e-06	5.46813333039536
Gm49678	1.39950348595757e-10	0.941410311950644	0.948	0.767	4.51829700441402e-06	5.34502522469086
Asic2	1.46196362952833e-10	1.11695900253753	0.948	0.917	4.71994957793222e-06	5.32606264080294
Adcy2	1.97423335362083e-10	0.732951739051352	0.99	0.967	6.37381238216486e-06	5.19560072445026
Syn2	4.40125435455021e-10	0.839223505691439	0.969	0.917	1.42094496836653e-05	4.84742274149375
Ap2b1	4.65085850491521e-10	-0.614351974871645	0.918	0.967	1.50152966831187e-05	4.82346608227496
Plcb1	5.36133989523519e-10	0.666690875546685	0.959	0.967	1.73090858517668e-05	4.76172586800079
Phactr1	7.06468619756495e-10	0.594929851201393	0.979	1	2.28083393888384e-05	4.64190633333438
Pde10a	2.08234811422033e-09	-0.720096911323017	0.969	1	6.72286088676033e-05	4.17244587531934
D430041D05Rik	2.39536997406452e-09	0.679086486342899	0.753	0.317	7.73345196126729e-05	4.11162660788109
Meis2	2.9875894784626e-09	0.830225704156504	0.876	0.517	9.64543263121649e-05	4.0156782879645
Nr4a1	3.51698849991193e-09	-0.747225693394674	0.557	0.867	0.000113545973719657	3.9448282610245
Pcdh7	3.92414162921414e-09	0.927676015395357	0.608	0.117	0.000126690912499179	3.89725453581114
Etv5	8.63257637633481e-09	-0.510487176738611	0.247	0.683	0.000278702728309969	3.55485877981858
Igsf21	1.12824974055843e-08	-0.341750861122493	0.082	0.483	0.000364255428739289	3.43859396693217
Stox2	1.33839248384638e-08	-0.727356189654669	0.928	0.967	0.000432100013409803	3.36441572021086
Chl1	1.62102832814337e-08	0.733533234201362	0.948	0.85	0.000523348995741088	3.28120860486684
Pde4d	1.68997372480262e-08	-0.84206207631605	0.959	0.95	0.000545608017052527	3.26311925687047
Zbtb16	1.82705800029225e-08	-0.695920189040287	0.918	0.933	0.000589865675394354	3.22924687492856
Ptprd	1.91851153621425e-08	-0.789428884489002	0.959	1	0.000619391449466771	3.20803479425697
Ryr2	2.41307792637703e-08	0.530613607823328	0.99	0.967	0.000779062208530824	3.10842786229793
Stac	2.44410551569491e-08	-0.70193445707232	0.753	0.9	0.000789079465742103	3.1028792581398
Alcam	2.48949114623814e-08	0.862645983992125	0.938	0.667	0.000803732216562983	3.09488862319246
Pde1a	2.48957832863779e-08	-0.646834062597459	0.99	0.983	0.000803760363400709	3.09487341439279
D630045J12Rik	2.91646683354313e-08	0.62859231147384	0.887	0.717	0.0009415813172094	3.02614216731985
Sorbs2	2.9702084599725e-08	0.660420089433522	0.959	0.783	0.000958931801302122	3.01821227851375
Gm40841	2.97228030343972e-08	0.562073382364765	0.763	0.3	0.000959600695965513	3.01790944572518
5530401A14Rik	3.19030341870485e-08	0.713823707178496	0.701	0.3	0.00102998945872886	2.98716721999319
Car2	3.41332556399754e-08	-0.663372636077515	0.351	0.75	0.00110199215833661	2.95782149586831
Slc16a2	4.32659360669822e-08	0.593140569511683	0.639	0.217	0.00139684074592252	2.85485310505946
Cd34	5.13636776485338e-08	0.454352012479956	0.598	0.167	0.00165827633288291	2.78034309752125
Gm48727	5.54272703580147e-08	0.701493129192465	0.856	0.533	0.0017894694235085	2.74727571795852
Cntn3	5.76334575350235e-08	0.518011603836143	0.979	0.8	0.00186069617651823	2.73032453478629
Pex5l	6.06571394792916e-08	-0.544951296940992	1	1	0.00195831574808893	2.70811728362724
Gm4258	6.71604112861085e-08	0.668840232700439	0.897	0.617	0.00216827387837201	2.66388586219206
Nrg2	7.29401380620295e-08	0.681511438502536	0.732	0.35	0.00235487235733262	2.62803262824143
Nr3c2	7.87768071293899e-08	-0.676716948909514	0.979	0.983	0.00254330921817235	2.59460083464066
Neto1	7.95489924573607e-08	-0.7949021567875	0.144	0.517	0.00256823922148589	2.59036452587868
Agbl4	8.17760366590735e-08	-0.710593536357938	0.928	0.967	0.00264013934353819	2.57837315095869
Vgll4	9.12454515282481e-08	0.545458714747131	0.557	0.167	0.00294585940258949	2.53078798462735
Atp8a1	9.71178495559565e-08	0.616034894502732	0.979	0.8	0.00313544977291406	2.50370015183999
Pcdh10	1.02777440362083e-07	-0.732065768653683	0.505	0.85	0.00331816966208985	2.47910141173371
Plppr4	1.57596410782749e-07	-0.479313415331647	0.99	1	0.00508800012212106	2.2934528869358
Ntrk2	1.60642047497291e-07	-0.573019730994093	0.959	0.983	0.00518632850345003	2.2851399783655
Srgap1	1.67222056569812e-07	-0.675830347566033	0.536	0.833	0.00539876409635637	2.26770564898533
Sash1	1.92002213038899e-07	0.682065663882606	0.845	0.567	0.00619879144796085	2.20769297479916
Fbn2	2.09497646407836e-07	0.602455122962176	0.814	0.517	0.00676363151427698	2.16982006099082
Plekha7	2.26562386185013e-07	-0.511056951493165	0.103	0.45	0.00731456663798315	2.13581139917746
Galntl6	2.32586491213054e-07	0.6049408382883	0.99	1	0.00750905486881345	2.12441472226209
Dach1	2.36230310180707e-07	-0.626900182998905	0.165	0.55	0.00762669556418411	2.11766358905559
Gm16351	2.47139450232096e-07	0.64849608238248	0.495	0.083	0.00797889715074323	2.09805713301597
Ak5	2.69075595211449e-07	0.679719548121602	0.732	0.35	0.00868710559140162	2.06112489962384
Hunk	2.73797415355544e-07	-0.704283143382983	0.814	0.9	0.00883954955475375	2.05356986517574
Lmo4	3.07883908569792e-07	-0.583394831547785	0.619	0.85	0.00994003198817573	2.00261221799043
Prkca	3.48104948495851e-07	-0.483511986204626	1	1	0.0112385682621885	1.94928901220434
9630014M24Rik	3.69374482935089e-07	-0.454110548903121	0.113	0.483	0.0119252551815594	1.92353231897486
March1	3.97528381867329e-07	0.549158732110467	0.99	0.933	0.0128342038085867	1.8916310683453
4930567K20Rik	4.39349367289287e-07	0.592603750680524	0.588	0.183	0.0141843943229346	1.84818920395154
Inpp4b	4.49360635282793e-07	-0.738710995237357	0.206	0.567	0.014507608110105	1.83840418440658
Ptprn	4.70383002776529e-07	-0.52267062531749	0.918	0.983	0.0151863152446402	1.81854758907639
Pak7	4.71099496464464e-07	0.579117666373216	0.928	0.817	0.0152094472433552	1.81788656921609
Lmo1	6.11246823100915e-07	0.487384503379901	0.753	0.367	0.0197341036838131	1.70478259432618
Cacna2d3	6.79465288758296e-07	-0.454816099174995	0.99	0.95	0.0219365368475616	1.65883193404067
Slc24a2	7.25311254741659e-07	-0.476057901781684	1	1	0.0234166738593345	1.63047479274459
Enox1	7.52228346355873e-07	-0.445450659161175	0.979	0.933	0.0242856921620994	1.61464951426644
Thsd7b	7.63470916874303e-07	0.746555770367138	0.825	0.6	0.0246486585512869	1.60820671126004
Zfp804a	8.37577600373638e-07	-0.70464833885244	0.918	0.95	0.0270411928280629	1.56797415491902
Clstn2	9.37405886796901e-07	0.739862575812555	0.969	0.9	0.030264149055238	1.51907153274796
Gabra2	9.74407533896385e-07	0.5299014875462	0.979	0.95	0.0314587472318448	1.50225857609067
Maml3	9.75184419106665e-07	-0.492121392086345	0.052	0.35	0.0314838289708587	1.50191245548093
Rapgef4	9.98829578111375e-07	-0.617243799238359	0.907	0.983	0.0322472129293258	1.49150781472545
Slc30a3	1.03124983120601e-06	0.374434741009819	0.598	0.233	0.033293900800486	1.47763531878506
1700016P03Rik	1.04372082215876e-06	-0.498982133540136	0.196	0.567	0.0336965267433954	1.47241486155936
Ptpn3	1.05737601856794e-06	-0.544047343284607	0.763	0.95	0.034137384759466	1.46676975293533
Zdhhc2	1.19938045306572e-06	-0.545788700254799	0.928	0.95	0.0387219979272267	1.41204224262438
Cacna2d1	1.24755494133835e-06	0.390323704242399	0.99	0.95	0.0402773112811086	1.39493952855417
Sulf2	1.24946222442796e-06	-0.320342439720219	0.144	0.517	0.0403388879156567	1.39427607882407
Gm47423	1.26386512427007e-06	-0.869622833718174	0.619	0.817	0.0408038855370593	1.38929847938666
Ptn	1.32767826305983e-06	-0.612823180280106	0.938	0.967	0.0428640927228866	1.36790636427631
Chrm3	1.56452112676729e-06	0.491345790443822	0.969	0.967	0.0505105645776819	1.29661777716966
Cplx2	1.6238069079002e-06	0.55575312904051	0.732	0.35	0.0524246060215581	1.28046482463575
Prkag2	1.68197178846178e-06	0.436434565496222	0.99	0.967	0.0543024591904885	1.26518050211143
Camk2g	1.86939937156734e-06	0.388402463901386	0.515	0.15	0.0603535587110517	1.21929711690042
Garem1	2.00146720289602e-06	-0.639819535091521	0.825	0.917	0.0646173686454979	1.18965073133862
Flna	2.03682915203132e-06	-0.445137605822989	0.402	0.75	0.0657590291733311	1.18204460708263
Osbpl1a	2.12134393553153e-06	0.468420023801574	0.753	0.367	0.0684875889586353	1.16438812245109
Calb1	2.19600106121565e-06	0.481906481253398	0.454	0.1	0.0708978942613473	1.1493666636076
Cacng3	2.21614701119193e-06	0.589135687730953	0.845	0.633	0.0715483062563314	1.14540064271812
Gm41414	2.52192775655993e-06	0.487040102372784	0.402	0.067	0.0814204376205374	1.08926656769386
Ank1	2.72864949727147e-06	-0.383464042922135	0.144	0.483	0.0880944490194095	1.05505145635743
Rab3c	2.83866560379716e-06	-0.536956397639904	0.928	0.967	0.0916463190185914	1.03788497382253
Pcdh17	2.87191596610121e-06	-0.525536572845378	0.67	0.883	0.0927198069655775	1.03282748120615
Kit	2.88503398173169e-06	0.465434355518317	0.423	0.083	0.0931433221002077	1.03084827634468
Scg2	2.96701022996951e-06	-0.5866186997593	0.619	0.817	0.0957899252745658	1.01868016553259
Samd5	3.01795008815109e-06	0.575018844983263	0.938	0.783	0.097434518595958	1.01128715626383
A430090L17Rik	3.08378775378669e-06	0.67431995358802	0.845	0.55	0.0995600876310031	1.00191472980506
Ssh2	3.13620832047939e-06	-0.474897227633015	0.887	0.95	0.101252485626677	0.99459430657552
Cpne5	3.26016050372113e-06	0.416175347922227	0.464	0.117	0.105254281862637	0.977760227544647
Tox	3.34909566762671e-06	-0.598371015536791	0.062	0.35	0.108125553629328	0.966071655827275
4921534H16Rik	4.28882848432957e-06	0.586537156243776	0.897	0.683	0.13846482761658	0.858660530656898
Lct	4.5451772574416e-06	0.379116948034982	0.433	0.083	0.146741047756502	0.833448384312337
Btbd9	5.0082651782441e-06	0.407475586717938	0.979	0.933	0.161691841279611	0.79131189336903
Grm7	5.14139139902458e-06	0.476805461778727	0.99	0.95	0.165989821317509	0.779918542569419
Satb1	5.4458331975309e-06	-0.337148938919335	0.103	0.417	0.175818724782285	0.75493487421918
Homer1	5.61711270459968e-06	-0.761530583128266	0.918	0.917	0.181348483668001	0.741486071389713
Opcml	5.94902438709334e-06	0.320736777069347	1	0.983	0.192064252337308	0.716553460007348
Tbc1d1	6.10951081274973e-06	-0.566227334718703	0.918	0.9	0.197245556589625	0.704992771491635
Plxna2	6.16151266935828e-06	0.452447439876831	0.907	0.667	0.198924436530232	0.70131186343985
Dclk1	6.42372151444142e-06	-0.352217060122154	0.99	0.983	0.207389849093741	0.683212504410148
Gm26936	7.27198063272165e-06	0.62194239707453	0.804	0.567	0.234775894727418	0.629346495687976
Hectd2	7.43583065096397e-06	-0.436307576662423	0.711	0.883	0.240065792566372	0.619669718985253
Egr1	7.6158001330926e-06	-0.453346098818466	0.412	0.7	0.245876107296895	0.609283671233874
Sdk2	8.17406313222246e-06	0.403568415176238	0.546	0.183	0.263899628223802	0.578561221604372
Cpeb1	8.5582457784574e-06	0.471506919273582	0.804	0.483	0.276302964957497	0.558614454722391
Gm48749	8.59773800260043e-06	0.73784614083353	0.948	0.8	0.277577971413955	0.55661500245698
Gm47448	9.27376438696144e-06	-0.446031592447195	0.309	0.667	0.29940348323305	0.523743151420845
C530008M17Rik	9.86481706359307e-06	0.506462374205167	0.938	0.783	0.318485618898102	0.496910173294739
Chst1	1.08865840082724e-05	-0.405893343812267	0.773	0.967	0.351473364707074	0.454107581025482
Cadps	1.14762317121558e-05	0.40803650520053	1	1	0.37051014082695	0.431199900923747
Arc	1.16670686619564e-05	-0.493342765315655	0.32	0.633	0.376671311751262	0.42403745551367
Ccn3	1.19014219008446e-05	0.360638880549559	0.495	0.15	0.384237406068767	0.41540035821852
Gnas	1.20578977922464e-05	-0.425893338843624	0.979	0.95	0.389289230222675	0.409727610973751
Nptx1	1.22546506283249e-05	0.406924168169137	0.464	0.15	0.395641395535469	0.402698274931038
Edil3	1.22904648624574e-05	0.384731994414007	0.412	0.083	0.396797658084439	0.401430899733602
Gm26979	1.25098937121879e-05	0.380776581455486	0.464	0.133	0.403881918497986	0.393745589445329
Sik3	1.61783305113937e-05	-0.489205775093957	0.918	0.967	0.522317400560347	0.282065505770392
Adam12	1.64675935330267e-05	-0.515025868404815	0.515	0.8	0.531656257213768	0.274369070421528
Erc1	1.68248112596218e-05	0.458771792939187	0.948	0.8	0.543189031516891	0.265049008241147
Nlgn1	1.73127667712984e-05	0.265105514549381	1	1	0.558942675211367	0.252632730782604
Klhl32	1.73682348305698e-05	-0.662238802292117	0.691	0.883	0.560733461504944	0.251243526809753
Scn3b	1.75390099128617e-05	-0.406104814245414	0.897	0.983	0.56624693503674	0.246994135708001
Mical3	1.78473950625791e-05	0.437282175195737	0.928	0.75	0.576203149595365	0.239424372143512
Tenm3	2.00852955425483e-05	-1.07218668624826	0.794	0.867	0.648453766591172	0.18812098277205
Cul4a	2.20378487280096e-05	0.484889039197523	0.876	0.7	0.71149194618379	0.147830011599001
Ncam2	2.22266708946969e-05	-0.735344802695579	0.515	0.8	0.71758806983529	0.144124790208908
Parp8	2.34991488175762e-05	0.516210461820405	0.907	0.783	0.758670019575446	0.119947077647028
Ptprk	2.37498031794854e-05	0.362265276464916	0.361	0.067	0.766762395649686	0.115339194388524
Rasl10a	2.52299343251177e-05	0.345753445723577	0.546	0.217	0.814548429686424	0.0890830892310987
Snhg11	2.55033744096417e-05	0.250296694475229	1	1	0.823376442815283	0.0844015625288214
Nos1	2.75606104161568e-05	0.346232977157717	0.278	0.017	0.889794307285623	0.0507103771026399
Kcnb2	2.7620249243425e-05	0.514188282735891	0.99	0.967	0.891719746823975	0.0497716159512382
Lin28b	2.8032639085403e-05	-0.38019262264103	0.113	0.383	0.905033752872236	0.0433352236535676
Fam189a1	2.98916285373382e-05	-0.348910319042827	0.979	0.933	0.965051227327963	0.0154496326091985
Hecw1	3.20515085423793e-05	0.50228723320015	0.794	0.583	1	0
Zmat4	3.42103035839291e-05	-0.457124293590986	0.866	0.967	1	0
Sgk1	3.68686584302272e-05	0.485725835830428	0.784	0.5	1	0
4930419G24Rik	3.72976125619426e-05	-0.521212440533322	0.979	0.983	1	0
Stim2	3.9961254254133e-05	0.46457698505448	0.938	0.833	1	0
Rnf112	4.24901898989956e-05	0.407465495009536	0.907	0.817	1	0
Crtac1	4.39172708765105e-05	0.431531489716697	0.402	0.117	1	0
Syt17	4.43622977964359e-05	0.36939508436701	0.361	0.067	1	0
Sorcs1	5.07840848231207e-05	-0.436374973659101	0.082	0.333	1	0
B3galt1	5.09090899074368e-05	0.419878830565485	0.959	0.983	1	0
Wwc1	5.63456931451906e-05	0.47965665470117	0.856	0.6	1	0
Gpr137c	5.71315506835513e-05	-0.570183321596937	0.598	0.85	1	0
Ssbp2	5.81163585909351e-05	0.572146977516294	0.825	0.65	1	0
C1ql3	6.28238914604204e-05	0.441442306265474	0.928	0.767	1	0
Gm26871	6.29984502730496e-05	0.442444874427197	0.959	0.9	1	0
Junb	6.34913675981589e-05	-0.421608243102221	0.34	0.65	1	0
Tmsb4x	6.60884348221963e-05	-0.541192533676698	0.979	1	1	0
Nav2	6.70865353795114e-05	0.410033929950234	0.99	0.933	1	0
Timp4	6.73806237877424e-05	0.460812269094021	0.68	0.4	1	0
Gm45645	6.83144170344819e-05	0.398176141018984	0.701	0.4	1	0
8030451O07Rik	7.20289208686112e-05	-0.322972889461407	0.134	0.4	1	0
Miat	7.92680165943198e-05	0.351874382401381	1	0.95	1	0
Fgf14	8.675577920204e-05	0.376334538711956	0.99	0.967	1	0
Gm19410	9.022401243208e-05	0.349959860073841	0.619	0.3	1	0
Ociad2	0.000100643330736478	-0.428310791637422	0.887	0.917	1	0
Enpp2	0.000101805383914406	0.311207501330194	0.577	0.283	1	0
Rbfox3	0.000103016283599796	0.374691265560888	0.99	0.983	1	0
Dock4	0.000103785854053849	-0.351967310229375	1	1	1	0
Akap6	0.000105325681184725	0.336408197476145	0.979	0.967	1	0
Sv2b	0.000109094239368087	0.400245420604345	0.969	0.883	1	0
Penk	0.000110980743964375	0.273091033104106	0.361	0.1	1	0
9630028H03Rik	0.000111601129799063	0.694311995296957	0.897	0.833	1	0
Gm48091	0.000111607577938587	0.389217923837071	0.969	0.9	1	0
Reps2	0.000116042028414697	-0.35505514936047	0.918	0.883	1	0
Folh1	0.000116446727431577	0.257233372843008	0.33	0.067	1	0
Prkd1	0.000123773790079178	0.358597290677595	0.381	0.117	1	0
Stxbp5l	0.000123924927102835	-0.41075762648134	0.99	0.967	1	0
Dgki	0.00012759677495481	0.399279109206766	0.99	0.933	1	0
Amph	0.000136057707317569	0.444133625879309	0.959	0.9	1	0
Unc13b	0.000137463279237119	-0.486520036738229	0.856	0.917	1	0
Cdh6	0.00014300199928514	0.364799536437705	0.67	0.367	1	0
Gm17171	0.000143675493440538	0.521135393492963	0.835	0.65	1	0
Satb2	0.000146875386292542	0.429100341241799	0.804	0.633	1	0
Ppp1r16b	0.000147266615756018	0.370497876427642	0.567	0.267	1	0
Actn2	0.000150397460165164	0.2578720593264	0.361	0.1	1	0
Acss1	0.000152936198732573	-0.357418939826645	0.361	0.683	1	0
Epha5	0.000154308951729923	0.255913203376986	0.99	1	1	0
Klf10	0.000157610157429155	0.347068082173861	0.495	0.183	1	0
Kcnh5	0.000159082708034451	0.323764002072072	0.464	0.183	1	0
Syt16	0.000162323725005002	0.413768604648357	0.99	0.95	1	0
Csmd3	0.000164641997564633	0.448447967194741	0.969	0.95	1	0
Slc9a9	0.000168848079026013	0.502877273611617	0.897	0.867	1	0
Cdh18	0.000169024644297676	-0.444964715654566	0.443	0.683	1	0
Sybu	0.000170646925792428	0.423270027774954	0.948	0.817	1	0
Grid2	0.000178375690032748	-0.473507108538283	0.691	0.85	1	0
Gabrb1	0.000183520105556901	-0.428509312916863	0.979	1	1	0
Mpp6	0.000192488073229072	0.410480917846375	0.948	0.9	1	0
Lrmp	0.000205412185494718	0.276625025460758	0.443	0.167	1	0
Mrpl42	0.000215905801068473	-0.340842495558264	0.237	0.533	1	0
Ralyl	0.000230611822978665	0.293412073365766	0.99	1	1	0
Sorbs2os	0.000236920241181097	0.354767914374155	0.948	0.933	1	0
Atp2c1	0.000237184913782557	-0.371557033913519	0.979	0.95	1	0
Atp2b2	0.00024402867431753	0.383834884778637	1	0.95	1	0
Sec14l1	0.000249103138016062	-0.416806135474306	0.845	0.917	1	0
Arpc2	0.000258200928485889	-0.447039146217687	0.979	1	1	0
Tubb4a	0.000259330338866614	-0.357594230512669	0.361	0.617	1	0
Gm15414	0.000259348681813114	0.467627600827807	0.825	0.55	1	0
Efcab6	0.000260169736666884	0.25543889965143	0.299	0.05	1	0
Kcnc2	0.000267674813067003	0.515948742966161	0.938	0.85	1	0
Btbd10	0.000271476726112002	0.360610542296087	0.784	0.533	1	0
Ppm1e	0.000273133107928954	-0.380592210464247	0.99	1	1	0
Pitpnm3	0.000296758261133169	0.270164760279344	0.433	0.167	1	0
Hectd4	0.000307018635163219	0.374624425060345	0.928	0.833	1	0
Smarca2	0.000308400827263677	0.383355287705202	0.68	0.417	1	0
Nav1	0.000320106242580108	0.407724202073498	0.938	0.817	1	0
Slc2a9	0.000320782253055075	-0.670528316934992	0.505	0.683	1	0
Camk2n1	0.00032168049398634	0.423540952037588	0.814	0.583	1	0
Tmem200a	0.000323587728104528	0.484789075452961	0.948	0.85	1	0
Xylt1	0.00032458358305851	0.416414067864139	0.918	0.85	1	0
Atp1a3	0.000325130010615083	0.346141533953117	0.979	0.967	1	0
Setd2	0.000329607105752466	0.385226859376706	0.814	0.683	1	0
Rabgap1l	0.000336627702558144	0.37031606139553	1	0.967	1	0
Rasgef1a	0.000344020778851468	0.422051052052768	0.928	0.867	1	0
Gm34299	0.000347262640584482	0.349362636316755	0.309	0.067	1	0
Tcp11l1	0.000348281773076858	-0.298381519570163	0.68	0.883	1	0
Vgf	0.000356644919816868	-0.315683624593499	0.299	0.55	1	0
Esrrg	0.000357879013381592	-0.576449005649822	0.557	0.733	1	0
Gm11418	0.000373076848250415	0.291429825867549	0.412	0.15	1	0
Npas2	0.000374333415262559	0.405143209654099	0.784	0.667	1	0
Gm12027	0.000392882268834056	-0.346107528990494	0.732	0.917	1	0
Fut8	0.000401212381835043	0.438941421769438	0.866	0.817	1	0
Pfkfb4	0.000411904817278481	-0.357225191453005	0.381	0.633	1	0
Zdbf2	0.00041601983853396	-0.442621208862193	0.144	0.367	1	0
Cck	0.000416533313034044	-0.42303052206759	0.969	0.983	1	0
Cabp1	0.00043148634512861	-0.323408960725298	0.577	0.8	1	0
Gm49969	0.000445648403067265	0.293479237494677	0.536	0.3	1	0
A830036E02Rik	0.000455289861672187	0.251962743269869	0.33	0.083	1	0
Zfp704	0.000467286253385718	-0.35215528294677	0.763	0.9	1	0
Lingo2	0.000474926786990289	0.697821397259571	0.526	0.267	1	0
Slc44a5	0.000481000715170504	0.416748695708847	0.856	0.667	1	0
Rgs17	0.000488882446202211	0.44223402622007	0.588	0.317	1	0
Gse1	0.00049251912816731	0.388072662930403	0.938	0.917	1	0
Zfyve28	0.000495477756353999	0.352855742319363	0.897	0.767	1	0
Actb	0.000513984250119892	-0.486532549663863	0.99	1	1	0
Pde4a	0.000514040399506614	-0.377194066285452	0.856	0.9	1	0
Zmynd8	0.000515903364173142	0.4069512443924	0.918	0.833	1	0
Grb14	0.000523985732975025	-0.394874369303276	0.361	0.633	1	0
Nos1ap	0.000524455304471921	-0.403298404162229	0.99	0.983	1	0
Nr4a3	0.000532815921537324	-0.533201198823847	0.361	0.6	1	0
Trpm3	0.000535158680506254	-0.691257748009877	0.186	0.417	1	0
Mmd2	0.000545369737972433	0.305169833392203	0.701	0.483	1	0
Csmd2	0.000545703307566047	0.408529072271955	0.959	0.95	1	0
Bdnf	0.000555220981378365	-0.461859492473382	0.443	0.7	1	0
4930567K12Rik	0.000579602152236908	0.479133349529812	0.876	0.667	1	0
Raph1	0.000584559891851351	0.345505815799176	0.825	0.617	1	0
Atp1b1	0.000587682823289948	-0.34412085897642	0.99	1	1	0
Ctnna2	0.000591410774578654	0.400960035234207	0.969	0.95	1	0
Tiparp	0.00059656586944708	-0.476082920567391	0.196	0.433	1	0
Fmnl2	0.000598951833691502	-0.408422589600487	0.412	0.633	1	0
Ldah	0.00060103127267661	0.281840693661212	0.67	0.45	1	0
Limch1	0.000602517958283299	0.366567571860986	0.794	0.633	1	0
Mtcl1	0.000610439676778658	0.343785479190232	0.784	0.55	1	0
Peak1	0.000613902819096327	0.320858588273292	0.845	0.633	1	0
Bach2	0.000622915573766575	-0.387810421195016	0.629	0.8	1	0
Ptk2	0.000631553632014435	0.341284544392728	0.959	0.917	1	0
Gabrb2	0.000653247520169479	-0.413808018730976	0.938	0.983	1	0
Oxr1	0.000665641191920224	0.49196181481931	0.969	0.883	1	0
Fbxl12	0.000686379451725664	-0.308169750861092	0.278	0.517	1	0
Gm12536	0.000687452037346544	-0.332866577295513	0.216	0.45	1	0
Plcl2	0.000695792730214292	-0.436890219487155	0.907	0.933	1	0
Kcnd2	0.000698226691388995	0.302613596182593	0.99	1	1	0
Fmn1	0.000703092218304484	0.388920766966232	0.887	0.8	1	0
Robo1	0.000734793402050166	-0.484466932960709	0.938	0.933	1	0
Plekha5	0.000735870809522909	0.355800643187656	1	0.933	1	0
Rtn3	0.000735947808542751	0.290581970676585	1	0.983	1	0
Jmy	0.000745349034059436	0.326239000457601	0.619	0.35	1	0
Gspt2	0.000749186160818505	0.266162217160079	0.515	0.25	1	0
Cemip	0.000765729244085378	0.307775396936196	0.412	0.15	1	0
Bcan	0.000769085867260746	-0.301406800616965	0.515	0.7	1	0
Rrp1	0.000794261440884192	-0.379468522099662	0.577	0.767	1	0
Inhba	0.000796852368002402	0.418062754916899	0.866	0.733	1	0
Efhd2	0.000814673060242471	-0.281773049659206	0.155	0.4	1	0
Prkce	0.000844151191990631	-0.393113732723891	0.99	0.983	1	0
Dpp6	0.00088912331194981	-0.304201832050575	0.99	0.983	1	0
Pdzrn4	0.000892929806696126	0.349360807576177	0.443	0.2	1	0
Hs6st2	0.000894089384847999	0.479286816834684	0.804	0.667	1	0
Tef	0.000913228194729736	0.29694304830445	0.732	0.467	1	0
Gm34466	0.000944910842710034	-0.31131926725126	0.196	0.433	1	0
Pde8b	0.000952229585835147	0.379523232324657	0.835	0.767	1	0
Eid1	0.000953741699760362	-0.291147751782619	0.619	0.85	1	0
Gm42303	0.000979961386382635	-0.429856376178522	0.258	0.467	1	0
Xkr4	0.00100480741285361	0.35769641572063	0.969	0.967	1	0
4930545L23Rik	0.00100632428091656	0.439600894702933	0.68	0.467	1	0
Plekhh2	0.00102386569423883	0.319930110257322	0.557	0.283	1	0
Dlgap3	0.00102947459895051	0.364101497399424	0.804	0.633	1	0
Pard3	0.00103055986943689	-0.334346553629268	0.515	0.767	1	0
Cacng2	0.00103547077901516	0.34632819092836	0.649	0.433	1	0
Epn2	0.00104864656445758	0.352982277019879	0.938	0.8	1	0
Cx3cl1	0.00105491101134116	-0.316316219817554	0.732	0.883	1	0
Pdlim7	0.00105726143238751	-0.354341948253857	0.629	0.8	1	0
Sgcd	0.00107174506278026	-0.809247514465242	0.907	0.883	1	0
Cotl1	0.00107229502124391	-0.313849065932916	0.361	0.617	1	0
Tesc	0.0010746072303475	0.306706239582181	0.68	0.417	1	0
Sorcs3	0.00110533431130037	-0.414360656598953	0.969	0.917	1	0
Gm48728	0.00110818430025173	0.28836188763671	0.557	0.333	1	0
Khdrbs2	0.00110962468275405	0.480982123329369	0.948	0.867	1	0
Syne1	0.0011201333176346	-0.311556128551852	0.959	0.983	1	0
Scmh1	0.00112290885028593	0.373443778029463	0.876	0.783	1	0
1700027H10Rik	0.00115023446996056	-0.332459828176278	0.082	0.267	1	0
Gsdme	0.00117072618194016	0.434453989112059	0.969	0.933	1	0
Psd3	0.00119835930511791	-0.448750039199326	0.918	0.933	1	0
Stard13	0.00120887638525837	-0.271117733312027	0.206	0.433	1	0
Cdh8	0.0012326095774744	0.329361601402994	0.928	0.85	1	0
3110039M20Rik	0.00123864198889033	-0.35766190488781	0.495	0.683	1	0
Brinp1	0.00124778981553782	-0.483592774815989	0.969	1	1	0
Dennd1a	0.00126186341851133	0.330906007767893	0.938	0.933	1	0
Slc25a25	0.00128526959574865	-0.289490986871348	0.464	0.717	1	0
Nrp2	0.00131583921458322	-0.31802793400389	0.32	0.55	1	0
Tuba1a	0.00131649136992122	-0.381662426783413	0.639	0.817	1	0
Fam120a	0.00134048103889974	0.33264455714401	0.835	0.633	1	0
Mrtfb	0.00134551990122713	0.301009005803939	0.969	0.967	1	0
Arid5b	0.00134898291148077	-0.584525056873521	0.722	0.817	1	0
Rps15a	0.00137814899795455	-0.389124821328069	0.495	0.7	1	0
Fnbp1l	0.00138009272820885	0.340299864061849	0.649	0.483	1	0
Gm17106	0.00141341303874324	0.398554497797183	0.866	0.717	1	0
Dok6	0.00141424002112081	0.25812328913628	0.959	0.95	1	0
Rtn1	0.00141491858628804	-0.363581895101796	0.99	1	1	0
Zfp385b	0.00147704423794474	0.318419061728472	0.979	0.9	1	0
Matn2	0.00148347577436502	0.402117455717947	0.897	0.8	1	0
Baiap2	0.00148457179425165	0.342227559124578	0.938	0.917	1	0
Cadm1	0.00149887450873197	0.400517465209176	0.876	0.817	1	0
Tmtc1	0.00151062077497376	0.403657492708657	0.804	0.667	1	0
Mfhas1	0.00153189572271227	-0.387511995302211	0.598	0.717	1	0
Gm28153	0.00159166410089859	0.387591428472275	0.536	0.317	1	0
Lmtk2	0.00160437168170924	0.278782219848813	0.928	0.783	1	0
Tmsb10	0.00161230623769131	0.293760683170117	0.536	0.267	1	0
Itpr1	0.00162210500057533	0.349398423451095	1	0.917	1	0
Gpc5	0.00163816761449121	0.82133094346181	0.845	0.8	1	0
Cacna1i	0.00164204708496876	0.311312321214624	0.773	0.6	1	0
Trpc5	0.00167726573368868	0.36309145191366	0.938	0.867	1	0
Syn3	0.00168289236258135	0.369439505281171	0.856	0.733	1	0
Spats2l	0.00169909036339514	0.277683340540612	0.567	0.333	1	0
Plekhg1	0.00180438107242757	-0.413182149991731	0.515	0.733	1	0
Smyd3	0.00181885728865271	0.454781874682184	0.825	0.6	1	0
Nell1os	0.0018234187023435	0.468299580682672	0.845	0.75	1	0
Thoc7	0.00183549729953029	-0.272336536670295	0.526	0.733	1	0
Tln2	0.00184125326678956	0.270463578246568	0.866	0.733	1	0
Bicc1	0.00189363504554207	0.262764249989896	0.299	0.1	1	0
4930587E11Rik	0.00194658795471639	0.468156817980079	0.701	0.433	1	0
Plpbp	0.00194865664754454	-0.328513498771793	0.639	0.8	1	0
Slc35c2	0.0019499525283967	-0.276908175077364	0.351	0.567	1	0
Csrnp3	0.00205922623641822	-0.38957459856186	0.887	0.9	1	0
Osbpl3	0.00206478139867662	-0.400237503757418	0.454	0.617	1	0
Rims2	0.00206910203998195	0.347226050833864	0.969	0.867	1	0
Hdac9	0.0020724227125883	-0.375916711689621	0.969	0.967	1	0
Rpl23a	0.00207641825662604	-0.372885048370631	0.495	0.683	1	0
Abca1	0.00208873384992948	-0.332951291903569	0.227	0.417	1	0
Btg3	0.00209324681487943	-0.269959076932055	0.258	0.483	1	0
Slc35f3	0.00209709333728893	0.320672205140889	0.959	0.95	1	0
Rheb	0.0021243942364314	-0.331849704383188	0.753	0.9	1	0
Rapgef5	0.00214800137762539	-0.379437039992985	0.959	0.933	1	0
Gm44593	0.00214915590275848	0.316148927265536	0.371	0.15	1	0
Sema7a	0.00219525422549558	0.255401097266415	0.351	0.15	1	0
Kcnk10	0.00220245225945617	0.256896542035394	0.423	0.183	1	0
Pja2	0.00222809875123924	-0.344247998421233	0.959	0.967	1	0
Epha6	0.00225565991340076	-0.333498543865563	0.979	0.983	1	0
Catspere2	0.00229094682375102	-0.316619624043342	0.68	0.8	1	0
Rpl37a	0.00232904036626362	-0.385978170987023	0.567	0.767	1	0
Cntn5	0.00236373498113034	0.44209702878552	0.361	0.15	1	0
Sorl1	0.00238086625075962	-0.291727143667095	0.969	0.983	1	0
Ccser1	0.00248179877717032	-0.30604703738984	0.969	0.933	1	0
Map4	0.0024825111462093	-0.283675361028434	0.959	0.983	1	0
Man1a	0.00254247435941364	-0.484367693608572	0.969	0.967	1	0
Man2a1	0.00264727362306462	-0.297845306042728	0.753	0.817	1	0
Selenos	0.00271350803262422	-0.395946510066423	0.474	0.65	1	0
Trim2	0.00271466102511521	0.318085363673067	0.99	0.983	1	0
Tnr	0.00272831967412016	0.382156019790314	0.959	0.917	1	0
Rb1	0.0027789567287356	-0.346803614027548	0.887	0.9	1	0
Wipf3	0.00281206210539771	-0.259823944147909	0.99	0.917	1	0
Gm13963	0.00291879524160383	0.487046674005357	0.773	0.683	1	0
Tmem151a	0.00292497621079301	-0.279700712209531	0.433	0.667	1	0
Ankrd10	0.00293057605076884	0.272585828168795	0.711	0.5	1	0
Trerf1	0.00296421235867418	0.318073946002448	0.959	0.933	1	0
Cadps2	0.00296563590461338	-0.300409753897512	0.959	0.983	1	0
Fam13a	0.0029871648145926	0.257122491316874	0.629	0.383	1	0
Prmt2	0.00310452681186619	-0.324445626239956	0.485	0.667	1	0
Cacna1e	0.0031450605916079	0.268307434635337	0.979	0.967	1	0
Arpc3	0.00319671589980677	-0.458595574656757	0.876	0.9	1	0
Ptprr	0.00322568167705133	-0.297234496734541	0.856	0.9	1	0
Pdss2	0.00329054326386922	0.284882582783884	0.845	0.733	1	0
Ar	0.00334731699436233	0.375453063201538	0.711	0.517	1	0
Sppl3	0.00336828075005691	-0.261521775180777	0.753	0.833	1	0
Akap13	0.00337839424354096	-0.25716075856439	0.588	0.8	1	0
Pitpnm2	0.00342070571416968	0.27981160948165	0.588	0.367	1	0
Ripor2	0.00349244114452992	-0.341371321398258	0.856	0.95	1	0
Med27	0.00356891048317755	0.313186502449179	0.649	0.483	1	0
Arhgef3	0.00360790107218569	-0.388046846121302	0.701	0.8	1	0
Parp1	0.00362897234308332	-0.354281261939048	0.722	0.767	1	0
Arhgap10	0.00365294389841633	-0.438631198952572	0.155	0.35	1	0
Atp2b3	0.00365396816883302	0.292208505671145	0.907	0.85	1	0
Lrtm1	0.00376505267989131	-0.372337785892134	0.907	0.867	1	0
Setbp1	0.00378657340493436	0.291279007634424	0.979	0.95	1	0
Gramd1b	0.0038231180501348	0.258902094609681	0.959	0.867	1	0
E130308A19Rik	0.0038696898354711	-0.269106603026827	0.433	0.617	1	0
Ndufc2	0.00387472862590058	-0.320365335289124	0.454	0.65	1	0
Map1lc3b	0.00401442228939387	-0.253311134725421	0.423	0.633	1	0
Hdac4	0.00410433096483554	-0.287345464160094	0.557	0.717	1	0
Elavl4	0.0041079246491683	-0.377859400740369	0.433	0.583	1	0
Spag9	0.00415044427255073	-0.257375023776166	0.969	0.983	1	0
Gabra1	0.00418997673574386	-0.280595275134442	0.897	0.967	1	0
Gm2115	0.00420249134409092	-0.545647002232619	0.825	0.883	1	0
Hectd2os	0.00422842023737377	-0.344338102226531	0.67	0.783	1	0
Fgf10	0.00427460162696634	0.372608730680544	0.526	0.317	1	0
Tsc22d1	0.00436642201712265	0.315451420008489	0.969	0.917	1	0
Galnt17	0.00439384753583389	-0.25512838204906	1	0.983	1	0
Akirin1	0.00440014696071204	-0.262326699659209	0.381	0.6	1	0
Rapgef4os1	0.00444590595215797	-0.40794463073312	0.649	0.8	1	0
Isy1	0.00449094747613734	-0.254753593477386	0.216	0.417	1	0
Cntnap5c	0.00451502111223466	0.339661713716487	0.948	0.917	1	0
Mia3	0.00459344465706037	-0.355229832261089	0.722	0.817	1	0
Rps7	0.00460880575344364	-0.368085650201735	0.619	0.817	1	0
Kirrel3	0.00461150538171661	-1.25446636347419	0.278	0.433	1	0
Cnrip1	0.00486445220778584	-0.36578361508168	0.701	0.833	1	0
Rapgef2	0.0049172350399019	0.258110509452633	0.959	0.95	1	0
Sms	0.00491723691034203	-0.336402249101209	0.546	0.733	1	0
Gm41764	0.00491921642368712	0.25946042192117	0.732	0.533	1	0
Pfn1	0.0050167806028273	-0.409505308829954	0.443	0.617	1	0
Etl4	0.00502784774126457	0.299480573356009	0.969	0.917	1	0
Rims1	0.00502788167184851	0.277405441623846	0.959	0.933	1	0
Msi2	0.00506244303398946	-0.355501227411172	0.691	0.833	1	0
Dpyd	0.00506566307704138	0.271733573873907	0.515	0.283	1	0
Gm36975	0.00513477289220288	0.345746125017763	0.938	0.9	1	0
Gphn	0.00520233588412772	0.30029710557067	0.99	0.967	1	0
Fam13c	0.00521667251483678	0.256015750419798	0.887	0.75	1	0
Tmtc2	0.00530437826877406	0.345898117029023	0.526	0.333	1	0
Spon1	0.00535034428076438	-0.356059652265539	0.887	0.9	1	0
Pfn2	0.00543623776950896	-0.408953500970258	0.835	0.9	1	0
Rbm28	0.00549703734576835	0.291273818773358	0.753	0.6	1	0
Trim9	0.0055267285787065	-0.364883468579613	0.948	0.933	1	0
Nf2	0.0055393876188921	-0.392037024859751	0.649	0.783	1	0
Wnt2	0.00554928334647093	-0.265446238968191	0.237	0.433	1	0
Lgi1	0.00556788893051337	0.255955305185755	0.835	0.7	1	0
Ctnna3	0.00557179811646958	-0.503088329714774	0.072	0.217	1	0
P4ha1	0.00561300133213681	0.368591092708028	0.866	0.717	1	0
Tmcc1	0.00574369537155078	0.3115784965084	0.969	0.883	1	0
Gabrg3	0.00574863258116017	-0.326322267931919	0.979	0.933	1	0
Actn1	0.0058827405438831	0.271048469080603	0.784	0.617	1	0
Dennd1b	0.0060615804265547	0.390547786752612	0.814	0.717	1	0
Slc12a5	0.00606957498596386	0.300068514628032	0.979	0.867	1	0
Tmem59l	0.00611503166127441	-0.319523687344609	0.619	0.817	1	0
Gm15563	0.00618526547927588	0.280349713044394	0.68	0.533	1	0
Stxbp5	0.00618870972969042	0.312049049770282	0.928	0.867	1	0
Ddx46	0.00621248311781264	0.254071757819194	0.959	0.783	1	0
Ndst3	0.00627298229913041	-0.439308318090458	0.918	0.967	1	0
Sntg1	0.00627479897302042	0.338295286172879	0.959	0.917	1	0
Arhgap21	0.00637900639053728	0.301003324844407	0.938	0.8	1	0
Cdc42bpb	0.00654475638800038	0.250321306454643	0.649	0.433	1	0
Rgs7bp	0.00655828631047597	0.30316276530134	0.959	0.95	1	0
Pdcd4	0.00672703665095873	0.277444719717201	0.876	0.767	1	0
C2cd2	0.0068164816972368	-0.590685897277496	0.495	0.667	1	0
Srpk2	0.00696175724583687	0.280747561806583	0.969	0.917	1	0
Gm50250	0.0070109638067514	0.339173775015559	0.711	0.617	1	0
Sesn1	0.00702605188145466	0.322420027389925	0.763	0.667	1	0
Dek	0.00708365577025775	0.261392155175374	0.412	0.233	1	0
Ncoa6	0.0071105783709441	0.328631022771765	0.701	0.55	1	0
Gm16189	0.00718522477926214	0.253335385741372	0.464	0.25	1	0
Pnkp	0.00719878437282225	0.253204489854605	0.588	0.4	1	0
Ywhaz	0.00739162044488122	-0.298371352602456	0.979	0.95	1	0
Gm10754	0.0074200244664723	0.450364532315171	0.918	0.817	1	0
St3gal5	0.00742056555724087	0.322494767400998	0.753	0.683	1	0
Wscd2	0.00753657660552119	0.2916743404995	0.938	0.883	1	0
Sec23a	0.00758487656538032	-0.261283244104171	0.515	0.75	1	0
Fam49b	0.00759039700443756	-0.295565348745006	0.969	0.917	1	0
Pitpnc1	0.0076887644995072	-0.33697260823583	0.381	0.567	1	0
Frmpd4	0.00788108416060662	0.252951897201026	0.959	0.933	1	0
Dgkb	0.00796983483283698	0.270385256750979	1	0.95	1	0
Tsga10	0.00797372437481545	-0.262903973771276	0.598	0.733	1	0
Eipr1	0.00803135828498456	0.254449281365684	0.67	0.467	1	0
Tcf20	0.0080848539396052	0.295800832563877	0.948	0.883	1	0
Sorcs2	0.00811363424432874	-0.297875923754258	0.124	0.283	1	0
Ildr2	0.00811688417424296	-0.374027624306639	0.392	0.6	1	0
Fcho2	0.00824192393029522	0.29526034019861	0.887	0.733	1	0
Prkar1b	0.00830056276404361	0.250798189681328	0.814	0.667	1	0
Grik2	0.0084475018038767	0.251950550616834	0.969	0.917	1	0
Sbf2	0.00848841375814198	0.278683457925725	0.959	0.9	1	0
Synj2	0.00873017040449366	-0.292554300103738	0.464	0.65	1	0
Gm15813	0.0088181399464217	0.310010750744242	0.598	0.417	1	0
Chst11	0.00908909052232843	0.309822905204902	0.835	0.833	1	0
Itm2c	0.00916216967391626	0.29431357030816	0.907	0.883	1	0
Pacs1	0.00926954308337788	0.273412156495786	0.856	0.717	1	0
Vps29	0.00931034405930075	-0.293195856994213	0.567	0.717	1	0
Clvs1	0.0093992295795516	-0.346250449926887	0.887	0.9	1	0
Gm20319	0.00953102432234338	0.287114544297358	0.433	0.25	1	0
Sptb	0.00959965303416837	0.261910727708085	0.897	0.75	1	0
Ctdspl	0.00964706628626338	0.270559040954554	0.845	0.667	1	0
Ano10	0.00965916544729501	-0.281523578855842	0.165	0.333	1	0
Lhfp	0.00974243162026275	0.289430393817776	0.629	0.45	1	0
Thsd7a	0.00996605402555881	0.345596193301583	0.701	0.55	1	0
Gm48512	0.010133886089958	0.313891011881473	0.876	0.8	1	0
Syt4	0.010226318083458	-0.35317428040509	0.722	0.783	1	0
Eif4a2	0.0102402837013347	-0.305528541652609	0.814	0.9	1	0
Acat1	0.0103537449261645	-0.35301782933003	0.629	0.8	1	0
4933424G05Rik	0.0105606151771893	0.291325568522191	0.897	0.917	1	0
Sept11	0.0107253309115587	0.286218256406598	0.763	0.567	1	0
Slc37a3	0.0108495793933555	0.255941358089411	0.546	0.383	1	0
Gm15083	0.011055461788417	0.255545225911927	0.381	0.217	1	0
Trpv2	0.0110708412442867	-0.345377627728926	0.227	0.4	1	0
Abhd6	0.0111188918268879	-0.277290888384228	0.701	0.817	1	0
Atp5b	0.0113592813351636	-0.348340569309217	0.742	0.867	1	0
Gga2	0.011479537518648	0.26553718095335	0.598	0.4	1	0
Sh3bgrl	0.0116339274481508	-0.263156143603393	0.557	0.667	1	0
Klhl2	0.0117225568406172	0.264772855367151	0.959	0.85	1	0
Cyfip2	0.0117426209875718	-0.281662682347442	0.969	0.933	1	0
2610035D17Rik	0.012256232653888	-0.322692012910209	0.732	0.85	1	0
4930509J09Rik	0.0123590582995307	0.258594811609943	0.959	0.95	1	0
Trim32	0.012434157665828	-0.262146813191835	0.32	0.517	1	0
Ppp4r4	0.0126022800748082	-0.287807768820632	0.918	0.95	1	0
Itpkb	0.0126103436946901	0.342713088792785	0.289	0.133	1	0
Hpca	0.0126174004301281	-0.321244040110666	1	0.983	1	0
Ccz1	0.0127328367800365	0.261791685097781	0.649	0.467	1	0
Snx10	0.0128379068990453	0.260214613577529	0.784	0.7	1	0
Calm2	0.012876579847662	-0.283737744231697	1	1	1	0
Lman2	0.0129455934842911	-0.270277509917528	0.32	0.467	1	0
Selenow	0.0131146804984477	-0.261709496417875	0.897	0.95	1	0
Slc24a3	0.0132734687195435	-0.265721916458254	0.959	1	1	0
Capzb	0.0135904552192293	-0.285286678063627	0.68	0.85	1	0
Mtus2	0.0140856598087908	0.301986234459134	0.959	0.883	1	0
Lrrc4b	0.0142527249119094	0.251850309568902	0.711	0.567	1	0
Polq	0.0142601488444636	-0.283544479911588	0.526	0.65	1	0
Frmd6	0.0143133579724314	-0.331423579364503	0.691	0.8	1	0
Rbms1	0.0146328836391236	-0.2840784839408	0.34	0.517	1	0
AC171003.1	0.0146612998626328	0.360869949202255	0.732	0.65	1	0
Arhgap17	0.0146794921630259	0.280968028441261	0.753	0.65	1	0
Mier1	0.0148150209794273	-0.269687795717912	0.546	0.717	1	0
Rpl13	0.0148687964969646	-0.394974210912703	0.794	0.883	1	0
4930525C09Rik	0.0149482582138193	0.290203104930317	0.505	0.333	1	0
Npas3	0.0150531111464437	-0.32882251595513	0.062	0.183	1	0
Lzts3	0.0151807221940021	0.262480351774763	0.526	0.383	1	0
Ftx	0.0151833735040607	0.279051840492618	0.959	0.883	1	0
Phlpp2	0.0152567929953872	0.266309542995729	0.588	0.433	1	0
Il1rapl1	0.0157291400772975	0.287717500096848	0.979	0.883	1	0
Gm42477	0.0157306018214136	0.251258928467527	0.608	0.433	1	0
Itm2b	0.0158956194396212	-0.257772099263248	0.99	1	1	0
Slc8a3	0.0159411796400531	-0.34138380757094	0.588	0.767	1	0
Cox7c	0.0159722682950431	-0.316413105171798	0.794	0.9	1	0
Ivns1abp	0.0167305945168274	-0.264296247890165	0.392	0.567	1	0
Nop58	0.0174426691151455	-0.288930824929156	0.433	0.583	1	0
Gm15738	0.01752994215656	0.328982249519413	0.959	0.917	1	0
Nell1	0.0175373791178435	0.263360537086196	0.979	0.933	1	0
Pcsk2	0.0178817842475605	0.261521818354918	0.969	0.933	1	0
Vps13a	0.0181194972262572	0.277856575089091	0.897	0.833	1	0
Hspa4	0.0183844740697783	-0.313249228369109	0.928	0.9	1	0
1500035N22Rik	0.0184826180570562	0.300972531158201	0.814	0.667	1	0
Il1rap	0.0185291334432173	0.411089989490223	0.732	0.633	1	0
Eif3c	0.018710475993354	-0.310129378922414	0.608	0.733	1	0
Gm15520	0.019008544353	0.33905742685078	0.608	0.45	1	0
Actg1	0.0190830407288504	-0.312583330300007	0.897	0.9	1	0
Wdr95	0.0191102028477441	-0.531775947635649	0.392	0.55	1	0
Gm37459	0.0191464610991462	-0.387297980193824	0.99	1	1	0
Ankrd28	0.0195858152194012	0.272119774894968	0.845	0.85	1	0
Pam	0.0200144545523959	-0.365304025295764	0.887	0.9	1	0
Sept7	0.0200580029054589	-0.338790723114412	0.907	0.933	1	0
Cplane1	0.0200896273872641	0.253190348861824	0.99	0.917	1	0
Hsp90ab1	0.0202871566743043	-0.253874420587685	0.979	1	1	0
Sergef	0.0203464080814659	-0.253109341718479	0.598	0.75	1	0
Grina	0.0204639190396141	0.274312062195854	0.794	0.6	1	0
Lin7a	0.0206002902798722	0.27820651014169	0.526	0.4	1	0
Lrrc8c	0.0207759327189375	-0.273535013791462	0.443	0.6	1	0
Clmn	0.0209379506971805	-0.345190611150536	0.278	0.45	1	0
Arpc4	0.0212620816963144	-0.269702288092686	0.33	0.483	1	0
H3f3a	0.0214346239492821	-0.305136480921822	0.588	0.7	1	0
Fam172a	0.0215617745095864	0.270046006810462	0.907	0.75	1	0
Lrfn5	0.0216923283068063	0.258214560953804	0.99	0.967	1	0
Gm28175	0.0221249002172503	0.282086177784391	0.67	0.533	1	0
Cdh11	0.0223147504868129	0.285542840071107	0.99	0.9	1	0
Gm6994	0.0224286347012957	-0.356767236890728	0.68	0.783	1	0
Gng2	0.0231201638746056	-0.290983214417259	0.825	0.817	1	0
Svop	0.0232121659214277	0.279944090551367	0.918	0.767	1	0
Wasl	0.0235746002330715	-0.29033813462708	0.918	0.9	1	0
Plppr2	0.02359896069499	0.289786904477719	0.814	0.683	1	0
Rora	0.0238411783443653	0.288717096777403	0.959	0.95	1	0
Ndufs7	0.0247969060374561	-0.264912248598762	0.454	0.633	1	0
Pip5k1b	0.0248746345870381	-0.28137414942201	0.979	0.967	1	0
Gm20713	0.0256006580902484	0.456743029142231	0.711	0.55	1	0
Hdac5	0.025657291482465	-0.25120480783457	0.433	0.55	1	0
Eif4g1	0.0258647332022642	-0.28155561747362	0.68	0.783	1	0
Sec62	0.0260903402156614	-0.303668888975952	0.856	0.95	1	0
Gm30382	0.0262736386014972	-0.506379306628534	0.948	0.883	1	0
Thrb	0.0265187282813172	-0.256797846743801	0.907	0.95	1	0
5330434G04Rik	0.0270145565281637	-0.268671943064132	0.804	0.817	1	0
A330102I10Rik	0.0271153584738346	0.28967894257929	0.876	0.783	1	0
Stmn4	0.0272847859602118	-0.306998966005501	0.639	0.733	1	0
Hk1	0.0274040041507529	0.292682120809134	0.825	0.75	1	0
Eef2	0.0277280907712339	-0.327348293045085	0.392	0.55	1	0
Gpatch2	0.0277943712686207	-0.364863712898517	0.536	0.65	1	0
Slc35f1	0.0283797507508479	0.277538730989524	0.753	0.583	1	0
Serinc2	0.0284523279657995	-0.250249886698352	0.381	0.517	1	0
Usp25	0.0290869079857528	0.271916294449545	0.845	0.75	1	0
1700111E14Rik	0.0292219601759392	0.321361808931817	0.959	0.883	1	0
Lrrtm4	0.0292440801741222	-1.06026972263782	0.186	0.317	1	0
Cdc26	0.0293163749719349	-0.252711099523961	0.299	0.467	1	0
Bcas3	0.0299168394705711	-0.307039807408995	0.856	0.917	1	0
Rpsa	0.030438669483965	-0.276166330293131	0.619	0.733	1	0
Ldb2	0.030966791774645	0.262157908051579	0.773	0.667	1	0
Rpl36al	0.031424628714388	-0.256388396953639	0.371	0.5	1	0
Myl6	0.0328975693363229	-0.299602088620332	0.598	0.717	1	0
Snap91	0.0332667185041503	0.288780024318157	0.907	0.883	1	0
Gm15810	0.0353017061710242	0.317553637143242	0.866	0.8	1	0
Ldha	0.0365350795200832	-0.315733312818686	0.474	0.583	1	0
Dynll1	0.0370808054342679	-0.254244036110734	0.814	0.833	1	0
Arhgef28	0.0373068653051132	-0.307287611677865	0.67	0.817	1	0
Usp11	0.038234140657398	0.252619082581779	0.567	0.45	1	0
Pnisr	0.0386201461487052	0.258240557036929	0.979	0.917	1	0
Cox6c	0.0396793928377453	-0.290966644462504	0.742	0.817	1	0
2510009E07Rik	0.0396851366235055	-0.271270924778784	0.351	0.55	1	0
Gm42439	0.0401819434277866	0.28668116906931	0.907	0.833	1	0
Gm5149	0.0404528912870844	-0.270642029188456	0.619	0.783	1	0
Nmnat2	0.0413043853165378	-0.277510572965741	0.701	0.833	1	0
Rpl10	0.0415237831093009	-0.292408859816728	0.423	0.567	1	0
Chchd2	0.0417422893292333	-0.411535328119457	0.67	0.767	1	0
Sept6	0.0422371863047303	0.258282856348286	0.845	0.767	1	0
Gm48321	0.0424617200513903	-0.262878522117062	0.722	0.783	1	0
Tmem87a	0.0427693612403213	0.254260666988695	0.619	0.467	1	0
Scg5	0.042854626275142	-0.257091064841344	0.938	0.917	1	0
Atrnl1	0.04285709378254	-0.331767190332713	0.835	0.8	1	0
Serbp1	0.0438782228861858	-0.316694133553109	0.794	0.8	1	0
Actr2	0.0449716549704508	-0.319124821573888	0.969	0.983	1	0
Exoc5	0.0451143592288586	0.257412059648983	0.773	0.633	1	0
Usp3	0.0455038302322946	0.303365710656501	0.691	0.533	1	0
Ptprg	0.0464254707298824	-0.251897990728605	0.887	0.917	1	0
Camkmt	0.0466912058602403	-0.335543857414382	0.897	0.967	1	0
Gm11655	0.0472258953566637	-0.289561834760532	0.619	0.717	1	0
Trpc4	0.0483209414402433	-0.279847211908571	0.948	0.9	1	0
Hipk2	0.0492716154973351	0.265791732848995	0.546	0.467	1	0
Arhgap15	0.0492753010414435	-0.253174590245832	0.32	0.467	1	0
Dad1	0.0492927135217764	-0.316703292094738	0.443	0.55	1	0
Lims1	0.04957081474259	-0.267680759170235	0.515	0.633	1	0
Timp3	0.0496615574013208	0.304935281065693	0.794	0.7	1	0
Actr3	0.0516730166499081	-0.321667982022227	0.938	0.883	1	0
Sik2	0.0530039217449589	-0.275701163496099	0.691	0.85	1	0
Hacd2	0.0544509437060038	-0.25649879353168	0.588	0.717	1	0
Scoc	0.0549486942485984	-0.257625466863767	0.412	0.583	1	0
Olfm3	0.0558976154025959	-0.257516740931828	0.567	0.633	1	0
Ppp2r2b	0.0586085990740787	-0.268398841104033	0.979	0.983	1	0
Eif2s2	0.0602232505528316	-0.359831471278976	0.608	0.733	1	0
1700110K17Rik	0.0605337088449803	-0.255766923216515	0.546	0.683	1	0
Pogz	0.0614662659991858	-0.27066872979233	0.567	0.667	1	0
Dnah9	0.0619280064424995	-0.263481997363097	0.897	0.9	1	0
Uqcrh	0.0630540393302795	-0.253078233682458	0.464	0.6	1	0
Cntn4	0.0637974800892547	-0.314953147243179	0.928	0.917	1	0
Fkbp1a	0.0638223861762023	-0.323506269474358	0.928	0.95	1	0
Magi3	0.0641131374469603	0.259844991524523	0.66	0.55	1	0
Lats2	0.0649988407160561	-0.274895644572088	0.165	0.267	1	0
Vcl	0.0669904388381267	-0.256578081413536	0.753	0.8	1	0
Gm48747	0.0670890995003526	-0.267305449177378	0.876	0.9	1	0
Zfp260	0.0677804307009286	-0.270247000369004	0.567	0.65	1	0
Cdh10	0.067790074869853	-0.321470790540323	0.928	0.933	1	0
Ufsp2	0.0679128445091715	-0.253003757655303	0.381	0.483	1	0
Pappa2	0.0680446850430406	-0.276352966972059	0.031	0.1	1	0
Ccdc85b	0.0685083284250905	-0.265309367856678	0.588	0.633	1	0
Dnm3	0.0691245056949815	-0.294273490123779	0.433	0.533	1	0
Arhgap5	0.0694678367489566	-0.283225901549523	0.619	0.683	1	0
Schip1	0.0697630517003699	-0.290756101285057	0.99	0.983	1	0
Rplp2	0.0725282737556724	-0.289135881871618	0.68	0.7	1	0
Wwox	0.0805966205438501	0.351189271516202	0.619	0.5	1	0
Macrod1	0.0807719559864674	0.254574924577675	0.577	0.5	1	0
Ckb	0.0808578469848552	-0.284632819931958	0.866	0.95	1	0
Fam13b	0.0821591161497938	-0.288939384246112	0.68	0.767	1	0
Rps14	0.0824128459298513	-0.29845335631801	0.691	0.817	1	0
Gm11149	0.0837548371653598	0.258526199721773	0.948	0.833	1	0
Kcnt2	0.0838333126162852	0.260953232894174	0.856	0.8	1	0
Clmp	0.0868789239864231	0.269512576321441	0.577	0.5	1	0
Uqcr11	0.0883573447942288	-0.277452772747992	0.423	0.55	1	0
Snx1	0.0889755036590798	-0.253595719418979	0.433	0.55	1	0
Gpatch4	0.0919088857206154	-0.279010676991693	0.227	0.333	1	0
Cep112	0.0932999819305327	-0.348739948510789	0.454	0.533	1	0
Pspc1	0.0955041042167069	-0.260963326244508	0.608	0.783	1	0
Gm49003	0.0955359501492831	-0.313422384965637	0.825	0.867	1	0
Grip1	0.10168689906743	-0.412711898491121	0.773	0.867	1	0
Ywhae	0.108272909111578	-0.289440557466906	0.938	0.917	1	0
Filip1l	0.109721593114681	0.288503936994484	0.639	0.483	1	0
Pwwp2a	0.114925176369345	-0.262213766349002	0.649	0.783	1	0
Clint1	0.116195448389086	-0.251157971069149	0.804	0.833	1	0
Togaram1	0.122066410153629	-0.291722928416503	0.577	0.7	1	0
Hecw2	0.123056847025631	0.251303957866572	0.897	0.85	1	0
Gm49171	0.125145465840155	-0.38540713919277	0.237	0.333	1	0
Ywhaq	0.12832836482117	-0.2628969678971	0.773	0.867	1	0
1700025G04Rik	0.130730666506647	-0.28443065380372	0.608	0.633	1	0
Syndig1	0.131949618764369	-0.293900535790898	0.773	0.767	1	0
Irf2	0.135776070424372	-0.258708739331038	0.763	0.75	1	0
Gtf2a1	0.137572357188769	-0.337065022504322	0.536	0.617	1	0
St6galnac3	0.145708725699213	-0.298627710218363	0.773	0.783	1	0
A530046M15Rik	0.15902773396603	0.269875622522188	0.835	0.767	1	0
Cfdp1	0.160989284529477	-0.268861359550257	0.639	0.7	1	0
Rps8	0.164402174290936	-0.387812998239981	0.856	0.9	1	0
1700109K24Rik	0.168531280059823	0.288830354006929	0.948	0.833	1	0
4930428E07Rik	0.171618214456364	0.25453016048595	0.567	0.517	1	0
Slc35f4	0.18987549829546	0.256197576942365	0.825	0.767	1	0
Atp5c1	0.191547771295896	-0.253033537527954	0.784	0.817	1	0
Fau	0.192172935323943	-0.287876539618207	0.804	0.85	1	0
Gm816	0.201460582567694	-0.251844144399044	0.062	0.117	1	0
Slc25a4	0.218276419837401	-0.331169309718194	0.866	0.9	1	0
Gpc6	0.220877177614006	-0.289617550290754	0.165	0.233	1	0
Sertad2	0.229184938261984	-0.255263823917874	0.732	0.8	1	0
Slc44a1	0.23145597227967	-0.270907178207888	0.887	0.883	1	0
Stmn1	0.242081468070968	-0.289447784364471	0.412	0.55	1	0
Gm1992	0.260050941456533	0.26609287070073	0.907	0.833	1	0
4930415C11Rik	0.281212708416024	-0.310162209973823	0.753	0.8	1	0
Gm34544	0.281560362282075	-0.290849947187485	0.082	0.133	1	0
Cox8a	0.286524157391124	-0.340745186657401	0.825	0.783	1	0
mt-Nd1	0.312655188495081	-0.307053207986261	0.423	0.5	1	0
Ireb2	0.366584787960345	-0.264868944074488	0.577	0.667	1	0
Gm42418	0.379060308243678	-0.454904227095676	1	1	1	0
Spast	0.431926130522448	-0.26066403002462	0.639	0.617	1	0
Hsp90aa1	0.442691996284026	-0.262878038100343	0.979	0.95	1	0
Gm10681	0.443905337373764	-0.284350131806358	0.258	0.3	1	0
Slc1a2	0.471910119980927	-0.253025998116436	0.536	0.6	1	0
Rpl32	0.481041864865837	-0.273629437056113	0.443	0.5	1	0
Tafa2	0.637400738803621	-0.359461187106751	0.082	0.1	1	0
Gm33206	0.642937214521866	-0.307282548097596	0.247	0.2	1	0
Tasp1	0.673881591401345	0.264002191894229	0.804	0.783	1	0
Atp5h	0.86454574326775	-0.267669666484576	0.691	0.683	1	0
Dpp10	0.953361935176374	0.716482376172288	0.103	0.1	1	0
