# Supplementary material for: Slide-tags enables single-nucleus barcoding for multimodal spatial genomics
Source: Nature. 2023 Dec 13;625(7993):101–9. doi: 10.1038/s41586-023-06837-4 (PMC10764288; doi:10.1038/s41586-023-06837-4)
Supplement: Supplementary file 5 — Per-cell-type gene list ranked by spatial variation, human cortex. [file 41586_2023_6837_MOESM5_ESM.csv]

gene	celltype	min	max	diff
PDZD2	EX	1.06160456880768	2.5809592711424	1.51935470233472
HS6ST3	EX	1.09632591100461	2.55246388097587	1.45613796997126
TSHZ2	EX	0.365530263151593	1.80044562512274	1.43491536197115
LRP1B	EX	1.97218980580586	3.3807915163953	1.40860171058944
CUX2	EX	0.244378069812182	1.64048386134477	1.39610579153259
ROBO2	EX	1.38795466433671	2.74246596827568	1.35451130393897
CNTN5	EX	1.00463946718368	2.32498251713705	1.32034304995337
RORB	EX	0.172273179906307	1.48730041468494	1.31502723477864
NRG1	EX	0.321191918044811	1.62940649684242	1.30821457879761
KCNMB2-AS1	EX	0.712445699166194	1.99827238282714	1.28582668366094
TAFA2	EX	0.48955838744089	1.72678281522856	1.23722442778767
PTPRT	EX	0.4500378438284	1.66560725505967	1.21556941123127
STMN2	EX	0.463302055224073	1.67466115607424	1.21135910085017
KIAA1217	EX	0.560688742335767	1.74853265472985	1.18784391239408
IQCJ-SCHIP1	EX	1.24857074436094	2.42432535158151	1.17575460722057
CBLN2	EX	0.761118187489701	1.9129397864606	1.1518215989709
CLSTN2	EX	0.565718532906832	1.70964689189901	1.14392835899218
EPHA6	EX	0.254876231789554	1.38808118659034	1.13320495480079
SPARCL1	EX	1.13431798808826	2.26658274208544	1.13226475399717
GNAL	EX	0.296418475334014	1.41881740649604	1.12239893116202
POU6F2	EX	0.154686931879892	1.26852990784804	1.11384297596815
DCC	EX	0.821539964981378	1.92027571628321	1.09873575130184
LSAMP	EX	1.61832051280968	2.71459960581409	1.09627909300441
AL109930.1	EX	0.258525530520818	1.34421477700569	1.08568924648488
TENM2	EX	1.55636547587159	2.63245800569059	1.076092529819
PDZRN4	EX	0.763751026651155	1.80677881367774	1.04302778702658
GRIA4	EX	0.885799038610486	1.92345340277362	1.03765436416313
SLC35F1	EX	0.330162506949693	1.33527272204242	1.00511021509273
IL1RAPL2	EX	0.131460295362683	1.11466493066936	0.983204635306676
DAB1	EX	0.936050330608222	1.91048921597956	0.97443888537134
NFIA	EX	0.398354583358601	1.3585792298179	0.960224646459301
GLIS3	EX	0.269771784372087	1.2205093187613	0.950737534389214
LINC02306	EX	0.359316952521564	1.29445460966529	0.935137657143729
SPOCK1	EX	0.457932582837753	1.3840660358991	0.926133453061351
DPP10	EX	2.18047592437302	3.10524994086167	0.924774016488648
DGKB	EX	0.6852458808898	1.60888104472275	0.923635163832948
SGCZ	EX	0.422834504538122	1.34382672200894	0.920992217470817
ROBO1	EX	0.209493868335856	1.12082185912792	0.911327990792062
GRM7	EX	0.981958470619624	1.89194394684894	0.909985476229321
SNTG1	EX	1.01658274680519	1.92435178019269	0.907769033387501
AC013287.1	EX	0.254230773970785	1.1578024266938	0.903571652723011
LINC01378	EX	0.564199160287022	1.46620167922711	0.902002518940084
DGKG	EX	0.361650030365015	1.25222259292029	0.890572562555274
LRRTM4	EX	1.93380581682944	2.82346771979762	0.889661902968185
CASC15	EX	0.355797130109448	1.23546589493449	0.879668764825046
UNC5D	EX	1.16007334878314	2.0333171221144	0.873243773331265
RASGRF2	EX	0.437246576606447	1.30964600203762	0.872399425431168
AC068051.1	EX	0.540519439823881	1.4107544346125	0.870234994788615
AC109466.1	EX	0.288014956388902	1.15269931377533	0.864684357386427
GALNTL6	EX	0.74137991952165	1.60368838928318	0.862308469761526
SYN3	EX	1.37446717837913	2.23401936255525	0.859552184176121
MCTP1	EX	1.15470013569264	2.00188876120207	0.847188625509431
PTPRD	EX	2.31064092040761	3.15220082241319	0.841559902005579
STMN1	EX	0.699324223618929	1.53843121529511	0.83910699167618
AJ009632.2	EX	0.235228333362036	1.07227527309008	0.837046939728044
TESPA1	EX	0.343088059316772	1.17991440851054	0.836826349193768
CCDC168	EX	0.121144871180645	0.957270420339658	0.836125549159012
KCND2	EX	1.0514470182572	1.88599710303015	0.834550084772956
PDE8B	EX	0.564449567345969	1.39880752196485	0.834357954618885
KCNMB2	EX	0.494049447766457	1.32709173311489	0.833042285348429
TAFA1	EX	1.08245994850786	1.91342184766772	0.830961899159853
ENC1	EX	0.811557976053386	1.62632183580494	0.814763859751556
FOXP2	EX	0.114082554122766	0.92831725107758	0.814234696954814
TRHDE	EX	0.607666067690384	1.42027067101989	0.812604603329503
TOX	EX	0.131982078158497	0.936236566471094	0.804254488312597
KIRREL3	EX	0.573025149356603	1.37214065281065	0.799115503454047
RORA	EX	1.51122623326065	2.30570382323734	0.794477589976688
HS3ST4	EX	0.360876318494536	1.14645055327672	0.78557423478218
DLC1	EX	0.227245735608595	1.00835584428037	0.781110108671779
KCTD16	EX	0.841951471671767	1.62252978868941	0.780578317017645
TMSB10	EX	0.426781429420679	1.20168055257156	0.774899123150885
GABRG3	EX	0.420723482402823	1.19034652710669	0.769623044703865
TUBA1B	EX	0.660432241940703	1.42781915053453	0.767386908593826
CNTNAP5	EX	1.53122362409578	2.28697584346532	0.755752219369543
RGS6	EX	1.18395665041619	1.938865297766	0.75490864734981
NTRK3	EX	0.960959238170862	1.71261476024171	0.751655522070845
PCP4	EX	0.217703808431086	0.967873223233204	0.750169414802118
MEIS2	EX	0.424737907091776	1.16532113123347	0.740583224141698
FRMD5	EX	0.865980298255289	1.60590130874873	0.739921010493439
CCDC144A	EX	0.780278887148043	1.51682102089844	0.736542133750396
THSD7A	EX	0.0917758273825088	0.816880240772334	0.725104413389825
GABRG3-AS1	EX	0.377108375250808	1.1013966144369	0.724288239186088
KCNH1	EX	1.02775670294831	1.75099796074356	0.723241257795252
DIRAS2	EX	0.6227303051729	1.3456034628132	0.722873157640301
LINC01572	EX	0.154875378715878	0.874816813100634	0.719941434384755
PEX5L	EX	1.29872127801641	2.01850730115047	0.719786023134067
AC019211.1	EX	0.220727091177043	0.937857232352992	0.71713014117595
NTNG1	EX	0.167361827848077	0.882244709027048	0.714882881178971
CDH9	EX	0.192577479710621	0.906736638148893	0.714159158438272
TANC2	EX	0.958416922517991	1.65571703107925	0.69730010856126
SOX5	EX	0.571401989494831	1.26550923010803	0.694107240613198
PPFIA2	EX	1.67208565935509	2.36128991825861	0.689204258903523
TMEFF2	EX	0.685816545586671	1.37338540898873	0.687568863402057
AC011287.1	EX	0.684843046067516	1.37114323689499	0.686300190827471
TENM4	EX	0.930754018177273	1.61703471976612	0.686280701588845
CADPS	EX	1.52503087622247	2.20552879557208	0.680497919349613
NKAIN2	EX	1.5576144861932	2.23643168367331	0.678817197480112
ADAMTS9-AS2	EX	0.141038852493985	0.819580535462225	0.678541682968241
KCNQ3	EX	1.1652402015138	1.84153401070878	0.676293809194979
HDAC2-AS2	EX	0.400893656364105	1.07207257582625	0.671178919462144
AC092691.1	EX	0.753896468675249	1.41967244443406	0.665775975758809
MARCH1	EX	0.863996571266764	1.52528926373932	0.661292692472557
GPC6	EX	0.366450709899928	1.0263439836353	0.659893273735373
AC008696.2	EX	0.881643196939455	1.54098599564267	0.659342798703217
AC073365.1	EX	0.40381103190359	1.06272854031926	0.658917508415669
AC021613.1	EX	0.244862291472595	0.90303703373845	0.658174742265855
SLC24A2	EX	1.12914777449172	1.78678316007315	0.657635385581439
PRKCA	EX	0.699491712778487	1.35648667037425	0.656994957595767
SIPA1L1	EX	1.59757038860991	2.25001826454121	0.652447875931302
SLC44A5	EX	0.350182502552692	1.00058234540221	0.650399842849521
AK5	EX	0.967023064824461	1.61523190264435	0.648208837819885
AC069228.1	EX	1.68927681557094	2.33553064825194	0.646253832680995
PEBP1	EX	1.01319452877588	1.65876197777614	0.645567449000265
MAP3K5	EX	0.40145023446964	1.0446476998084	0.643197465338758
RXFP1	EX	0.141142157618908	0.78425462312847	0.643112465509562
IL1RAPL1	EX	1.5333387351114	2.17435172567113	0.641012990559729
SEMA6D	EX	0.298221267156447	0.938232405551438	0.640011138394992
SLIT3	EX	0.417092517310521	1.05597877770182	0.638886260391302
FMN1	EX	0.770897236247922	1.40888516690502	0.637987930657097
CNTNAP2	EX	2.40563629439393	3.04300752872688	0.637371234332956
HS3ST2	EX	0.277147456545794	0.911985694903321	0.634838238357527
CA10	EX	0.560479935288769	1.19258989417924	0.632109958890474
AC015923.1	EX	0.771638338596532	1.40240699712857	0.630768658532042
PTPRK	EX	1.23034209293361	1.86011466551126	0.629772572577652
MAP1B	EX	2.07900559401681	2.70728665254346	0.628281058526649
NDST3	EX	0.525522616185591	1.15374503561913	0.628222419433537
RYR3	EX	0.214573408845962	0.837622323175576	0.623048914329614
HPCAL1	EX	0.26441777581961	0.886474630072522	0.622056854252912
ST6GALNAC5	EX	0.790314774387844	1.41032974254625	0.620014968158402
TMEM132D	EX	1.23976914821134	1.85905770686347	0.619288558652134
DIAPH2	EX	0.52388084799425	1.14244738009987	0.61856653210562
RFX3	EX	0.72259453634959	1.34072224670251	0.618127710352919
TIMP3	EX	0.769662169544533	1.38563578176649	0.615973612221959
CALM2	EX	1.39120322735252	2.00336408173925	0.612160854386733
HDAC9	EX	0.818313563966413	1.43029715905681	0.611983595090396
SEMA3A	EX	0.267496202437388	0.878135081611531	0.610638879174143
PCLO	EX	1.23025819984746	1.83892672300749	0.60866852316003
FSTL5	EX	0.179189232419989	0.787498097164719	0.60830886474473
ABLIM1	EX	0.862566820967178	1.47079895079253	0.608232129825356
TMEM108	EX	0.742509244394594	1.34542995028005	0.602920705885459
GAP43	EX	0.591547336335807	1.19326740509423	0.601720068758427
TMEM178B	EX	1.33368121474977	1.93531522421813	0.601634009468353
LAMA2	EX	0.397765427089061	0.999110975885082	0.601345548796021
AC009041.2	EX	0.421465594700844	1.02137500561612	0.599909410915281
CYP1B1-AS1	EX	0.207154659357284	0.803375597130647	0.596220937773363
PLXDC2	EX	0.728494696502073	1.32277940135956	0.594284704857482
RPS6KA2	EX	0.790444303464797	1.38338350218671	0.592939198721917
NEFL	EX	1.13937681175512	1.73087695332872	0.591500141573594
MEG3	EX	2.43991170920334	3.02854063410856	0.588628924905215
GRIP1	EX	0.575666039980132	1.1588719490215	0.583205909041365
AL132633.1	EX	0.224577810062772	0.805780683994658	0.581202873931886
CACNB2	EX	1.10825174794	1.6880598322472	0.579808084307203
UQCRH	EX	0.264170504059627	0.843960979967334	0.579790475907707
AC019197.1	EX	0.874623128321842	1.45154566607077	0.576922537748926
SELENOW	EX	0.91957986507699	1.49582566961087	0.576245804533882
UCHL1	EX	1.26173850395049	1.83751471336001	0.575776209409523
LINC01250	EX	0.827790578470374	1.40313895493608	0.575348376465707
CLU	EX	2.15932447046644	2.73428589050134	0.574961420034894
CALN1	EX	0.406553643280077	0.981189934907342	0.574636291627265
NEFM	EX	0.684292507785039	1.2588418549005	0.574549347115458
SGCD	EX	0.465924219358914	1.03903828052374	0.573114061164829
AC077690.1	EX	0.536647732908013	1.10883632601663	0.572188593108616
DPP10-AS3	EX	0.136013728117039	0.707932352360345	0.571918624243306
EDIL3	EX	0.263096614211339	0.834998526089684	0.571901911878345
CPNE4	EX	0.340544632611374	0.909074984544707	0.568530351933333
AL157944.1	EX	0.416009062187156	0.983983199159847	0.56797413697269
CHRM3	EX	1.42007809052666	1.98776674574707	0.567688655220404
LHFPL6	EX	0.159125200613821	0.724883087981743	0.565757887367922
TMTC2	EX	0.297488223916981	0.862332668680222	0.564844444763241
LRRC4C	EX	1.28856158721009	1.85256932501733	0.564007737807239
SLIT2	EX	0.279864171047601	0.843649627979795	0.563785456932194
DSCAML1	EX	0.368713701630287	0.932314003680983	0.563600302050696
KCNIP4	EX	3.67077344658165	4.2320943494869	0.561320902905249
PLCH1	EX	0.112695955790081	0.673950566303994	0.561254610513913
SEMA3E	EX	0.0764524829072766	0.6364660235483	0.560013540641023
NDUFA4	EX	0.18173550090995	0.741473713997238	0.559738213087288
AC067956.1	EX	0.234957570962771	0.794393220566851	0.55943564960408
GRID2	EX	0.659777689525073	1.2186811418377	0.558903452312632
AC008415.1	EX	0.0897718138262129	0.648627806956417	0.558855993130204
BTBD9	EX	1.08928334788839	1.64665755050071	0.557374202612319
SORBS2	EX	0.848010926479161	1.40192715931928	0.553916232840115
AC007563.2	EX	0.732388516582806	1.28583738729488	0.553448870712075
RPH3A	EX	0.427735364983146	0.975278147779789	0.547542782796643
STXBP6	EX	0.223628181419973	0.766817793557644	0.543189612137671
AC060765.2	EX	0.274095196162309	0.814977380840138	0.540882184677829
R3HDM1	EX	1.67421687231147	2.2146695061623	0.540452633850832
MGAT4C	EX	0.307767629182399	0.846315296684439	0.53854766750204
ZNF804A	EX	0.309035422638752	0.843030954848185	0.533995532209433
PTK2B	EX	0.682343977178039	1.21614243896588	0.533798461787839
HINT1	EX	0.187845625797695	0.720079625709013	0.532233999911318
VWC2L	EX	0.153591732070548	0.685364705568235	0.531772973497687
AC098617.1	EX	0.457177615740941	0.988275221277099	0.531097605536158
EPB41L2	EX	1.10591640682731	1.63575176674156	0.529835359914243
ASIC2	EX	1.27939312746691	1.8085581301777	0.529165002710791
DPP6	EX	1.65693597111844	2.18583933983347	0.52890336871503
ZFPM2-AS1	EX	0.651203523415172	1.17971368040025	0.528510156985074
RGS12	EX	0.217166105726254	0.742965508536823	0.52579940281057
PCDH7	EX	1.4789698179501	2.00474312770495	0.525773309754847
CDH12	EX	0.940200110758155	1.46537801363857	0.525177902880411
CSMD1	EX	2.85726050926238	3.3821516651574	0.524891155895013
LINC02263	EX	0.322741255886067	0.847592752107857	0.52485149622179
GRM3	EX	0.262985459187506	0.787760871068605	0.524775411881099
STARD13	EX	0.348070812242956	0.872730576882947	0.524659764639992
MYRIP	EX	0.696566352504197	1.22090002064046	0.524333668136268
DMD	EX	1.89638910818606	2.4191041144621	0.522715006276042
LINC00507	EX	0.151317888543611	0.672855263230998	0.521537374687387
GALNT13	EX	0.389376157991897	0.910490136862288	0.521113978870391
LAMP5	EX	0.0985383696065351	0.617512697531247	0.518974327924712
EPHA4	EX	0.738614450744693	1.25597080035472	0.517356349610022
PPFIA2-AS1	EX	0.653530956537688	1.17065960401546	0.517128647477767
KCNH5	EX	0.406940048949771	0.923856426851109	0.516916377901339
AC090579.1	EX	1.25980784392941	1.7756542986617	0.515846454732292
BEX3	EX	0.566226166806226	1.0818486849392	0.515622518132977
CHGA	EX	0.549418148671052	1.06437496428502	0.514956815613971
GRIK3	EX	0.0922243025193551	0.604923489541251	0.512699187021896
ZNF804B	EX	0.251579128913453	0.763650739371483	0.512071610458031
NTM	EX	1.39916273897792	1.91112635608908	0.511963617111159
CDH13	EX	0.422656446962058	0.932331201069874	0.509674754107816
ARNT2	EX	0.976187633009795	1.48560286848827	0.509415235478475
DYNC1I1	EX	1.14888182355021	1.6582951369049	0.509413313354689
FLRT2	EX	0.867411672109545	1.37609814181754	0.50868646970799
AC090531.1	EX	0.308800050919941	0.816906677056297	0.508106626136356
PLEKHA5	EX	1.4127311647282	1.9203289639592	0.507597799231004
CAMK2D	EX	0.637962620561421	1.14338536797735	0.505422747415929
RETREG1	EX	0.342834815501609	0.847036386512209	0.5042015710106
AL596451.1	EX	0.339609714910673	0.84296889963313	0.503359184722457
ITPR1	EX	1.12100897244685	1.62343866492455	0.502429692477699
VAMP2	EX	0.90159693546968	1.40356492707154	0.501967991601864
AL049828.1	EX	0.923697754863058	1.42560822652012	0.501910471657061
CACNB4	EX	1.08156327660747	1.58345133937916	0.501888062771686
SRP14	EX	0.334520129376677	0.836214379430346	0.501694250053669
AC016598.2	EX	0.578681800749377	1.07966775976058	0.500985959011208
HSP90AA1	EX	1.35174738269526	1.85051224981039	0.498764867115122
ART3	EX	0.228565036707388	0.725961005562765	0.497395968855377
OXR1	EX	1.39205218659968	1.88831117985436	0.496258993254677
ATP2B1	EX	1.58291351151368	2.07809931652798	0.495185805014305
GAPDH	EX	1.32543450056682	1.82058068086525	0.495146180298435
NOS1AP	EX	0.884044363197206	1.37651318245869	0.49246881926148
AL117329.1	EX	0.9074965882401	1.39975909741666	0.492262509176561
NRSN1	EX	0.174181079328334	0.665941315870269	0.491760236541935
AC073091.3	EX	0.282277617719418	0.77391990690167	0.491642289182252
ZFPM2	EX	0.696752357085911	1.18318607460227	0.486433717516358
SUMF1	EX	0.759190924391704	1.24546317312296	0.486272248731251
GARNL3	EX	0.467406419703925	0.951595508168107	0.484189088464183
KAZN	EX	2.14676651326657	2.63054755076969	0.483781037503117
GNG12-AS1	EX	0.22125616225847	0.704863073834484	0.483606911576014
FTH1	EX	0.776163281983544	1.25953915101239	0.483375869028845
SEZ6L2	EX	1.14927411684686	1.63261456464437	0.483340447797509
MDGA2	EX	1.80755385428167	2.29005173640764	0.482497882125967
AC091885.2	EX	0.479369783402914	0.961751435252175	0.482381651849261
TLE4	EX	0.508239864478742	0.989492541550885	0.481252677072143
CTNNA2	EX	2.19574150523182	2.67563466506662	0.479893159834806
LINC01122	EX	0.648844792147917	1.1284997848667	0.479654992718787
FAM189A1	EX	0.477909260431896	0.957530633274473	0.479621372842577
KIAA1211L	EX	1.25966071973511	1.73901759190518	0.479356872170068
AC073091.4	EX	0.282917248357776	0.759837382351722	0.476920133993946
PDE10A	EX	0.841510494895588	1.31732222694398	0.475811732048393
AL138828.1	EX	0.0762455573245173	0.551855174337464	0.475609617012947
RCAN2	EX	1.00207279906364	1.47767728141749	0.475604482353849
CACNA2D3	EX	1.75959332987175	2.23493266443586	0.475339334564114
ATRNL1	EX	1.82708513165961	2.3011052427931	0.474020111133493
AC011246.1	EX	0.189628402951637	0.663620081671622	0.473991678719985
RARB	EX	0.275259058428545	0.747125194065733	0.471866135637187
TMSB4X	EX	0.0702888725105446	0.541993480775061	0.471704608264516
MLIP	EX	0.599994278427123	1.07153778096176	0.47154350253464
COBLL1	EX	0.121716433904067	0.590910420660891	0.469193986756824
CADPS2	EX	1.19264083707455	1.66066312455996	0.468022287485414
PDZRN3	EX	0.579222037615796	1.04700554101659	0.46778350340079
GULP1	EX	0.360023743068352	0.827702868966364	0.467679125898012
AC007368.1	EX	0.34202517247076	0.808482883225825	0.466457710755064
TENM3	EX	0.578684833373127	1.04386356167358	0.46517872830045
COX4I1	EX	0.144775388313728	0.609489949845179	0.464714561531451
ELAVL2	EX	0.0852926781474885	0.548842419087307	0.463549740939819
LINC01725	EX	0.3200384962223	0.783065072579443	0.463026576357143
AC110296.1	EX	1.58209389317448	2.04506155890581	0.462967665731327
CIT	EX	0.889126482936999	1.35048867665235	0.461362193715347
HS3ST5	EX	0.269196645723967	0.730330347571473	0.461133701847505
NRXN3	EX	2.52365910651506	2.98355923306484	0.45990012654978
AC016042.1	EX	1.51488019468547	1.97383988008394	0.458959685398472
LRRK1	EX	0.25900637526291	0.717927124015439	0.458920748752528
SLC38A11	EX	0.1466186985502	0.605413346807527	0.458794648257328
NLK	EX	1.05884816353819	1.51648342384976	0.457635260311567
LMO4	EX	1.48950056154825	1.94577774488741	0.45627718333916
SNRPN	EX	0.915760585152164	1.37179391892849	0.456033333776322
KCNB2	EX	0.529322371990995	0.982234967771463	0.452912595780468
MGLL	EX	0.337152643227413	0.789111894674483	0.45195925144707
SERPINE2	EX	0.114130521410865	0.565936326734781	0.451805805323916
MED12L	EX	0.736849399720172	1.18728765958376	0.450438259863586
PTMA	EX	0.250721268806269	0.700637148539925	0.449915879733656
MIR99AHG	EX	1.01000913569801	1.45974752683112	0.449738391133112
RIMS1	EX	0.909875062420319	1.3592892893	0.449414226879685
PDE1A	EX	1.13926637234174	1.58749279162521	0.448226419283468
AC107223.1	EX	0.895136071580964	1.34283921242303	0.447703140842071
SEPTIN7	EX	1.27224172245541	1.7184751040283	0.446233381572885
NRGN	EX	1.76392890630248	2.20998836055989	0.446059454257408
SOD1	EX	0.100639951451937	0.546428023699049	0.445788072247111
SLC22A10	EX	0.396760290476285	0.83909435805466	0.442334067578375
DKK3	EX	0.609851205666114	1.05212497862001	0.4422737729539
CFL1	EX	0.434654945781242	0.876764482305762	0.442109536524521
PRUNE2	EX	0.613994604236609	1.05512800405017	0.441133399813564
PPIA	EX	0.433095941994458	0.874019146172412	0.440923204177954
SCD5	EX	0.252271497784237	0.693038406774841	0.440766908990604
P2RX7	EX	0.463088205909248	0.903655603301322	0.440567397392074
ELAVL4	EX	0.420676758551618	0.861144531184405	0.440467772632787
SORBS1	EX	1.36557104451251	1.80599083164976	0.440419787137253
PCSK5	EX	0.113650752728866	0.554020962185944	0.440370209457078
FARP1	EX	0.473699328120636	0.913620600309099	0.439921272188463
NR3C2	EX	0.654418314862997	1.09315262739682	0.438734312533827
DYNLL1	EX	0.603606161227114	1.04188432898454	0.43827816775743
ASTN2	EX	0.892454549593695	1.33009519506281	0.437640645469116
GPX4	EX	0.547343541297286	0.984525376024748	0.437181834727461
P2RY14	EX	0.910259812809278	1.34734602868508	0.437086215875804
PDE7B	EX	0.0792129241147468	0.51623176527732	0.437018841162573
TNIK	EX	0.803748775096435	1.24014470195293	0.436395926856497
AC120193.1	EX	0.353852996317346	0.789116920604109	0.435263924286763
ERC1	EX	0.977993284463589	1.41277735503084	0.43478407056725
PTCHD4	EX	0.246901408171649	0.680964242728204	0.434062834556555
SLIT1	EX	0.577052537727097	1.01096787925439	0.433915341527297
NLGN1	EX	1.43562101581484	1.86915067262041	0.433529656805576
PRKAG2	EX	0.898037517813887	1.33120887382435	0.433171356010459
RGS7	EX	1.92798713826216	2.36067940613006	0.432692267867898
CAMK2N1	EX	1.09150659810052	1.52373881022245	0.432232212121928
SATB1-AS1	EX	0.363227141822838	0.79528709285493	0.432059951032092
ZFHX3	EX	0.368423791886575	0.800482624093025	0.43205883220645
YWHAG	EX	1.47636239668088	1.90805188009254	0.43168948341166
MEF2C	EX	2.06156785719345	2.49277356405119	0.431205706857745
MGST3	EX	0.702571504358868	1.13342995737485	0.430858453015977
EIF1B-AS1	EX	0.498513956749617	0.92935950546999	0.430845548720373
CCK	EX	1.30256089518469	1.73303145222551	0.430470557040817
CDH11	EX	0.263675263733816	0.693840510336142	0.430165246602326
LINC02669	EX	0.453451928897165	0.882893985631162	0.429442056733997
TLN2	EX	0.689795475279456	1.11874099511363	0.428945519834172
SCN1A	EX	0.871087423854016	1.29978620366349	0.428698779809475
ADGRL3	EX	1.85388721811188	2.28253104835281	0.428643830240926
DACH1	EX	0.0853351350218033	0.513822588321164	0.428487453299361
FMNL2	EX	1.47953238410014	1.90699196993294	0.427459585832804
RYR2	EX	1.99992528635188	2.42660071114418	0.426675424792297
RIT2	EX	0.215213279381127	0.640120739020466	0.424907459639339
ARL6IP1	EX	0.714889131091228	1.13947075466176	0.424581623570536
CDH18	EX	1.2731816254174	1.69767381322812	0.424492187810719
DOK6	EX	0.455964066344136	0.880262062843227	0.42429799649909
CDH10	EX	0.568792806781134	0.991992767773176	0.423199960992042
AC004594.1	EX	1.09848704630603	1.52134034978206	0.422853303476032
PTPRG	EX	1.17958469748165	1.60203054451964	0.422445847037989
RPL15	EX	0.182784514701557	0.605091971737406	0.422307457035849
OAZ1	EX	0.398548373509336	0.820146226706273	0.421597853196937
ERC2	EX	1.80484189370705	2.22486973036365	0.420027836656594
MT-CO1	EX	0.197513791394944	0.617277040488514	0.41976324909357
DPY19L1	EX	0.0961410320512745	0.515895187466523	0.419754155415248
RPL13	EX	0.33195086826986	0.751582478424905	0.419631610155045
AC093610.1	EX	0.100128992301911	0.519481973810986	0.419352981509076
DAPK1	EX	0.690385536453145	1.10943769758252	0.41905216112937
MMP16	EX	1.07483052688094	1.4938823846684	0.419051857787461
KHDRBS3	EX	1.46038214865167	1.87917661088511	0.418794462233436
RAPGEF5	EX	1.60344150162865	2.02216239845981	0.418720896831168
NUAK1	EX	0.582848168544449	0.99917263681987	0.416324468275422
SYT1	EX	3.46458870584872	3.8804430087618	0.41585430291308
VPS41	EX	0.457792720739611	0.873271737876385	0.415479017136774
CACNA2D1	EX	1.41591899689196	1.83097445040866	0.415055453516699
AC012404.1	EX	0.488843679782485	0.903465046153036	0.414621366370551
LINGO2	EX	1.19590087706551	1.61047530905815	0.414574431992633
CHRM3-AS2	EX	0.740925431075785	1.15539817091109	0.414472739835308
PKNOX2	EX	0.733371350367474	1.14681331056059	0.413441960193117
AC099517.1	EX	0.0423172870134482	0.455624514656895	0.413307227643447
KCNIP2-AS1	EX	0.168182133783433	0.581457999105151	0.413275865321718
AC008056.1	EX	0.834497217629664	1.2475002927843	0.413003075154635
SMAD3	EX	0.3670072106665	0.779317102822305	0.412309892155804
PRDX2	EX	0.494963565699474	0.90523595161545	0.410272385915976
THY1	EX	1.04816694587352	1.45647226806442	0.408305322190895
CDH2	EX	0.783954199339418	1.19225198858627	0.408297789246848
GUCY1A2	EX	0.631849975975042	1.04008650987494	0.4082365338999
FOXP1	EX	1.35654225558061	1.76422046444292	0.407678208862313
DPYD	EX	0.646320481534606	1.05383035550096	0.40750987396635
YWHAB	EX	1.09491402421053	1.5024201043394	0.407506080128877
LIMCH1	EX	1.13728733216712	1.54462005778191	0.407332725614793
KCTD1	EX	0.869090726087203	1.27595529040961	0.406864564322405
UNC5C	EX	0.8165831337257	1.22321951407623	0.406636380350533
TAFA5	EX	0.199879130944375	0.605548170832749	0.405669039888374
DLEU2	EX	0.621767251067669	1.02682125955245	0.40505400848478
LINC01197	EX	0.0894652955757882	0.493925038820977	0.404459743245189
AC034268.2	EX	0.408159539664545	0.812601476328603	0.404441936664058
UQCR10	EX	0.151688165503392	0.555992912097121	0.404304746593729
AP003086.1	EX	0.35702526416891	0.760010944792792	0.402985680623882
NFIB	EX	0.388964796249613	0.791826798169205	0.402862001919592
SEZ6L	EX	0.697557722445091	1.09998848554311	0.402430763098015
UBC	EX	0.348098675953652	0.750076227679391	0.401977551725739
ATP5MPL	EX	0.354509494636127	0.75636618368878	0.401856689052653
SNCA	EX	0.731439485035356	1.13325522591031	0.401815740874952
RPS15	EX	0.0649680189617776	0.465914028810915	0.400946009849137
GRIA3	EX	0.913959257786287	1.31410863799099	0.400149380204706
RPS6KA5	EX	0.790460243205356	1.1905317150536	0.400071471848243
COL5A2	EX	0.249487188313749	0.649117962433768	0.399630774120019
KHDRBS2	EX	1.61560608512178	2.01508575420727	0.399479669085492
CSMD3	EX	1.38070571311034	1.78013785360831	0.399432140497973
MAST4	EX	1.10350231608868	1.50288763476768	0.399385318678999
DGCR9	EX	0.884121824382159	1.28298460337234	0.398862778990183
BMPER	EX	0.512982928884376	0.911790846346279	0.398807917461903
AC092691.3	EX	0.25757273904392	0.655571166724673	0.397998427680753
CDK14	EX	0.975113196608321	1.37163380444154	0.396520607833223
CELF4	EX	1.10372988719515	1.49999584094087	0.396265953745727
TLK1	EX	0.498987320177885	0.895230327085633	0.396243006907748
BRINP2	EX	0.523291213448568	0.919046883721352	0.395755670272785
PLCXD3	EX	0.111486769791456	0.507227285898402	0.395740516106946
EIF1	EX	0.396508001526505	0.791948155821246	0.395440154294741
TTC9B	EX	0.108797621763519	0.504191989872013	0.395394368108495
CUX1	EX	0.591113203973197	0.986343449772629	0.395230245799432
GRIK2	EX	1.0907972668356	1.48549133214013	0.394694065304533
CACNG3	EX	0.56087061547807	0.955119800946369	0.394249185468299
HHAT	EX	0.217835776129151	0.611321758493575	0.393485982364424
CACNA1E	EX	0.990858734966511	1.38373237628469	0.392873641318174
SRGAP3	EX	1.30497929137783	1.6978337676107	0.392854476232868
ADCY1	EX	0.627517841999995	1.01934161110364	0.391823769103648
TMOD2	EX	0.979088176915548	1.37069489455813	0.391606717642582
ZMAT4	EX	0.879703516529566	1.27094629260826	0.391242776078694
CDK19	EX	0.563126648599317	0.954342005916259	0.391215357316943
CALM3	EX	1.11055398024049	1.50043836965968	0.389884389419189
AC246817.1	EX	0.211470083302906	0.601215704114538	0.389745620811632
CEMIP2	EX	0.204613942808135	0.593323174237462	0.388709231429327
SYNPR	EX	0.162853737222027	0.551504058868053	0.388650321646026
RMST	EX	0.14814290177026	0.535551323512624	0.387408421742364
SPOCK3	EX	0.0991510924337088	0.486461305379468	0.38731021294576
OLFM1	EX	1.20664207711775	1.59343485963246	0.386792782514706
SCG3	EX	0.576009179592996	0.962779326403848	0.386770146810852
KIF13A	EX	0.476528319902354	0.86327721942189	0.386748899519536
ARHGAP26	EX	1.46473876327049	1.85145359925524	0.386714835984748
CRYM	EX	0.42124048518995	0.807872173889856	0.386631688699906
SCN1A-AS1	EX	0.999650202780246	1.38610249644809	0.386452293667841
GRM8	EX	0.261280613183634	0.647422208033307	0.386141594849673
TMEM160	EX	0.233715758623506	0.619263715588395	0.385547956964889
SDK1	EX	0.266284536671417	0.651637213095781	0.385352676424363
TMEM232	EX	0.979701626444727	1.36502665344387	0.385325026999147
FAM153CP	EX	0.897043859618921	1.28191067490989	0.384866815290965
AC096576.2	EX	1.09930510814572	1.48409350665105	0.384788398505337
SYNPO2	EX	0.446715341350944	0.831311892904581	0.384596551553638
STARD4-AS1	EX	0.667022606227842	1.0507288810035	0.38370627477566
ADAMTSL1	EX	0.259873240464995	0.643375792483792	0.383502552018797
ZEB1	EX	0.497749652450422	0.881238942736096	0.383489290285674
PRDX1	EX	0.2504240472721	0.633705577609925	0.383281530337825
SLC39A11	EX	0.292303925097866	0.675374351284109	0.383070426186243
ATP5PF	EX	0.160022801087208	0.542828316562856	0.382805515475648
PID1	EX	0.264622118186843	0.645736262809204	0.381114144622361
CNTN4	EX	1.15764509306625	1.53836863218654	0.380723539120293
NDRG4	EX	0.614462533660853	0.994725926092045	0.380263392431193
CDH22	EX	0.275606193590629	0.655358170225778	0.379751976635149
ATP5F1D	EX	0.108116985023096	0.487594826152295	0.379477841129199
SMAP1	EX	0.516424060572798	0.894708761462306	0.378284700889508
FRMPD4	EX	1.92641273360343	2.30465395331971	0.378241219716281
CDH8	EX	0.561231526697848	0.939202153473559	0.377970626775711
ATP5IF1	EX	0.152211200499118	0.52970557780659	0.377494377307472
NDUFB8	EX	0.190537667190446	0.568013545055851	0.377475877865405
TRPM3	EX	0.67744474130301	1.05447457331318	0.377029832010171
CAMK2G	EX	0.537625647447469	0.914278354589399	0.376652707141929
MAN2A1	EX	0.258770364108018	0.635186746789097	0.376416382681078
PCDH9-AS2	EX	1.71543093869408	2.09149452227554	0.37606358358146
AC008574.1	EX	0.053011550276629	0.428795703753378	0.375784153476749
IGSF10	EX	0.465162903455087	0.840905169831058	0.37574226637597
EXOC6B	EX	1.14134711898044	1.51687516462795	0.375528045647517
GALNT18	EX	0.614411258271063	0.989382920228662	0.374971661957599
AL591501.1	EX	0.696651837155514	1.07140553957441	0.374753702418896
LARGE1	EX	1.40687573390823	1.78079976677112	0.373924032862886
CNTN3	EX	0.505964196988369	0.879698050475802	0.373733853487432
FNBP1L	EX	0.138404439857232	0.512116191250751	0.373711751393519
AP001825.1	EX	0.88378405622877	1.25716409602354	0.373380039794766
BCL11B	EX	0.123660398035063	0.496654618284297	0.372994220249234
DSTN	EX	0.896268722182102	1.26924045213563	0.372971729953527
FRAS1	EX	0.178034732375853	0.550083184355124	0.372048451979271
SPATS2L	EX	0.45845834202677	0.830367070198253	0.371908728171482
AC079117.1	EX	0.466852683241961	0.838425910247674	0.371573227005713
TUBB2A	EX	0.376762859904372	0.748330154537411	0.371567294633039
TLL1	EX	0.048869272081349	0.420426234512884	0.371556962431535
TCF4	EX	1.41557994353782	1.78684531633163	0.371265372793811
MAN1A1	EX	0.335680892238204	0.706583374377567	0.370902482139363
CHN1	EX	1.83467442863174	2.20546872897912	0.370794300347388
ARHGAP15	EX	0.15710826330409	0.527597389106071	0.370489125801981
LINC00508	EX	0.113067795839469	0.483289006526157	0.370221210686688
PRXL2A	EX	0.627706087945619	0.997818234080506	0.370112146134887
AP003049.2	EX	0.487985994346087	0.858000603320583	0.370014608974496
PRELID2	EX	0.312901903840815	0.682004312547999	0.369102408707185
MAGI2	EX	2.35924032555349	2.7271234456255	0.367883120072011
RTN1	EX	1.53522320814053	1.90299170483563	0.367768496695094
CADM1	EX	0.662467644871928	1.03010887610366	0.367641231231737
DLEU1	EX	0.750889604790343	1.11828818892013	0.367398584129784
ITPK1	EX	0.289287242938654	0.656455923376413	0.367168680437758
NECAB1	EX	1.24130002913925	1.60798072375669	0.366680694617439
SKP1	EX	0.748380891095119	1.11456548295988	0.36618459186476
BICD1	EX	0.684391884577141	1.05037728191667	0.365985397339533
PEG10	EX	0.653537448178937	1.01947715857207	0.365939710393133
RNF217-AS1	EX	0.548032546202631	0.913848951465979	0.365816405263348
UBB	EX	0.0668904991837291	0.432485678844533	0.365595179660804
GRIA2	EX	2.34500754608093	2.71054374831478	0.365536202233852
RPL14	EX	0.19141547103477	0.556670087595194	0.365254616560424
MARCKS	EX	0.546273739421248	0.911476074077914	0.365202334656665
PCDH9	EX	2.94987125852555	3.31425739691856	0.364386138393013
PPM1E	EX	0.825833204616795	1.18952093378373	0.363687729166935
OPCML	EX	2.69652586783939	3.06004121189623	0.36351534405684
KIF21A	EX	0.790490609462872	1.15297412930641	0.362483519843539
VWA3A	EX	0.301712187882197	0.663466537973999	0.361754350091802
DIAPH2-AS1	EX	0.28002680834284	0.641348233888975	0.361321425546135
AC092939.1	EX	0.374600978153132	0.735490773460783	0.360889795307651
LY6H	EX	0.496125944595473	0.857014161185643	0.36088821659017
SEMA3C	EX	0.0622649800199645	0.423140400591289	0.360875420571325
AC004160.1	EX	0.0688911757049047	0.42902234755513	0.360131171850226
LRFN5	EX	1.34426656386784	1.70406840987891	0.359801846011067
RAP1GAP2	EX	0.653016857510379	1.01216839813181	0.359151540621436
ATP6V1F	EX	0.245545333345445	0.604680688957893	0.359135355612448
RORA-AS1	EX	0.42432384502781	0.783289614168796	0.358965769140986
SSTR2	EX	0.149083225926436	0.507676941719841	0.358593715793405
AL357873.1	EX	0.721864940870839	1.08014532482537	0.358280383954528
PKIG	EX	0.657176203664147	1.01544893834922	0.358272734685075
TMTC1	EX	0.26058613064037	0.618514286679752	0.357928156039382
AC093607.1	EX	0.292206639608356	0.650101418961418	0.357894779353063
ATXN1	EX	1.19096433311249	1.54863363984473	0.357669306732241
TRMT9B	EX	0.165035475407991	0.522616236629075	0.357580761221084
SLC22A24	EX	0.338713014293777	0.696220917405245	0.357507903111468
GAREM1	EX	0.302725472985526	0.659527656563917	0.35680218357839
MSC-AS1	EX	0.0817884378334633	0.43845545234581	0.356667014512347
SLC24A4	EX	0.199914206264605	0.555831765406831	0.355917559142226
SPECC1	EX	0.651135292026887	1.00669078772587	0.35555549569898
FTL	EX	0.12227766457744	0.477359301946831	0.355081637369391
SLC22A8	EX	0.326468954072063	0.681354961467977	0.354886007395915
PCA3	EX	0.249774884856819	0.604405712896106	0.354630828039288
AP000829.1	EX	0.160148680914077	0.514701703788728	0.354553022874652
ANO3	EX	0.396366683479085	0.750721079016027	0.354354395536942
CKMT2-AS1	EX	0.450330826899625	0.804672970767835	0.354342143868211
DPYSL2	EX	1.35983821571293	1.71414612593069	0.35430791021776
GABARAP	EX	0.132893604553618	0.487110672947625	0.354217068394008
ARL4A	EX	0.316817868698257	0.670503336048308	0.353685467350051
NAV3	EX	2.33365369281831	2.68715944649629	0.353505753677982
XIST	EX	1.89469381704771	2.2480659684483	0.353372151400593
CAMKK1	EX	0.673379296645412	1.0266245368799	0.353245240234491
SEC24D	EX	0.23705004543605	0.59000046298095	0.3529504175449
LINC02614	EX	0.177384427493345	0.530076906521961	0.352692479028616
BASP1	EX	1.93793020775463	2.29031927299576	0.352389065241128
OPRM1	EX	0.547862215407211	0.900238867727591	0.35237665232038
PVT1	EX	0.441965809837283	0.794022240799967	0.352056430962684
TRERF1	EX	0.488320490077183	0.839992359795221	0.351671869718038
THEMIS	EX	0.0512237892363723	0.402045502119559	0.350821712883187
PLCB1	EX	2.34048873951717	2.6912466092886	0.350757869771435
TCEAL2	EX	0.551384913088917	0.901942825414517	0.350557912325599
AC002460.2	EX	0.332697082049177	0.683139535296517	0.350442453247341
GABRA2	EX	0.588043953301923	0.937979454537624	0.349935501235701
PDE1C	EX	0.372497141725929	0.722311997996076	0.349814856270147
MAN1C1	EX	0.517026563050662	0.866804727015182	0.34977816396452
HSP90AB1	EX	1.77315508441003	2.12267915365642	0.349524069246396
NPTX1	EX	0.509474721370428	0.858934138679246	0.349459417308817
EPHA5	EX	0.457222895926044	0.806499148215849	0.349276252289805
ALDOC	EX	0.271538416147617	0.620811169829522	0.349272753681905
GNAS	EX	1.34494013389095	1.6936763877053	0.348736253814355
B3GLCT	EX	0.293317747857415	0.640546051658031	0.347228303800616
EPHB6	EX	0.839973888825242	1.18636481230864	0.346390923483394
YWHAH	EX	1.86328506756236	2.20931203027663	0.346026962714267
COX6B1	EX	0.0573491916288612	0.40328090383557	0.345931712206709
RAC1	EX	0.725770875135391	1.07132008584758	0.345549210712187
GREB1L	EX	0.159321966032155	0.504744609031203	0.345422642999048
TMA7	EX	0.302262788981387	0.647600453427911	0.345337664446524
DYNLRB1	EX	0.103938061606005	0.449056714901037	0.345118653295032
IPCEF1	EX	0.524137694955368	0.869114543454997	0.344976848499629
LRMP	EX	0.166361242078209	0.510811527998782	0.344450285920573
SORCS2	EX	0.241871486869804	0.586127165251459	0.344255678381654
IGSF21	EX	0.54675345473906	0.890774237235374	0.344020782496313
NAPB	EX	0.741905903794593	1.08541076112841	0.343504857333821
RPL18	EX	0.0756148414597042	0.418781830078341	0.343166988618636
CSGALNACT1	EX	0.634637631677478	0.977185536451559	0.34254790477408
GRIK4	EX	0.316538889005233	0.659018320381248	0.342479431376015
ATP8B1	EX	0.202350313861866	0.544673033161436	0.34232271929957
NDUFA13	EX	0.140691278589021	0.48284205078746	0.342150772198439
OLFM3	EX	0.888285394974149	1.23032291270251	0.342037517728357
AC016687.3	EX	0.0844875707363081	0.425738147479423	0.341250576743115
AC092422.1	EX	0.121936927770716	0.462877599932925	0.340940672162209
PTPRO	EX	0.603850784198289	0.944785591904738	0.340934807706449
TCEAL4	EX	0.273218513899177	0.613911551096284	0.340693037197107
CPLX2	EX	0.730417985614823	1.07111057917371	0.340692593558891
AC106845.1	EX	0.0974623625810912	0.438120882700556	0.340658520119465
CACNA1A	EX	1.54461539527889	1.88433699337056	0.339721598091665
UBE2E3	EX	0.425618328579114	0.764768770994326	0.339150442415212
DLGAP1	EX	2.59352832048696	2.93254368685478	0.339015366367822
AC093843.2	EX	0.132856351526349	0.471841124325731	0.338984772799382
ARFGEF3	EX	0.830221325722533	1.16877568773029	0.338554362007758
NEBL	EX	1.03488832274297	1.37316271307879	0.338274390335824
AC114689.3	EX	0.0991725289558391	0.437333857664986	0.338161328709147
RALYL	EX	2.43340047373714	2.7708088133597	0.33740833962256
AC060765.1	EX	0.117170076533393	0.454163939457575	0.336993862924182
ZNF385B	EX	1.34491051383664	1.68181169176457	0.336901177927923
RPS2	EX	0.113254196216329	0.449004590724978	0.335750394508648
ATP2B4	EX	0.471296726232523	0.806878361608619	0.335581635376096
BMERB1	EX	1.34586946312599	1.68118310446198	0.335313641335986
NGEF	EX	0.591083731972843	0.926347996034221	0.335264264061379
GPC5	EX	0.471297089680251	0.806005398006573	0.334708308326322
EFNA5	EX	1.34381128318343	1.67845684746482	0.334645564281395
AC068931.1	EX	0.0343033090111961	0.368930139129492	0.334626830118296
SCN1B	EX	0.388056375802477	0.721570492592806	0.333514116790329
C14orf132	EX	0.235999839344372	0.569444944773066	0.333445105428694
PDE4B	EX	0.450299024135466	0.783140997947983	0.332841973812517
PFKP	EX	0.365075645719105	0.697745625276509	0.332669979557404
CPE	EX	0.921601066025197	1.25419205133496	0.33259098530976
RPL7A	EX	0.0841163281935184	0.416528061108366	0.332411732914848
SNCG	EX	0.151985236220823	0.484144483213317	0.332159246992494
AC096576.3	EX	1.02020071468623	1.35213748813966	0.331936773453431
RPS8	EX	0.111396240905298	0.442992735159348	0.33159649425405
PRKD1	EX	0.293801783036498	0.624949164110354	0.331147381073856
RPS28	EX	0.0435806445852986	0.374403812699268	0.33082316811397
SYN2	EX	1.17298615985506	1.50377868944803	0.33079252959297
GPR158	EX	0.623555909645736	0.954295191692597	0.330739282046861
ZNF385D	EX	0.116596609854542	0.446011419719632	0.32941480986509
STXBP5-AS1	EX	0.466898382330974	0.796161801673171	0.329263419342197
SORT1	EX	0.838268066386661	1.16750221700855	0.32923415062189
TMOD1	EX	0.33134315425938	0.659382899944814	0.328039745685434
KIAA0319	EX	0.297420067392313	0.62544908109006	0.328029013697747
EVI5	EX	0.564596613347641	0.891963222964899	0.327366609617258
LINC02296	EX	0.13762333836848	0.464634518664704	0.327011180296223
PHACTR3	EX	0.632416877071007	0.958834272363491	0.326417395292483
ATP5MC1	EX	0.139087269476667	0.465416382551491	0.326329113074824
BEX1	EX	1.09139295693877	1.41746342508731	0.326070468148548
AL590006.1	EX	0.381615003809167	0.707023871688161	0.325408867878994
UNC13C	EX	0.424731804387975	0.75004329048182	0.325311486093844
PLCB4	EX	0.303375609282089	0.62824504800153	0.324869438719441
AC016687.2	EX	0.0764270934628207	0.401264515917939	0.324837422455118
MAP7	EX	1.03363131622936	1.35817936739896	0.324548051169607
HECW1	EX	1.47393883141929	1.79830797495554	0.324369143536249
KLHL5	EX	0.166937522494597	0.491081033850169	0.324143511355573
FAM163A	EX	0.0416910966466586	0.365533153277835	0.323842056631177
GPM6A	EX	2.23252630539073	2.55630658815728	0.323780282766549
COX6A1	EX	0.218271674655098	0.541790409160534	0.323518734505437
DDAH1	EX	0.34388524644379	0.667137385872422	0.323252139428632
GNG2	EX	0.199170692597829	0.522286550899461	0.323115858301632
PCDH17	EX	0.177817271191989	0.500694590221812	0.322877319029823
B3GALT2	EX	0.139233448209086	0.46206994935455	0.322836501145464
BRINP3	EX	0.516045741068277	0.838842285038653	0.322796543970376
RPL41	EX	0.0584779145011301	0.380940215408736	0.322462300907606
GAB1	EX	0.516346135274215	0.838497569814669	0.322151434540454
TSIX	EX	1.49116297788162	1.81296073294979	0.321797755068164
AC025809.1	EX	0.321512876877211	0.643078656448222	0.321565779571011
PAM	EX	0.366775876871818	0.688155322084094	0.321379445212277
PIP5K1B	EX	0.181182593484904	0.501811277439174	0.320628683954269
PCDH10	EX	0.531720889303863	0.85178274616717	0.320061856863307
PCDH11X	EX	0.346607159006417	0.666553855468616	0.319946696462199
PLCL1	EX	0.913061337572179	1.23297764077824	0.319916303206056
COL26A1	EX	0.354493211182274	0.674400946114365	0.319907734932091
PKP4	EX	0.697882532037188	1.01766788565581	0.319785353618624
COX7C	EX	0.0451403747423532	0.36488221977708	0.319741845034727
PRKAR1B	EX	1.1103365271928	1.42977416578383	0.319437638591036
SPAG16	EX	0.778504351431408	1.09789668937409	0.319392337942684
RTN4	EX	1.64267150337317	1.96179742453632	0.319125921163146
FAT3	EX	1.13197110044561	1.45091210170556	0.318941001259949
ACTB	EX	1.01262045640809	1.33149150607131	0.318871049663218
XKR4	EX	0.840355897314923	1.15915388942365	0.318797992108724
RNF144A	EX	0.761771926204421	1.0798964537428	0.318124527538376
AC106729.1	EX	0.142580359593144	0.460487359112356	0.317906999519212
TMEM132B	EX	1.46400405744708	1.78186218532803	0.317858127880956
REX1BD	EX	0.139105141169277	0.456009282162795	0.316904140993518
AC084816.1	EX	0.144930227803214	0.461808224303718	0.316877996500504
FAM13A	EX	0.483222100568292	0.799513556238893	0.316291455670601
NGRN	EX	0.557796595032591	0.873953905931138	0.316157310898546
LINC02253	EX	0.246356846844756	0.561992731612936	0.31563588476818
ANO2	EX	0.0248343515792041	0.339945785395105	0.315111433815901
DTNB	EX	0.890904569822631	1.20592927599529	0.315024706172656
NETO1	EX	0.702092471995383	1.01698769318	0.314895221184612
SLC22A25	EX	0.333342582576368	0.6477896866865	0.314447104110132
FXYD6	EX	0.786127580592465	1.10025039163018	0.314122811037717
RPLP1	EX	0.222783110347362	0.536590719616786	0.313807609269423
CAMK2A	EX	1.61275020882382	1.9259272292257	0.313177020401878
SMS	EX	0.309640949093595	0.622409388022534	0.312768438928938
MGAT5B	EX	0.312851883591809	0.625234506344668	0.312382622752859
ROS1	EX	0.130772163078506	0.443086180553289	0.312314017474783
BEX5	EX	0.076884956745522	0.389188328925499	0.312303372179978
AC023510.1	EX	0.0609550124750836	0.373149198899156	0.312194186424072
GABARAPL2	EX	0.324559291579068	0.636560252060666	0.312000960481598
YWHAE	EX	1.05781823824483	1.3693124759039	0.311494237659075
PRKCE	EX	1.30273904776376	1.61421931582876	0.311480268065004
NCAM2	EX	1.37065200880246	1.68198455873828	0.311332549935826
KIAA1958	EX	0.0976372988229155	0.408558333145577	0.310921034322662
GRIA1	EX	1.08089193611067	1.39155835924933	0.310666423138654
BEX4	EX	0.579397554895598	0.889993253006692	0.310595698111094
DPP10-AS1	EX	0.222840935838377	0.532708283688831	0.309867347850454
TEX30	EX	0.054657050867751	0.364519444991899	0.309862394124148
NEDD8	EX	0.112295569605902	0.422135834712283	0.309840265106381
TAGLN3	EX	0.379365175723699	0.689195202185562	0.309830026461863
GRM1	EX	0.581491908069337	0.890973906187149	0.309481998117812
AC027097.2	EX	0.0720268029541381	0.381287241569116	0.309260438614978
KCNIP2	EX	0.138956421209264	0.447816561542687	0.308860140333423
NFAT5	EX	0.879062823855987	1.18781414083429	0.308751316978299
KCNC2	EX	0.643270333469299	0.951925893561301	0.308655560092002
RPS6KC1	EX	0.839058935894973	1.14761428740732	0.308555351512352
RBFOX1	EX	3.43909700715573	3.74712067848008	0.308023671324354
KIFAP3	EX	1.0078340592379	1.31575328393556	0.307919224697659
PTPRR	EX	0.521525419378585	0.829414885966596	0.307889466588011
AL133268.4	EX	0.180745873761961	0.488515350825971	0.30776947706401
USP25	EX	0.660317674793149	0.968040813125644	0.307723138332495
LINC01090	EX	0.258906426369863	0.566328817853977	0.307422391484114
MTCH1	EX	0.825625604548187	1.13272407322056	0.307098468672373
FAM135B	EX	0.454585552514332	0.761518438429672	0.30693288591534
OSBPL10	EX	0.245877745943906	0.552198759412717	0.306321013468811
CTNNA3	EX	1.60381748527138	1.90998395787724	0.306166472605865
PRAG1	EX	0.0959604181668991	0.401463128608486	0.305502710441587
AC098588.3	EX	0.832890896397582	1.13819851621351	0.305307619815923
LINC01322	EX	0.335812778098687	0.641044717454426	0.305231939355739
PWRN1	EX	0.118429036342491	0.423013434827556	0.304584398485065
DCHS2	EX	0.128445033601578	0.43244656871663	0.304001535115052
FOXN3	EX	0.396467671956412	0.700206209704266	0.303738537747854
KCNT2	EX	0.474714114840711	0.778124870536357	0.303410755695646
BNIP3	EX	0.396009908676823	0.69937667740636	0.303366768729537
AC008591.1	EX	0.365245683681815	0.668557100608642	0.303311416926827
ADGRL2	EX	1.04377589400339	1.34630484965613	0.302528955652738
LINC00470	EX	0.174407513995112	0.476930139729708	0.302522625734596
KCNQ5	EX	2.26968489912769	2.5721494047269	0.302464505599206
DIP2A	EX	0.458085955051646	0.759881365026854	0.301795409975209
SYN1	EX	0.74173332660019	1.04336703964876	0.301633713048572
AL008633.1	EX	1.04491707419111	1.34634882808278	0.301431753891676
GRIN2B	EX	1.37386276487186	1.67524553579725	0.301382770925388
SHISA9	EX	1.23818259535398	1.53936421882547	0.301181623471494
FHIT	EX	0.567246940988325	0.868190580384696	0.300943639396371
LY86-AS1	EX	0.841122277301557	1.14199676403177	0.300874486730213
NAPEPLD	EX	0.549951557234478	0.850588662460573	0.300637105226095
RABAC1	EX	0.321693416372813	0.622128549052835	0.300435132680022
FSTL4	EX	1.0640023318659	1.36440785275138	0.300405520885479
DGKI	EX	1.58076476253334	1.88110228540053	0.300337522867181
RPL28	EX	0.0552309523814083	0.355271463882034	0.300040511500625
EPHB1	EX	0.673810414382569	0.973821918238239	0.30001150385567
AC009975.1	EX	0.129184201412764	0.42908001748582	0.299895816073056
CHCHD10	EX	0.168052071247063	0.467731258292919	0.299679187045856
SLC22A6	EX	0.214877663206443	0.514193700166765	0.299316036960321
ARL15	EX	0.756124685650477	1.0553809652712	0.29925627962072
RAB3C	EX	0.394781344124144	0.693609060144238	0.298827716020093
GABRA1	EX	0.624876614403337	0.923571220154315	0.298694605750978
LINC02231	EX	0.273181187756945	0.571731179034773	0.298549991277828
PARM1	EX	0.172334622022996	0.470837505187025	0.298502883164029
AC004158.1	EX	0.0681822058229215	0.366207408278334	0.298025202455413
PTK2	EX	1.48684079969795	1.78479857945023	0.297957779752277
APP	EX	1.54897066934305	1.84677172942483	0.297801060081773
SGK3	EX	0.565113746070853	0.862876338755957	0.297762592685104
ENO2	EX	1.25775524838892	1.55518845669115	0.297433208302231
DNM3	EX	0.973938539708079	1.27094183343656	0.297003293728486
GUK1	EX	0.431731978191708	0.728416798776543	0.296684820584835
HCN1	EX	0.806888382806592	1.10352654177976	0.296638158973171
RFTN1	EX	0.667191389335209	0.963695098530008	0.296503709194799
CTDSPL	EX	0.671902128096997	0.967934222835376	0.296032094738379
LINC01331	EX	0.0863703781637715	0.382251380204394	0.295881002040623
CYP1B1	EX	0.136555250775615	0.432243038446331	0.295687787670716
EPS15	EX	0.339582297072513	0.6351750486677	0.295592751595187
INPP4B	EX	0.816331037807971	1.11189424106245	0.29556320325448
DNAH14	EX	0.103009305028294	0.39814129757154	0.295131992543246
NCOA7	EX	1.03231962148374	1.3273637492223	0.29504412773856
PTH2R	EX	0.226268162828872	0.521274349357726	0.295006186528853
ANXA1	EX	0.0573356593061043	0.352251745340979	0.294916086034875
AL450384.2	EX	0.465840155047208	0.760698645827551	0.294858490780343
KCNH7	EX	0.878562755427152	1.17325950993247	0.294696754505316
IQSEC1	EX	1.09469855602476	1.38933649935435	0.294637943329592
MAPK4	EX	0.302665250054364	0.597201184831156	0.294535934776792
CCDC85A	EX	0.709991181478193	1.00404513413387	0.294053952655672
AFF3	EX	1.50916566986741	1.80319059581359	0.294024925946182
CEND1	EX	0.31024556271145	0.603922014762806	0.293676452051356
ATP6V1B2	EX	0.537615468319475	0.830518207843394	0.292902739523919
MDH1	EX	0.930539247114824	1.22335139587132	0.292812148756497
CCDC85B	EX	0.365906523065917	0.658639803093565	0.292733280027648
SLC2A13	EX	1.05572388812337	1.34816310997339	0.292439221850018
EPHA7	EX	0.26053933820075	0.552905443329015	0.292366105128265
TTC39C	EX	0.673736668168133	0.965416440846149	0.291679772678016
NEDD4L	EX	1.14173851473725	1.43313723210978	0.291398717372523
SLF1	EX	0.510687409390418	0.801996151987517	0.291308742597098
RAB27B	EX	0.148696181515878	0.4399913865894	0.291295205073523
ATP6V1E1	EX	0.813960145783085	1.10518447268497	0.291224326901884
PJA2	EX	1.19287255535876	1.48394228258489	0.291069727226129
ZEB2	EX	0.716737233547569	1.00756850513154	0.290831271583973
KLC1	EX	1.23499675742007	1.52572920074371	0.290732443323634
SCN9A	EX	0.151212561300361	0.441507943303684	0.290295382003322
TRIM37	EX	0.713645510517514	1.00381769404758	0.290172183530066
LDLRAD4	EX	0.82365882069283	1.11373892884383	0.290080108150998
C12orf40	EX	0.782566478063007	1.07254141198327	0.289974933920264
RAP1GAP	EX	0.571476071447069	0.86114856125377	0.289672489806701
TRIM2	EX	0.819090936188841	1.10837183489707	0.289280898708233
HSPA8	EX	0.431121514722003	0.720299242440044	0.289177727718041
AC093879.1	EX	1.03297863741158	1.32206362086528	0.289084983453696
SELENOH	EX	0.350012071654478	0.638981781146443	0.288969709491966
CFAP221	EX	0.365312490594145	0.654008911801459	0.288696421207315
RPLP2	EX	0.0580186249261605	0.346244604104199	0.288225979178039
ATP5MC3	EX	0.0954527319668668	0.383412911918411	0.287960179951544
UPP2	EX	0.511366738027476	0.799272137538366	0.28790539951089
SYT4	EX	0.481490245074005	0.76933286856691	0.287842623492905
SATB1	EX	0.190562742946751	0.478105372192721	0.28754262924597
SEPTIN11	EX	0.926192497817394	1.21335026160001	0.287157763782619
RPL5	EX	0.406543924999592	0.693637421445588	0.287093496445997
CXXC4	EX	0.101150415820174	0.388046769191798	0.286896353371624
ESRRG	EX	0.539076839763211	0.82585348535215	0.286776645588939
TSHZ3	EX	0.360772951988068	0.647318960324255	0.286546008336186
VDAC1	EX	0.883158470993443	1.16951677374309	0.286358302749648
RPL18A	EX	0.123673535924025	0.409962039104208	0.286288503180183
THRB	EX	1.40906052713144	1.69531170958961	0.286251182458171
EML1	EX	0.294291750762922	0.580460333544258	0.286168582781336
P2RY12	EX	0.379400469845518	0.665401725263865	0.286001255418347
ELOB	EX	0.0864888531278632	0.371886217334989	0.285397364207126
TUBA4A	EX	0.326290573960744	0.611310548249336	0.285019974288592
ACTG1	EX	0.665177402336734	0.950162749352106	0.284985347015372
LUZP2	EX	0.106908089321751	0.391768473992569	0.284860384670818
FAM171B	EX	0.717184417329897	1.00189389022066	0.284709472890764
NDUFS5	EX	0.0398378997643101	0.324266282064238	0.284428382299928
GBE1	EX	0.129477875020336	0.413887425376459	0.284409550356123
NACA	EX	0.123027136592117	0.40742785755996	0.284400720967844
MBOAT2	EX	0.495064816865953	0.779326809686197	0.284261992820245
DNAJC1	EX	0.336755400310069	0.62014072090756	0.283385320597492
NSF	EX	1.08222766926647	1.36527528880934	0.283047619542869
TPI1	EX	0.47315754857889	0.755730301961189	0.282572753382299
ZNF609	EX	0.769502401027231	1.0518811134992	0.28237871247197
ATP1A1	EX	1.31902799738764	1.60113799799833	0.282110000610693
SCOC	EX	0.271995247870141	0.553935617790076	0.281940369919934
RPL11	EX	0.040052144868914	0.321765689979303	0.281713545110389
AUTS2	EX	1.49891235458189	1.78022086772654	0.281308513144648
AP2M1	EX	0.736144507307168	1.01713033829019	0.280985830983023
HIVEP3	EX	0.836894158377689	1.1177971232007	0.280902964823016
AC011369.1	EX	0.31870790635023	0.599569011513774	0.280861105163544
AC093843.1	EX	0.130130778165883	0.410844764143817	0.280713985977934
RGS4	EX	0.459196133438519	0.739798529953944	0.280602396515425
AL583808.1	EX	0.6376314322266	0.917585382590469	0.279953950363868
MICAL3	EX	1.09780371301084	1.37752858524205	0.279724872231216
FKBP5	EX	0.141982327375165	0.421349435603869	0.279367108228703
RPL10	EX	0.167896103554133	0.447013003104318	0.279116899550185
RPS14	EX	0.203412458294065	0.482445060307843	0.279032602013778
AL136456.1	EX	0.0677054437127975	0.346670789287066	0.278965345574268
NSG2	EX	0.457459820057482	0.736304665833389	0.278844845775907
LINC01414	EX	0.442137839553046	0.720526719896944	0.278388880343898
EIF1AX	EX	0.571245054781676	0.849563211739499	0.278318156957822
LDHB	EX	0.66213225701816	0.940101031710742	0.277968774692582
CHST9	EX	0.713979110308494	0.991870541158915	0.27789143085042
MGST1	EX	0.902406772379712	1.17998806066375	0.277581288284034
AP003066.1	EX	0.0694737460380275	0.346817643329053	0.277343897291025
AFDN	EX	0.473651751610036	0.750891126971458	0.277239375361422
GHR	EX	0.192527726820315	0.4695042455952	0.276976518774886
KAZN-AS1	EX	0.541443042438726	0.818380882036866	0.27693783959814
EFHD2	EX	0.318241974995866	0.595156936241801	0.276914961245935
TUBB4B	EX	0.325912603013404	0.602545649179956	0.276633046166552
ATP5MG	EX	0.158291394042402	0.434836102306056	0.276544708263654
AQP4-AS1	EX	0.776716051550619	1.05320869465217	0.276492643101555
AC110614.1	EX	0.079760616924503	0.355813325617912	0.276052708693409
AC005162.3	EX	0.113623825324513	0.389414633228036	0.275790807903523
SHROOM3	EX	0.441033122781803	0.716759986915844	0.275726864134041
ACVR1C	EX	0.0820858413353787	0.357709723201065	0.275623881865687
GOLGA8B	EX	0.813773562107014	1.08935462212362	0.275581060016605
NECTIN3	EX	0.245253436392152	0.52065323895154	0.275399802559388
KLHL32	EX	0.382470708178065	0.657591482947433	0.275120774769368
PKN2-AS1	EX	0.518765345443441	0.793854885922669	0.275089540479228
SCN3B	EX	0.664152488257158	0.938970766816026	0.274818278558869
RNASEK	EX	0.407332924421249	0.682078971506696	0.274746047085447
AP2S1	EX	0.214373023170074	0.488469136438352	0.274096113268278
SVOP	EX	0.455382816827905	0.729442170160171	0.274059353332266
RAPGEF4	EX	1.0739358576641	1.347978299965	0.274042442300899
WLS	EX	0.160014648730696	0.433169163944255	0.27315451521356
CALM1	EX	2.81568047226038	3.0888202532871	0.273139781026722
VGLL4	EX	0.789859773303192	1.06274627225404	0.272886498950847
ATP1A3	EX	0.742231824312659	1.01484651758742	0.272614693274765
HTR2A	EX	0.279035302201173	0.551465321859671	0.272430019658498
PIK3R1	EX	1.20008889374133	1.47224580713433	0.272156913392998
AL078459.1	EX	0.414591049242633	0.686529929947096	0.271938880704463
SYP	EX	0.800594758653018	1.07244164837123	0.271846889718216
PPFIBP1	EX	0.728738232805094	1.00051706285118	0.271778830046089
COX5A	EX	0.0537595532808563	0.325531104912779	0.271771551631923
RPL6	EX	0.0375865775264505	0.309291331139342	0.271704753612891
AC013652.1	EX	0.295916664767171	0.567454966732114	0.271538301964943
DLG2	EX	2.83659165596563	3.10812092273866	0.271529266773029
EML5	EX	0.463059804346362	0.734369664944427	0.271309860598065
ZNF704	EX	0.420615336657339	0.691716328800394	0.271100992143055
EXT1	EX	0.776770657045049	1.04779440647005	0.271023749425005
EEF1A1	EX	0.114390792943159	0.38515359057352	0.270762797630361
LDB2	EX	1.87495188843745	2.14568756804573	0.27073567960828
SNTB2	EX	0.394137522937137	0.664828562585275	0.270691039648138
MTUS2	EX	1.20674314635091	1.47731692014198	0.270573773791078
LINC01102	EX	0.101737165069216	0.372089716995979	0.270352551926763
AC005400.1	EX	0.948839190578996	1.21871893302239	0.269879742443398
SH3RF3	EX	0.503643807854903	0.773408407879873	0.269764600024969
SORCS3	EX	0.486684076756557	0.75644532285198	0.269761246095423
CHL1	EX	1.04988956547346	1.31888672899562	0.268997163522167
L3MBTL4	EX	0.120280540159249	0.389192075945637	0.268911535786388
LMO3	EX	1.02906534635471	1.29792667289931	0.268861326544594
MIF	EX	0.0627387201003229	0.331481848453474	0.268743128353151
LZTS1	EX	0.138958980860675	0.407612333326247	0.268653352465572
MPPED2	EX	0.341215394922017	0.609794268068983	0.268578873146966
VIPR2	EX	0.0766782539649509	0.345206341275198	0.268528087310247
LMO7	EX	0.659258672957174	0.927697946390628	0.268439273433454
LINC01202	EX	0.155914687130792	0.424101185457516	0.268186498326724
RPS27	EX	0.0634098892186928	0.331237568803538	0.267827679584845
AC092745.5	EX	0.512231425559425	0.779635447768055	0.26740402220863
CDH6	EX	0.0736535244274457	0.340876235102599	0.267222710675153
YPEL3	EX	0.576661754379805	0.843486766352113	0.266825011972308
EID1	EX	0.223867319185199	0.490524340341469	0.266657021156271
LINC02153	EX	0.124286948770089	0.390463053749548	0.266176104979458
CCBE1	EX	0.141059457022587	0.407207300975876	0.266147843953289
CDC40	EX	0.814580125543887	1.08051156047075	0.265931434926867
TRIM13	EX	0.392506504049034	0.65833259802569	0.265826093976656
SULF1	EX	0.0107112823671207	0.276524038703248	0.265812756336128
STARD13-AS	EX	0.201476463828821	0.467140471177951	0.265664007349131
STX1A	EX	0.17215332402955	0.437672351022535	0.265519026992985
NPAS3	EX	0.666006497851046	0.930922215265541	0.264915717414495
EPHA3	EX	0.259583424669171	0.524487941057742	0.264904516388571
DIXDC1	EX	0.317019183117299	0.581845371883574	0.264826188766276
ARPP21	EX	1.72634839302198	1.99117077622984	0.264822383207859
TNNT2	EX	0.141808233681492	0.406484729558353	0.264676495876861
LINC01484	EX	0.0323120131349445	0.296728052139252	0.264416039004308
MRFAP1	EX	0.170258613436831	0.434586560384785	0.264327946947954
PDE4A	EX	0.481147567410117	0.745392171045103	0.264244603634986
TTLL11	EX	0.694434567426017	0.958560721311043	0.264126153885026
NME2	EX	0.10234869994717	0.36631829929935	0.263969599352179
DOCK2	EX	0.083251096601589	0.34684660824519	0.263595511643601
CNTNAP4	EX	0.318511550470078	0.581852478146805	0.263340927676727
GDA	EX	0.606667238533536	0.869376825232498	0.262709586698962
GNG3	EX	0.139768409644641	0.402425202767966	0.262656793123325
SNAP25	EX	2.16869919712425	2.43082600129134	0.262126804167085
SH3GL2	EX	1.38426021751561	1.64629538995698	0.262035172441374
ARPP19	EX	0.949377595006241	1.21127248621506	0.261894891208815
KIF5A	EX	0.680523911034626	0.942410772996094	0.261886861961468
MEG8	EX	0.937683123631286	1.1994808435721	0.261797719940818
SLC12A8	EX	0.210847839947175	0.47232243143295	0.261474591485776
LPP	EX	0.206054495231526	0.467202992992112	0.261148497760585
LRTM1	EX	0.693559370126599	0.954456754348309	0.26089738422171
ALCAM	EX	0.261442607556638	0.521943376587747	0.260500769031109
SULT4A1	EX	0.472305057388415	0.732460401294628	0.260155343906213
PCSK1N	EX	0.881442627760189	1.14155631827403	0.260113690513839
CELF2	EX	2.56413881590486	2.82403497780273	0.259896161897873
PFN2	EX	0.483929461342427	0.743355096385783	0.259425635043357
SRRM4	EX	1.03343729204657	1.29259097931647	0.2591536872699
ADD3	EX	0.358512263270287	0.617607934739034	0.259095671468747
HAPLN4	EX	0.183469518486472	0.442379288103126	0.258909769616654
MAP1LC3A	EX	0.261789396380326	0.52041196772848	0.258622571348153
KLHL2	EX	0.442186234996994	0.700595077612618	0.258408842615624
AL160254.1	EX	0.651618955850149	0.909996367390186	0.258377411540037
PCNT	EX	0.408097735106145	0.666343539600986	0.258245804494842
AC009264.1	EX	0.163123793244479	0.42132136042102	0.25819756717654
ZBBX	EX	0.235120700042336	0.493317616139774	0.258196916097437
PPP4R4	EX	0.171270565342573	0.429163884950425	0.257893319607852
PSD3	EX	1.5972958144143	1.8550888116327	0.257792997218402
KCNN2	EX	0.274217182662843	0.53199177694485	0.257774594282007
TUBB3	EX	0.395790074353715	0.653541162734021	0.257751088380306
SAMD5	EX	0.0736476245291033	0.330677878833505	0.257030254304402
RASAL2	EX	1.171771005451	1.42868139404132	0.256910388590325
FBXO32	EX	0.243580645881022	0.500279720457575	0.256699074576554
PRKG1	EX	0.85150612771914	1.10801422937467	0.25650810165553
TCF12	EX	0.509578942165233	0.766075115735386	0.256496173570153
PNISR	EX	1.17619387697756	1.43241605115335	0.25622217417579
RPS24	EX	0.146390596320671	0.402473780510069	0.256083184189397
SMYD3	EX	1.50594569660043	1.76191557151313	0.255969874912697
ST3GAL1	EX	0.171859112134574	0.427735911140075	0.255876799005502
STK3	EX	0.604361442960753	0.860153280285435	0.255791837324682
CDHR3	EX	0.10088777250633	0.356623259144481	0.255735486638151
CACNA1C	EX	2.01665117103595	2.27195683177309	0.255305660737135
NTRK2	EX	1.54364028296003	1.79867422796122	0.25503394500119
TTC6	EX	0.100389596273198	0.355318434255828	0.254928837982629
SLC8A1	EX	1.84593518639239	2.10073657338889	0.254801386996498
ANO5	EX	0.413201285773122	0.66780114471493	0.254599858941807
MEF2C-AS2	EX	0.744350504848289	0.998850749634775	0.254500244786485
TBL1X	EX	0.0714771615197651	0.325670866576978	0.254193705057213
LDHA	EX	0.305854073357947	0.559948532954089	0.254094459596142
DYNC1H1	EX	1.11034861609262	1.36432340419138	0.253974788098767
PITPNC1	EX	0.268848886947414	0.522716645206995	0.253867758259581
ENOX1	EX	1.14614620005315	1.39993472609823	0.253788526045084
SCHLAP1	EX	0.0904741407545958	0.344037350960634	0.253563210206038
LINC00326	EX	0.0277592384959067	0.281213306658781	0.253454068162874
STXBP5	EX	0.965162885350453	1.21856809841721	0.253405213066756
POU6F2-AS2	EX	0.0132352196226461	0.266448353922731	0.253213134300085
CAST	EX	0.302265977020665	0.555286721026676	0.25302074400601
SEC14L1	EX	0.309393318761653	0.562407735060884	0.253014416299231
CNIH3	EX	0.257244936815583	0.510188315125938	0.252943378310355
PPP2R2B	EX	1.98167294897914	2.23447823691815	0.252805287939003
VSTM2A	EX	0.2065204224755	0.459056169717163	0.252535747241663
KIF26B	EX	0.227026848296853	0.479322071832319	0.252295223535465
ATP5MC2	EX	0.0632508245711263	0.315359459791476	0.252108635220349
MYL12B	EX	0.0732260381537541	0.325256091984353	0.252030053830599
LINC02232	EX	0.0311814435165791	0.283123643336857	0.251942199820278
BAALC	EX	0.420614092423128	0.672351876360043	0.251737783936915
AP001831.1	EX	0.866290434787338	1.11799618629674	0.251705751509401
PPP3CA	EX	2.12505376051249	2.37659645504808	0.251542694535581
DTNA	EX	0.930964471935245	1.18244712718963	0.251482655254381
LRRTM3	EX	1.08978039179311	1.34119578109353	0.251415389300426
SV2B	EX	1.40724199812037	1.65858857303242	0.251346574912052
LINC02217	EX	0.0935528658307953	0.344856596757773	0.251303730926978
PDE5A	EX	1.59844178648732	1.8490147013249	0.250572914837574
NOL4	EX	0.510754278544389	0.761320209160211	0.250565930615822
CTNND1	EX	0.424797366444482	0.675272675872548	0.250475309428066
AC011754.2	EX	0.0383583765441195	0.288788285152478	0.250429908608358
TRIM44	EX	0.719047391587077	0.969414870137301	0.250367478550224
PTPRN2	EX	1.64450524803732	1.89481613619342	0.250310888156104
TBC1D1	EX	0.323214754687898	0.573409831332703	0.250195076644805
ARL6IP4	EX	0.14404807244062	0.393569057212036	0.249520984771416
NCOR2	EX	0.613683938422252	0.863006791663272	0.24932285324102
AC112481.2	EX	0.0487520817856847	0.297906230260144	0.249154148474459
AGAP1	EX	1.46215038702132	1.7110079056074	0.248857518586074
MAP2	EX	1.66390062776392	1.91267994826624	0.248779320502324
EIF4A2	EX	0.885631916557118	1.13424993163301	0.248618015075888
RPSA	EX	0.505199288462581	0.753777926766639	0.248578638304058
LINC02389	EX	0.408613870681582	0.656814487210759	0.248200616529178
PAG1	EX	0.158105872483702	0.406275244636107	0.248169372152405
NOVA1	EX	1.31244778558272	1.56014068220023	0.247692896617517
NEK11	EX	0.734637234016389	0.982311042414347	0.247673808397957
MIAT	EX	1.46645845816862	1.71397826081096	0.247519802642347
MORF4L1	EX	0.809497370287228	1.05701467466933	0.247517304382103
SLC17A7	EX	0.640734974973486	0.888172336153251	0.247437361179765
PCSK6	EX	0.172756588491287	0.419926450180668	0.247169861689381
ATP6V0C	EX	1.16608549549431	1.4132305785038	0.247145083009497
RPL22	EX	0.0999145175869364	0.347038357556415	0.247123839969479
ANO4	EX	0.29570297156559	0.54275820265285	0.24705523108726
NDUFB11	EX	0.0627501202957862	0.30973837867915	0.246988258383364
MYO1D	EX	0.51157939652796	0.758532820080218	0.246953423552258
PTCHD1-AS	EX	0.288519452864991	0.535144680992792	0.246625228127802
NREP	EX	0.282940507299439	0.529501051171127	0.246560543871688
FIGN	EX	0.0968776832516745	0.343315288452923	0.246437605201249
AC079298.3	EX	0.142197093339325	0.388618416218283	0.246421322878958
CPLX1	EX	0.499550165332356	0.74591568691876	0.246365521586403
ZBTB16	EX	1.30131773010696	1.54754503244739	0.246227302340421
FHOD3	EX	0.46288485122887	0.708825483665007	0.245940632436137
SAP18	EX	0.104225971189444	0.350150894379368	0.245924923189924
STX1B	EX	0.54883435657742	0.794574379878737	0.245740023301317
RASGRP1	EX	0.431666481059563	0.677304702070815	0.245638221011251
ZRANB2-AS2	EX	0.666986159409742	0.912607098256175	0.245620938846434
MAML2	EX	0.107338279792427	0.35293972708592	0.245601447293493
NIN	EX	0.856382962050986	1.1019680685298	0.245585106478818
BAIAP3	EX	0.293883484494227	0.539133278729639	0.245249794235412
TUBB4A	EX	0.554397707956385	0.799598295741226	0.24520058778484
CREG2	EX	0.832098844786898	1.07725128086297	0.245152436076071
CAMK2B	EX	0.999308100133372	1.24443798409559	0.245129883962221
OCA2	EX	0.174607366350108	0.419597952058279	0.244990585708171
SEMA5B	EX	0.187338381289954	0.432316284275674	0.244977902985719
KCND3	EX	0.986568454935374	1.23151564180621	0.244947186870838
SYNDIG1	EX	0.38111495090911	0.62604041446524	0.244925463556131
SELENOM	EX	0.201046362895448	0.445933923206679	0.244887560311231
GOT1	EX	0.403938973121185	0.648689183301195	0.244750210180009
TUBB	EX	0.295191329041947	0.539924757255022	0.244733428213075
PHYHIPL	EX	0.638579336361574	0.883237242780988	0.244657906419415
KIF1A	EX	0.929289067789717	1.17356509881753	0.244276031027816
NEGR1	EX	2.1076970842901	2.35188316611795	0.244186081827857
PHACTR1	EX	2.19354134299658	2.43765063143565	0.244109288439066
LINC02196	EX	0.04328932784501	0.287349735886015	0.244060408041005
AC079781.5	EX	0.918415816693882	1.16233277625881	0.243916959564925
NDUFB10	EX	0.0694405463839824	0.312739122636032	0.24329857625205
RAB6B	EX	0.881381579211238	1.12462984207017	0.243248262858935
KLF12	EX	0.464537047027035	0.707674632667652	0.243137585640617
MEF2A	EX	0.978838835208071	1.22188479305002	0.243045957841949
ATP5MD	EX	0.0521937796518828	0.29516172023934	0.242967940587457
RASSF4	EX	0.149960603220734	0.392926592178377	0.242965988957643
HTR2C	EX	0.0135596091535901	0.256387947989415	0.242828338835825
RFX2	EX	0.15824958811655	0.401063720286636	0.242814132170085
RPL3	EX	0.0277865096268546	0.270596801129766	0.242810291502912
SLC44A1	EX	0.744156385663893	0.98688679246847	0.242730406804578
SLC8A3	EX	0.0903649240720494	0.333013914096972	0.242648990024923
AC005009.2	EX	0.0651411195104793	0.30735657106251	0.242215451552031
HRH2	EX	0.586748524430222	0.828957194124811	0.24220866969459
ATP5PD	EX	0.0922330130251715	0.334385631234732	0.242152618209561
ARMC9	EX	0.798910881197757	1.04087317066158	0.241962289463827
SLC4A4	EX	0.0797712091017984	0.32173207639278	0.241960867290982
ETV1	EX	0.0359910177562526	0.277935895515717	0.241944877759464
NRCAM	EX	1.77723736500273	2.01915294761137	0.241915582608639
NRN1	EX	0.485037798260878	0.726709638310213	0.241671840049335
MARK1	EX	0.553769941355787	0.795354236326686	0.241584294970899
COX6C	EX	0.0303899600540723	0.271402920453201	0.241012960399128
DLGAP1-AS5	EX	0.355053370952834	0.595967856296407	0.240914485343573
SH3D19	EX	0.450722660221225	0.691529736948386	0.240807076727161
ACTN4	EX	0.550011748333038	0.790601524495558	0.24058977616252
IL1RAP	EX	0.174790942770896	0.415260946827435	0.240470004056539
BCL11A	EX	0.514515306975393	0.754977481349644	0.24046217437425
ST3GAL6	EX	0.225582124238669	0.465936720557083	0.240354596318414
GHITM	EX	0.440885625161568	0.681192834230895	0.240307209069327
ROCK2	EX	1.03346686977306	1.27371739909589	0.240250529322827
AC002070.1	EX	0.113464248832609	0.353427159197125	0.239962910364517
ALDH1A1	EX	0.0561213032272607	0.296071793048469	0.239950489821208
ST13	EX	0.431640949855815	0.671191021864652	0.239550072008837
DPYD-AS1	EX	0.307430115818497	0.546710786267647	0.23928067044915
ITPKA	EX	0.237030168413161	0.476131876498882	0.239101708085721
RSPO2	EX	0.262749626598075	0.501478355569817	0.238728728971742
AC119868.2	EX	0.206177571079123	0.444894639796872	0.238717068717749
CLMP	EX	0.0874309737326391	0.325846022913773	0.238415049181134
ATP1B1	EX	1.38532534451394	1.62362397695231	0.238298632438372
PBX1	EX	1.3452604278658	1.58351440026013	0.23825397239433
STXBP5L	EX	2.14532892494077	2.38339448360758	0.238065558666813
TIAM2	EX	0.73204891256318	0.970006619784989	0.237957707221809
RNF115	EX	0.555932412094181	0.793889686505912	0.237957274411731
RAP1GDS1	EX	0.446011308057345	0.683955617809076	0.237944309751731
OSBPL1A	EX	1.13701457164424	1.37490382687154	0.237889255227307
DSCAM	EX	1.87907291734266	2.11630274129401	0.237229823951352
KCNK1	EX	0.588975814430705	0.825940011088569	0.236964196657864
TMEM65	EX	0.208223200673816	0.44518333759167	0.236960136917854
AC006387.1	EX	0.656512425863783	0.893260357948696	0.236747932084914
ECE2	EX	0.0926077673442312	0.329333253528814	0.236725486184583
AL591115.1	EX	0.0258377978116917	0.26247587505987	0.236638077248179
POMP	EX	0.0598474111416471	0.29631756845497	0.236470157313323
EEF1A2	EX	0.546558016856795	0.783028017313798	0.236470000457004
CCNI	EX	0.817208952842297	1.05364815060929	0.236439197766995
CCDC88C	EX	0.0311631801270868	0.267538934981601	0.236375754854514
ATP5MF	EX	0.0271342089841785	0.263425784920715	0.236291575936537
TDO2	EX	0.022297720116463	0.258503739704583	0.23620601958812
PSMA7	EX	0.34437551895943	0.580533402675065	0.236157883715635
TCEAL6	EX	0.367727045104733	0.603788417696284	0.236061372591551
RAMP1	EX	0.0544437881735582	0.290404363374574	0.235960575201016
CALY	EX	1.04880952821133	1.28464486560753	0.235835337396198
AL135878.1	EX	0.403176063436842	0.638947174882962	0.23577111144612
MCC	EX	0.0712739187973176	0.306941947927371	0.235668029130053
ITM2B	EX	1.03063841987074	1.26629130436194	0.235652884491197
EML6	EX	1.02402463281666	1.25964289325988	0.235618260443218
KSR2	EX	1.37225570434804	1.60767965252501	0.235423948176972
ADD2	EX	0.867216269520906	1.1025279652755	0.235311695754594
ITGA9	EX	0.470271606355352	0.705531140146079	0.235259533790727
AC139720.1	EX	0.444388744887839	0.679255091458712	0.234866346570873
ELMO1	EX	0.534681680109406	0.769517816798839	0.234836136689433
IL12A-AS1	EX	0.225335125092241	0.460165358084687	0.234830232992446
NDUFA11	EX	0.0805526692079008	0.315107730215011	0.23455506100711
HPCA	EX	0.30117132070716	0.535685539535857	0.234514218828697
SLC8A1-AS1	EX	1.29050380208491	1.52499297924216	0.234489177157254
LIN7A	EX	0.359893290127003	0.594330095675512	0.234436805548509
AL592043.1	EX	0.573525883534191	0.807914270008433	0.234388386474242
AC079793.1	EX	0.0749084589610004	0.309278840901118	0.234370381940117
VWC2	EX	0.0595966203532555	0.29361134395991	0.234014723606654
ATP11A	EX	0.332337687599869	0.56604121626516	0.233703528665291
PALM2-AKAP2	EX	0.610702969653494	0.84432077118281	0.233617801529316
CCDC65	EX	0.555905142757835	0.789339805481333	0.233434662723499
ELL2	EX	0.524774111832956	0.758131448979645	0.233357337146689
SSBP3	EX	0.926384483633128	1.15972361614682	0.233339132513692
IMPA1	EX	0.338231470601869	0.571379224957383	0.233147754355514
BAIAP2	EX	0.441928723035035	0.674935663821263	0.233006940786228
NIPAL2	EX	0.637005510855391	0.870002536540691	0.232997025685301
AL354771.1	EX	0.321923321748782	0.554423987819722	0.232500666070941
TMEM59L	EX	0.823683214805075	1.05582143135222	0.232138216547141
CNST	EX	0.413207799857049	0.645325482647176	0.232117682790127
TMEM233	EX	0.0367416232714641	0.268654180936706	0.231912557665242
COL19A1	EX	0.187422996578365	0.419186728206067	0.231763731627702
COL6A1	EX	0.0647521749847553	0.296508345648018	0.231756170663263
BEX2	EX	0.851369628293003	1.08308249858099	0.231712870287984
PDE3B	EX	0.484203988571203	0.715809859837552	0.231605871266349
ATXN7L3B	EX	0.378634866967597	0.610139780596624	0.231504913629027
LNX1-AS1	EX	0.748943964900407	0.980102975542405	0.231159010641998
NEAT1	EX	0.157404874130161	0.38808030797673	0.230675433846569
SORCS1	EX	0.988014172091236	1.21845341518267	0.230439243091431
DIRC3	EX	0.705035892580245	0.935448188061507	0.230412295481262
FLOT1	EX	0.494865109003661	0.725229129660293	0.230364020656632
PPARGC1A	EX	0.385531210506723	0.615827720001994	0.230296509495271
STUB1	EX	0.181906658686913	0.412127682661108	0.230221023974195
CAMK4	EX	0.768578164202691	0.998700616133319	0.230122451930628
NPTXR	EX	0.421570645662252	0.651610911284423	0.230040265622171
ABLIM2	EX	0.633095278389928	0.862944159265215	0.229848880875287
LINC01821	EX	0.037158645139494	0.266914809056914	0.22975616391742
PARK7	EX	0.0683605639500821	0.298041040914446	0.229680476964364
AC079921.1	EX	0.12035346501729	0.349932054017263	0.229578588999974
MYL6B	EX	0.155426427257081	0.385001392367998	0.229574965110917
AC006355.2	EX	0.222948569195706	0.452432422363475	0.229483853167769
ATP9B	EX	0.744900828247977	0.974325596536407	0.22942476828843
PLXNA2	EX	0.782922441577305	1.01227546104252	0.229353019465217
DCLK2	EX	0.718893323403008	0.948230898910419	0.229337575507412
ZBTB7C	EX	0.110433640353927	0.339763183472435	0.229329543118508
AHI1	EX	1.48772242409626	1.71699592128794	0.229273497191678
CEP126	EX	0.658342156197729	0.887487414131727	0.229145257933998
BACH2	EX	0.350731551670179	0.57970803312798	0.228976481457801
TSBP1	EX	0.121319338136526	0.350131164721373	0.228811826584847
RAPH1	EX	1.03689896287789	1.26529947189276	0.228400509014875
DPF3	EX	0.106354725635809	0.334693007267675	0.228338281631866
AC105230.1	EX	0.178221883893815	0.406323237374613	0.228101353480798
HOPX	EX	0.197113306538999	0.425185056147756	0.228071749608757
PDK3	EX	0.445008718829407	0.672869057472782	0.227860338643375
NFE2L1	EX	0.609950934237779	0.837665391356953	0.227714457119174
KRT17	EX	0.031006596604165	0.258608295187641	0.227601698583476
ACSM6	EX	0.141688047144252	0.369164651591525	0.227476604447273
ITPR2	EX	0.268342325503268	0.495624784921249	0.227282459417982
ARHGEF28	EX	0.115404526815092	0.342597696626947	0.227193169811856
STIM1	EX	0.385075427865447	0.612211728442346	0.227136300576898
PRICKLE2	EX	0.62792406152045	0.855020356386446	0.227096294865996
AC027288.3	EX	1.65107437276692	1.87809825597962	0.227023883212706
ANXA6	EX	0.402373567227722	0.629290806560142	0.22691723933242
LINC02055	EX	0.13279078208868	0.359613550115632	0.226822768026952
KCNH4	EX	0.118762842595503	0.345526829652	0.226763987056497
WWOX	EX	0.725658172431775	0.952415748673853	0.226757576242078
DCAF6	EX	0.690765146338294	0.917462191821122	0.226697045482827
IPO5	EX	0.342994046145765	0.569595662570983	0.226601616425218
SESN1	EX	0.65432853024704	0.880717350869326	0.226388820622286
STK39	EX	0.501980921554293	0.728354620432291	0.226373698877998
CLTA	EX	0.519166913299507	0.745299461381691	0.226132548082184
PHF24	EX	0.174146059229073	0.400234205554024	0.22608814632495
SNU13	EX	0.284494954041577	0.51057079872275	0.226075844681174
TMEM161B-AS1	EX	1.14563486804681	1.37164865632671	0.226013788279897
SLC1A1	EX	0.431826543547715	0.65772608428914	0.225899540741425
SYNE1	EX	1.62005723711963	1.84584203803886	0.22578480091923
CPVL	EX	0.162807561410066	0.388580342657464	0.225772781247398
ENSA	EX	0.950618321680194	1.17636597633143	0.225747654651236
AOPEP	EX	0.834209333205694	1.05994651086304	0.225737177657342
MPP6	EX	0.327963119586573	0.553491966518324	0.225528846931751
RTL8C	EX	0.286573516590185	0.51190682844655	0.225333311856366
FUT8	EX	0.625912989842416	0.851178211773937	0.225265221931521
TCERG1L	EX	0.291832305255349	0.516607768309918	0.22477546305457
RTN3	EX	1.70369991774222	1.92836472236692	0.2246648046247
PAPPA	EX	0.100872522817574	0.325532872765397	0.224660349947822
JCAD	EX	0.0942708778584419	0.318861764680933	0.224590886822491
CYCS	EX	0.117093569080597	0.341534747682465	0.224441178601868
SLC30A3	EX	0.177749357377898	0.401839509468568	0.224090152090669
AC090709.1	EX	1.24910285514395	1.47295073201273	0.22384787686878
KCTD8	EX	0.585781543578753	0.80948393926442	0.223702395685667
PCDH9-AS4	EX	0.623325556765795	0.846813752370215	0.223488195604421
CLEC2L	EX	0.102691776289293	0.326074988938044	0.223383212648751
LSAMP-AS1	EX	0.0587618881389249	0.282030138735047	0.223268250596122
PCSK1	EX	0.0603558981139461	0.283134318582752	0.222778420468806
AL133346.1	EX	0.034478738250191	0.257192375460252	0.222713637210061
FLCN	EX	0.316675388682499	0.539073213168807	0.222397824486307
KCNMB4	EX	0.612065828450313	0.834462458848501	0.222396630398188
BICC1	EX	0.22513038413887	0.447522914701101	0.222392530562231
LINC01811	EX	0.38582682930748	0.608027298580649	0.222200469273169
RAB2A	EX	1.02041411220815	1.24261421306139	0.222200100853235
GUCY1A1	EX	0.248448839091221	0.47061088144213	0.222162042350908
RPL37A	EX	0.113285239784792	0.335414101219339	0.222128861434547
MBNL1	EX	0.824687829785585	1.04670318400131	0.222015354215723
MAP1A	EX	1.14380642974684	1.36563762112367	0.221831191376823
TEAD1	EX	0.41061778169041	0.632273211471807	0.221655429781397
PHACTR2	EX	0.28273261755952	0.504208954863436	0.221476337303916
CDC37	EX	0.573380866447838	0.794830988018694	0.221450121570856
ST8SIA1	EX	0.539976160625545	0.761380165259582	0.221404004634037
CELF2-AS2	EX	0.921975971695648	1.14332691275593	0.221350941060287
RAB3A	EX	0.41907206014388	0.64040839689078	0.2213363367469
UBA52	EX	0.129898952448703	0.350930287082033	0.221031334633331
DYNC1I2	EX	0.565743906133922	0.786649244048696	0.220905337914774
SDK2	EX	0.100032976219376	0.320915929305654	0.220882953086278
CDK18	EX	0.083563795664196	0.304403293915831	0.220839498251635
AC009899.1	EX	0.284198882889719	0.504915884115026	0.220717001225307
NELL2	EX	1.78960754870476	2.01028802816271	0.220680479457957
VLDLR-AS1	EX	0.175726619567663	0.396164761476512	0.220438141908849
STMN4	EX	0.73463803032989	0.955030122754997	0.220392092425107
ACAP2	EX	0.607394123151985	0.827755655286417	0.220361532134432
VSNL1	EX	1.43461855775109	1.65463631608036	0.220017758329268
AL391840.1	EX	0.733798862711278	0.953791623271199	0.219992760559921
LINC00513	EX	1.51095284518046	1.73076441774423	0.219811572563773
NYAP2	EX	0.21700082744841	0.436698959908054	0.219698132459644
SERPINI1	EX	1.02652920224395	1.24621979725161	0.219690595007655
LRRN1	EX	0.153704824628098	0.373131077081048	0.219426252452951
SLC1A2	EX	0.197505437792523	0.416826200197042	0.219320762404519
HS6ST1	EX	0.24667418054163	0.465946135908646	0.219271955367015
MACF1	EX	1.16387464419323	1.38299009109993	0.219115446906699
TCEAL3	EX	0.373048210017439	0.591884746765022	0.218836536747583
BAALC-AS1	EX	0.44578979576412	0.664545398031419	0.218755602267299
COL11A1	EX	0.149124480705835	0.367834833893006	0.218710353187171
YWHAZ	EX	1.30247224150665	1.52111941287547	0.218647171368825
NDUFC2	EX	0.335113316867286	0.553598469741575	0.218485152874289
TSBP1-AS1	EX	0.0929735630078573	0.311345297729979	0.218371734722122
LRATD1	EX	0.166834234484187	0.385181457614161	0.218347223129975
NHSL2	EX	0.107485637936076	0.325734293713203	0.218248655777127
GOLIM4	EX	0.0866958675770043	0.304858123670906	0.218162256093901
KAT6B	EX	0.810335700553771	1.02844965154247	0.218113950988696
ST5	EX	0.0934362119083682	0.311549068973124	0.218112857064755
MACROD2	EX	1.65233908962619	1.87043164680408	0.218092557177895
C18orf32	EX	0.256807980986553	0.474876126307704	0.218068145321152
UNC13A	EX	0.881893212784342	1.09984190510604	0.217948692321696
HTR1E	EX	0.439764720723905	0.657642080136888	0.217877359412983
TTC28	EX	0.860008478134939	1.07775162377442	0.217743145639479
C9orf16	EX	0.303467088304091	0.521170206376379	0.217703118072287
GABRG1	EX	0.038654567282328	0.256011047607508	0.21735648032518
BMPR1B	EX	0.0494244019738558	0.266668936868758	0.217244534894902
OSBPL3	EX	0.146893486498517	0.364130185283314	0.217236698784797
CDC42	EX	0.435694123268826	0.652814200949446	0.21712007768062
GLRA3	EX	0.133972818746453	0.351010543328841	0.217037724582388
SHTN1	EX	0.517179710934517	0.734088575431851	0.216908864497333
HSBP1	EX	0.0544830596616128	0.270937987046735	0.216454927385122
CERS6	EX	1.10255640600768	1.31877581218668	0.216219406179002
RIN3	EX	0.210800377523184	0.426829863349734	0.21602948582655
RPS3	EX	0.138190210410526	0.354157029850876	0.21596681944035
AL162719.1	EX	0.53040165242399	0.746219905809396	0.215818253385407
MZT2B	EX	0.038287008562025	0.254007553704967	0.215720545142942
CSMD2	EX	0.554194033643765	0.769859153115258	0.215665119471493
AL357833.1	EX	0.236290454293476	0.451910433448656	0.21561997915518
CLTC	EX	0.976170635761885	1.19171640591917	0.215545770157288
ATP6V1A	EX	0.656397770896791	0.871702229963293	0.215304459066502
EXTL2	EX	0.143547853065956	0.358720934228018	0.215173081162062
RPS4X	EX	0.139254380538524	0.354408453138888	0.215154072600364
ARHGDIG	EX	0.250093159182882	0.465169286779662	0.21507612759678
NDUFS7	EX	0.165894009247692	0.38095624347775	0.215062234230059
TMEM150C	EX	0.130626390693327	0.345639919412827	0.215013528719499
RAPGEF6	EX	0.636962988538868	0.851899052255219	0.214936063716351
TPPP	EX	0.589665479810783	0.804389396121906	0.214723916311123
NR2F1-AS1	EX	1.15055308148201	1.36520786243695	0.21465478095494
AC091078.1	EX	0.161600248364253	0.376176737454251	0.214576489089998
AL158077.2	EX	0.185126515694207	0.399182696093072	0.214056180398865
PGK1	EX	0.422620600721673	0.636603777680132	0.213983176958459
MAGI1-AS1	EX	0.0776258956837669	0.291346194148122	0.213720298464355
AC113386.1	EX	0.0814202455857076	0.295096553223844	0.213676307638137
SPOCK2	EX	0.365980003693624	0.579538513194062	0.213558509500438
MICAL2	EX	1.01599969226778	1.22955639541443	0.213556703146651
AC005699.1	EX	0.165107958573385	0.378655254772243	0.213547296198859
FAR2	EX	0.498309702884966	0.711617517529905	0.213307814644939
BTG1	EX	0.191263646116314	0.404563338043553	0.213299691927239
ADGRB3	EX	2.81731015902552	3.0302610819137	0.212950922888183
SERINC1	EX	1.13664655092646	1.34916678008999	0.212520229163526
SLC37A1	EX	0.204139126201228	0.416541105975994	0.212401979774766
CARMIL1	EX	0.894343354138772	1.10659859117227	0.212255237033495
AP001021.3	EX	0.0869477273121957	0.299144083519651	0.212196356207455
NRP1	EX	0.139937852689425	0.352128121604331	0.212190268914906
ST8SIA5	EX	0.442560595690805	0.654605024698604	0.212044429007799
SLC35F3	EX	1.3675888649688	1.57962531184536	0.212036446876556
MAML3	EX	0.191801763209598	0.403677161053978	0.21187539784438
MLLT11	EX	0.239802861456669	0.451648181315004	0.211845319858336
AL445623.2	EX	0.0284610028074105	0.240006773632974	0.211545770825564
STXBP1	EX	1.70129584440556	1.91279686370264	0.211501019297077
ASTN1	EX	0.901472509053618	1.11276510673658	0.211292597682965
LYNX1	EX	0.233204319301967	0.444485774698	0.211281455396032
ARMCX3	EX	0.320535719843671	0.531713407465622	0.21117768762195
AL589693.1	EX	0.0663466382094882	0.277517489117499	0.21117085090801
IGSF11	EX	0.175931502101919	0.386910005456197	0.210978503354277
FAIM2	EX	0.830829051547802	1.04179247357318	0.210963422025379
GSTP1	EX	0.101087952607552	0.311694436648075	0.210606484040523
PPP2R3A	EX	0.893781342675467	1.10435054096067	0.210569198285204
PTPRM	EX	0.142363431043326	0.352867268513877	0.21050383747055
TSPAN5	EX	1.3851759588589	1.59555845013909	0.210382491280192
BRINP1	EX	0.77215688317439	0.982510918575772	0.210354035401382
SV2A	EX	0.859163424168673	1.06934065197511	0.210177227806439
HOOK2	EX	0.550452290790336	0.760542228365067	0.210089937574731
GSG1L	EX	0.189302427362793	0.399365411931759	0.210062984568965
SETBP1	EX	0.917855253249406	1.12787945486721	0.210024201617799
RBFOX3	EX	1.35201761828206	1.56203680769362	0.210019189411556
LRMDA	EX	0.164274126920793	0.374215218840458	0.209941091919665
SMARCA2	EX	0.751224231833219	0.961129474981668	0.209905243148449
AL157769.1	EX	0.0229316596560395	0.232813750605957	0.209882090949918
WASF1	EX	0.972715957640679	1.18256436472382	0.209848407083146
MAPK9	EX	0.517734540578727	0.727479941534291	0.209745400955564
RGS7BP	EX	0.370918884393906	0.580462283296478	0.209543398902572
CNTNAP3	EX	0.0493568229026412	0.258870093799585	0.209513270896944
AC090578.1	EX	0.821108256591849	1.03039801087586	0.209289754284009
GDI1	EX	0.656012183779915	0.865083029297648	0.209070845517733
PARVA	EX	0.120362268929588	0.329284536928492	0.208922267998904
MIR137HG	EX	0.513853872865535	0.722732070858291	0.208878197992756
GOLGA8A	EX	0.858450433091191	1.06710360371249	0.208653170621302
MALAT1	EX	5.25280292463578	5.46141987716492	0.20861695252914
RIPOR2	EX	0.246611324103466	0.45512360732795	0.208512283224484
LAMB1	EX	0.237657236431622	0.445972262624256	0.208315026192633
PRKAR1A	EX	0.413433113442588	0.621699000034975	0.208265886592387
ARHGAP12	EX	0.0429057397309542	0.251128012583871	0.208222272852917
AC124290.1	EX	0.140777790582161	0.348618007823312	0.207840217241151
BCL2	EX	0.356507397525861	0.564076668200274	0.207569270674413
AL033504.1	EX	0.0513189669543466	0.258677581892311	0.207358614937964
DNAJC6	EX	0.808527521199437	1.01575464837233	0.207227127172892
NUP93	EX	0.241579995726117	0.448792855727469	0.207212860001353
PAPSS1	EX	0.450693120733403	0.657780830306853	0.207087709573451
ARL2	EX	0.207544553206036	0.41450684238557	0.206962289179534
NCK2	EX	0.190699662571073	0.397658890989384	0.206959228418311
PDGFC	EX	0.197273079409669	0.404182331946346	0.206909252536677
PREP	EX	0.533442594535538	0.740347983158853	0.206905388623315
MAGI1	EX	1.18451348917207	1.39120357679804	0.206690087625969
NBAS	EX	0.843643079547472	1.05010959315364	0.206466513606171
NAP1L3	EX	0.320746143066138	0.527159995733429	0.206413852667291
SPATA6L	EX	0.273097111989384	0.47932063501673	0.206223523027346
NDUFAB1	EX	0.0709516578221542	0.277135911643215	0.20618425382106
MOAP1	EX	0.30181499073384	0.507993809205126	0.206178818471287
SCRG1	EX	0.256098012108912	0.462182495985827	0.206084483876914
PREPL	EX	1.86926737198644	2.07524762745062	0.205980255464179
KIF16B	EX	0.251983212434246	0.457952791115417	0.205969578681171
GNPTAB	EX	0.565882487531674	0.771730630924538	0.205848143392864
CDKL1	EX	0.478646164479916	0.684401283658373	0.205755119178458
GNAO1	EX	0.87143923913323	1.07672295973081	0.205283720597575
DCTN3	EX	0.117200797876725	0.322463676006924	0.205262878130199
PHYHIP	EX	1.02760525450426	1.23283740123522	0.205232146730965
TUSC3	EX	0.533921629578227	0.739075669038752	0.205154039460526
PRKCA-AS1	EX	0.179877848760017	0.384918386676107	0.20504053791609
MIR4500HG	EX	0.221570701444632	0.426608950790788	0.205038249346156
LINC02223	EX	0.258960693731562	0.463800133388314	0.204839439656751
BCAR3	EX	0.175807872922695	0.380608031124563	0.204800158201869
EFR3A	EX	0.487559713039531	0.692285914600141	0.20472620156061
PTPRS	EX	0.598404322966455	0.803020484998765	0.20461616203231
LINC02822	EX	0.0390457004135958	0.24362416283295	0.204578462419354
AGBL4	EX	1.97248928297465	2.17702607019962	0.204536787224969
MRPS21	EX	0.305320054796714	0.509797370985418	0.204477316188703
GABRD	EX	0.247776144825279	0.452123828721738	0.20434768389646
GOPC	EX	0.461682586697716	0.665956584705708	0.204273998007992
TENM1	EX	0.106158542317812	0.310389890418016	0.204231348100204
PRDX5	EX	0.133720717835547	0.337886670177336	0.204165952341789
SLC25A36	EX	0.333868025233652	0.537989582987657	0.204121557754005
FAM98A	EX	0.148411363010427	0.352484950176298	0.204073587165871
KCNJ6	EX	0.669947217125474	0.874004522421332	0.204057305295858
ADAM23	EX	1.334339593721	1.5382909509662	0.203951357245202
TUBA1A	EX	0.629931284811517	0.833756193096051	0.203824908284535
MAP7D2	EX	0.529316387835556	0.732984648473454	0.203668260637898
DOCK6	EX	0.06435806142014	0.268007128674462	0.203649067254322
CSTB	EX	0.124359753809608	0.327528381850104	0.203168628040496
SEPTIN3	EX	0.49567235244243	0.698823249767678	0.203150897325248
GRIN3A	EX	0.053488937855593	0.25663755445116	0.203148616595567
PPP1R21	EX	0.57477348715299	0.777767877876264	0.202994390723274
CAP2	EX	0.674926501858885	0.877870023389844	0.202943521530959
SFMBT2	EX	0.0995845071086446	0.30239333995404	0.202808832845395
MLLT3	EX	0.9292523397309	1.13201695596604	0.202764616235139
FRYL	EX	0.485963116913438	0.688725145583724	0.202762028670286
GNB1	EX	0.983172444963555	1.18585944008843	0.202686995124877
FAM3C	EX	0.528029186887173	0.730698243780376	0.202669056893204
SLC5A4-AS1	EX	0.302986539193057	0.505498408701044	0.202511869507987
KPNA5	EX	0.44278606464618	0.645090711931989	0.202304647285809
CTNND2	EX	1.99988521869055	2.20217967503477	0.202294456344214
ZNRF3	EX	0.316298428820156	0.518492630909446	0.202194202089291
CDH7	EX	0.0753562848509972	0.277509406793736	0.202153121942739
STAC2	EX	0.0969411920113036	0.299028091617722	0.202086899606418
TCEAL5	EX	0.294969712486943	0.496905411797535	0.201935699310591
LINC00937	EX	0.704459303340995	0.906388046949694	0.201928743608698
PRRX1	EX	0.0377251508886426	0.239567398815633	0.20184224792699
NUDT3	EX	0.569523073290137	0.771355537083211	0.201832463793074
LINC01579	EX	0.0712111234631568	0.272994035234687	0.20178291177153
COL12A1	EX	0.0645594294790997	0.266286962811942	0.201727533332842
EIF3K	EX	0.297754037562406	0.499392439714074	0.201638402151668
GPHN	EX	1.63962764310198	1.8412647728931	0.201637129791118
FAU	EX	0.145059737167219	0.346602511787525	0.201542774620306
PITPNM2	EX	0.449870258796747	0.651325488902922	0.201455230106176
RPS29	EX	0.119207519843227	0.320615291246725	0.201407771403498
PRKDC	EX	0.751489787783611	0.952745910891806	0.201256123108195
PKM	EX	1.0670666679828	1.26824560418003	0.201178936197229
TLE5	EX	0.350687249174048	0.551414525909654	0.200727276735606
FAM133B	EX	0.46934104746359	0.670040797819335	0.200699750355745
AC110023.1	EX	0.0761788162790174	0.276854760030179	0.200675943751162
MICOS10	EX	0.0580474937299804	0.258687901586384	0.200640407856404
PPM1H	EX	0.55954270320518	0.760054549155742	0.200511845950562
GCC2	EX	0.914155685796614	1.11455516458047	0.200399478783858
SYNPR-AS1	EX	0.041480991518706	0.241862920281506	0.2003819287628
FBXO34	EX	0.774568521133452	0.974913484494248	0.200344963360795
INA	EX	0.315535719866012	0.515866749763064	0.200331029897052
KIF3C	EX	0.469714500909429	0.669987466071751	0.200272965162322
ARRB1	EX	0.404668088132714	0.604932870941359	0.200264782808645
ZC3H8	EX	0.350931585737773	0.551180493073491	0.200248907335718
NCAM1	EX	1.50140951445208	1.70158089082698	0.200171376374906
CEMIP	EX	0.352978742847057	0.5530110181345	0.200032275287442
AL138701.2	EX	0.110573606700937	0.31054881664054	0.199975209939603
AL355347.1	EX	0.366042032850294	0.566015288705236	0.199973255854942
LINC01500	EX	0.0352050681963102	0.235172939999913	0.199967871803603
RABGEF1	EX	0.92368985921044	1.12356808881607	0.199878229605629
TLE1	EX	0.12071742491007	0.320347015090887	0.199629590180817
PPP1R9A	EX	0.954679703425114	1.15425285876224	0.199573155337121
SAMD4A	EX	0.212024797367336	0.411579389523128	0.199554592155792
CTBP2	EX	0.311540263285646	0.510934689287069	0.199394426001423
COX5B	EX	0.0308019187252164	0.230142082246682	0.199340163521466
AL590807.1	EX	0.288927878701918	0.488197234915899	0.19926935621398
SULF2	EX	0.0618631468915265	0.260907009423565	0.199043862532038
CPEB4	EX	1.0291805533311	1.22820697663638	0.199026423305277
MAGI2-AS3	EX	0.256719941646758	0.45570959170188	0.198989650055122
ABHD2	EX	0.532303070265269	0.731281619406839	0.19897854914157
DRAP1	EX	0.0538906722518631	0.252813534971602	0.198922862719739
ACSL3	EX	0.82973405945186	1.02851744174888	0.198783382297016
SLC7A14-AS1	EX	0.450439303144127	0.64912031918958	0.198681016045454
CDR2	EX	0.442144977507165	0.640788258868582	0.198643281361416
NAPG	EX	0.433297759008026	0.631852327196967	0.198554568188941
TNFRSF25	EX	0.384312047039023	0.582696657695511	0.198384610656488
RORB-AS1	EX	0.0798277115797413	0.278196033671984	0.198368322092243
AL354740.1	EX	0.654305217049649	0.85259708127401	0.198291864224361
AC010975.1	EX	0.0381341592229025	0.236319635504011	0.198185476281109
RPS7	EX	0.0940573636448777	0.292159471921088	0.19810210827621
NDUFB9	EX	0.0173927276920905	0.215324831474853	0.197932103782762
TMEM72-AS1	EX	0.199546819007527	0.397406132370005	0.197859313362478
PYGL	EX	0.182394097701464	0.380192462203879	0.197798364502415
LINC01117	EX	0.187548494487519	0.385243824547089	0.197695330059569
PLEKHA1	EX	0.850392209086542	1.04804448486824	0.197652275781699
DLGAP1-AS4	EX	0.628826644024152	0.826476938282789	0.197650294258637
RPL29	EX	0.117788247510429	0.315396573868546	0.197608326358117
AC112770.1	EX	0.0270169289509734	0.224512572771277	0.197495643820304
NAP1L5	EX	0.119997455661689	0.317477831793792	0.197480376132104
HSPA12A	EX	0.979107965152821	1.17655556087418	0.197447595721359
AC011824.2	EX	0.219063273335987	0.416500340648177	0.19743706731219
CNTN1	EX	1.71576152728993	1.91314143707281	0.19737990978288
SMYD2	EX	0.169494189342452	0.36685402241331	0.197359833070858
CRLF3	EX	1.23119713588926	1.42832478507012	0.197127649180854
TPD52	EX	0.649275509808732	0.846244860729477	0.196969350920745
ASPH	EX	0.607852144999824	0.804592271844541	0.196740126844717
LUC7L3	EX	1.50909562207505	1.70582014163488	0.196724519559832
LSM4	EX	0.0841016003853255	0.280772374391922	0.196670774006596
CLASP1	EX	1.12506358267447	1.32168281269369	0.196619230019222
NCALD	EX	1.06380915466801	1.26031085004087	0.196501695372867
SLCO3A1	EX	0.576589896400583	0.77308648977783	0.196496593377247
FAM153B	EX	0.55615172642217	0.752622259189545	0.196470532767374
MAP1LC3B	EX	0.376461583482988	0.572833118073466	0.196371534590479
C8orf34	EX	0.128626530375801	0.324965964225286	0.196339433849486
CAMK1D	EX	1.73059779206191	1.92691404188415	0.196316249822242
LINC01478	EX	0.0723995155446747	0.268452994523984	0.19605347897931
XYLT1	EX	0.562016297248051	0.758045873371794	0.196029576123742
AC092902.4	EX	0.181026453861629	0.37690419122828	0.195877737366651
RAB14	EX	0.55189734320652	0.747700530045867	0.195803186839346
GABRA5	EX	0.055660300216529	0.251449871967765	0.195789571751235
ZMYND8	EX	0.917764429873957	1.11355088749069	0.195786457616735
PCSK2	EX	1.01880016769012	1.21438898123931	0.195588813549191
RABGAP1L	EX	1.28408077556416	1.4794725293194	0.195391753755241
MEIS3	EX	0.28418688172482	0.479474486500403	0.195287604775583
PDP1	EX	0.388470791599723	0.583727816313164	0.19525702471344
GABARAPL1	EX	0.62558691745371	0.820762732773913	0.195175815320202
LINC02839	EX	0.0438704176250757	0.239027058812995	0.195156641187919
ZNF827	EX	0.365509821747331	0.560666200486536	0.195156378739204
GRIN2A	EX	1.97849790797014	2.17358943863579	0.195091530665652
SLC38A1	EX	0.414316628989639	0.609388170742928	0.195071541753289
FILIP1L	EX	1.13656894927765	1.33158380423637	0.195014854958727
AL390783.1	EX	0.137260247633286	0.332242030393894	0.194981782760608
LUZP1	EX	0.575823793045534	0.770462627358358	0.194638834312823
AL589740.1	EX	0.322307266002402	0.516921543675075	0.194614277672672
NDUFA5	EX	0.424789689680336	0.619368272597916	0.194578582917579
SLITRK5	EX	0.38406560637319	0.578600238453637	0.194534632080447
CCND2	EX	0.558923101535171	0.753445747795853	0.194522646260682
TSC22D1	EX	1.45640202383553	1.65089366114692	0.194491637311398
ST6GAL2	EX	0.168060569238713	0.362397030663493	0.19433646142478
HERC1	EX	1.28650877136814	1.48083474014375	0.194325968775609
FGF13	EX	0.286810706610979	0.481096640364406	0.194285933753428
PGAM1	EX	0.362179964621055	0.556429253985785	0.194249289364731
TSPAN7	EX	1.12117536097804	1.31534694995163	0.194171588973596
FBXO2	EX	0.458060708343928	0.652222557813792	0.194161849469863
BTBD3	EX	0.378853654720035	0.572899748158913	0.194046093438878
COP1	EX	0.754132612406152	0.947614680429039	0.193482068022887
AC063944.1	EX	0.481285426469704	0.674762531790929	0.193477105321226
MRPS24	EX	0.0479935045882765	0.241131117715002	0.193137613126726
LGALS1	EX	0.0566394079009603	0.249677624370797	0.193038216469837
CPNE8	EX	0.453810592272684	0.646835575923716	0.193024983651032
KCNA2	EX	0.26477321290135	0.457635975593508	0.192862762692158
TMEM178A	EX	0.423798247971596	0.616627208101199	0.192828960129603
COPRS	EX	0.146125150995209	0.338869040617561	0.192743889622352
KALRN	EX	2.48495515983465	2.67755877234461	0.192603612509954
SPIDR	EX	1.21284797655209	1.40537653150406	0.192528554951967
SNHG14	EX	3.4715916327435	3.66409969491014	0.19250806216664
AC073167.1	EX	0.81572752501813	1.00823056787304	0.192503042854913
TSPYL4	EX	0.688331944856771	0.88064850684874	0.192316561991968
ARL8B	EX	0.405251002821691	0.597551454721241	0.19230045189955
UQCRB	EX	0.0286105293970595	0.220790834870372	0.192180305473312
OGA	EX	0.980041413513238	1.1721388189518	0.192097405438557
MRAP2	EX	0.0415292670323827	0.233442491998653	0.19191322496627
NUDT4	EX	0.251380048287203	0.443218005509214	0.191837957222011
INPP5F	EX	0.466914476986264	0.658676674935931	0.191762197949667
SOBP	EX	0.785467297267064	0.977113150390121	0.191645853123057
MCHR2	EX	0.28802540337511	0.479620670498617	0.191595267123507
SRGAP1	EX	0.166322561908099	0.357768199911041	0.191445638002942
ST6GAL1	EX	0.105945195827886	0.297303408822168	0.191358212994282
NDUFC1	EX	0.0605529909788951	0.251839157323535	0.191286166344639
AP001120.5	EX	0.0320314082833217	0.223114067195297	0.191082658911975
TRHDE-AS1	EX	0.124007971144303	0.315076827282979	0.191068856138677
TSPAN9	EX	0.0895444851084014	0.280605354081477	0.191060868973076
CNTNAP3B	EX	0.154267669342506	0.345296207465108	0.191028538122602
GRK3	EX	0.819834928527333	1.01073742063134	0.190902492104011
ST6GALNAC3	EX	0.341164971976577	0.531970662786334	0.190805690809757
HHIP	EX	0.347964894758484	0.538666242095434	0.190701347336951
ANKRD28	EX	0.617965955346945	0.80864006680265	0.190674111455705
LINC02018	EX	0.265820558996624	0.45638174462412	0.190561185627496
PCDH15	EX	0.0450875872036445	0.235546688547002	0.190459101343358
PRKCB	EX	1.84671974143065	2.03708549980829	0.190365758377637
THRA	EX	0.636822273348782	0.827057322284376	0.190235048935593
SGMS1	EX	0.585556790448909	0.775783301472856	0.190226511023947
EIF1B	EX	0.415932546953439	0.605966957154641	0.190034410201202
AC021134.1	EX	0.065538478157704	0.255522020992824	0.18998354283512
LINC00903	EX	0.0961738994156918	0.286117816596144	0.189943917180452
CYP46A1	EX	0.364056887283948	0.553911616719911	0.189854729435963
CUTA	EX	0.0765540655371784	0.266303414676649	0.189749349139471
GCNT1	EX	0.501612664800314	0.69127570687435	0.189663042074036
LARP1	EX	0.55853416695783	0.748046241931225	0.189512074973395
ECT2L	EX	0.191356109102971	0.380836026682171	0.1894799175792
PDS5B	EX	0.966153539177118	1.15553649493574	0.189382955758625
GLCE	EX	0.13456300443584	0.323770688426795	0.189207683990955
AC010503.1	EX	0.280907038119186	0.470107823484989	0.189200785365803
LNX1	EX	0.586587967594674	0.775737528251609	0.189149560656935
PANTR1	EX	0.412027564020914	0.60098797049098	0.188960406470066
TPM1	EX	0.710282454493647	0.899222554319073	0.188940099825426
IL7	EX	0.643459229125802	0.832185548498797	0.188726319372994
FRMD3	EX	0.105135015744198	0.293813026114179	0.188678010369981
DYNC1LI1	EX	0.338511658325742	0.526980808215584	0.188469149889842
LINC02143	EX	0.0331792291310708	0.221632078735781	0.18845284960471
KIAA1549	EX	0.430685198321889	0.619122990371552	0.188437792049663
FOCAD	EX	1.24760931399233	1.43601637546965	0.18840706147732
AMPH	EX	1.02986258383922	1.21821141341452	0.188348829575302
MAPK10	EX	1.97353259357875	2.16183558198365	0.188302988404903
PLEKHG3	EX	0.174425425329067	0.362727175543406	0.188301750214339
PLEKHA2	EX	0.18251504221598	0.370715041619866	0.188199999403886
DNAH6	EX	0.475057056158169	0.663171399117355	0.188114342959186
CAMKK2	EX	0.626323749486509	0.814221346577498	0.18789759709099
AC103770.1	EX	0.431089838474479	0.618894069236339	0.18780423076186
AC104827.1	EX	0.997751525010342	1.18554743560944	0.187795910599096
SATB2	EX	1.06602175353502	1.25380626406162	0.187784510526599
PAK5	EX	0.8303854135661	1.0180708659565	0.187685452390399
RUNX1T1	EX	0.670676392487511	0.858325276920421	0.187648884432911
RASA1	EX	1.16712653248394	1.35470247839095	0.187575945907005
NORAD	EX	0.771601187258698	0.959144198422891	0.187543011164193
TTC3	EX	1.57085811370076	1.75838656404159	0.187528450340833
FAM106A	EX	0.164874778942573	0.352234472662466	0.187359693719893
RALGPS2	EX	0.391360282406296	0.578576023645611	0.187215741239316
AKAP6	EX	1.353009843103	1.54013797242964	0.187128129326633
CHD3	EX	0.317134231707396	0.50413488890656	0.187000657199164
EPB41L3	EX	1.17190870324749	1.3589015368488	0.186992833601308
TRIM36	EX	0.0744004794148545	0.261368074027442	0.186967594612587
RPS26	EX	0.107499305492902	0.294434023359232	0.18693471786633
PLXNA4	EX	0.753571671636781	0.940452621532453	0.186880949895671
GALNT14	EX	0.109495712312868	0.296356216777739	0.18686050446487
MTSS1	EX	0.23384193537995	0.420693275096299	0.186851339716349
CCDC3	EX	0.891443081964918	1.07826971659605	0.186826634631136
AC073525.1	EX	0.314895435274467	0.501426116666051	0.186530681391584
ALS2	EX	0.365768295894161	0.55220893748888	0.186440641594719
MICOS13	EX	0.0356616922971111	0.222036617746318	0.186374925449207
TRPS1	EX	0.200761600463586	0.387063537390888	0.186301936927302
ECHDC2	EX	0.180510362707432	0.366803127610163	0.186292764902732
RHOBTB2	EX	0.377380976346875	0.563672616723245	0.18629164037637
ATP6V0A1	EX	1.11901625741643	1.30526226141812	0.186246004001696
DYNLL2	EX	0.384606677797413	0.570833180574499	0.186226502777086
PNMA2	EX	0.694933421126883	0.880983349978503	0.18604992885162
RPS27A	EX	0.0815092696960624	0.267217814558526	0.185708544862463
DDX24	EX	1.98607412454478	2.17162180935387	0.185547684809094
PLEKHH2	EX	0.064613174454165	0.250123971564448	0.185510797110283
NR3C1	EX	0.961056699147415	1.14651670468809	0.18546000554067
AC012459.1	EX	0.246794275057253	0.432155508988984	0.185361233931731
LDLRAD3	EX	0.196466406684887	0.381626242760634	0.185159836075747
ALDOB	EX	0.183280050381152	0.368425341862237	0.185145291481085
ANKRD30BL	EX	0.477675410432928	0.662812559894534	0.185137149461605
STEAP2	EX	0.288742900589668	0.473743362572109	0.185000461982441
AC093866.1	EX	0.11922808162117	0.304142963115925	0.184914881494755
CTSD	EX	0.264556631452199	0.449469743640712	0.184913112188514
RYK	EX	0.450115318141609	0.634953377410121	0.184838059268512
ITGA8	EX	0.0151066783905868	0.199761284750572	0.184654606359985
TIMP2	EX	0.250600046565494	0.435174267175702	0.184574220610208
ETS2	EX	0.326387282638221	0.510592532805217	0.184205250166996
PWWP3A	EX	0.409862566139136	0.594018438513812	0.184155872374676
LINC00276	EX	0.102879213219579	0.287024310433259	0.18414509721368
AC011900.1	EX	0.274281859316044	0.45835394210957	0.184072082793526
AC002429.2	EX	0.489344158521997	0.673367763281724	0.184023604759727
RPL34	EX	0.0898231948425176	0.273612064074192	0.183788869231674
USP43	EX	0.32474053252529	0.508511129213501	0.183770596688211
NEO1	EX	0.521679966372242	0.705373509430851	0.183693543058609
NRG3	EX	2.8373156744317	3.02098802989799	0.183672355466289
CLVS2	EX	0.65119497715231	0.834826336186345	0.183631359034035
AC006115.2	EX	1.24853549109973	1.43213869877697	0.183603207677237
PTPRF	EX	0.239374312157013	0.422861381561197	0.183487069404183
MZT2A	EX	0.082007020460604	0.265488721749256	0.183481701288652
DANT2	EX	1.38744941706934	1.57087775967852	0.183428342609182
TMEM163	EX	0.160906066508815	0.344195851168161	0.183289784659346
MPP7	EX	0.275676375110671	0.458931886172331	0.18325551106166
SYNJ2	EX	0.349199203215405	0.532397200737869	0.183197997522464
TMX4	EX	0.603203423055876	0.786257355121172	0.183053932065296
NAP1L1	EX	1.26042597750663	1.44347296231427	0.183046984807646
ZNF365	EX	0.58604399370647	0.769021253567176	0.182977259860706
SRRM3	EX	1.12868005140168	1.31164192757385	0.182961876172176
AC109441.1	EX	0.168503084908386	0.351455945055855	0.182952860147469
ENO1	EX	0.572467331266426	0.755376199869856	0.18290886860343
RMDN2	EX	0.174904601813754	0.357797326666237	0.182892724852483
PEAK1	EX	0.689159753828799	0.871989481286676	0.182829727457877
RIMS2	EX	2.0757004942215	2.2585289546098	0.1828284603883
EIF4G2	EX	0.338031897372613	0.520824048035447	0.182792150662834
PKIA	EX	0.483372693327307	0.666079257605908	0.182706564278601
FBXW7	EX	1.57304517203853	1.75570251235759	0.182657340319064
PHKB	EX	0.39909819530024	0.581750668667756	0.182652473367517
COL24A1	EX	0.0666006335855017	0.249090151203484	0.182489517617982
SRPK1	EX	0.628835905944351	0.8112458247466	0.182409918802249
DNAJA1	EX	0.549015557025026	0.73124467261917	0.182229115594145
AP000462.1	EX	0.35723233862425	0.539452846670015	0.182220508045765
PFDN2	EX	0.126698989797161	0.308828440377333	0.182129450580172
SGK1	EX	0.179494361661467	0.361596159468261	0.182101797806794
NALCN	EX	1.01258330265674	1.19438739327793	0.181804090621183
CRIM1	EX	0.429042694619032	0.610757288627614	0.181714594008582
PGM2L1	EX	0.771469759892797	0.953168178938093	0.181698419045296
RPL32	EX	0.0699309191572424	0.251584320668503	0.181653401511261
AGTPBP1	EX	0.735124125134191	0.916747458865303	0.181623333731113
ARL4C	EX	0.269720309011815	0.45118461276696	0.181464303755145
WIPF2	EX	0.692123378515233	0.873563502543978	0.181440124028745
AC093865.1	EX	0.0830345948621885	0.264401188205479	0.181366593343291
AC073050.1	EX	0.775041562227537	0.956292306046053	0.181250743818515
COBL	EX	0.879856832829995	1.06095077657999	0.181093943749996
TRAPPC5	EX	0.162091320436377	0.343184463867851	0.181093143431474
TRIM5	EX	0.0733383382971654	0.254404693772432	0.181066355475267
NMT1	EX	0.925391473886295	1.10637883535894	0.180987361472641
PRKAR2B	EX	0.782635225365511	0.963615324335562	0.180980098970051
ZDHHC22	EX	0.0933806183963345	0.274217294748557	0.180836676352222
SND1	EX	0.778733123286118	0.959544100274749	0.180810976988631
TOMM6	EX	0.0632236652857017	0.243991178129454	0.180767512843752
WIPF3	EX	0.325666346231614	0.506400484595133	0.180734138363519
ATP6V0E2	EX	0.464904163295157	0.645303007292087	0.18039884399693
TYW1B	EX	0.215927824875695	0.396235503361752	0.180307678486058
PTPRG-AS1	EX	0.468199652929841	0.648379710679382	0.180180057749542
FAM81A	EX	0.713233638654396	0.893303919377762	0.180070280723366
FNDC3A	EX	0.520766725995418	0.700667837922601	0.179901111927182
PRKCI	EX	0.493669246497637	0.673509335447266	0.179840088949629
LRRC28	EX	0.462671479212427	0.642429586193775	0.179758106981347
CD81	EX	0.305140901304997	0.484622663667856	0.179481762362859
SEC14L5	EX	0.469318738883003	0.648785582800609	0.179466843917606
FAM155A	EX	2.60049666245806	2.77992685594427	0.17943019348621
LMBRD1	EX	0.522867055031668	0.702264610593541	0.179397555561873
EPB41	EX	0.452638922368062	0.631939672102667	0.179300749734605
NDUFA12	EX	0.044550962455534	0.223848872215924	0.17929790976039
AL138927.1	EX	0.0365347809370865	0.215775975375607	0.17924119443852
HCFC1R1	EX	0.0187465310643117	0.197926220688137	0.179179689623826
OPTN	EX	0.657740262986312	0.836901081050056	0.179160818063744
CYFIP1	EX	0.357721300241893	0.536818320121039	0.179097019879146
RMDN2-AS1	EX	0.169980097587422	0.349034067178125	0.179053969590704
UNC80	EX	1.06247301298211	1.241493874173	0.179020861190887
ASAP2	EX	0.384878304649677	0.563897173440126	0.179018868790449
DAAM1	EX	0.703626047746628	0.882580707989927	0.178954660243298
AKAP13	EX	0.365173723261931	0.544091621140599	0.178917897878668
KCNAB2	EX	0.587594883403175	0.766492980946249	0.178898097543073
REPS2	EX	0.787265651145373	0.966033282646594	0.17876763150122
RASA3	EX	0.224806107842345	0.403505064648346	0.178698956806001
PLOD2	EX	0.100378058306892	0.27902874914524	0.178650690838348
PLS3	EX	0.0793917510604483	0.258029179495508	0.17863742843506
PEBP4	EX	0.19353631179903	0.372133977859611	0.178597666060581
FER	EX	0.773466256555064	0.951699398188374	0.17823314163331
LYPD6B	EX	0.0208795866090845	0.199108291977392	0.178228705368307
AC091946.1	EX	0.267819405142319	0.445936098672616	0.178116693530297
G3BP2	EX	0.733093565718051	0.911102984013666	0.178009418295615
NAP1L2	EX	0.399955304970647	0.577940840007355	0.177985535036708
NCL	EX	0.598743624425572	0.776707156956839	0.177963532531267
AL450352.1	EX	0.0201705568189507	0.198105114034275	0.177934557215324
SNX3	EX	0.399265076190759	0.5770996518554	0.177834575664641
GALNT8	EX	0.123750772044953	0.301418099617981	0.177667327573027
HIVEP2	EX	0.788379486385778	0.96587538845672	0.177495902070942
SPRYD3	EX	0.384365605425809	0.561673198615004	0.177307593189195
AP002370.2	EX	1.00812000773981	1.18538642450677	0.177266416766962
NAA38	EX	0.0742074616257909	0.251429351690184	0.177221890064393
PUM3	EX	0.59834772065262	0.775527428760954	0.177179708108334
NTRK3-AS1	EX	0.229041460136113	0.406204892373937	0.177163432237825
EPHX4	EX	0.232420303624314	0.409427113772694	0.17700681014838
CACNA2D3-AS1	EX	0.427971855793697	0.604963277176478	0.176991421382781
ANK3	EX	1.94848768270434	2.12539780886419	0.17691012615985
ITGA9-AS1	EX	0.506202156533812	0.683052087126367	0.176849930592555
LINC02694	EX	0.20488529258411	0.381597029969852	0.176711737385742
CHCHD2	EX	0.0342056616618391	0.210910879329007	0.176705217667168
PAIP2	EX	0.388524480016522	0.565077081200921	0.176552601184399
NME7	EX	0.528151668020859	0.704691800397649	0.17654013237679
LCA5	EX	0.429529391399232	0.605896490344293	0.176367098945061
NBPF11	EX	0.0968744297184291	0.273210394733022	0.176335965014593
CEP112	EX	0.521491039545722	0.69779910876586	0.176308069220138
FCHSD2	EX	0.393064482186913	0.569372327118676	0.176307844931763
MAP2K1	EX	0.660840771974586	0.836999372200132	0.176158600225546
CHMP4B	EX	0.287451139179372	0.463582047926966	0.176130908747594
PTPN13	EX	0.268975526936539	0.445088264886736	0.176112737950197
SPHKAP	EX	0.0939925381458649	0.270092402853292	0.176099864707427
ARHGAP21	EX	1.11448882623414	1.29054636754587	0.17605754131173
SLC6A17	EX	0.491637466974009	0.667563878292656	0.175926411318647
PAK1	EX	1.3371505493776	1.51300473469872	0.175854185321124
NDUFA1	EX	0.023338334902695	0.199159594608	0.175821259705305
LRRC8C-DT	EX	0.444897459892338	0.620680025664095	0.175782565771757
ATF2	EX	0.469052459839947	0.644738095847143	0.175685636007196
DOP1B	EX	0.353377433370296	0.529008833646099	0.175631400275803
BABAM2	EX	0.724124914289203	0.899737279853228	0.175612365564025
CXXC4-AS1	EX	0.179178823726409	0.354759217009731	0.175580393283323
OSBPL6	EX	0.784267160700006	0.959798157047114	0.175530996347108
PDE2A	EX	0.518859168253168	0.694351300397043	0.175492132143875
CISD1	EX	0.445611241103266	0.621013087219061	0.175401846115795
PAFAH1B1	EX	1.31048994819288	1.48577180557567	0.175281857382789
CNGB1	EX	0.0664921484031303	0.241586898612141	0.175094750209011
RAN	EX	0.358907630003063	0.533970738660368	0.175063108657305
DMXL2	EX	0.663611487480238	0.838585708879872	0.174974221399634
VDAC3	EX	0.499162866416777	0.674054953774104	0.174892087357327
AC005237.1	EX	0.23347337441575	0.408156502127305	0.174683127711554
RALBP1	EX	0.393892857184528	0.568525729058425	0.174632871873896
AC113383.1	EX	0.148453096693143	0.322983034669974	0.174529937976831
APBA2	EX	0.896604919278037	1.07106915869859	0.174464239420549
DST	EX	1.43549503391466	1.60992297591053	0.174427941995868
ARHGAP32	EX	1.57825889514907	1.75267441159804	0.17441551644897
KLF3-AS1	EX	0.0709540507065667	0.24535322299389	0.174399172287323
PSAP	EX	1.28786185420437	1.46224570787091	0.174383853666543
GABBR2	EX	1.51424844182288	1.68847132525026	0.174222883427386
EEPD1	EX	0.166293762467643	0.340514087670422	0.174220325202779
EVL	EX	0.935342099224781	1.10951017466078	0.174168075436003
TYRO3	EX	0.285169012357755	0.459254815886476	0.174085803528721
NAT8L	EX	0.346887734069148	0.520841610265729	0.173953876196581
ATP5F1B	EX	0.521179380973733	0.695119454969082	0.173940073995349
PDGFD	EX	0.0124120635545066	0.186318173571259	0.173906110016752
ACTN1	EX	0.666410732922494	0.840244228869574	0.17383349594708
ITM2C	EX	0.565544383302499	0.739235460885156	0.173691077582657
INHBA-AS1	EX	0.0417633376368642	0.215434658116209	0.173671320479345
BTF3	EX	0.157485659826443	0.331010462923742	0.173524803097299
CASP8	EX	0.118385454214684	0.291892926011889	0.173507471797205
TAOK1	EX	0.817953554301256	0.991397007578024	0.173443453276768
AKAP12	EX	0.525640018491192	0.699066126596734	0.173426108105542
RIF1	EX	0.494326436307593	0.667638468100601	0.173312031793008
CCSER1	EX	1.85425740859565	2.02743861703604	0.173181208440388
AJAP1	EX	0.37463816803655	0.54779132074855	0.173153152712
RANBP17	EX	0.321354017386265	0.494442019241005	0.17308800185474
CKB	EX	1.54170501422051	1.71472959978165	0.173024585561145
FILIP1	EX	0.0728922492202833	0.24587624694116	0.172983997720877
ADAMTS19	EX	0.467666886141638	0.640491512948715	0.172824626807076
OTOGL	EX	0.142891364714946	0.315663962361287	0.17277259764634
AC091938.1	EX	0.131477038941346	0.304228635340396	0.17275159639905
CDYL2	EX	0.394406699156744	0.567105236909573	0.172698537752829
KYAT1	EX	0.341384397011215	0.514033087939371	0.172648690928155
PATJ	EX	0.669338660921885	0.841985285990569	0.172646625068684
STMN3	EX	0.626343937419171	0.798779826554467	0.172435889135296
FAT2	EX	0.133321585004319	0.305733987366853	0.172412402362534
DTWD1	EX	0.381756014681353	0.554139095345116	0.172383080663763
AAK1	EX	1.65948196142872	1.83182274088482	0.172340779456096
MAGI3	EX	0.70071237909155	0.873051463403081	0.172339084311531
AC107021.1	EX	0.127582069700643	0.299819330478419	0.172237260777776
CCDC6	EX	0.689670379508761	0.861894215390451	0.172223835881691
ZC3H14	EX	0.570709742404774	0.742926142585752	0.172216400180978
FAM49A	EX	0.758258084491955	0.930466854545895	0.172208770053941
RPS3A	EX	0.0953858409493167	0.267284419704229	0.171898578754912
HDAC4	EX	0.710130419794842	0.882009396723388	0.171878976928546
RAB40B	EX	0.271843274005314	0.443692768897699	0.171849494892385
PCNX2	EX	1.06642245539122	1.23824186914165	0.171819413750425
PACRG	EX	0.452841822096385	0.624580101799816	0.171738279703431
SGCE	EX	0.639647667186181	0.811307984570828	0.171660317384647
AC046134.2	EX	0.575926492672593	0.747483105613278	0.171556612940685
RASGRF1	EX	0.563321281702381	0.734700523706598	0.171379242004216
PEX5L-AS2	EX	0.176005776466515	0.347211197872868	0.171205421406353
ATP6AP2	EX	0.352329776769613	0.523499236710859	0.171169459941246
ADAM7	EX	0.053853588287618	0.224865483426438	0.17101189513882
SUSD1	EX	0.236723476881566	0.407715909370189	0.170992432488623
BAZ2B	EX	0.428361908714396	0.599347153459783	0.170985244745387
SIDT1	EX	0.33545808837086	0.506380170392422	0.170922082021562
HLF	EX	0.477376202971799	0.648271706688646	0.170895503716847
CNKSR2	EX	1.29342546272291	1.46428346720586	0.17085800448295
LRRC8B	EX	0.514374656163483	0.685059007733223	0.17068435156974
AEBP2	EX	1.32698973191888	1.49759073191766	0.170600999998774
NEK10	EX	0.508145945509011	0.678729697761775	0.170583752252764
NDUFS8	EX	0.17508869272335	0.345647853364364	0.170559160641014
PHIP	EX	0.795430321184164	0.965943675349346	0.170513354165182
HMOX2	EX	0.373439769759978	0.543851238818801	0.170411469058823
TCF25	EX	1.45119222868137	1.62155197624524	0.170359747563864
RPL8	EX	0.0304468533922682	0.200747618877204	0.170300765484936
GAB2	EX	0.405251960655192	0.575507127324715	0.170255166669523
ISCU	EX	0.361780488361162	0.531990366755583	0.170209878394421
PCBP3	EX	0.0841991724376006	0.254379700672735	0.170180528235134
B3GAT1	EX	0.220043396419728	0.390221706427373	0.170178310007646
PTPRB	EX	0.214301619763445	0.38437960871758	0.170077988954134
AKAP5	EX	0.196814621752017	0.366862289795164	0.170047668043147
RPL23	EX	0.0791383655228055	0.249141422151132	0.170003056628327
LINC01917	EX	0.103302713407738	0.273304682357544	0.170001968949806
DLGAP2	EX	2.17116790312794	2.34112283710606	0.169954933978117
RASA2	EX	0.636270846013658	0.806080049469634	0.169809203455976
SLC6A7	EX	0.251658583632511	0.421434362683366	0.169775779050856
POU2F2	EX	0.251326781270598	0.421075432310354	0.169748651039756
MTHFD1	EX	0.249612412969197	0.419313982174874	0.169701569205677
CPSF6	EX	0.504200780108645	0.673686989835099	0.169486209726454
NDUFB2	EX	0.111746225433389	0.281190746863156	0.169444521429767
EPDR1	EX	0.191635036902416	0.361006796456752	0.169371759554336
AC132803.1	EX	0.0683675365043602	0.23769093139459	0.16932339489023
MAN1A2	EX	0.570387062400006	0.739693193153711	0.169306130753704
C1orf21	EX	0.561782372638831	0.731018304027323	0.169235931388493
ATF7IP2	EX	0.268305029910015	0.437518538880033	0.169213508970018
TXN	EX	0.0559450583436016	0.225042276664075	0.169097218320474
ARID1B	EX	1.30492142617553	1.47394014999206	0.169018723816531
DYSF	EX	0.0793494726595819	0.248351468027745	0.169001995368163
ZMAT3	EX	0.332431557267776	0.501384833109215	0.168953275841439
CHD9	EX	0.9324234428401	1.10133431843217	0.16891087559207
BBS7	EX	0.256129741723937	0.424950899760036	0.168821158036099
LAMTOR5	EX	0.0458873767935494	0.214668606894241	0.168781230100692
CHSY3	EX	1.24157836361212	1.41033751477274	0.168759151160621
DDX17	EX	1.20683432592958	1.3754923222382	0.168657996308621
LGI1	EX	0.28368423555649	0.452308107005288	0.168623871448798
CRTC1	EX	0.455538217047442	0.62399866384545	0.168460446798008
SHB	EX	0.0293628494495485	0.197790680960328	0.16842783151078
MKX	EX	0.0824028463278185	0.250635718366043	0.168232872038225
PSMD12	EX	0.364917783475498	0.533125215909592	0.168207432434094
CMSS1	EX	0.786802023694759	0.954928824983153	0.168126801288393
AC027251.1	EX	0.341156660867314	0.509279791523031	0.168123130655717
FAM102B	EX	0.480544035324857	0.648667003288679	0.168122967963822
GSE1	EX	0.359408961421876	0.527467874208	0.168058912786124
ATP6V1H	EX	0.719052470514608	0.88707983121976	0.168027360705152
OLFM2	EX	0.086548573960104	0.254518224623299	0.167969650663195
CABP1	EX	1.48869568304224	1.65662188307122	0.167926200028978
SHC3	EX	0.572725293896004	0.740611614763225	0.167886320867221
AL513166.1	EX	0.748425073321446	0.916176256034384	0.167751182712938
NUBP1	EX	0.383249530663865	0.550938124109596	0.16768859344573
FUT9	EX	0.826126322965215	0.99380663105687	0.167680308091655
SMIM29	EX	0.0990856534140413	0.266651824801621	0.16756617138758
STS	EX	0.407201386956563	0.574724722252828	0.167523335296264
SEC62	EX	1.15012985520833	1.31759452470381	0.167464669495478
PFDN5	EX	0.0282644398435012	0.195675376483073	0.167410936639571
PITHD1	EX	0.42905336282868	0.596443548915278	0.167390186086598
AC025887.2	EX	0.104291582099289	0.271673073500272	0.167381491400984
ZSWIM6	EX	0.682209867668642	0.849580785637346	0.167370917968704
RBX1	EX	0.387738127120162	0.555071633129807	0.167333506009646
PI4KA	EX	1.25841596667874	1.42562819179724	0.1672122251185
MYO5C	EX	0.172668385643028	0.339760931998841	0.167092546355814
ADAMTS3	EX	0.0686805757955218	0.23575804044249	0.167077464646968
PHTF2	EX	0.602836849913061	0.769745468133872	0.166908618220811
MRPL41	EX	0.0816352272776297	0.248510662317065	0.166875435039435
PARP8	EX	0.577214205929288	0.744055330527896	0.166841124598608
CFL2	EX	0.0329677106010601	0.199739674526752	0.166771963925692
AC005670.3	EX	0.845195777913327	1.01194906419506	0.166753286281732
ACTR2	EX	0.84954043673782	1.01626450577122	0.166724069033398
MIR3681HG	EX	0.0497611913824895	0.216444906412522	0.166683715030033
WDR47	EX	0.546337102719733	0.713004614822395	0.166667512102662
MTPN	EX	0.568982316936375	0.735632542760871	0.166650225824496
SH3GL3	EX	0.999219046019749	1.16573427581509	0.166515229795338
HDGFL3	EX	0.520894746762203	0.687366797723881	0.166472050961677
PTMS	EX	0.651405549655436	0.817870914607488	0.166465364952052
NAP1L4	EX	0.541552783016785	0.707938752713657	0.166385969696872
DYNLT3	EX	0.118285565792541	0.284587902917724	0.166302337125183
RNMT	EX	0.646670923600323	0.812940326908559	0.166269403308236
RBM4B	EX	0.45104560659317	0.617128475595623	0.166082869002453
DGKH	EX	0.286118990608421	0.45210578871491	0.165986798106488
RIMBP2	EX	0.772314541992079	0.938282503401364	0.165967961409284
GABRG2	EX	0.972571505986637	1.13836946576541	0.165797959778776
CDK6	EX	0.280829956105739	0.446622504541146	0.165792548435408
SLC9A9	EX	0.227401912681908	0.39305799153785	0.165656078855942
IQCA1	EX	0.127414136756994	0.293061063457192	0.165646926700197
TEX2	EX	0.23135637933334	0.396892505658722	0.165536126325382
ARHGAP29	EX	0.111965801249428	0.277492928055969	0.165527126806541
TUT7	EX	0.29956013153659	0.465061660606098	0.165501529069508
U91319.1	EX	0.296710497502819	0.462130659075882	0.165420161573063
PIAS1	EX	0.799763476030141	0.965116646670194	0.165353170640053
LRRN3	EX	0.253767099322019	0.419010525012549	0.16524342569053
NCDN	EX	0.96582783402011	1.13095259996428	0.165124765944172
IKZF2	EX	0.0793509978217146	0.244363013445748	0.165012015624033
TBR1	EX	0.332212276814897	0.497154861487224	0.164942584672326
MAPK6	EX	0.41125260245647	0.576109976702785	0.164857374246315
NT5DC3	EX	0.312647004841919	0.477478042922919	0.164831038081
LRRFIP2	EX	0.587656932441581	0.752443114662389	0.164786182220808
GLP2R	EX	0.0411681906622557	0.205895264230308	0.164727073568052
SEMA5A	EX	0.0694796598758073	0.234154566417469	0.164674906541661
WAC-AS1	EX	0.269439686828068	0.433948013849307	0.164508327021239
SPRY1	EX	0.102273206085931	0.266764358958284	0.164491152872353
KIAA0825	EX	0.614687528906848	0.779120426257003	0.164432897350155
RPL13A	EX	0.10034721076634	0.264511553164645	0.164164342398305
GPR155	EX	0.676302132686702	0.840464667527234	0.164162534840532
LCORL	EX	0.306122382541294	0.470221909349462	0.164099526808168
TIAM1	EX	0.46938436174908	0.633453285084403	0.164068923335322
MAST3	EX	0.574169373207305	0.738224263548915	0.16405489034161
NARS	EX	0.591438968942519	0.75542422669154	0.163985257749021
ANKUB1	EX	1.22235734953682	1.38630695921773	0.163949609680905
RNF187	EX	0.309485443452956	0.473359581352574	0.163874137899618
LPIN2	EX	0.37996063301134	0.54373765072877	0.16377701771743
PDE4D	EX	2.72926519269883	2.89299200440001	0.163726811701181
RPRM	EX	0.0194739735904274	0.183170284108795	0.163696310518367
CCDC141	EX	0.0323459984415551	0.195831063966266	0.163485065524711
MIR31HG	EX	0.162628082799978	0.325948872418069	0.163320789618091
UNC13B	EX	0.239019387400495	0.402322834289336	0.163303446888841
UHMK1	EX	0.323983684965402	0.487207152903306	0.163223467937905
CEP85L	EX	0.433402926422271	0.59657471827647	0.163171791854199
AC090772.2	EX	0.216289000711442	0.379439565545072	0.163150564833629
EIF5	EX	0.540596684920507	0.70369613506415	0.163099450143643
TMEM132C	EX	0.0837445016436877	0.246826307250298	0.16308180560661
NETO2	EX	0.16607466612139	0.329115175728381	0.163040509606991
GPI	EX	1.05877595331255	1.221739292146	0.162963338833458
AC023590.1	EX	1.17930647473597	1.34214391153433	0.162837436798365
OXCT1	EX	0.611372840128682	0.774063031638934	0.162690191510251
DCDC1	EX	0.176523075652206	0.339169623565527	0.162646547913322
RHEB	EX	0.319343210749197	0.481981828814858	0.162638618065661
BTBD8	EX	0.993844313548641	1.15639786552546	0.162553551976817
GNB4	EX	0.116189083228158	0.278713936820176	0.162524853592018
OSBP2	EX	0.801373857167739	0.963889152669511	0.162515295501772
TBC1D32	EX	0.537818504978544	0.700318061763363	0.162499556784819
RNF145	EX	0.714932828438771	0.877395373789018	0.162462545350247
CAMTA1	EX	1.40928735999645	1.5714655381629	0.162178178166455
SSBP2	EX	0.806705277824553	0.968858714740934	0.162153436916381
ATP6V1D	EX	0.520029291278491	0.68216686581675	0.162137574538259
MYO9B	EX	0.286158021296057	0.448151127555332	0.161993106259275
AC099788.1	EX	0.625230510509467	0.787191020386865	0.161960509877397
SLC20A2	EX	0.655230397551021	0.81712168687387	0.161891289322849
TJP1	EX	1.17800037917185	1.33977907715036	0.161778697978507
AL391807.1	EX	0.444071622046658	0.605847126443347	0.161775504396689
CARTPT	EX	0.0116455965412552	0.173411388120841	0.161765791579586
COX7A2	EX	0.0134231271779948	0.175097982677482	0.161674855499487
METTL26	EX	0.156731071539962	0.318404359739858	0.161673288199896
RNF175	EX	0.24580583504188	0.407456985138764	0.161651150096884
USP46	EX	0.471705589098719	0.633353655294821	0.161648066196102
KANSL1L	EX	0.752498641543879	0.914125447010924	0.161626805467045
ANKS6	EX	0.177491123722693	0.339055578222821	0.161564454500128
USP22	EX	0.706929416177007	0.868406090549107	0.1614766743721
GDI2	EX	0.272547086589159	0.433942789105397	0.161395702516238
HRK	EX	0.0488824615305214	0.210241213485276	0.161358751954754
ASTN2-AS1	EX	0.0897434754056348	0.251052054321154	0.161308578915519
EEF1G	EX	0.0637145970158281	0.224966660492059	0.161252063476231
DNM1	EX	1.76534369404696	1.9265886695505	0.161244975503543
RFPL1S	EX	0.469622488006338	0.630852022244875	0.161229534238537
ASAH1	EX	0.414669546537301	0.575807920720743	0.161138374183442
SNCB	EX	0.41608560623496	0.577211608094527	0.161126001859567
ZDHHC14	EX	0.808824498329587	0.969848027335271	0.161023529005684
PTK7	EX	0.0722719257855245	0.233275662520704	0.16100373673518
LINC01619	EX	0.0667956982405798	0.227790507964194	0.160994809723614
JAZF1	EX	0.953673861418826	1.11461520146338	0.160941340044553
AP000943.2	EX	0.274735060727979	0.43557585015449	0.160840789426511
ARHGAP22	EX	0.187347150336849	0.348042201339818	0.160695051002969
ARG2	EX	0.262911755283113	0.423468605282629	0.160556849999516
AP003464.1	EX	0.233810571027032	0.394337634628039	0.160527063601007
ANXA11	EX	0.44510546858346	0.605575314245332	0.160469845661873
SLC7A14	EX	0.320131852374764	0.480405957050939	0.160274104676175
MTURN	EX	0.853545315526099	1.01368248405557	0.160137168529472
THOC7	EX	0.283748683976307	0.443853963856762	0.160105279880456
SUMO2	EX	0.316090328268157	0.476181523368639	0.160091195100482
CD99L2	EX	0.412769148224755	0.572809048401978	0.160039900177223
WWC2	EX	0.186697129418523	0.346627499271081	0.159930369852559
AC046195.2	EX	0.0184858630989039	0.178307010332419	0.159821147233515
PPM1L	EX	1.22040545085707	1.38021017599132	0.159804725134254
PAFAH1B2	EX	0.343788196718894	0.503590345459454	0.159802148740561
ATP5F1A	EX	0.59095406818783	0.750745376151327	0.159791307963497
AC023480.1	EX	0.24378154034385	0.40348193459567	0.15970039425182
CHGB	EX	0.589155670419242	0.748831167402248	0.159675496983006
MYOM2	EX	0.173901903808109	0.333534936090905	0.159633032282796
TOX2	EX	0.0257838402463313	0.185372830097099	0.159588989850767
PRKN	EX	1.05111305582244	1.21054214655719	0.159429090734744
PIN1	EX	0.477071667153432	0.636352411969933	0.1592807448165
FEM1B	EX	0.212483760833541	0.371728618038441	0.1592448572049
IMMP2L	EX	0.927361878087856	1.08648998381336	0.1591281057255
GREM2	EX	0.0704483223023493	0.229557956339509	0.159109634037159
MFSD11	EX	0.257633364491765	0.416668329588578	0.159034965096813
HTR4	EX	0.100934285033789	0.25994862315431	0.159014338120521
CCDC92	EX	0.801052762308796	0.960014652831054	0.158961890522259
CCDC88A	EX	1.07504883586632	1.2339756952929	0.158926859426573
RPL35A	EX	0.102925824896687	0.261688945972244	0.158763121075557
CCSER2	EX	0.518460438108976	0.677131052474264	0.158670614365288
ZNF248	EX	0.835771520228122	0.994388740866623	0.158617220638501
PPP3CB	EX	0.807438334077386	0.965980127797877	0.158541793720491
RHOBTB1	EX	0.267484625333623	0.425992844310351	0.158508218976728
RBBP7	EX	0.231345927364248	0.389811031519169	0.158465104154922
ZPBP	EX	0.0738001010037489	0.232241393560566	0.158441292556817
ZNF391	EX	0.192101483221331	0.350442787453301	0.15834130423197
CIRBP	EX	0.533834351028279	0.692175267785221	0.158340916756942
ABI1	EX	0.34459966792864	0.502902948529533	0.158303280600892
PCNX1	EX	0.602344993611963	0.760648059263289	0.158303065651326
HMGB1	EX	1.29234624359399	1.45064061504746	0.158294371453474
SARAF	EX	0.831833639964699	0.990096623369789	0.15826298340509
HYDIN	EX	0.170024629208707	0.328193860386773	0.158169231178066
RPL37	EX	0.100653658439202	0.25872983439076	0.158076175951558
ONECUT2	EX	0.0532177040397923	0.211095537115626	0.157877833075834
ERBB4	EX	0.0824052564606958	0.240278925210947	0.157873668750252
DYNC2H1	EX	0.616664493496567	0.77448943629086	0.157824942794293
TTBK2	EX	0.715027438351123	0.872841782053929	0.157814343702806
LIPA	EX	0.389612293470839	0.547411508882132	0.157799215411292
GRM5-AS1	EX	0.673801491241554	0.831557128244896	0.157755637003342
TMEM181	EX	0.303406828064677	0.460931113010947	0.157524284946271
ARGLU1	EX	1.0544553743875	1.21194988311214	0.157494508724645
MIS18BP1	EX	0.248870080799474	0.406360652118225	0.157490571318751
LYST	EX	0.671039229903239	0.828489039349881	0.157449809446641
SCG5	EX	0.767188245087358	0.924585298425815	0.157397053338458
AL122035.1	EX	0.17788729847008	0.335243606422662	0.157356307952582
MBP	EX	0.0780155343596573	0.235348947364256	0.157333413004599
VSTM2L	EX	0.240041324824145	0.39734405587618	0.157302731052035
[truncated: 175,318 more rows]
