# Supplementary material for: Slide-tags enables single-nucleus barcoding for multimodal spatial genomics
Source: Nature. 2023 Dec 13;625(7993):101–9. doi: 10.1038/s41586-023-06837-4 (PMC10764288; doi:10.1038/s41586-023-06837-4)
Supplement: Supplementary file 6 — GO enrichment analysis results, human cortex. [file 41586_2023_6837_MOESM6_ESM.csv]

ID	Description	GeneRatio	BgRatio	pvalue	p.adjust	qvalue	geneID	Count	ct	-log10(p.val)	ont
GO:0022836	gated channel activity	21/239	341/18432	3.99624952153902e-09	1.72637979330486e-06	1.40079062176052e-06	GRIA4/KCND2/KCNMB2/GABRG3/KCNH1/PEX5L/KCNQ3/RYR3/CACNB2/KCNIP4/GRID2/PTK2B/ASIC2/KCNH5/GRIK3/CACNA2D3/SCN1A/GRIA3/TRPM3/CACNA1A/GRIA1	21	EX	5.76286365590233	MF
GO:0005261	cation channel activity	20/239	346/18432	2.75020305890815e-08	5.7868723399464e-06	4.69548852144774e-06	GRIA4/KCND2/KCNMB2/KCNH1/PEX5L/KCNQ3/SLC24A2/RYR3/CACNB2/KCNIP4/PTK2B/ASIC2/KCNH5/GRIK3/CACNA2D3/SCN1A/GRIA3/TRPM3/CACNA1A/GRIA1	20	EX	5.23755609819086	MF
GO:0008066	glutamate receptor activity	7/239	27/18432	4.018661347185e-08	5.7868723399464e-06	4.69548852144774e-06	GRIA4/GRM7/GRID2/PTK2B/GRIK3/GRIA3/GRIA1	7	EX	5.23755609819086	MF
GO:0005216	ion channel activity	22/239	446/18432	9.13493120617019e-08	9.08601415563039e-06	7.37242376662992e-06	GRIA4/KCND2/KCNMB2/GABRG3/KCNH1/PEX5L/KCNQ3/SLC24A2/RYR3/CACNB2/KCNIP4/GRID2/PTK2B/ASIC2/KCNH5/GRIK3/CACNA2D3/SCN1A/GRIA3/TRPM3/CACNA1A/GRIA1	22	EX	5.04162659090821	MF
GO:0004970	ionotropic glutamate receptor activity	6/239	19/18432	1.05162200875352e-07	9.08601415563039e-06	7.37242376662992e-06	GRIA4/GRID2/PTK2B/GRIK3/GRIA3/GRIA1	6	EX	5.04162659090821	MF
GO:0015267	channel activity	22/239	494/18432	5.25893060759917e-07	3.35773475309231e-05	2.72447776018455e-05	GRIA4/KCND2/KCNMB2/GABRG3/KCNH1/PEX5L/KCNQ3/SLC24A2/RYR3/CACNB2/KCNIP4/GRID2/PTK2B/ASIC2/KCNH5/GRIK3/CACNA2D3/SCN1A/GRIA3/TRPM3/CACNA1A/GRIA1	22	EX	4.47395361427844	MF
GO:0022803	passive transmembrane transporter activity	22/239	495/18432	5.44077390547366e-07	3.35773475309231e-05	2.72447776018455e-05	GRIA4/KCND2/KCNMB2/GABRG3/KCNH1/PEX5L/KCNQ3/SLC24A2/RYR3/CACNB2/KCNIP4/GRID2/PTK2B/ASIC2/KCNH5/GRIK3/CACNA2D3/SCN1A/GRIA3/TRPM3/CACNA1A/GRIA1	22	EX	4.47395361427844	MF
GO:0034483	heparan sulfate sulfotransferase activity	5/239	15/18432	9.49473987084965e-07	5.12715953025881e-05	4.16019523288544e-05	HS6ST3/HS3ST4/HS3ST2/NDST3/HS3ST5	5	EX	4.29012316938753	MF
GO:0045499	chemorepellent activity	6/239	28/18432	1.32421457225014e-06	6.35622994680067e-05	5.15746728139528e-05	NRG1/SEMA6D/SEMA3A/SEMA3E/FLRT2/EFNA5	6	EX	4.19680039988186	MF
GO:0004115	3',5'-cyclic-AMP phosphodiesterase activity	5/239	17/18432	1.91541557147009e-06	8.21240542692447e-05	6.66357457886416e-05	PDE8B/PDE10A/PDE1A/PDE7B/PDE4B	5	EX	4.08552961868651	MF
GO:0008081	phosphoric diester hydrolase activity	9/239	88/18432	2.09112175222614e-06	8.21240542692447e-05	6.66357457886416e-05	PDE8B/CHRM3/PLCH1/PDE10A/PDE1A/PDE7B/PLCXD3/PLCB1/PDE4B	9	EX	4.08552961868651	MF
GO:0004114	3',5'-cyclic-nucleotide phosphodiesterase activity	5/239	24/18432	1.22160044161823e-05	0.000406557360197208	0.000329882068581068	PDE8B/PDE10A/PDE1A/PDE7B/PDE4B	5	EX	3.39087817218624	MF
GO:0005516	calmodulin binding	12/239	200/18432	1.22343650059345e-05	0.000406557360197208	0.000329882068581068	RASGRF2/PCP4/KCNH1/KCNQ3/RYR3/GAP43/KCNH5/CAMK2D/ATP2B1/PDE1A/NRGN/PLCB1	12	EX	3.39087817218624	MF
GO:0004112	cyclic-nucleotide phosphodiesterase activity	5/239	26/18432	1.8509759395804e-05	0.000506689242707821	0.000411129429390118	PDE8B/PDE10A/PDE1A/PDE7B/PDE4B	5	EX	3.29525831592292	MF
GO:0022824	transmitter-gated ion channel activity	7/239	65/18432	2.07259059555832e-05	0.000506689242707821	0.000411129429390118	GRIA4/GABRG3/GRID2/PTK2B/GRIK3/GRIA3/GRIA1	7	EX	3.29525831592292	MF
GO:0022835	transmitter-gated channel activity	7/239	65/18432	2.07259059555832e-05	0.000506689242707821	0.000411129429390118	GRIA4/GABRG3/GRID2/PTK2B/GRIK3/GRIA3/GRIA1	7	EX	3.29525831592292	MF
GO:0015276	ligand-gated ion channel activity	10/239	146/18432	2.11120517794925e-05	0.000506689242707821	0.000411129429390118	GRIA4/GABRG3/PEX5L/RYR3/GRID2/PTK2B/ASIC2/GRIK3/GRIA3/GRIA1	10	EX	3.29525831592292	MF
GO:0022834	ligand-gated channel activity	10/239	146/18432	2.11120517794925e-05	0.000506689242707821	0.000411129429390118	GRIA4/GABRG3/PEX5L/RYR3/GRID2/PTK2B/ASIC2/GRIK3/GRIA3/GRIA1	10	EX	3.29525831592292	MF
GO:0005230	extracellular ligand-gated ion channel activity	7/239	74/18432	4.85325656282328e-05	0.00110347728165245	0.00089536533818291	GRIA4/GABRG3/GRID2/PTK2B/GRIK3/GRIA3/GRIA1	7	EX	2.95723660364826	MF
GO:0005001	transmembrane receptor protein tyrosine phosphatase activity	4/239	17/18432	5.7452036205372e-05	0.00118187045908194	0.000958973837412976	PTPRT/PTPRD/PTPRK/PTPRG	4	EX	2.92743012243019	MF
GO:0019198	transmembrane receptor protein phosphatase activity	4/239	17/18432	5.7452036205372e-05	0.00118187045908194	0.000958973837412976	PTPRT/PTPRD/PTPRK/PTPRG	4	EX	2.92743012243019	MF
GO:0030594	neurotransmitter receptor activity	8/239	111/18432	9.95621391914684e-05	0.00195503836957792	0.00158632499285928	GRIA4/GABRG3/CHRM3/GRID2/PTK2B/GRIK3/GRIA3/GRIA1	8	EX	2.70884471472211	MF
GO:0001540	amyloid-beta binding	7/239	85/18432	0.000117990062486942	0.00221616117366778	0.00179820095231816	CLSTN2/GRIA4/CLU/EPHA4/GRIA3/CACNA1A/GRIA1	7	EX	2.65439865807304	MF
GO:0099094	ligand-gated cation channel activity	8/239	116/18432	0.000135536568325267	0.0023614372858399	0.00191607849947535	GRIA4/PEX5L/RYR3/PTK2B/ASIC2/GRIK3/GRIA3/GRIA1	8	EX	2.62682358376305	MF
GO:0008013	beta-catenin binding	7/239	87/18432	0.000136657250337957	0.0023614372858399	0.00191607849947535	PTPRT/RORA/PTPRK/GRIP1/CTNNA2/MED12L/CDH2	7	EX	2.62682358376305	MF
GO:0046873	metal ion transmembrane transporter activity	16/239	436/18432	0.000192102031722018	0.00319184914245815	0.00258987759366122	KCND2/KCNMB2/KCNH1/KCNQ3/SLC24A2/RYR3/CACNB2/KCNIP4/ASIC2/KCNH5/GRIK3/ATP2B1/CACNA2D3/SCN1A/TRPM3/CACNA1A	16	EX	2.49595764305634	MF
GO:0005244	voltage-gated ion channel activity	10/239	201/18432	0.000303589931355755	0.00460893072416883	0.00373970256127734	KCND2/KCNH1/KCNQ3/CACNB2/KCNIP4/PTK2B/KCNH5/CACNA2D3/SCN1A/CACNA1A	10	EX	2.33639981961193	MF
GO:0022832	voltage-gated channel activity	10/239	201/18432	0.000303589931355755	0.00460893072416883	0.00373970256127734	KCND2/KCNH1/KCNQ3/CACNB2/KCNIP4/PTK2B/KCNH5/CACNA2D3/SCN1A/CACNA1A	10	EX	2.33639981961193	MF
GO:0042578	phosphoric ester hydrolase activity	14/239	365/18432	0.000309395812502074	0.00460893072416883	0.00373970256127734	PTPRT/PTPRD/PDE8B/PTPRK/CHRM3/PLCH1/PDE10A/LRRK1/PDE1A/PDE7B/PTPRG/PLCXD3/PLCB1/PDE4B	14	EX	2.33639981961193	MF
GO:0098960	postsynaptic neurotransmitter receptor activity	6/239	75/18432	0.000425983509242552	0.00613416253309275	0.00497728100272876	GABRG3/CHRM3/GRID2/GRIK3/GRIA3/GRIA1	6	EX	2.21224472097007	MF
GO:0005200	structural constituent of cytoskeleton	7/239	107/18432	0.00049006268387444	0.00682926062689542	0.00554128603498093	TUBA1B/NEFL/NEFM/SORBS2/DMD/CTNNA2/TLN2	7	EX	2.16562631286914	MF
GO:0008146	sulfotransferase activity	5/239	52/18432	0.000556003695037525	0.00732174066715909	0.00594088606765102	HS6ST3/HS3ST4/HS3ST2/NDST3/HS3ST5	5	EX	2.13538565770201	MF
GO:0045295	gamma-catenin binding	3/239	13/18432	0.000559299634296875	0.00732174066715909	0.00594088606765102	PTPRT/PTPRK/CDH2	3	EX	2.13538565770201	MF
GO:0003779	actin binding	15/239	439/18432	0.000639741854948158	0.00812848474522366	0.00659548104327358	SNTG1/ENC1/TMSB10/FMN1/MAP1B/DIAPH2/ABLIM1/CACNB2/DMD/CTNNA2/COBLL1/TLN2/FMNL2/PKNOX2/LIMCH1	15	EX	2.08999040497424	MF
GO:0098632	cell-cell adhesion mediator activity	5/239	54/18432	0.000662508320568405	0.00817724555673003	0.00663504573682042	ROBO2/CNTN5/NTNG1/LRRC4C/DSCAML1	5	EX	2.087392960505	MF
GO:0022843	voltage-gated cation channel activity	8/239	151/18432	0.000804466466788455	0.00965359760146146	0.00783296296609812	KCND2/KCNH1/KCNQ3/CACNB2/PTK2B/KCNH5/CACNA2D3/CACNA1A	8	EX	2.01531080818017	MF
GO:1904315	transmitter-gated ion channel activity involved in regulation of postsynaptic membrane potential	5/239	58/18432	0.000920459534921183	0.010746987002323	0.00872014296241121	GABRG3/GRID2/GRIK3/GRIA3/GRIA1	5	EX	1.96871327636938	MF
GO:0005267	potassium channel activity	7/239	122/18432	0.00106899570354531	0.0119553016501996	0.00970057370739876	KCND2/KCNMB2/KCNH1/KCNQ3/KCNIP4/KCNH5/GRIK3	7	EX	1.92243946150853	MF
GO:0015079	potassium ion transmembrane transporter activity	8/239	158/18432	0.00107929806564301	0.0119553016501996	0.00970057370739876	KCND2/KCNMB2/KCNH1/KCNQ3/SLC24A2/KCNIP4/KCNH5/GRIK3	8	EX	1.92243946150853	MF
GO:0099529	neurotransmitter receptor activity involved in regulation of postsynaptic membrane potential	5/239	61/18432	0.0011580898803429	0.0125073707077033	0.0101485244777417	GABRG3/GRID2/GRIK3/GRIA3/GRIA1	5	EX	1.90283397784861	MF
GO:0098631	cell adhesion mediator activity	5/239	64/18432	0.00143833863917167	0.015155177856638	0.0122969644889388	ROBO2/CNTN5/NTNG1/LRRC4C/DSCAML1	5	EX	1.81943896251621	MF
GO:0005003	ephrin receptor activity	3/239	19/18432	0.0017891542366886	0.017974758843011	0.0145847823945484	EPHA6/NTRK3/EPHA4	3	EX	1.74533692758498	MF
GO:0098918	structural constituent of synapse	3/239	19/18432	0.0017891542366886	0.017974758843011	0.0145847823945484	PCLO/NEFL/ERC2	3	EX	1.74533692758498	MF
GO:0015085	calcium ion transmembrane transporter activity	7/239	135/18432	0.0019180705845807	0.0188319657395196	0.015280323078119	SLC24A2/RYR3/CACNB2/ATP2B1/CACNA2D3/TRPM3/CACNA1A	7	EX	1.7251043446	MF
GO:0016782	transferase activity, transferring sulphur-containing groups	5/239	69/18432	0.00201212704643473	0.0193164196457734	0.0156734106774916	HS6ST3/HS3ST4/HS3ST2/NDST3/HS3ST5	5	EX	1.714073368199	MF
GO:0030215	semaphorin receptor binding	3/239	23/18432	0.00314745031763626	0.029558663852584	0.0239840035645967	SEMA6D/SEMA3A/SEMA3E	3	EX	1.5293152013518	MF
GO:0004435	phosphatidylinositol phospholipase C activity	3/239	26/18432	0.0044905945306572	0.0396217671043219	0.032149240852191	CHRM3/PLCH1/PLCB1	3	EX	1.40206615912201	MF
GO:0004879	nuclear receptor activity	4/239	52/18432	0.00458433044346517	0.0396217671043219	0.032149240852191	RORB/RORA/RARB/NR3C2	4	EX	1.40206615912201	MF
GO:0098531	ligand-activated transcription factor activity	4/239	52/18432	0.00458433044346517	0.0396217671043219	0.032149240852191	RORB/RORA/RARB/NR3C2	4	EX	1.40206615912201	MF
GO:0005262	calcium channel activity	6/239	119/18432	0.00458585267411133	0.0396217671043219	0.032149240852191	SLC24A2/RYR3/CACNB2/CACNA2D3/TRPM3/CACNA1A	6	EX	1.40206615912201	MF
GO:0003785	actin monomer binding	3/239	29/18432	0.00613357030416922	0.0499943843660586	0.0405656188935124	TMSB10/COBLL1/PKNOX2	3	EX	1.30107877517997	MF
GO:0004629	phospholipase C activity	3/239	29/18432	0.00613357030416922	0.0499943843660586	0.0405656188935124	CHRM3/PLCH1/PLCB1	3	EX	1.30107877517997	MF
GO:0046875	ephrin receptor binding	3/239	29/18432	0.00613357030416922	0.0499943843660586	0.0405656188935124	SIPA1L1/EPHA4/EFNA5	3	EX	1.30107877517997	MF
GO:0044325	transmembrane transporter binding	6/239	128/18432	0.00651386439965541	0.0521109151972433	0.0422829794363597	DPP10/KCNH1/CALM2/KCNH5/CAMK2D/PDE4B	6	EX	1.2830712994753	MF
GO:0045294	alpha-catenin binding	2/239	10/18432	0.00703496346071233	0.0552564402732314	0.0448352695199465	PTPRT/CDH2	2	EX	1.25761709660895	MF
GO:0008200	ion channel inhibitor activity	3/239	32/18432	0.00809217192602179	0.0624253262864538	0.0506521287850612	KCNMB2/CALM2/CAMK2D	3	EX	1.20463917898805	MF
GO:0004143	diacylglycerol kinase activity	2/239	11/18432	0.00852519345831621	0.0634979926550449	0.0515224940402777	DGKB/DGKG	2	EX	1.19724000372561	MF
GO:0008331	high voltage-gated calcium channel activity	2/239	11/18432	0.00852519345831621	0.0634979926550449	0.0515224940402777	CACNB2/CACNA1A	2	EX	1.19724000372561	MF
GO:0016248	channel inhibitor activity	3/239	33/18432	0.00881744498893655	0.0645616311054337	0.0523855340109879	KCNMB2/CALM2/CAMK2D	3	EX	1.19002550599446	MF
GO:0005096	GTPase activator activity	9/239	275/18432	0.00992639116669019	0.0714700164001694	0.0579910220790848	DLC1/RGS6/SIPA1L1/STARD13/GARNL3/RGS7/THY1/PLCB1/EVI5	9	EX	1.1458761182416	MF
GO:0042277	peptide binding	10/239	330/18432	0.0112103540156222	0.0793913595860459	0.0644184277342916	CLSTN2/GRIA4/TRHDE/PEX5L/CLU/EPHA4/PCSK5/GRIA3/CACNA1A/GRIA1	10	EX	1.10022676064962	MF
GO:0031432	titin binding	2/239	13/18432	0.0118859119802475	0.0802319215528715	0.0651004626635141	CALM2/CAMK2D	2	EX	1.09565280632904	MF
GO:0050998	nitric-oxide synthase binding	2/239	13/18432	0.0118859119802475	0.0802319215528715	0.0651004626635141	DMD/NOS1AP	2	EX	1.09565280632904	MF
GO:0045296	cadherin binding	10/239	333/18432	0.0118862106004254	0.0802319215528715	0.0651004626635141	PTPRT/CDH9/CDH12/CDH13/CTNNA2/COBLL1/CDH11/FMNL2/CDH18/CDH2	10	EX	1.09565280632904	MF
GO:0030297	transmembrane receptor protein tyrosine kinase activator activity	2/239	14/18432	0.0137493905049057	0.09138056458645	0.0741465107390055	NRG1/EFNA5	2	EX	1.03914616302334	MF
GO:0008242	omega peptidase activity	2/239	15/18432	0.0157303900404576	0.101425798469816	0.0822972487584035	TRHDE/UCHL1	2	EX	0.993851564647347	MF
GO:0047555	3',5'-cyclic-GMP phosphodiesterase activity	2/239	15/18432	0.0157303900404576	0.101425798469816	0.0822972487584035	PDE10A/PDE1A	2	EX	0.993851564647347	MF
GO:0005178	integrin binding	6/239	156/18432	0.0162234225871999	0.103066449377505	0.0836284786615721	NRG1/FRMD5/PRKCA/EDIL3/TLN2/THY1	6	EX	0.986882685070885	MF
GO:0003953	NAD+ nucleosidase activity	2/239	16/18432	0.0178255760616997	0.104062822414247	0.0844369392396302	IL1RAPL2/IL1RAPL1	2	EX	0.982704399251915	MF
GO:0005521	lamin binding	2/239	16/18432	0.0178255760616997	0.104062822414247	0.0844369392396302	MLIP/PLCB1	2	EX	0.982704399251915	MF
GO:0008191	metalloendopeptidase inhibitor activity	2/239	16/18432	0.0178255760616997	0.104062822414247	0.0844369392396302	SPOCK1/TIMP3	2	EX	0.982704399251915	MF
GO:0010851	cyclase regulator activity	2/239	16/18432	0.0178255760616997	0.104062822414247	0.0844369392396302	GRM7/CALM2	2	EX	0.982704399251915	MF
GO:0050135	NAD(P)+ nucleosidase activity	2/239	16/18432	0.0178255760616997	0.104062822414247	0.0844369392396302	IL1RAPL2/IL1RAPL1	2	EX	0.982704399251915	MF
GO:0061809	NAD+ nucleotidase, cyclic ADP-ribose generating	2/239	16/18432	0.0178255760616997	0.104062822414247	0.0844369392396302	IL1RAPL2/IL1RAPL1	2	EX	0.982704399251915	MF
GO:0005245	voltage-gated calcium channel activity	3/239	44/18432	0.0192931731801209	0.109666458076477	0.088983748877843	CACNB2/CACNA2D3/CACNA1A	3	EX	0.959926182815171	MF
GO:0022839	ion gated channel activity	3/239	44/18432	0.0192931731801209	0.109666458076477	0.088983748877843	KCNMB2/ASIC2/TRPM3	3	EX	0.959926182815171	MF
GO:0005005	transmembrane-ephrin receptor activity	2/239	17/18432	0.0200316801265801	0.112385530060813	0.0911900134265368	EPHA6/EPHA4	2	EX	0.949289601749874	MF
GO:0005272	sodium channel activity	3/239	46/18432	0.0217017775962141	0.120037154036401	0.097398567968132	ASIC2/GRIK3/SCN1A	3	EX	0.920684309822817	MF
GO:0030165	PDZ domain binding	4/239	82/18432	0.0219512388168418	0.120037154036401	0.097398567968132	GRID2/ATP2B1/CIT/GRIA1	4	EX	0.920684309822817	MF
GO:0051015	actin filament binding	7/239	219/18432	0.0244059037014793	0.131791879987988	0.106936393849903	ABLIM1/CACNB2/DMD/CTNNA2/TLN2/FMNL2/PKNOX2	7	EX	0.880111346836431	MF
GO:0031690	adrenergic receptor binding	2/239	19/18432	0.0247638922052716	0.132074091761448	0.107165381473105	UCHL1/MAGI2	2	EX	0.879182367158892	MF
GO:0004674	protein serine/threonine kinase activity	11/239	430/18432	0.02507197185602	0.132086485875618	0.10717543810083	PRKCA/MAP3K5/RPS6KA2/PTK2B/CAMK2D/CIT/LRRK1/TNIK/PRKAG2/MAST4/TLK1	11	EX	0.879141613951551	MF
GO:1901981	phosphatidylinositol phosphate binding	6/239	180/18432	0.0301526617587427	0.156939155178034	0.127340981175159	KCNH1/GAP43/RPH3A/PLEKHA5/NRGN/PLCB1	6	EX	0.804268689578869	MF
GO:0005544	calcium-dependent phospholipid binding	3/239	54/18432	0.0329014005280134	0.167216529742374	0.135680078957628	PCLO/CPNE4/RPH3A	3	EX	0.776720793756636	MF
GO:0015459	potassium channel regulator activity	3/239	54/18432	0.0329014005280134	0.167216529742374	0.135680078957628	DPP10/KCNMB2/KCNIP4	3	EX	0.776720793756636	MF
GO:0030552	cAMP binding	2/239	23/18432	0.0354225933534015	0.175891498030683	0.142718978665247	PDE10A/PDE4B	2	EX	0.754755152285551	MF
GO:0043274	phospholipase binding	2/239	23/18432	0.0354225933534015	0.175891498030683	0.142718978665247	TESPA1/NEFL	2	EX	0.754755152285551	MF
GO:0099106	ion channel regulator activity	5/239	140/18432	0.0358718259650845	0.176098054737687	0.142886579502071	DPP10/KCNMB2/CALM2/KCNIP4/CAMK2D	5	EX	0.754245441428262	MF
GO:0000030	mannosyltransferase activity	2/239	24/18432	0.0383189232080967	0.185804928146125	0.150762770644882	TMTC2/TMTC1	2	EX	0.730942771298866	MF
GO:0004725	protein tyrosine phosphatase activity	4/239	98/18432	0.0387093600304427	0.185804928146125	0.150762770644882	PTPRT/PTPRD/PTPRK/PTPRG	4	EX	0.730942771298866	MF
GO:0005249	voltage-gated potassium channel activity	4/239	99/18432	0.0399445155061512	0.189208127689916	0.153524138695765	KCND2/KCNH1/KCNQ3/KCNH5	4	EX	0.723060211829225	MF
GO:0033218	amide binding	10/239	408/18432	0.0406947810726988	0.189208127689916	0.153524138695765	CLSTN2/GRIA4/TRHDE/PEX5L/CLU/EPHA4/PCSK5/GRIA3/CACNA1A/GRIA1	10	EX	0.723060211829225	MF
GO:0016247	channel regulator activity	5/239	145/18432	0.0407323052665791	0.189208127689916	0.153524138695765	DPP10/KCNMB2/CALM2/KCNIP4/CAMK2D	5	EX	0.723060211829225	MF
GO:0005227	calcium activated cation channel activity	2/239	25/18432	0.041302269378363	0.189814684802689	0.15401630126534	KCNMB2/TRPM3	2	EX	0.721670191897798	MF
GO:0004714	transmembrane receptor protein tyrosine kinase activity	3/239	60/18432	0.0429234416605759	0.195188703130198	0.158376798592485	EPHA6/NTRK3/EPHA4	3	EX	0.709545321455144	MF
GO:0070006	metalloaminopeptidase activity	2/239	26/18432	0.0443699089490051	0.199664590270523	0.162008549123012	TRHDE/MMP16	2	EX	0.699698948718046	MF
GO:0005543	phospholipid binding	11/239	474/18432	0.0455760243986958	0.202977758146769	0.164696865162948	KCNH1/PEBP1/MAP1B/PCLO/GAP43/CPNE4/RPH3A/PLEKHA5/NRGN/THY1/PLCB1	11	EX	0.692551548507183	MF
GO:0004683	calmodulin-dependent protein kinase activity	2/239	27/18432	0.0475191744653235	0.20825256047488	0.168976858280056	PTK2B/CAMK2D	2	EX	0.681409650217573	MF
GO:0106310	protein serine kinase activity	9/239	363/18432	0.0477245451088266	0.20825256047488	0.168976858280056	PRKCA/MAP3K5/RPS6KA2/CAMK2D/CIT/LRRK1/TNIK/MAST4/TLK1	9	EX	0.681409650217573	MF
GO:1902936	phosphatidylinositol bisphosphate binding	4/239	109/18432	0.0535192017700543	0.228687263684808	0.185557648165304	KCNH1/RPH3A/PLEKHA5/PLCB1	4	EX	0.640758021949583	MF
GO:0030695	GTPase regulator activity	11/239	488/18432	0.0539956039255796	0.228687263684808	0.185557648165304	RASGRF2/DLC1/RGS6/SIPA1L1/SLIT2/STARD13/GARNL3/RGS7/THY1/PLCB1/EVI5	11	EX	0.640758021949583	MF
GO:0060589	nucleoside-triphosphatase regulator activity	11/239	488/18432	0.0539956039255796	0.228687263684808	0.185557648165304	RASGRF2/DLC1/RGS6/SIPA1L1/SLIT2/STARD13/GARNL3/RGS7/THY1/PLCB1/EVI5	11	EX	0.640758021949583	MF
GO:0005217	intracellular ligand-gated ion channel activity	2/239	30/18432	0.0574308637779476	0.23855897261609	0.193567587429722	PEX5L/RYR3	2	EX	0.622404244230298	MF
GO:0030296	protein tyrosine kinase activator activity	2/239	30/18432	0.0574308637779476	0.23855897261609	0.193567587429722	NRG1/EFNA5	2	EX	0.622404244230298	MF
GO:0004860	protein kinase inhibitor activity	3/239	70/18432	0.0625876273369415	0.255625338116907	0.207415296279069	CIT/PRKAG2/CAMK2N1	3	EX	0.592396100204731	MF
GO:0030295	protein kinase activator activity	4/239	115/18432	0.0627228838897965	0.255625338116907	0.207415296279069	NRG1/CALM2/PRKAG2/EFNA5	4	EX	0.592396100204731	MF
GO:0019887	protein kinase regulator activity	6/239	218/18432	0.0650540907645455	0.262648291684894	0.213113745446076	NRG1/CALM2/CIT/PRKAG2/CAMK2N1/EFNA5	6	EX	0.580625419586693	MF
GO:0005251	delayed rectifier potassium channel activity	2/239	33/18432	0.0679862816810273	0.269450217304622	0.218632851760329	KCNH1/KCNQ3	2	EX	0.569521461820562	MF
GO:0030291	protein serine/threonine kinase inhibitor activity	2/239	33/18432	0.0679862816810273	0.269450217304622	0.218632851760329	CIT/PRKAG2	2	EX	0.569521461820562	MF
GO:0035091	phosphatidylinositol binding	7/239	277/18432	0.069808658248375	0.274157639666345	0.222452470781903	KCNH1/GAP43/RPH3A/PLEKHA5/NRGN/THY1/PLCB1	7	EX	0.561999647578387	MF
GO:0019210	kinase inhibitor activity	3/239	74/18432	0.071434798673966	0.276312981332696	0.224201322572583	CIT/PRKAG2/CAMK2N1	3	EX	0.558598711215504	MF
GO:0008376	acetylgalactosaminyltransferase activity	2/239	34/18432	0.0716366988640324	0.276312981332696	0.224201322572583	GALNTL6/CSGALNACT1	2	EX	0.558598711215504	MF
GO:0019209	kinase activator activity	4/239	121/18432	0.0727044893860868	0.277949906325571	0.225529529255397	NRG1/CALM2/PRKAG2/EFNA5	4	EX	0.556033467990935	MF
GO:0004721	phosphoprotein phosphatase activity	5/239	177/18432	0.080918219995509	0.306637465246139	0.248806715221648	PTPRT/PTPRD/PTPRK/LRRK1/PTPRG	5	EX	0.5133747837425	MF
GO:0019213	deacetylase activity	2/239	37/18432	0.0829521741952495	0.307318173200073	0.249359044043919	NDST3/HDAC9	2	EX	0.512411757064988	MF
GO:0030551	cyclic nucleotide binding	2/239	37/18432	0.0829521741952495	0.307318173200073	0.249359044043919	PDE10A/PDE4B	2	EX	0.512411757064988	MF
GO:0019199	transmembrane receptor protein kinase activity	3/239	79/18432	0.0832320052416864	0.307318173200073	0.249359044043919	EPHA6/NTRK3/EPHA4	3	EX	0.512411757064988	MF
GO:0016799	hydrolase activity, hydrolyzing N-glycosyl compounds	2/239	38/18432	0.0868381940150772	0.317916100122994	0.257958239134886	IL1RAPL2/IL1RAPL1	2	EX	0.497687477692274	MF
GO:0004177	aminopeptidase activity	2/239	39/18432	0.0907778182036453	0.329546365243485	0.2673950770616	TRHDE/MMP16	2	EX	0.482083474081168	MF
GO:0001223	transcription coactivator binding	2/239	40/18432	0.0947690174498373	0.341168462819414	0.276825287813999	RORA/CIT	2	EX	0.467031121280961	MF
GO:0019207	kinase regulator activity	6/239	246/18432	0.101518904914826	0.361262056058323	0.293129299871885	NRG1/CALM2/CIT/PRKAG2/CAMK2N1/EFNA5	6	EX	0.442177650692873	MF
GO:0008307	structural constituent of muscle	2/239	42/18432	0.102898239178536	0.361262056058323	0.293129299871885	SORBS2/DMD	2	EX	0.442177650692873	MF
GO:0003714	transcription corepressor activity	5/239	191/18432	0.103353826192188	0.361262056058323	0.293129299871885	HDAC9/ZFPM2/TLE4/MLIP/CRYM	5	EX	0.442177650692873	MF
GO:0042562	hormone binding	3/239	87/18432	0.103695590164889	0.361262056058323	0.293129299871885	RXFP1/CDH13/CRYM	3	EX	0.442177650692873	MF
GO:0004713	protein tyrosine kinase activity	4/239	138/18432	0.105010920590944	0.362917741562303	0.294472728899237	EPHA6/NTRK3/PTK2B/EPHA4	4	EX	0.440191800401617	MF
GO:0048018	receptor ligand activity	10/239	491/18432	0.107159865212992	0.36740525215883	0.29811391074291	NRG1/TAFA2/TAFA1/SEMA6D/SEMA3A/SEMA3E/FLRT2/CCK/TAFA5/EFNA5	10	EX	0.434854639627123	MF
GO:0016758	hexosyltransferase activity	5/239	195/18432	0.110278316185429	0.375119941670122	0.304373636881459	GALNTL6/TMTC2/MGAT4C/TMTC1/CSGALNACT1	5	EX	0.42582984780052	MF
GO:0030546	signaling receptor activator activity	10/239	498/18432	0.114629155445064	0.386873399627089	0.313910433907945	NRG1/TAFA2/TAFA1/SEMA6D/SEMA3A/SEMA3E/FLRT2/CCK/TAFA5/EFNA5	10	EX	0.412431130171023	MF
GO:0140678	molecular function inhibitor activity	3/239	93/18432	0.120212304641818	0.391628078245489	0.317768396821997	KCNMB2/CALM2/CAMK2D	3	EX	0.407126178488085	MF
GO:0005432	calcium:sodium antiporter activity	1/239	10/18432	0.122383774451715	0.391628078245489	0.317768396821997	SLC24A2	1	EX	0.407126178488085	MF
GO:0005522	profilin binding	1/239	10/18432	0.122383774451715	0.391628078245489	0.317768396821997	PCLO	1	EX	0.407126178488085	MF
GO:0008429	phosphatidylethanolamine binding	1/239	10/18432	0.122383774451715	0.391628078245489	0.317768396821997	PEBP1	1	EX	0.407126178488085	MF
GO:0043121	neurotrophin binding	1/239	10/18432	0.122383774451715	0.391628078245489	0.317768396821997	NTRK3	1	EX	0.407126178488085	MF
GO:0070097	delta-catenin binding	1/239	10/18432	0.122383774451715	0.391628078245489	0.317768396821997	PTPRT	1	EX	0.407126178488085	MF
GO:0099528	G protein-coupled neurotransmitter receptor activity	1/239	10/18432	0.122383774451715	0.391628078245489	0.317768396821997	CHRM3	1	EX	0.407126178488085	MF
GO:0002162	dystroglycan binding	1/239	11/18432	0.133769632551055	0.399175394246749	0.323892315507231	DMD	1	EX	0.398836237104626	MF
GO:0008503	benzodiazepine receptor activity	1/239	11/18432	0.133769632551055	0.399175394246749	0.323892315507231	GABRG3	1	EX	0.398836237104626	MF
GO:0008603	cAMP-dependent protein kinase regulator activity	1/239	11/18432	0.133769632551055	0.399175394246749	0.323892315507231	PRKAG2	1	EX	0.398836237104626	MF
GO:0015368	calcium:cation antiporter activity	1/239	11/18432	0.133769632551055	0.399175394246749	0.323892315507231	SLC24A2	1	EX	0.398836237104626	MF
GO:0016670	oxidoreductase activity, acting on a sulfur group of donors, oxygen as acceptor	1/239	11/18432	0.133769632551055	0.399175394246749	0.323892315507231	SUMF1	1	EX	0.398836237104626	MF
GO:0019855	calcium channel inhibitor activity	1/239	11/18432	0.133769632551055	0.399175394246749	0.323892315507231	CALM2	1	EX	0.398836237104626	MF
GO:0042166	acetylcholine binding	1/239	11/18432	0.133769632551055	0.399175394246749	0.323892315507231	CHRM3	1	EX	0.398836237104626	MF
GO:0070697	activin receptor binding	1/239	11/18432	0.133769632551055	0.399175394246749	0.323892315507231	MAGI2	1	EX	0.398836237104626	MF
GO:0016757	glycosyltransferase activity	6/239	267/18432	0.134630700465977	0.399175394246749	0.323892315507231	GALNTL6/ST6GALNAC5/TMTC2/MGAT4C/TMTC1/CSGALNACT1	6	EX	0.398836237104626	MF
GO:0004857	enzyme inhibitor activity	8/239	395/18432	0.142802254720398	0.399175394246749	0.323892315507231	SPOCK1/GRM7/PEBP1/TIMP3/SLIT2/CIT/PRKAG2/CAMK2N1	8	EX	0.398836237104626	MF
GO:0004706	JUN kinase kinase kinase activity	1/239	12/18432	0.145008384943449	0.399175394246749	0.323892315507231	MAP3K5	1	EX	0.398836237104626	MF
GO:0005095	GTPase inhibitor activity	1/239	12/18432	0.145008384943449	0.399175394246749	0.323892315507231	SLIT2	1	EX	0.398836237104626	MF
GO:0005165	neurotrophin receptor binding	1/239	12/18432	0.145008384943449	0.399175394246749	0.323892315507231	EFNA5	1	EX	0.398836237104626	MF
GO:0005221	intracellular cyclic nucleotide activated cation channel activity	1/239	12/18432	0.145008384943449	0.399175394246749	0.323892315507231	PEX5L	1	EX	0.398836237104626	MF
GO:0008179	adenylate cyclase binding	1/239	12/18432	0.145008384943449	0.399175394246749	0.323892315507231	CALM2	1	EX	0.398836237104626	MF
GO:0015269	calcium-activated potassium channel activity	1/239	12/18432	0.145008384943449	0.399175394246749	0.323892315507231	KCNMB2	1	EX	0.398836237104626	MF
GO:0015280	ligand-gated sodium channel activity	1/239	12/18432	0.145008384943449	0.399175394246749	0.323892315507231	ASIC2	1	EX	0.398836237104626	MF
GO:0017166	vinculin binding	1/239	12/18432	0.145008384943449	0.399175394246749	0.323892315507231	DMD	1	EX	0.398836237104626	MF
GO:0042301	phosphate ion binding	1/239	12/18432	0.145008384943449	0.399175394246749	0.323892315507231	RPH3A	1	EX	0.398836237104626	MF
GO:0043855	cyclic nucleotide-gated ion channel activity	1/239	12/18432	0.145008384943449	0.399175394246749	0.323892315507231	PEX5L	1	EX	0.398836237104626	MF
GO:0097677	STAT family protein binding	1/239	12/18432	0.145008384943449	0.399175394246749	0.323892315507231	PTPRT	1	EX	0.398836237104626	MF
GO:0015081	sodium ion transmembrane transporter activity	4/239	156/18432	0.145070687260971	0.399175394246749	0.323892315507231	SLC24A2/ASIC2/GRIK3/SCN1A	4	EX	0.398836237104626	MF
GO:0030159	signaling receptor complex adaptor activity	2/239	52/18432	0.14600432787388	0.399201706591875	0.32391366543639	GRIP1/MAGI2	2	EX	0.398807610766806	MF
GO:0050661	NADP binding	2/239	53/18432	0.150499982355198	0.408703220134822	0.331623226863781	DPYD/CRYM	2	EX	0.388591940508923	MF
GO:0022851	GABA-gated chloride ion channel activity	1/239	13/18432	0.15610192435705	0.408703220134822	0.331623226863781	GABRG3	1	EX	0.388591940508923	MF
GO:0035259	nuclear glucocorticoid receptor binding	1/239	13/18432	0.15610192435705	0.408703220134822	0.331623226863781	GRIP1	1	EX	0.388591940508923	MF
GO:0039706	co-receptor binding	1/239	13/18432	0.15610192435705	0.408703220134822	0.331623226863781	DKK3	1	EX	0.388591940508923	MF
GO:0045159	myosin II binding	1/239	13/18432	0.15610192435705	0.408703220134822	0.331623226863781	LIMCH1	1	EX	0.388591940508923	MF
GO:0070679	inositol 1,4,5 trisphosphate binding	1/239	13/18432	0.15610192435705	0.408703220134822	0.331623226863781	RPH3A	1	EX	0.388591940508923	MF
GO:0099186	structural constituent of postsynapse	1/239	13/18432	0.15610192435705	0.408703220134822	0.331623226863781	NEFL	1	EX	0.388591940508923	MF
GO:0050840	extracellular matrix binding	2/239	56/18432	0.16414535958063	0.4196492505158	0.340504874322031	SPARCL1/SLIT2	2	EX	0.37711354819044	MF
GO:0004620	phospholipase activity	3/239	108/18432	0.165205819037103	0.4196492505158	0.340504874322031	CHRM3/PLCH1/PLCB1	3	EX	0.37711354819044	MF
GO:0004089	carbonate dehydratase activity	1/239	14/18432	0.167052119268753	0.4196492505158	0.340504874322031	CA10	1	EX	0.37711354819044	MF
GO:0031404	chloride ion binding	1/239	14/18432	0.167052119268753	0.4196492505158	0.340504874322031	SLC22A6	1	EX	0.37711354819044	MF
GO:0032036	myosin heavy chain binding	1/239	14/18432	0.167052119268753	0.4196492505158	0.340504874322031	LIMCH1	1	EX	0.37711354819044	MF
GO:0045028	G protein-coupled purinergic nucleotide receptor activity	1/239	14/18432	0.167052119268753	0.4196492505158	0.340504874322031	P2RY14	1	EX	0.37711354819044	MF
GO:0140297	DNA-binding transcription factor binding	9/239	476/18432	0.167082571964624	0.4196492505158	0.340504874322031	PTPRT/NFIA/HDAC9/GRIP1/ZFPM2/TLE4/LMO4/MEF2C/FOXP1	9	EX	0.37711354819044	MF
GO:0005041	low-density lipoprotein particle receptor activity	1/239	15/18432	0.177860814213631	0.436567453069823	0.354232363236479	LRP1B	1	EX	0.359948644895912	MF
GO:0005237	inhibitory extracellular ligand-gated ion channel activity	1/239	15/18432	0.177860814213631	0.436567453069823	0.354232363236479	GABRG3	1	EX	0.359948644895912	MF
GO:0016208	AMP binding	1/239	15/18432	0.177860814213631	0.436567453069823	0.354232363236479	PRKAG2	1	EX	0.359948644895912	MF
GO:0030553	cGMP binding	1/239	15/18432	0.177860814213631	0.436567453069823	0.354232363236479	PDE10A	1	EX	0.359948644895912	MF
GO:0004698	calcium-dependent protein kinase C activity	1/239	16/18432	0.188529830090427	0.452471592217025	0.367137037544516	PRKCA	1	EX	0.344408682161921	MF
GO:0015347	sodium-independent organic anion transmembrane transporter activity	1/239	16/18432	0.188529830090427	0.452471592217025	0.367137037544516	SLC22A6	1	EX	0.344408682161921	MF
GO:0030275	LRR domain binding	1/239	16/18432	0.188529830090427	0.452471592217025	0.367137037544516	ROBO1	1	EX	0.344408682161921	MF
GO:0072542	protein phosphatase activator activity	1/239	16/18432	0.188529830090427	0.452471592217025	0.367137037544516	CALM2	1	EX	0.344408682161921	MF
GO:0004697	protein kinase C activity	1/239	17/18432	0.199060964463168	0.46736052526135	0.379217970058552	PRKCA	1	EX	0.330347972271463	MF
GO:0015278	calcium-release channel activity	1/239	17/18432	0.199060964463168	0.46736052526135	0.379217970058552	RYR3	1	EX	0.330347972271463	MF
GO:0030169	low-density lipoprotein particle binding	1/239	17/18432	0.199060964463168	0.46736052526135	0.379217970058552	CDH13	1	EX	0.330347972271463	MF
GO:0042165	neurotransmitter binding	1/239	17/18432	0.199060964463168	0.46736052526135	0.379217970058552	CHRM3	1	EX	0.330347972271463	MF
GO:0008022	protein C-terminus binding	4/239	181/18432	0.208697016809261	0.479381812498757	0.388972084702939	SNTG1/NEFL/GRIP1/PTK2B	4	EX	0.319318446900747	MF
GO:0004550	nucleoside diphosphate kinase activity	1/239	18/18432	0.209455991858948	0.479381812498757	0.388972084702939	AK5	1	EX	0.319318446900747	MF
GO:0016646	oxidoreductase activity, acting on the CH-NH group of donors, NAD or NADP as acceptor	1/239	18/18432	0.209455991858948	0.479381812498757	0.388972084702939	CRYM	1	EX	0.319318446900747	MF
GO:0030228	lipoprotein particle receptor activity	1/239	18/18432	0.209455991858948	0.479381812498757	0.388972084702939	LRP1B	1	EX	0.319318446900747	MF
GO:0008235	metalloexopeptidase activity	2/239	66/18432	0.210935497116141	0.479381812498757	0.388972084702939	TRHDE/MMP16	2	EX	0.319318446900747	MF
GO:0097110	scaffold protein binding	2/239	66/18432	0.210935497116141	0.479381812498757	0.388972084702939	GRID2/CIT	2	EX	0.319318446900747	MF
GO:0015631	tubulin binding	7/239	375/18432	0.215239940730966	0.479381812498757	0.388972084702939	STMN2/STMN1/FMN1/MAP1B/NEFM/UNC5C/PDE4B	7	EX	0.319318446900747	MF
GO:0004653	polypeptide N-acetylgalactosaminyltransferase activity	1/239	19/18432	0.21971666406193	0.479381812498757	0.388972084702939	GALNTL6	1	EX	0.319318446900747	MF
GO:0004890	GABA-A receptor activity	1/239	19/18432	0.21971666406193	0.479381812498757	0.388972084702939	GABRG3	1	EX	0.319318446900747	MF
GO:0005452	solute:inorganic anion antiporter activity	1/239	19/18432	0.21971666406193	0.479381812498757	0.388972084702939	SLC22A6	1	EX	0.319318446900747	MF
GO:0010314	phosphatidylinositol-5-phosphate binding	1/239	19/18432	0.21971666406193	0.479381812498757	0.388972084702939	PLEKHA5	1	EX	0.319318446900747	MF
GO:0022821	solute:potassium antiporter activity	1/239	19/18432	0.21971666406193	0.479381812498757	0.388972084702939	SLC24A2	1	EX	0.319318446900747	MF
GO:0051428	peptide hormone receptor binding	1/239	19/18432	0.21971666406193	0.479381812498757	0.388972084702939	CCK	1	EX	0.319318446900747	MF
GO:0099095	ligand-gated anion channel activity	1/239	19/18432	0.21971666406193	0.479381812498757	0.388972084702939	GABRG3	1	EX	0.319318446900747	MF
GO:0004407	histone deacetylase activity	1/239	20/18432	0.229844710403602	0.489127659578109	0.396879899219079	HDAC9	1	EX	0.310577777656136	MF
GO:0015662	P-type ion transporter activity	1/239	20/18432	0.229844710403602	0.489127659578109	0.396879899219079	ATP2B1	1	EX	0.310577777656136	MF
GO:0035173	histone kinase activity	1/239	20/18432	0.229844710403602	0.489127659578109	0.396879899219079	PRKCA	1	EX	0.310577777656136	MF
GO:0050145	nucleoside monophosphate kinase activity	1/239	20/18432	0.229844710403602	0.489127659578109	0.396879899219079	AK5	1	EX	0.310577777656136	MF
GO:0070300	phosphatidic acid binding	1/239	20/18432	0.229844710403602	0.489127659578109	0.396879899219079	NRGN	1	EX	0.310577777656136	MF
GO:0015453	oxidoreduction-driven active transmembrane transporter activity	2/239	71/18432	0.234810916993239	0.491050587854596	0.398440169969738	UQCRH/NDUFA4	2	EX	0.308873764711265	MF
GO:0043621	protein self-association	2/239	71/18432	0.234810916993239	0.491050587854596	0.398440169969738	PTK2B/FOXP1	2	EX	0.308873764711265	MF
GO:0016298	lipase activity	3/239	130/18432	0.238140413164274	0.491050587854596	0.398440169969738	CHRM3/PLCH1/PLCB1	3	EX	0.308873764711265	MF
GO:0001614	purinergic nucleotide receptor activity	1/239	21/18432	0.239841838049351	0.491050587854596	0.398440169969738	P2RY14	1	EX	0.308873764711265	MF
GO:0008373	sialyltransferase activity	1/239	21/18432	0.239841838049351	0.491050587854596	0.398440169969738	ST6GALNAC5	1	EX	0.308873764711265	MF
GO:0016502	nucleotide receptor activity	1/239	21/18432	0.239841838049351	0.491050587854596	0.398440169969738	P2RY14	1	EX	0.308873764711265	MF
GO:0031681	G-protein beta-subunit binding	1/239	21/18432	0.239841838049351	0.491050587854596	0.398440169969738	RGS7	1	EX	0.308873764711265	MF
GO:0033558	protein lysine deacetylase activity	1/239	21/18432	0.239841838049351	0.491050587854596	0.398440169969738	HDAC9	1	EX	0.308873764711265	MF
GO:0001227	DNA-binding transcription repressor activity, RNA polymerase II-specific	6/239	323/18432	0.24286181712392	0.492578102034537	0.399679600335041	CUX2/GLIS3/FOXP2/ZFHX3/DACH1/FOXP1	6	EX	0.307524898986874	MF
GO:0019902	phosphatase binding	4/239	195/18432	0.247302193061049	0.492578102034537	0.399679600335041	PTPRT/MAP3K5/CDH2/MAGI2	4	EX	0.307524898986874	MF
GO:0017022	myosin binding	2/239	74/18432	0.249212904256931	0.492578102034537	0.399679600335041	DMD/LIMCH1	2	EX	0.307524898986874	MF
GO:0009931	calcium-dependent protein serine/threonine kinase activity	1/239	22/18432	0.249709732281397	0.492578102034537	0.399679600335041	PRKCA	1	EX	0.307524898986874	MF
GO:0009975	cyclase activity	1/239	22/18432	0.249709732281397	0.492578102034537	0.399679600335041	GUCY1A2	1	EX	0.307524898986874	MF
GO:0015464	acetylcholine receptor activity	1/239	22/18432	0.249709732281397	0.492578102034537	0.399679600335041	CHRM3	1	EX	0.307524898986874	MF
GO:0016917	GABA receptor activity	1/239	22/18432	0.249709732281397	0.492578102034537	0.399679600335041	GABRG3	1	EX	0.307524898986874	MF
GO:0031683	G-protein beta/gamma-subunit complex binding	1/239	22/18432	0.249709732281397	0.492578102034537	0.399679600335041	GNAL	1	EX	0.307524898986874	MF
GO:0001217	DNA-binding transcription repressor activity	6/239	327/18432	0.251451899949727	0.493760094446736	0.400638673125641	CUX2/GLIS3/FOXP2/ZFHX3/DACH1/FOXP1	6	EX	0.306484012544821	MF
GO:0008093	cytoskeletal anchor activity	1/239	23/18432	0.259450056778125	0.498144109013999	0.404195877928026	SORBS2	1	EX	0.302645001224365	MF
GO:0010857	calcium-dependent protein kinase activity	1/239	23/18432	0.259450056778125	0.498144109013999	0.404195877928026	PRKCA	1	EX	0.302645001224365	MF
GO:0016849	phosphorus-oxygen lyase activity	1/239	23/18432	0.259450056778125	0.498144109013999	0.404195877928026	GUCY1A2	1	EX	0.302645001224365	MF
GO:0019211	phosphatase activator activity	1/239	23/18432	0.259450056778125	0.498144109013999	0.404195877928026	CALM2	1	EX	0.302645001224365	MF
GO:0140103	catalytic activity, acting on a glycoprotein	1/239	23/18432	0.259450056778125	0.498144109013999	0.404195877928026	MGAT4C	1	EX	0.302645001224365	MF
GO:0046332	SMAD binding	2/239	78/18432	0.268452867527791	0.505373235132269	0.410061616225744	COL5A2/MAGI2	2	EX	0.296387762301664	MF
GO:0003707	nuclear steroid receptor activity	1/239	24/18432	0.269064453889865	0.505373235132269	0.410061616225744	NR3C2	1	EX	0.296387762301664	MF
GO:0005248	voltage-gated sodium channel activity	1/239	24/18432	0.269064453889865	0.505373235132269	0.410061616225744	SCN1A	1	EX	0.296387762301664	MF
GO:0050750	low-density lipoprotein particle receptor binding	1/239	24/18432	0.269064453889865	0.505373235132269	0.410061616225744	CLU	1	EX	0.296387762301664	MF
GO:0140358	P-type transmembrane transporter activity	1/239	24/18432	0.269064453889865	0.505373235132269	0.410061616225744	ATP2B1	1	EX	0.296387762301664	MF
GO:0031267	small GTPase binding	5/239	272/18432	0.278360800056688	0.516461645500553	0.419058791305273	PEX5L/DIAPH2/RPH3A/FMNL2/EVI5	5	EX	0.286961925385336	MF
GO:0005104	fibroblast growth factor receptor binding	1/239	25/18432	0.278554544911178	0.516461645500553	0.419058791305273	FLRT2	1	EX	0.286961925385336	MF
GO:0015271	outward rectifier potassium channel activity	1/239	25/18432	0.278554544911178	0.516461645500553	0.419058791305273	KCND2	1	EX	0.286961925385336	MF
GO:0008194	UDP-glycosyltransferase activity	3/239	142/18432	0.279984649898156	0.51689473827352	0.419410204300882	GALNTL6/MGAT4C/CSGALNACT1	3	EX	0.286597888707539	MF
GO:0048306	calcium-dependent protein binding	2/239	81/18432	0.282881158067447	0.519019850723582	0.421134527999397	STMN2/CALM2	2	EX	0.284816031564166	MF
GO:0001965	G-protein alpha-subunit binding	1/239	26/18432	0.287921930349665	0.519019850723582	0.421134527999397	RGS7	1	EX	0.284816031564166	MF
GO:0070696	transmembrane receptor protein serine/threonine kinase binding	1/239	26/18432	0.287921930349665	0.519019850723582	0.421134527999397	MAGI2	1	EX	0.284816031564166	MF
GO:0099604	ligand-gated calcium channel activity	1/239	26/18432	0.287921930349665	0.519019850723582	0.421134527999397	RYR3	1	EX	0.284816031564166	MF
GO:0140597	protein carrier chaperone	1/239	26/18432	0.287921930349665	0.519019850723582	0.421134527999397	CLU	1	EX	0.284816031564166	MF
GO:0016791	phosphatase activity	5/239	276/18432	0.288344361513101	0.519019850723582	0.421134527999397	PTPRT/PTPRD/PTPRK/LRRK1/PTPRG	5	EX	0.284816031564166	MF
GO:0004709	MAP kinase kinase kinase activity	1/239	27/18432	0.29716819019137	0.52605183213114	0.426840302387109	MAP3K5	1	EX	0.278971462501161	MF
GO:0050681	nuclear androgen receptor binding	1/239	27/18432	0.29716819019137	0.52605183213114	0.426840302387109	FOXP1	1	EX	0.278971462501161	MF
GO:0080025	phosphatidylinositol-3,5-bisphosphate binding	1/239	27/18432	0.29716819019137	0.52605183213114	0.426840302387109	PLEKHA5	1	EX	0.278971462501161	MF
GO:0005546	phosphatidylinositol-4,5-bisphosphate binding	2/239	85/18432	0.302076896132736	0.52605183213114	0.426840302387109	RPH3A/PLCB1	2	EX	0.278971462501161	MF
GO:0061629	RNA polymerase II-specific DNA-binding transcription factor binding	6/239	350/18432	0.302311013096851	0.52605183213114	0.426840302387109	PTPRT/HDAC9/GRIP1/ZFPM2/MEF2C/FOXP1	6	EX	0.278971462501161	MF
GO:0019903	protein phosphatase binding	3/239	149/18432	0.304715354590224	0.52605183213114	0.426840302387109	PTPRT/MAP3K5/CDH2	3	EX	0.278971462501161	MF
GO:0016628	oxidoreductase activity, acting on the CH-CH group of donors, NAD or NADP as acceptor	1/239	28/18432	0.306294884162805	0.52605183213114	0.426840302387109	DPYD	1	EX	0.278971462501161	MF
GO:0016645	oxidoreductase activity, acting on the CH-NH group of donors	1/239	28/18432	0.306294884162805	0.52605183213114	0.426840302387109	CRYM	1	EX	0.278971462501161	MF
GO:0043236	laminin binding	1/239	28/18432	0.306294884162805	0.52605183213114	0.426840302387109	SLIT2	1	EX	0.278971462501161	MF
GO:0051393	alpha-actinin binding	1/239	28/18432	0.306294884162805	0.52605183213114	0.426840302387109	PTPRT	1	EX	0.278971462501161	MF
GO:0070273	phosphatidylinositol-4-phosphate binding	1/239	28/18432	0.306294884162805	0.52605183213114	0.426840302387109	PLEKHA5	1	EX	0.278971462501161	MF
GO:0035591	signaling adaptor activity	2/239	86/18432	0.306863568743165	0.52605183213114	0.426840302387109	GRIP1/MAGI2	2	EX	0.278971462501161	MF
GO:0015101	organic cation transmembrane transporter activity	1/239	29/18432	0.315303551989641	0.53207474398252	0.431727314196343	SLC44A5	1	EX	0.274027355263108	MF
GO:0051787	misfolded protein binding	1/239	29/18432	0.315303551989641	0.53207474398252	0.431727314196343	CLU	1	EX	0.274027355263108	MF
GO:0051861	glycolipid binding	1/239	29/18432	0.315303551989641	0.53207474398252	0.431727314196343	THY1	1	EX	0.274027355263108	MF
GO:0070325	lipoprotein particle receptor binding	1/239	29/18432	0.315303551989641	0.53207474398252	0.431727314196343	CLU	1	EX	0.274027355263108	MF
GO:0005184	neuropeptide hormone activity	1/239	30/18432	0.324195713652113	0.540743429720899	0.438761116220905	CCK	1	EX	0.267008748732686	MF
GO:0071813	lipoprotein particle binding	1/239	30/18432	0.324195713652113	0.540743429720899	0.438761116220905	CDH13	1	EX	0.267008748732686	MF
GO:0071814	protein-lipid complex binding	1/239	30/18432	0.324195713652113	0.540743429720899	0.438761116220905	CDH13	1	EX	0.267008748732686	MF
GO:0043178	alcohol binding	2/239	90/18432	0.325941443074405	0.541564243877472	0.439427127707598	RPH3A/ASTN2	2	EX	0.266350017142942	MF
GO:0033612	receptor serine/threonine kinase binding	1/239	31/18432	0.332972869637177	0.546936424651181	0.443786134037142	MAGI2	1	EX	0.262063152693661	MF
GO:0071889	14-3-3 protein binding	1/239	31/18432	0.332972869637177	0.546936424651181	0.443786134037142	KCNH1	1	EX	0.262063152693661	MF
GO:0140323	solute:anion antiporter activity	1/239	31/18432	0.332972869637177	0.546936424651181	0.443786134037142	SLC22A6	1	EX	0.262063152693661	MF
GO:0015297	antiporter activity	2/239	93/18432	0.34016061411094	0.552760181696561	0.448511550937999	SLC24A2/SLC22A6	2	EX	0.257463249085914	MF
GO:0048019	receptor antagonist activity	1/239	32/18432	0.341636501187458	0.552760181696561	0.448511550937999	DKK3	1	EX	0.257463249085914	MF
GO:0051427	hormone receptor binding	1/239	32/18432	0.341636501187458	0.552760181696561	0.448511550937999	CCK	1	EX	0.257463249085914	MF
GO:0140828	metal cation:monoatomic cation antiporter activity	1/239	32/18432	0.341636501187458	0.552760181696561	0.448511550937999	SLC24A2	1	EX	0.257463249085914	MF
GO:0019888	protein phosphatase regulator activity	2/239	96/18432	0.354286470667148	0.56542969766485	0.458791640649111	CALM2/RCAN2	2	EX	0.247621385104972	MF
GO:0051020	GTPase binding	5/239	303/18432	0.357034584592296	0.56542969766485	0.458791640649111	PEX5L/DIAPH2/RPH3A/FMNL2/EVI5	5	EX	0.247621385104972	MF
GO:0004993	G protein-coupled serotonin receptor activity	1/239	34/18432	0.358629021204094	0.56542969766485	0.458791640649111	CHRM3	1	EX	0.247621385104972	MF
GO:0015020	glucuronosyltransferase activity	1/239	34/18432	0.358629021204094	0.56542969766485	0.458791640649111	CSGALNACT1	1	EX	0.247621385104972	MF
GO:0043015	gamma-tubulin binding	1/239	34/18432	0.358629021204094	0.56542969766485	0.458791640649111	PDE4B	1	EX	0.247621385104972	MF
GO:0043531	ADP binding	1/239	34/18432	0.358629021204094	0.56542969766485	0.458791640649111	PRKAG2	1	EX	0.247621385104972	MF
GO:0099589	serotonin receptor activity	1/239	34/18432	0.358629021204094	0.56542969766485	0.458791640649111	CHRM3	1	EX	0.247621385104972	MF
GO:0004867	serine-type endopeptidase inhibitor activity	2/239	98/18432	0.363645015439179	0.569183502426542	0.461837491003992	SPOCK1/PEBP1	2	EX	0.24474769627038	MF
GO:0008238	exopeptidase activity	2/239	98/18432	0.363645015439179	0.569183502426542	0.461837491003992	TRHDE/MMP16	2	EX	0.24474769627038	MF
GO:0097718	disordered domain specific binding	1/239	35/18432	0.366960778130512	0.572299841705347	0.464366099629338	CALM2	1	EX	0.242376374214805	MF
GO:0000217	DNA secondary structure binding	1/239	36/18432	0.375184748018363	0.575264534327605	0.466771661625469	MEF2C	1	EX	0.240132399867426	MF
GO:0042805	actinin binding	1/239	36/18432	0.375184748018363	0.575264534327605	0.466771661625469	PTPRT	1	EX	0.240132399867426	MF
GO:0043394	proteoglycan binding	1/239	36/18432	0.375184748018363	0.575264534327605	0.466771661625469	SLIT2	1	EX	0.240132399867426	MF
GO:0061631	ubiquitin conjugating enzyme activity	1/239	36/18432	0.375184748018363	0.575264534327605	0.466771661625469	UBE2E3	1	EX	0.240132399867426	MF
GO:0015399	primary active transmembrane transporter activity	3/239	169/18432	0.375519904352742	0.575264534327605	0.466771661625469	UQCRH/NDUFA4/ATP2B1	3	EX	0.240132399867426	MF
GO:0005496	steroid binding	2/239	101/18432	0.377585327868183	0.576384670102668	0.467680543723656	RORA/NR3C2	2	EX	0.23928757847976	MF
GO:0008201	heparin binding	3/239	171/18432	0.382550312606211	0.581907517767195	0.472161801697066	SLIT3/SLIT2/LRTM1	3	EX	0.235146032042336	MF
GO:0005201	extracellular matrix structural constituent	3/239	173/18432	0.389563266540052	0.590495898755448	0.479130444165604	LAMA2/EDIL3/COL5A2	3	EX	0.228783114399431	MF
GO:0016776	phosphotransferase activity, phosphate group as acceptor	1/239	39/18432	0.399223733057475	0.60302326112178	0.489295189945304	AK5	1	EX	0.219665934987564	MF
GO:0005547	phosphatidylinositol-3,4,5-trisphosphate binding	1/239	40/18432	0.407030264226902	0.608432782512185	0.493684494582255	NRGN	1	EX	0.215787394092109	MF
GO:0017080	sodium channel regulator activity	1/239	40/18432	0.407030264226902	0.608432782512185	0.493684494582255	CAMK2D	1	EX	0.215787394092109	MF
GO:0061650	ubiquitin-like protein conjugating enzyme activity	1/239	40/18432	0.407030264226902	0.608432782512185	0.493684494582255	UBE2E3	1	EX	0.215787394092109	MF
GO:0004866	endopeptidase inhibitor activity	3/239	180/18432	0.41394439510501	0.609407670403267	0.494475522037739	SPOCK1/PEBP1/TIMP3	3	EX	0.215092083764726	MF
GO:0001221	transcription coregulator binding	2/239	109/18432	0.414107658282262	0.609407670403267	0.494475522037739	RORA/CIT	2	EX	0.215092083764726	MF
GO:0008137	NADH dehydrogenase (ubiquinone) activity	1/239	41/18432	0.414735775691112	0.609407670403267	0.494475522037739	NDUFA4	1	EX	0.215092083764726	MF
GO:0030020	extracellular matrix structural constituent conferring tensile strength	1/239	41/18432	0.414735775691112	0.609407670403267	0.494475522037739	COL5A2	1	EX	0.215092083764726	MF
GO:0042169	SH2 domain binding	1/239	41/18432	0.414735775691112	0.609407670403267	0.494475522037739	DLC1	1	EX	0.215092083764726	MF
GO:0019001	guanyl nucleotide binding	6/239	401/18432	0.419599319336293	0.609700678587042	0.494713269906152	GNAL/TUBA1B/DIRAS2/PDE10A/LRRK1/GUCY1A2	6	EX	0.214883321615043	MF
GO:0032561	guanyl ribonucleotide binding	6/239	401/18432	0.419599319336293	0.609700678587042	0.494713269906152	GNAL/TUBA1B/DIRAS2/PDE10A/LRRK1/GUCY1A2	6	EX	0.214883321615043	MF
GO:0015298	solute:cation antiporter activity	1/239	42/18432	0.42234156926459	0.609700678587042	0.494713269906152	SLC24A2	1	EX	0.214883321615043	MF
GO:0050136	NADH dehydrogenase (quinone) activity	1/239	42/18432	0.42234156926459	0.609700678587042	0.494713269906152	NDUFA4	1	EX	0.214883321615043	MF
GO:0003924	GTPase activity	5/239	331/18432	0.428859693282386	0.609700678587042	0.494713269906152	GNAL/TUBA1B/RGS6/DIRAS2/RGS7	5	EX	0.214883321615043	MF
GO:0008375	acetylglucosaminyltransferase activity	1/239	43/18432	0.42984893005555	0.609700678587042	0.494713269906152	MGAT4C	1	EX	0.214883321615043	MF
GO:0019205	nucleobase-containing compound kinase activity	1/239	43/18432	0.42984893005555	0.609700678587042	0.494713269906152	AK5	1	EX	0.214883321615043	MF
GO:0030547	signaling receptor inhibitor activity	1/239	43/18432	0.42984893005555	0.609700678587042	0.494713269906152	DKK3	1	EX	0.214883321615043	MF
GO:0048156	tau protein binding	1/239	43/18432	0.42984893005555	0.609700678587042	0.494713269906152	CLU	1	EX	0.214883321615043	MF
GO:0051539	4 iron, 4 sulfur cluster binding	1/239	43/18432	0.42984893005555	0.609700678587042	0.494713269906152	DPYD	1	EX	0.214883321615043	MF
GO:0019208	phosphatase regulator activity	2/239	114/18432	0.436389879992205	0.609700678587042	0.494713269906152	CALM2/RCAN2	2	EX	0.214883321615043	MF
GO:0001046	core promoter sequence-specific DNA binding	1/239	44/18432	0.437259126679441	0.609700678587042	0.494713269906152	FOXP1	1	EX	0.214883321615043	MF
GO:0001222	transcription corepressor binding	1/239	44/18432	0.437259126679441	0.609700678587042	0.494713269906152	RORA	1	EX	0.214883321615043	MF
GO:0003954	NADH dehydrogenase activity	1/239	44/18432	0.437259126679441	0.609700678587042	0.494713269906152	NDUFA4	1	EX	0.214883321615043	MF
GO:0016790	thiolester hydrolase activity	1/239	44/18432	0.437259126679441	0.609700678587042	0.494713269906152	PTPRT	1	EX	0.214883321615043	MF
GO:0030414	peptidase inhibitor activity	3/239	187/18432	0.438013869748196	0.609700678587042	0.494713269906152	SPOCK1/PEBP1/TIMP3	3	EX	0.214883321615043	MF
GO:0003955	NAD(P)H dehydrogenase (quinone) activity	1/239	45/18432	0.444573411469718	0.609700678587042	0.494713269906152	NDUFA4	1	EX	0.214883321615043	MF
GO:0004712	protein serine/threonine/tyrosine kinase activity	1/239	45/18432	0.444573411469718	0.609700678587042	0.494713269906152	RPS6KA2	1	EX	0.214883321615043	MF
GO:0004715	non-membrane spanning protein tyrosine kinase activity	1/239	45/18432	0.444573411469718	0.609700678587042	0.494713269906152	PTK2B	1	EX	0.214883321615043	MF
GO:0005246	calcium channel regulator activity	1/239	45/18432	0.444573411469718	0.609700678587042	0.494713269906152	CALM2	1	EX	0.214883321615043	MF
GO:0032266	phosphatidylinositol-3-phosphate binding	1/239	45/18432	0.444573411469718	0.609700678587042	0.494713269906152	PLEKHA5	1	EX	0.214883321615043	MF
GO:0019894	kinesin binding	1/239	46/18432	0.451793020685944	0.617641091570657	0.501156148862156	CLSTN2	1	EX	0.209263818163358	MF
GO:1990782	protein tyrosine kinase binding	2/239	119/18432	0.458208127540866	0.624435050781244	0.506668791204079	NRG1/EPHA4	2	EX	0.204512727112436	MF
GO:0061135	endopeptidase regulator activity	3/239	194/18432	0.461704959815929	0.627221832202772	0.508929995427688	SPOCK1/PEBP1/TIMP3	3	EX	0.202578833231506	MF
GO:1901681	sulfur compound binding	4/239	270/18432	0.465064386315494	0.629036655698369	0.510402549579817	SLIT3/SLIT2/HS3ST5/LRTM1	4	EX	0.201324046281773	MF
GO:0015026	coreceptor activity	1/239	48/18432	0.465953078295088	0.629036655698369	0.510402549579817	GPC6	1	EX	0.201324046281773	MF
GO:0030674	protein-macromolecule adaptor activity	5/239	347/18432	0.469283541443683	0.631559158578414	0.512449317267573	NEFL/GRIP1/SORBS2/FLRT2/MAGI2	5	EX	0.199585962542032	MF
GO:0009055	electron transfer activity	2/239	122/18432	0.471063466898693	0.631985769255389	0.51279547066775	UQCRH/NDUFA4	2	EX	0.199292700836982	MF
GO:0005048	signal sequence binding	1/239	50/18432	0.479748875847397	0.641645555312928	0.520633454968823	PEX5L	1	EX	0.192704809750879	MF
GO:0017124	SH3 domain binding	2/239	125/18432	0.483735138044541	0.644980184059388	0.523339184434153	FMN1/CIT	2	EX	0.19045362813351	MF
GO:0008227	G protein-coupled amine receptor activity	1/239	51/18432	0.486513102736336	0.646121799192226	0.524265494958604	CHRM3	1	EX	0.189685606260271	MF
GO:0022853	active ion transmembrane transporter activity	4/239	278/18432	0.487582654020059	0.646121799192226	0.524265494958604	SLC24A2/UQCRH/ATP2B1/SLC22A6	4	EX	0.189685606260271	MF
GO:0042826	histone deacetylase binding	2/239	128/18432	0.4962182531101	0.655554389429857	0.531919131774226	HDAC9/MEF2C	2	EX	0.183391270336445	MF
GO:0019829	ATPase-coupled cation transmembrane transporter activity	1/239	53/18432	0.499779933131188	0.658246741197175	0.534103715445076	ATP2B1	1	EX	0.18161128229191	MF
GO:0016597	amino acid binding	1/239	54/18432	0.506284780836811	0.662772804004553	0.537776178687905	GRM7	1	EX	0.178635320580213	MF
GO:0043539	protein serine/threonine kinase activator activity	1/239	54/18432	0.506284780836811	0.662772804004553	0.537776178687905	CALM2	1	EX	0.178635320580213	MF
GO:0016798	hydrolase activity, acting on glycosyl bonds	2/239	132/18432	0.512561845945061	0.667134723075576	0.541315455127112	IL1RAPL2/IL1RAPL1	2	EX	0.175786454569022	MF
GO:0005080	protein kinase C binding	1/239	55/18432	0.512705389030304	0.667134723075576	0.541315455127112	HDAC9	1	EX	0.175786454569022	MF
GO:0001664	G protein-coupled receptor binding	4/239	289/18432	0.517900510682021	0.669332861659825	0.543099032487139	GNAL/UCHL1/TAFA5/MAGI2	4	EX	0.174357852290417	MF
GO:0004869	cysteine-type endopeptidase inhibitor activity	1/239	56/18432	0.519042844111207	0.669332861659825	0.543099032487139	SPOCK1	1	EX	0.174357852290417	MF
GO:0005231	excitatory extracellular ligand-gated ion channel activity	1/239	56/18432	0.519042844111207	0.669332861659825	0.543099032487139	GABRG3	1	EX	0.174357852290417	MF
GO:0016655	oxidoreductase activity, acting on NAD(P)H, quinone or similar compound as acceptor	1/239	57/18432	0.525298218526609	0.675383423819925	0.548008479853887	NDUFA4	1	EX	0.170449602616627	MF
GO:0016667	oxidoreductase activity, acting on a sulfur group of donors	1/239	59/18432	0.537566946455354	0.689106590114875	0.55914350513707	SUMF1	1	EX	0.16171359678849	MF
GO:0016922	nuclear receptor binding	2/239	139/18432	0.540314186333334	0.690094733109009	0.559945287829678	GRIP1/FOXP1	2	EX	0.161091287172212	MF
GO:0016627	oxidoreductase activity, acting on the CH-CH group of donors	1/239	60/18432	0.543582376695226	0.690094733109009	0.559945287829678	DPYD	1	EX	0.161091287172212	MF
GO:0031625	ubiquitin protein ligase binding	4/239	299/18432	0.544723486677974	0.690094733109009	0.559945287829678	TUBA1B/UCHL1/CLU/PTK2B	4	EX	0.161091287172212	MF
GO:0005525	GTP binding	5/239	379/18432	0.547096724483765	0.690094733109009	0.559945287829678	GNAL/TUBA1B/DIRAS2/LRRK1/GUCY1A2	5	EX	0.161091287172212	MF
GO:0001786	phosphatidylserine binding	1/239	61/18432	0.549519880068285	0.690094733109009	0.559945287829678	GAP43	1	EX	0.161091287172212	MF
GO:0005507	copper ion binding	1/239	61/18432	0.549519880068285	0.690094733109009	0.559945287829678	SUMF1	1	EX	0.161091287172212	MF
GO:0032934	sterol binding	1/239	61/18432	0.549519880068285	0.690094733109009	0.559945287829678	RORA	1	EX	0.161091287172212	MF
GO:0000287	magnesium ion binding	3/239	225/18432	0.560735765027584	0.702138697078018	0.569717802453655	MAP3K5/RPS6KA2/MAST4	3	EX	0.153577090967139	MF
GO:0016836	hydro-lyase activity	1/239	65/18432	0.572510538479505	0.714810845731636	0.58000002833488	CA10	1	EX	0.14580886662293	MF
GO:0015179	L-amino acid transmembrane transporter activity	1/239	66/18432	0.578073231423556	0.719676184365926	0.583947781174107	SLC38A11	1	EX	0.14286286881396	MF
GO:0061134	peptidase regulator activity	3/239	232/18432	0.581543569178332	0.721916154842068	0.585765301077993	SPOCK1/PEBP1/TIMP3	3	EX	0.141513239554903	MF
GO:0002039	p53 binding	1/239	67/18432	0.583563838942329	0.722348362243799	0.586115995680276	NTRK3	1	EX	0.141253307536921	MF
GO:0044389	ubiquitin-like protein ligase binding	4/239	318/18432	0.593482125422562	0.727341764687899	0.590167659944128	TUBA1B/UCHL1/CLU/PTK2B	4	EX	0.138261474091254	MF
GO:0005518	collagen binding	1/239	69/18432	0.594332506793584	0.727341764687899	0.590167659944128	SPARCL1	1	EX	0.138261474091254	MF
GO:0051536	iron-sulfur cluster binding	1/239	69/18432	0.594332506793584	0.727341764687899	0.590167659944128	DPYD	1	EX	0.138261474091254	MF
GO:0051540	metal cluster binding	1/239	69/18432	0.594332506793584	0.727341764687899	0.590167659944128	DPYD	1	EX	0.138261474091254	MF
GO:0005539	glycosaminoglycan binding	3/239	237/18432	0.59602165451284	0.727348459744482	0.590173092336532	SLIT3/SLIT2/LRTM1	3	EX	0.138257476503202	MF
GO:0016811	hydrolase activity, acting on carbon-nitrogen (but not peptide) bonds, in linear amides	1/239	70/18432	0.599612391936335	0.729669164271821	0.592056120132838	HDAC9	1	EX	0.13687400659036	MF
GO:0019905	syntaxin binding	1/239	71/18432	0.604823841578379	0.733943538095111	0.595524362050858	CACNA1A	1	EX	0.134337348853554	MF
GO:0015103	inorganic anion transmembrane transporter activity	2/239	159/18432	0.613449932828025	0.742177154104918	0.602205146971096	GABRG3/SLC22A6	2	EX	0.129492418350042	MF
GO:0019003	GDP binding	1/239	73/18432	0.61504495641102	0.742177154104918	0.602205146971096	DIRAS2	1	EX	0.129492418350042	MF
GO:0003725	double-stranded RNA binding	1/239	76/18432	0.629885080201726	0.757967561691213	0.615017539091555	TUBA1B	1	EX	0.12034938022541	MF
GO:0022804	active transmembrane transporter activity	5/239	417/18432	0.631851749545309	0.758222099454371	0.615224071925696	SLC24A2/UQCRH/NDUFA4/ATP2B1/SLC22A6	5	EX	0.120203561598827	MF
GO:0030971	receptor tyrosine kinase binding	1/239	77/18432	0.634704074853708	0.759535070185047	0.616289420983481	NRG1	1	EX	0.119452168560626	MF
GO:0005254	chloride channel activity	1/239	78/18432	0.639460584039759	0.763113183163469	0.619192714408955	GABRG3	1	EX	0.117411043725467	MF
GO:0046982	protein heterodimerization activity	4/239	341/18432	0.648202311622777	0.76999177155227	0.624774025163027	TENM2/TENM4/TENM3/MEF2C	4	EX	0.113513915851593	MF
GO:0016835	carbon-oxygen lyase activity	1/239	80/18432	0.648789363067191	0.76999177155227	0.624774025163027	CA10	1	EX	0.113513915851593	MF
GO:0038024	cargo receptor activity	1/239	82/18432	0.657877748432505	0.77863886937765	0.631790310679234	LRP1B	1	EX	0.1086639202494	MF
GO:0140104	molecular carrier activity	1/239	83/18432	0.662333727621859	0.781770957193013	0.634331697722401	CLU	1	EX	0.106920467652939	MF
GO:0015171	amino acid transmembrane transporter activity	1/239	85/18432	0.671073040601387	0.787781395488585	0.639208588444685	SLC38A11	1	EX	0.103594279850885	MF
GO:0016209	antioxidant activity	1/239	85/18432	0.671073040601387	0.787781395488585	0.639208588444685	SELENOW	1	EX	0.103594279850885	MF
GO:0016651	oxidoreductase activity, acting on NAD(P)H	1/239	87/18432	0.679587088919097	0.793463844359594	0.643819347397039	NDUFA4	1	EX	0.100472857885645	MF
GO:0050660	flavin adenine dinucleotide binding	1/239	87/18432	0.679587088919097	0.793463844359594	0.643819347397039	DPYD	1	EX	0.100472857885645	MF
GO:0008017	microtubule binding	3/239	271/18432	0.685593914041969	0.798319598021915	0.647759322956379	FMN1/MAP1B/NEFM	3	EX	0.0978232090625319	MF
GO:0008237	metallopeptidase activity	2/239	184/18432	0.691968329110741	0.803576124128603	0.652024486683296	TRHDE/MMP16	2	EX	0.0949729754992503	MF
GO:0008234	cysteine-type peptidase activity	2/239	185/18432	0.694818554264332	0.803892368243614	0.652281088267844	TRHDE/UCHL1	2	EX	0.0948020942950375	MF
GO:0005253	anion channel activity	1/239	91/18432	0.695962374359054	0.803892368243614	0.652281088267844	GABRG3	1	EX	0.0948020942950375	MF
GO:0072341	modified amino acid binding	1/239	94/18432	0.707694462114949	0.814532946378241	0.660914890701643	GAP43	1	EX	0.0890913445772156	MF
GO:0003713	transcription coactivator activity	3/239	281/18432	0.708945342218098	0.814532946378241	0.660914890701643	ZFPM2/LMO4/MED12L	3	EX	0.0890913445772156	MF
GO:0008236	serine-type peptidase activity	2/239	192/18432	0.714166344434869	0.817444890492222	0.663277652373075	DPP10/PCSK5	2	EX	0.08754151641921	MF
GO:0043130	ubiquitin binding	1/239	96/18432	0.715264279180694	0.817444890492222	0.663277652373075	UCHL1	1	EX	0.08754151641921	MF
GO:0004896	cytokine receptor activity	1/239	97/18432	0.718975657740675	0.819518427820506	0.664960127836814	IL1RAPL2	1	EX	0.0864412763695295	MF
GO:0042626	ATPase-coupled transmembrane transporter activity	1/239	98/18432	0.722638860238629	0.821526283218652	0.666589308751976	ATP2B1	1	EX	0.085378537555481	MF
GO:0017171	serine hydrolase activity	2/239	196/18432	0.72475547953776	0.821769992546751	0.666787055355917	DPP10/PCSK5	2	EX	0.0852497213234735	MF
GO:0001228	DNA-binding transcription activator activity, RNA polymerase II-specific	5/239	468/18432	0.729225527976499	0.824673895512691	0.669143292411613	RORB/NFIA/GLIS3/MEIS2/MEF2C	5	EX	0.0837177525136516	MF
GO:0016829	lyase activity	2/239	199/18432	0.732479065063622	0.825013798879023	0.669419091195699	CA10/GUCY1A2	2	EX	0.0835387875386815	MF
GO:0004722	protein serine/threonine phosphatase activity	1/239	101/18432	0.733345599003576	0.825013798879023	0.669419091195699	LRRK1	1	EX	0.0835387875386815	MF
GO:0001216	DNA-binding transcription activator activity	5/239	472/18432	0.736015893360616	0.825867184238405	0.670111531070636	RORB/NFIA/GLIS3/MEIS2/MEF2C	5	EX	0.0830897901980878	MF
GO:0051087	chaperone binding	1/239	105/18432	0.746983662755858	0.836002441218991	0.678335314146989	CLU	1	EX	0.077792454371523	MF
GO:0047485	protein N-terminus binding	1/239	106/18432	0.750283215579635	0.837525449949359	0.6795710887747	CALM2	1	EX	0.0770019871512496	MF
GO:0015108	chloride transmembrane transporter activity	1/239	107/18432	0.753539917068037	0.838992897354103	0.680761780747847	GABRG3	1	EX	0.0762417157541087	MF
GO:0004843	cysteine-type deubiquitinase activity	1/239	109/18432	0.759926975712224	0.843929186395066	0.684767102995997	UCHL1	1	EX	0.0736939932417665	MF
GO:0000149	SNARE binding	1/239	110/18432	0.763058419951965	0.845233942100638	0.685825786353588	CACNA1A	1	EX	0.0730230712848537	MF
GO:0060090	molecular adaptor activity	5/239	492/18432	0.768116766376187	0.847689579556127	0.687818299201244	NEFL/GRIP1/SORBS2/FLRT2/MAGI2	5	EX	0.0717631554873629	MF
GO:0004222	metalloendopeptidase activity	1/239	112/18432	0.769199803671301	0.847689579556127	0.687818299201244	MMP16	1	EX	0.0717631554873629	MF
GO:0101005	deubiquitinase activity	1/239	114/18432	0.775182655214647	0.852109178251215	0.691404377089801	UCHL1	1	EX	0.0695047567892725	MF
GO:0032182	ubiquitin-like protein binding	1/239	116/18432	0.781011050140962	0.856336988987045	0.694834837555278	UCHL1	1	EX	0.0673552964710127	MF
GO:0031490	chromatin DNA binding	1/239	118/18432	0.786688959665135	0.860378811583135	0.698114386591579	TOX	1	EX	0.0653102934563929	MF
GO:0004197	cysteine-type endopeptidase activity	1/239	120/18432	0.792220253318406	0.864240276347352	0.701247592650264	UCHL1	1	EX	0.0633654980481475	MF
GO:0005179	hormone activity	1/239	122/18432	0.797608701541249	0.867926849032291	0.704238890662166	CCK	1	EX	0.0615168766672534	MF
GO:0051082	unfolded protein binding	1/239	124/18432	0.802857978210401	0.87144383564546	0.707092585940395	CLU	1	EX	0.0597605978314	MF
GO:0019783	ubiquitin-like protein peptidase activity	1/239	127/18432	0.810478752171901	0.877510829419201	0.712015365976106	UCHL1	1	EX	0.0567475151721323	MF
GO:0016810	hydrolase activity, acting on carbon-nitrogen (but not peptide) bonds	1/239	128/18432	0.812953244290498	0.877989503833738	0.712403764075621	HDAC9	1	EX	0.056510675955328	MF
GO:0005125	cytokine activity	2/239	237/18432	0.815318367348868	0.878347966819728	0.712694622200218	NRG1/TAFA5	2	EX	0.0563333996612847	MF
GO:0019838	growth factor binding	1/239	132/18432	0.822533603335209	0.883916708061717	0.717213118383411	NTRK3	1	EX	0.0535886568573355	MF
GO:0015291	secondary active transmembrane transporter activity	2/239	246/18432	0.831250652110352	0.889262604380705	0.721550797414169	SLC24A2/SLC22A6	2	EX	0.0509699704219756	MF
GO:0015078	proton transmembrane transporter activity	1/239	136/18432	0.83162521335603	0.889262604380705	0.721550797414169	UQCRH	1	EX	0.0509699704219756	MF
GO:0043177	organic acid binding	1/239	137/18432	0.833824687230533	0.889412999712569	0.721672828714146	GRM7	1	EX	0.0508965271670755	MF
GO:0002020	protease binding	1/239	139/18432	0.83813816667151	0.889620855041996	0.72184148325776	TIMP3	1	EX	0.0507950446429809	MF
GO:0020037	heme binding	1/239	139/18432	0.83813816667151	0.889620855041996	0.72184148325776	GUCY1A2	1	EX	0.0507950446429809	MF
GO:0070851	growth factor receptor binding	1/239	140/18432	0.84025290882236	0.889679550517793	0.721889108972771	FLRT2	1	EX	0.0507663916722051	MF
GO:0015293	symporter activity	1/239	145/18432	0.850420952842954	0.898244136010162	0.728838443692456	SLC24A2	1	EX	0.0466056093103336	MF
GO:0008528	G protein-coupled peptide receptor activity	1/239	147/18432	0.854305323769159	0.899744050997333	0.730055479975907	RXFP1	1	EX	0.0458810161699911	MF
GO:0140375	immune receptor activity	1/239	148/18432	0.856209673105728	0.899744050997333	0.730055479975907	IL1RAPL2	1	EX	0.0458810161699911	MF
GO:0046906	tetrapyrrole binding	1/239	149/18432	0.858089233821531	0.899744050997333	0.730055479975907	GUCY1A2	1	EX	0.0458810161699911	MF
GO:0052689	carboxylic ester hydrolase activity	1/239	152/18432	0.863582376872146	0.902990561953214	0.732689710356774	NDST3	1	EX	0.0443167889036148	MF
GO:0001653	peptide receptor activity	1/239	153/18432	0.865365955205163	0.902990561953214	0.732689710356774	RXFP1	1	EX	0.0443167889036148	MF
GO:0030246	carbohydrate binding	2/239	275/18432	0.874511933232761	0.910335313630248	0.738649267638578	GALNTL6/ATRNL1	2	EX	0.0407986098368823	MF
GO:0008083	growth factor activity	1/239	162/18432	0.880408459162003	0.914051170885319	0.741664327253439	NRG1	1	EX	0.039029490687328	MF
GO:0016874	ligase activity	1/239	165/18432	0.885040910828208	0.914051170885319	0.741664327253439	UCHL1	1	EX	0.039029490687328	MF
GO:0046943	carboxylic acid transmembrane transporter activity	1/239	165/18432	0.885040910828208	0.914051170885319	0.741664327253439	SLC38A11	1	EX	0.039029490687328	MF
GO:0005342	organic acid transmembrane transporter activity	1/239	166/18432	0.886545001391085	0.914051170885319	0.741664327253439	SLC38A11	1	EX	0.039029490687328	MF
GO:0031406	carboxylic acid binding	1/239	171/18432	0.893776523936608	0.919312996049083	0.745933790653861	GRM7	1	EX	0.0365366003504866	MF
GO:0004252	serine-type endopeptidase activity	1/239	174/18432	0.897893156778858	0.921353548048614	0.747589501706112	PCSK5	1	EX	0.0355736873890746	MF
GO:0003735	structural constituent of ribosome	1/239	176/18432	0.900548921059395	0.921888942885447	0.748023922955297	RPL13	1	EX	0.0353213939106434	MF
GO:0008509	anion transmembrane transporter activity	2/239	303/18432	0.906389497684833	0.925674380614298	0.751095440410724	GABRG3/SLC22A6	2	EX	0.0335417558362421	MF
GO:0004175	endopeptidase activity	3/239	426/18432	0.91694099289953	0.932417919828086	0.756567171790333	UCHL1/PCSK5/MMP16	3	EX	0.0303893885108888	MF
GO:0008514	organic anion transmembrane transporter activity	1/239	190/18432	0.917309296127168	0.932417919828086	0.756567171790333	SLC22A6	1	EX	0.0303893885108888	MF
GO:0005085	guanyl-nucleotide exchange factor activity	1/239	224/18432	0.947211200526255	0.960552203350568	0.779395428157259	RASGRF2	1	EX	0.0174790274592294	MF
GO:0005126	cytokine receptor binding	1/239	273/18432	0.972394884380334	0.983781241340291	0.798243551087517	EFNA5	1	EX	0.00710146278915955	MF
GO:0004842	ubiquitin-protein transferase activity	2/239	441/18432	0.979535660060584	0.988690198939654	0.802226696508053	PDZRN3/UBE2E3	2	EX	0.00493977106032735	MF
GO:0019787	ubiquitin-like protein transferase activity	2/239	465/18432	0.984447748482961	0.989664408037387	0.803017173188231	PDZRN3/UBE2E3	2	EX	0.00451204827688693	MF
GO:0061630	ubiquitin protein ligase activity	1/239	322/18432	0.985589749052582	0.989664408037387	0.803017173188231	PDZRN3	1	EX	0.00451204827688693	MF
GO:0061659	ubiquitin-like protein ligase activity	1/239	334/18432	0.987713866727957	0.989664408037387	0.803017173188231	PDZRN3	1	EX	0.00451204827688693	MF
GO:0016887	ATP hydrolysis activity	1/239	347/18432	0.989664408037387	0.989664408037387	0.803017173188231	ATP2B1	1	EX	0.00451204827688693	MF
GO:0097060	synaptic membrane	30/255	378/19869	1.57933174275992e-15	4.78537518056255e-13	3.32490893212614e-13	CNTN5/CLSTN2/DCC/TENM2/GRIA4/DGKB/GRM7/LRRTM4/PTPRD/KCND2/KCTD16/GABRG3/NTRK3/KCNH1/NTNG1/IL1RAPL1/GRIP1/CHRM3/LRRC4C/GRID2/RPH3A/DMD/EPHA4/GRIK3/ATP2B1/NRGN/ERC2/CDH2/GRIA3/GRIA1	30	EX	12.3200840072162	CC
GO:0045211	postsynaptic membrane	25/255	269/19869	1.11914809451647e-14	1.37324595808911e-12	9.54139974354081e-13	CLSTN2/DCC/TENM2/GRIA4/DGKB/GRM7/LRRTM4/KCND2/KCTD16/GABRG3/NTRK3/KCNH1/IL1RAPL1/GRIP1/CHRM3/LRRC4C/GRID2/RPH3A/DMD/EPHA4/GRIK3/NRGN/CDH2/GRIA3/GRIA1	25	EX	11.8622516705751	CC
GO:0098978	glutamatergic synapse	27/255	324/19869	1.35964946345456e-14	1.37324595808911e-12	9.54139974354081e-13	NRG1/CBLN2/CLSTN2/SPARCL1/IL1RAPL2/SYN3/PTPRD/KCND2/NTRK3/NTNG1/CADPS/IL1RAPL1/PCLO/LRRC4C/GRID2/PTK2B/EPHA4/GRIK3/PLEKHA5/ATP2B1/NOS1AP/NRGN/TNIK/CDH11/ERC2/PLCB1/GRIA1	27	EX	11.8622516705751	CC
GO:0098984	neuron to neuron synapse	26/255	351/19869	6.70265088813681e-13	5.07725804776363e-11	3.52771099375621e-11	CLSTN2/DCC/SPOCK1/GRM7/SYN3/PTPRD/KCND2/KCNH1/SIPA1L1/MAP1B/PCLO/TMEM108/GAP43/GRIP1/LRRC4C/GRID2/PTK2B/EPHA4/PLEKHA5/NRGN/TNIK/CAMK2N1/CDH2/MAGI2/PDE4B/GRIA1	26	EX	10.294370763349	CC
GO:0032279	asymmetric synapse	25/255	327/19869	9.44394347929338e-13	5.72302974845179e-11	3.97639725443932e-11	CLSTN2/DCC/SPOCK1/GRM7/SYN3/KCND2/KCNH1/SIPA1L1/MAP1B/PCLO/TMEM108/GAP43/GRIP1/LRRC4C/GRID2/PTK2B/EPHA4/PLEKHA5/NRGN/TNIK/CAMK2N1/CDH2/MAGI2/PDE4B/GRIA1	25	EX	10.2423739966122	CC
GO:0014069	postsynaptic density	24/255	321/19869	4.4305305845408e-12	2.2374179451931e-10	1.5545721349266e-10	CLSTN2/DCC/SPOCK1/SYN3/KCND2/KCNH1/SIPA1L1/MAP1B/PCLO/TMEM108/GAP43/GRIP1/LRRC4C/GRID2/PTK2B/EPHA4/PLEKHA5/NRGN/TNIK/CAMK2N1/CDH2/MAGI2/PDE4B/GRIA1	24	EX	9.65025288298559	CC
GO:0034703	cation channel complex	20/255	222/19869	1.000671815976e-11	4.33147943201041e-10	3.00953929616843e-10	GRIA4/DPP10/KCND2/KCNMB2/KCNH1/KCNQ3/CNTNAP2/RYR3/CALM2/CACNB2/KCNIP4/PTK2B/VWC2L/GRIK3/CACNA2D3/SCN1A/GRIA3/CACNA1A/PDE4B/GRIA1	20	EX	9.36336374350337	CC
GO:0099572	postsynaptic specialization	24/255	342/19869	1.68917542560793e-11	6.39775192449004e-10	4.44519848844193e-10	CLSTN2/DCC/SPOCK1/SYN3/KCND2/KCNH1/SIPA1L1/MAP1B/PCLO/TMEM108/GAP43/GRIP1/LRRC4C/GRID2/PTK2B/EPHA4/PLEKHA5/NRGN/TNIK/CAMK2N1/CDH2/MAGI2/PDE4B/GRIA1	24	EX	9.19397260387583	CC
GO:0034702	ion channel complex	22/255	296/19869	4.03575456126299e-11	1.35870403562521e-09	9.440361546814e-10	GRIA4/DPP10/KCND2/KCNMB2/GABRG3/KCNH1/KCNQ3/CNTNAP2/RYR3/CALM2/CACNB2/KCNIP4/GRID2/PTK2B/VWC2L/GRIK3/CACNA2D3/SCN1A/GRIA3/CACNA1A/PDE4B/GRIA1	22	EX	8.8668751346532	CC
GO:0043197	dendritic spine	17/255	175/19869	1.14373662498657e-10	3.44777893041017e-09	2.39553860025025e-09	TENM2/GRIA4/KCND2/TANC2/PPFIA2/SIPA1L1/MAP1B/GRID2/RPH3A/PTK2B/ASIC2/EPHA4/ATP2B1/NRGN/GRIA3/PDE4B/GRIA1	17	EX	8.46246058866546	CC
GO:0044309	neuron spine	17/255	176/19869	1.25166891863076e-10	3.44777893041017e-09	2.39553860025025e-09	TENM2/GRIA4/KCND2/TANC2/PPFIA2/SIPA1L1/MAP1B/GRID2/RPH3A/PTK2B/ASIC2/EPHA4/ATP2B1/NRGN/GRIA3/PDE4B/GRIA1	17	EX	8.46246058866546	CC
GO:1902495	transmembrane transporter complex	24/255	379/19869	1.41884191718131e-10	3.58257584088281e-09	2.48919634593212e-09	GRIA4/DPP10/KCND2/KCNMB2/GABRG3/KCNH1/KCNQ3/CNTNAP2/RYR3/CALM2/CACNB2/UQCRH/KCNIP4/NDUFA4/GRID2/PTK2B/VWC2L/GRIK3/CACNA2D3/SCN1A/GRIA3/CACNA1A/PDE4B/GRIA1	24	EX	8.4458046070916	CC
GO:0043025	neuronal cell body	27/255	497/19869	2.98142116532797e-10	6.94900471611059e-09	4.8282124134866e-09	STMN2/GRIA4/KCND2/ENC1/KCNH1/CNTNAP2/MAP1B/GAP43/GRIP1/UCHL1/KCNIP4/SORBS2/PTK2B/ASIC2/EPHA4/GRIK3/ATP2B1/CIT/PDE1A/NRGN/ASTN2/SCN1A/THY1/UNC5C/CACNA1A/BRINP3/GRIA1	27	EX	8.15807739357597	CC
GO:1990351	transporter complex	24/255	405/19869	5.45147879561682e-10	1.1798557679085e-08	8.19771247461176e-09	GRIA4/DPP10/KCND2/KCNMB2/GABRG3/KCNH1/KCNQ3/CNTNAP2/RYR3/CALM2/CACNB2/UQCRH/KCNIP4/NDUFA4/GRID2/PTK2B/VWC2L/GRIK3/CACNA2D3/SCN1A/GRIA3/CACNA1A/PDE4B/GRIA1	24	EX	7.92817108000741	CC
GO:0099240	intrinsic component of synaptic membrane	15/255	166/19869	3.98210959714472e-09	8.04386138623234e-08	5.58892575037856e-08	CNTN5/CLSTN2/DCC/PTPRD/KCND2/GABRG3/NTRK3/KCNH1/NTNG1/LRRC4C/GRID2/EPHA4/ATP2B1/CDH2/GRIA1	15	EX	7.09453542187851	CC
GO:0098982	GABA-ergic synapse	10/255	72/19869	2.71106154758295e-08	5.13407280573521e-07	3.56718624681967e-07	CNTN5/NRG1/KCND2/GABRG3/PCLO/GAP43/ATP2B1/ERC2/PLCB1/EFNA5	10	EX	6.28953797693749	CC
GO:0044304	main axon	9/255	63/19869	1.06122847168515e-07	1.70732398742497e-06	1.18625950142434e-06	ROBO2/IQCJ-SCHIP1/SPOCK1/KCNH1/KCNQ3/CNTNAP2/MAP1B/SCN1A/THY1	9	EX	5.76768405791303	CC
GO:0016342	catenin complex	7/255	31/19869	1.06781138606e-07	1.70732398742497e-06	1.18625950142434e-06	CDH9/CDH12/CDH13/CTNNA2/CDH11/CDH18/CDH2	7	EX	5.76768405791303	CC
GO:0099699	integral component of synaptic membrane	13/255	155/19869	1.07059920003546e-07	1.70732398742497e-06	1.18625950142434e-06	CLSTN2/DCC/PTPRD/KCND2/GABRG3/NTRK3/KCNH1/LRRC4C/GRID2/EPHA4/ATP2B1/CDH2/GRIA1	13	EX	5.76768405791303	CC
GO:0008328	ionotropic glutamate receptor complex	7/255	40/19869	6.86062183493783e-07	1.03938420799308e-05	7.2217071946714e-06	GRIA4/GRID2/PTK2B/VWC2L/GRIK3/GRIA3/GRIA1	7	EX	4.98322388596762	CC
GO:0042383	sarcolemma	11/255	136/19869	1.48675830890215e-06	2.14517984570167e-05	1.49048452020265e-05	SGCZ/RYR3/LAMA2/CACNB2/SGCD/DMD/CAMK2D/NOS1AP/MLIP/SCN1A/CDH2	11	EX	4.66853629195401	CC
GO:0098878	neurotransmitter receptor complex	7/255	45/19869	1.58108736689998e-06	2.17758850986679e-05	1.51300226497605e-05	GRIA4/GRID2/PTK2B/VWC2L/GRIK3/GRIA3/GRIA1	7	EX	4.66202418370697	CC
GO:0034705	potassium channel complex	9/255	89/19869	2.13259808071881e-06	2.80946616720782e-05	1.95203485649319e-05	DPP10/KCND2/KCNMB2/KCNH1/KCNQ3/CNTNAP2/CALM2/KCNIP4/GRIK3	9	EX	4.55137619349733	CC
GO:0008076	voltage-gated potassium channel complex	8/255	79/19869	7.83919823335151e-06	9.89698776960628e-05	6.87648967837852e-05	DPP10/KCND2/KCNMB2/KCNH1/KCNQ3/CNTNAP2/CALM2/KCNIP4	8	EX	4.00449696642245	CC
GO:0031252	cell leading edge	18/255	421/19869	9.18076714270697e-06	0.000111270897769609	7.73117233070061e-05	ROBO2/STMN2/SNTG1/DLC1/GABRG3/KCNH1/CNTNAP2/PTPRK/ABLIM1/SORBS2/PTK2B/ATP2B1/LMO4/TLN2/THY1/CDH2/UNC5C/GRIA1	18	EX	3.95361840790918	CC
GO:0030426	growth cone	11/255	167/19869	1.08602202873821e-05	0.00012656333642603	8.79370063755637e-05	STMN2/DCC/TENM2/MAP1B/GAP43/NEFL/PTK2B/EPHA4/ERC2/THY1/UNC5C	11	EX	3.8976920849501	CC
GO:0032589	neuron projection membrane	7/255	60/19869	1.14235588600423e-05	0.00012819771609603	8.90725837040334e-05	ROBO2/GABRG3/KCNH1/CNTNAP2/ATP2B1/THY1/GRIA1	7	EX	3.89211971191335	CC
GO:0030427	site of polarized growth	11/255	173/19869	1.51472986638039e-05	0.000163915410540449	0.000113889463637623	STMN2/DCC/TENM2/MAP1B/GAP43/NEFL/PTK2B/EPHA4/ERC2/THY1/UNC5C	11	EX	3.78538021422656	CC
GO:0099634	postsynaptic specialization membrane	9/255	115/19869	1.76657678926168e-05	0.000184576816257341	0.000128245138966365	CLSTN2/DCC/KCND2/KCNH1/LRRC4C/GRID2/EPHA4/CDH2/GRIA1	9	EX	3.73382284937625	CC
GO:0005912	adherens junction	11/255	179/19869	2.08323569564116e-05	0.000207903582102534	0.000144452723364623	FRMD5/CDH9/FMN1/PTPRK/CDH12/EPHA4/CTNNA2/CDH11/CDH18/CDH2/EFNA5	11	EX	3.68213802786929	CC
GO:0099055	integral component of postsynaptic membrane	9/255	118/19869	2.17242403534748e-05	0.000207903582102534	0.000144452723364623	CLSTN2/DCC/KCND2/NTRK3/LRRC4C/GRID2/EPHA4/CDH2/GRIA1	9	EX	3.68213802786929	CC
GO:0042734	presynaptic membrane	10/255	148/19869	2.19568139514227e-05	0.000207903582102534	0.000144452723364623	CNTN5/PTPRD/KCTD16/KCNH1/NTNG1/EPHA4/GRIK3/ATP2B1/ERC2/CDH2	10	EX	3.68213802786929	CC
GO:0030673	axolemma	4/255	14/19869	2.39723376480957e-05	0.000220109645677969	0.000152933573512572	ROBO2/KCNH1/CNTNAP2/THY1	4	EX	3.65736092531159	CC
GO:0098936	intrinsic component of postsynaptic membrane	9/255	123/19869	3.02470110949155e-05	0.0002695542459341	0.000187287994395762	CLSTN2/DCC/KCND2/NTRK3/LRRC4C/GRID2/EPHA4/CDH2/GRIA1	9	EX	3.56935382291074	CC
GO:0098685	Schaffer collateral - CA1 synapse	7/255	72/19869	3.82333701162088e-05	0.000330991747006036	0.000229975158593737	DCC/PTPRD/NTNG1/NEFL/LRRC4C/EPHA4/CDH11	7	EX	3.48018283484791	CC
GO:0048786	presynaptic active zone	7/255	75/19869	4.9860198850057e-05	0.000419656673654647	0.000291580110234252	GRM7/NTNG1/PPFIA2/PCLO/ATP2B1/ERC2/CDH2	7	EX	3.37710586606132	CC
GO:0099060	integral component of postsynaptic specialization membrane	7/255	76/19869	5.43243358013094e-05	0.000440892114413907	0.000306334628739904	CLSTN2/DCC/KCND2/LRRC4C/GRID2/CDH2/GRIA1	7	EX	3.3556676686882	CC
GO:0016010	dystrophin-associated glycoprotein complex	4/255	17/19869	5.52934004875526e-05	0.000440892114413907	0.000306334628739904	SGCZ/SNTG1/SGCD/DMD	4	EX	3.3556676686882	CC
GO:0098948	intrinsic component of postsynaptic specialization membrane	7/255	79/19869	6.97188570856964e-05	0.000541661889665795	0.000376350105725757	CLSTN2/DCC/KCND2/LRRC4C/GRID2/CDH2/GRIA1	7	EX	3.2662717194988	CC
GO:0098889	intrinsic component of presynaptic membrane	7/255	80/19869	7.55781647843734e-05	0.000572504598241628	0.000397779814654597	CNTN5/PTPRD/KCNH1/NTNG1/EPHA4/ATP2B1/CDH2	7	EX	3.24222102080826	CC
GO:0031256	leading edge membrane	10/255	177/19869	0.000100119303199071	0.000739906069983381	0.000514091415656335	ROBO2/SNTG1/DLC1/GABRG3/KCNH1/CNTNAP2/PTPRK/ATP2B1/THY1/GRIA1	10	EX	3.1308234098327	CC
GO:0098839	postsynaptic density membrane	7/255	89/19869	0.000148661777004622	0.00107248853410477	0.00074517181455951	CLSTN2/DCC/KCNH1/LRRC4C/GRID2/EPHA4/GRIA1	7	EX	2.96960734212845	CC
GO:0090665	glycoprotein complex	4/255	22/19869	0.000161576887925873	0.00113855341957068	0.000791074114692154	SGCZ/SNTG1/SGCD/DMD	4	EX	2.94364658799086	CC
GO:0043204	perikaryon	9/255	154/19869	0.000172434123430389	0.00118744407725927	0.000825043652776983	KCND2/KCNH1/CNTNAP2/MAP1B/GAP43/GRIP1/EPHA4/GRIK3/ASTN2	9	EX	2.92538683434276	CC
GO:0099569	presynaptic cytoskeleton	3/255	10/19869	0.000234533663132713	0.0015614359599938	0.00108489557755345	PCLO/NEFL/ERC2	3	EX	2.80647582301985	CC
GO:0031594	neuromuscular junction	6/255	68/19869	0.000237049683695429	0.0015614359599938	0.00108489557755345	NRG1/SPOCK1/LAMA2/NEFL/EPHA4/PDZRN3	6	EX	2.80647582301985	CC
GO:0034704	calcium channel complex	6/255	69/19869	0.000256870462282744	0.00165599468237599	0.00115059557573458	RYR3/CALM2/CACNB2/CACNA2D3/CACNA1A/PDE4B	6	EX	2.78094106212751	CC
GO:0150034	distal axon	12/255	278/19869	0.000265810941380298	0.00167793156746313	0.00116583746219429	STMN2/DCC/TENM2/MAP1B/GAP43/NEFL/PTK2B/EPHA4/GRIK3/ERC2/THY1/UNC5C	12	EX	2.77522575535427	CC
GO:0032281	AMPA glutamate receptor complex	4/255	26/19869	0.000317170614934436	0.00196127951683947	0.00136270940895568	GRIA4/VWC2L/GRIA3/GRIA1	4	EX	2.70746050731627	CC
GO:0031225	anchored component of membrane	9/255	169/19869	0.000344500602404308	0.00208767365057011	0.00145052885222867	CNTN5/LSAMP/NTNG1/GPC6/NTM/CDH13/MDGA2/THY1/EFNA5	9	EX	2.68033739016877	CC
GO:0019897	extrinsic component of plasma membrane	9/255	172/19869	0.000391954445441704	0.00232867052880071	0.0016179750069833	GNAL/CDH9/PTK2B/CDH12/CDH13/CTNNA2/CDH11/CDH18/CDH2	9	EX	2.6328919531337	CC
GO:0099061	integral component of postsynaptic density membrane	5/255	51/19869	0.000485801158293972	0.0028307259800591	0.00196680630888248	CLSTN2/DCC/LRRC4C/GRID2/GRIA1	5	EX	2.54810216917536	CC
GO:0099146	intrinsic component of postsynaptic density membrane	5/255	54/19869	0.000633926630479525	0.00360520206260933	0.00250491718784737	CLSTN2/DCC/LRRC4C/GRID2/GRIA1	5	EX	2.44307038913679	CC
GO:0044853	plasma membrane raft	7/255	113/19869	0.000642511258682851	0.00360520206260933	0.00250491718784737	KCND2/DLC1/CDH13/NOS1AP/CDH2/EFNA5/SLC22A6	7	EX	2.44307038913679	CC
GO:0019898	extrinsic component of membrane	12/255	316/19869	0.000831141434867199	0.00457883372299566	0.00318140262150124	GNAL/SYN3/RGS6/CDH9/RPH3A/PTK2B/CDH12/CDH13/CTNNA2/CDH11/CDH18/CDH2	12	EX	2.33924512727305	CC
GO:0097440	apical dendrite	3/255	15/19869	0.00084799134691271	0.0045882388949027	0.00318793739440868	MAP1B/CLU/PTK2B	3	EX	2.33835397785949	CC
GO:0016528	sarcoplasm	6/255	89/19869	0.00100640968996118	0.00534986203610945	0.00371711796846236	SPOCK1/RYR3/SGCD/CAMK2D/NOS1AP/MEF2C	6	EX	2.27165741755427	CC
GO:0033268	node of Ranvier	3/255	16/19869	0.00103382482912787	0.00540084350389213	0.0037525402146202	SPOCK1/KCNQ3/SCN1A	3	EX	2.26753840675524	CC
GO:0045121	membrane raft	12/255	326/19869	0.00108691685858092	0.00558196285000031	0.00387838308146626	KCND2/DLC1/PTK2B/DMD/CDH13/ATP2B1/NOS1AP/RGS7/THY1/CDH2/EFNA5/SLC22A6	12	EX	2.25321305822603	CC
GO:0098857	membrane microdomain	12/255	327/19869	0.00111574723131498	0.00563452351814065	0.00391490256601747	KCND2/DLC1/PTK2B/DMD/CDH13/ATP2B1/NOS1AP/RGS7/THY1/CDH2/EFNA5/SLC22A6	12	EX	2.24914280405295	CC
GO:0046658	anchored component of plasma membrane	5/255	62/19869	0.00119367401278523	0.00592923321104796	0.00411966872402151	CNTN5/NTNG1/GPC6/THY1/EFNA5	5	EX	2.22700146746927	CC
GO:0098945	intrinsic component of presynaptic active zone membrane	3/255	17/19869	0.00124351013526508	0.00607715437073095	0.00422244528103592	NTNG1/ATP2B1/CDH2	3	EX	2.21629973164592	CC
GO:0005604	basement membrane	6/255	99/19869	0.00174530927696253	0.0083941065225341	0.00583227828558909	NTNG1/TMEFF2/TIMP3/LAMA2/ATRNL1/EFNA5	6	EX	2.07602552382417	CC
GO:0032590	dendrite membrane	4/255	41/19869	0.00184806297533691	0.00874942314886068	0.00607915452413457	GABRG3/ATP2B1/THY1/GRIA1	4	EX	2.05802057915198	CC
GO:0043194	axon initial segment	3/255	20/19869	0.00202630704472029	0.00944570822384996	0.0065629377966649	IQCJ-SCHIP1/KCNQ3/SCN1A	3	EX	2.02476547382697	CC
GO:0099056	integral component of presynaptic membrane	5/255	73/19869	0.00247235838711058	0.0113503725953713	0.00788631064469086	PTPRD/KCNH1/EPHA4/ATP2B1/CDH2	5	EX	1.94498988177854	CC
GO:0005891	voltage-gated calcium channel complex	4/255	45/19869	0.00261236435081365	0.0118141253477095	0.00820852898920237	CACNB2/CACNA2D3/CACNA1A/PDE4B	4	EX	1.92759842559524	CC
GO:0030175	filopodium	6/255	108/19869	0.00270970117618866	0.012074109652723	0.00838916772813828	TENM2/GAP43/DMD/EPHA4/NOS1AP/UNC5C	6	EX	1.91814488435829	CC
GO:0005901	caveola	5/255	82/19869	0.00409264233867079	0.0177237014313361	0.0123145398168046	DLC1/CDH13/NOS1AP/EFNA5/SLC22A6	5	EX	1.75144557458578	CC
GO:0062023	collagen-containing extracellular matrix	13/255	433/19869	0.00409458448908754	0.0177237014313361	0.0123145398168046	SPARCL1/NTNG1/TMEFF2/GPC6/TIMP3/LAMA2/CLU/EDIL3/CDH13/ATRNL1/CDH2/COL5A2/EFNA5	13	EX	1.75144557458578	CC
GO:0060076	excitatory synapse	4/255	52/19869	0.00442648401758984	0.0188904881314045	0.0131252305932983	GRID2/GRIA3/PDE4B/GRIA1	4	EX	1.72375681973637	CC
GO:0031253	cell projection membrane	11/255	344/19869	0.00506798782940565	0.0213277821154155	0.0148186778637592	ROBO2/SNTG1/DLC1/GABRG3/KCNH1/CNTNAP2/GAP43/DMD/ATP2B1/THY1/GRIA1	11	EX	1.67105430465922	CC
GO:0032809	neuronal cell body membrane	3/255	29/19869	0.00596609455480338	0.0244287385149382	0.016973241976681	KCND2/ATP2B1/THY1	3	EX	1.612098959148	CC
GO:0048787	presynaptic active zone membrane	3/255	29/19869	0.00596609455480338	0.0244287385149382	0.016973241976681	NTNG1/ATP2B1/CDH2	3	EX	1.612098959148	CC
GO:0030018	Z disc	6/255	130/19869	0.00669638927071655	0.0270534126536949	0.0187968821634149	RYR3/SORBS2/DMD/NOS1AP/SCN1A/PDE4B	6	EX	1.56777794300899	CC
GO:0044298	cell body membrane	3/255	32/19869	0.00787332108676141	0.0313896880169567	0.0218097537029402	KCND2/ATP2B1/THY1	3	EX	1.50321300074429	CC
GO:0099144	anchored component of synaptic membrane	2/255	11/19869	0.0083602643713092	0.0328981831754115	0.0228578656768536	CNTN5/NTNG1	2	EX	1.48282808559655	CC
GO:0031674	I band	6/255	143/19869	0.0104621929812396	0.0406415958117383	0.0282380377361392	RYR3/SORBS2/DMD/NOS1AP/SCN1A/PDE4B	6	EX	1.39102924760835	CC
GO:0043198	dendritic shaft	3/255	38/19869	0.0126588634076972	0.048491782932879	0.0336923973825805	GRM7/KIRREL3/EPHA4	3	EX	1.3143318475678	CC
GO:0030863	cortical cytoskeleton	5/255	108/19869	0.0128031110053806	0.048491782932879	0.0336923973825805	DLC1/PCLO/DMD/ERC2/CDH2	5	EX	1.3143318475678	CC
GO:0099059	integral component of presynaptic active zone membrane	2/255	14/19869	0.0134867247926825	0.0504503408911456	0.035053215835432	ATP2B1/CDH2	2	EX	1.2971358949049	CC
GO:0016529	sarcoplasmic reticulum	4/255	73/19869	0.0144513213175853	0.0533993946247359	0.0371022370156234	RYR3/SGCD/CAMK2D/NOS1AP	4	EX	1.27246366642888	CC
GO:0032591	dendritic spine membrane	2/255	15/19869	0.0154311453228009	0.0558776970730178	0.0388241772263455	ATP2B1/GRIA1	2	EX	1.25276150107414	CC
GO:0033017	sarcoplasmic reticulum membrane	3/255	41/19869	0.0155540267669865	0.0558776970730178	0.0388241772263455	RYR3/CAMK2D/NOS1AP	3	EX	1.25276150107414	CC
GO:0030672	synaptic vesicle membrane	5/255	114/19869	0.0158596763969621	0.0558776970730178	0.0388241772263455	SYN3/MCTP1/RPH3A/ATP2B1/GRIA1	5	EX	1.25276150107414	CC
GO:0099501	exocytic vesicle membrane	5/255	114/19869	0.0158596763969621	0.0558776970730178	0.0388241772263455	SYN3/MCTP1/RPH3A/ATP2B1/GRIA1	5	EX	1.25276150107414	CC
GO:0098688	parallel fiber to Purkinje cell synapse	2/255	16/19869	0.0174879053933256	0.0602140378883825	0.0418370942424057	GRID2/GRIA3	2	EX	1.22030224849716	CC
GO:0098831	presynaptic active zone cytoplasmic component	2/255	16/19869	0.0174879053933256	0.0602140378883825	0.0418370942424057	PCLO/ERC2	2	EX	1.22030224849716	CC
GO:0008021	synaptic vesicle	7/255	208/19869	0.0181514963823867	0.0617966674591369	0.0429367152747173	SYN3/MCTP1/KIRREL3/RPH3A/ATP2B1/PDE4B/GRIA1	7	EX	1.20903494470296	CC
GO:0030017	sarcomere	7/255	214/19869	0.0208455937009319	0.070180165459804	0.0487616226922383	RYR3/CALM2/SORBS2/DMD/NOS1AP/SCN1A/PDE4B	7	EX	1.15378561220789	CC
GO:0031527	filopodium membrane	2/255	18/19869	0.0219257857495763	0.0730056382650728	0.0507247790620621	GAP43/DMD	2	EX	1.13664359778571	CC
GO:0031362	anchored component of external side of plasma membrane	2/255	20/19869	0.0267756683032274	0.0881149529624303	0.0612228264460172	THY1/EFNA5	2	EX	1.05495038627546	CC
GO:0070382	exocytic vesicle	7/255	226/19869	0.0270451835825281	0.0881149529624303	0.0612228264460172	SYN3/MCTP1/KIRREL3/RPH3A/ATP2B1/PDE4B/GRIA1	7	EX	1.05495038627546	CC
GO:0120111	neuron projection cytoplasm	4/255	90/19869	0.0287065637598142	0.0925328597789757	0.0642924160354182	TMEM108/NEFL/UCHL1/GRIK3	4	EX	1.03370401551506	CC
GO:0030315	T-tubule	3/255	52/19869	0.0291110015535277	0.0928487733759884	0.0645119148000614	CACNB2/NOS1AP/SCN1A	3	EX	1.0322238293454	CC
GO:0030016	myofibril	7/255	233/19869	0.0311883788036298	0.0984383205989565	0.0683955675518197	RYR3/CALM2/SORBS2/DMD/NOS1AP/SCN1A/PDE4B	7	EX	1.0068358041609	CC
GO:0044295	axonal growth cone	2/255	23/19869	0.0347713423784411	0.108615636501729	0.075466830989563	DCC/EPHA4	2	EX	0.964107648434259	CC
GO:0043292	contractile fiber	7/255	242/19869	0.0371147604361784	0.114752779715939	0.0797309568983424	RYR3/CALM2/SORBS2/DMD/NOS1AP/SCN1A/PDE4B	7	EX	0.940236785523407	CC
GO:0031233	intrinsic component of external side of plasma membrane	2/255	24/19869	0.0376174527053782	0.115132203734642	0.0799945831055357	THY1/EFNA5	2	EX	0.938803182468694	CC
GO:0034706	sodium channel complex	2/255	26/19869	0.0435646645510889	0.132000933589799	0.0917150832654502	GRIK3/SCN1A	2	EX	0.879422997192147	CC
GO:1904115	axon cytoplasm	3/255	62/19869	0.0454253053596648	0.136275916078994	0.0946853681285353	TMEM108/NEFL/UCHL1	3	EX	0.865580889860052	CC
GO:0030027	lamellipodium	6/255	203/19869	0.0473875073388812	0.140768771800794	0.0978070326911893	STMN2/ABLIM1/SORBS2/PTK2B/CDH2/UNC5C	6	EX	0.851493678566132	CC
GO:0005938	cell cortex	8/255	312/19869	0.0488325100742149	0.143652917985312	0.0998109556958915	GRM7/DLC1/PCLO/PTK2B/DMD/ASTN2/ERC2/CDH2	8	EX	0.842685547868704	CC
GO:0030658	transport vesicle membrane	6/255	222/19869	0.0671303510863723	0.195581695953565	0.135891398960268	SYN3/MCTP1/RPH3A/ATP2B1/NRGN/GRIA1	6	EX	0.708671792280177	CC
GO:0098858	actin-based cell projection	6/255	223/19869	0.0682844498586723	0.197049412449311	0.136911177661498	TENM2/GAP43/DMD/EPHA4/NOS1AP/UNC5C	6	EX	0.70542485575094	CC
GO:0030864	cortical actin cytoskeleton	3/255	80/19869	0.0837149706776759	0.239298453918262	0.166266078803726	DLC1/DMD/CDH2	3	EX	0.621060107307734	CC
GO:0044306	neuron projection terminus	4/255	131/19869	0.088499477285698	0.2503171754888	0.17392195621942	UCHL1/DMD/EPHA4/GRIK3	4	EX	0.601509350295504	CC
GO:0099738	cell cortex region	2/255	39/19869	0.0892219635405623	0.2503171754888	0.17392195621942	PCLO/ERC2	2	EX	0.601509350295504	CC
GO:0070069	cytochrome complex	2/255	42/19869	0.101158212734357	0.281201270261561	0.19538042053956	UQCRH/NDUFA4	2	EX	0.550982721823122	CC
GO:0030055	cell-substrate junction	9/255	432/19869	0.105721298443846	0.29121412207714	0.202337413289658	DLC1/SORBS2/PTK2B/DMD/CDH13/FLRT2/TLN2/THY1/CDH2	9	EX	0.535787568261944	CC
GO:0098802	plasma membrane signaling receptor complex	7/255	319/19869	0.117664231593051	0.321191551105356	0.223165920517878	GRIA4/GRID2/PTK2B/VWC2L/GRIK3/GRIA3/GRIA1	7	EX	0.493235887293051	CC
GO:0044224	juxtaparanode region of axon	1/255	10/19869	0.121202485168897	0.322143447422595	0.223827304097687	CNTNAP2	1	EX	0.491950698019795	CC
GO:0098981	cholinergic synapse	1/255	10/19869	0.121202485168897	0.322143447422595	0.223827304097687	NEFL	1	EX	0.491950698019795	CC
GO:0099091	postsynaptic specialization, intracellular component	1/255	10/19869	0.121202485168897	0.322143447422595	0.223827304097687	TNIK	1	EX	0.491950698019795	CC
GO:0097470	ribbon synapse	1/255	11/19869	0.132486707248656	0.346064416347784	0.240447744552915	CACNB2	1	EX	0.460843054211462	CC
GO:1990454	L-type voltage-gated calcium channel complex	1/255	11/19869	0.132486707248656	0.346064416347784	0.240447744552915	CACNB2	1	EX	0.460843054211462	CC
GO:0014704	intercalated disc	2/255	50/19869	0.134865416126469	0.349266846891625	0.242672813542904	SCN1A/CDH2	2	EX	0.456842636507665	CC
GO:0005583	fibrillar collagen trimer	1/255	12/19869	0.1436265949338	0.362657152207846	0.251976482340001	COL5A2	1	EX	0.440503753101528	CC
GO:0043256	laminin complex	1/255	12/19869	0.1436265949338	0.362657152207846	0.251976482340001	NTNG1	1	EX	0.440503753101528	CC
GO:0098643	banded collagen fibril	1/255	12/19869	0.1436265949338	0.362657152207846	0.251976482340001	COL5A2	1	EX	0.440503753101528	CC
GO:0031312	extrinsic component of organelle membrane	2/255	54/19869	0.152541172449378	0.37720781839084	0.262086377203988	SYN3/RPH3A	2	EX	0.42341931421464	CC
GO:0042583	chromaffin granule	1/255	13/19869	0.15462398720312	0.37720781839084	0.262086377203988	CLU	1	EX	0.42341931421464	CC
GO:0098992	neuronal dense core vesicle	1/255	13/19869	0.15462398720312	0.37720781839084	0.262086377203988	CADPS	1	EX	0.42341931421464	CC
GO:1990907	beta-catenin-TCF complex	1/255	13/19869	0.15462398720312	0.37720781839084	0.262086377203988	TLE4	1	EX	0.42341931421464	CC
GO:0005796	Golgi lumen	3/255	106/19869	0.155613786464868	0.37720781839084	0.262086377203988	GPC6/PCSK5/MMP16	3	EX	0.42341931421464	CC
GO:0099568	cytoplasmic region	6/255	285/19869	0.161304796777603	0.382753068763038	0.265939252223754	PCLO/TMEM108/NEFL/UCHL1/GRIK3/ERC2	6	EX	0.417081318613997	CC
GO:0005750	mitochondrial respiratory chain complex III	1/255	14/19869	0.165480699696231	0.382753068763038	0.265939252223754	UQCRH	1	EX	0.417081318613997	CC
GO:0031089	platelet dense granule lumen	1/255	14/19869	0.165480699696231	0.382753068763038	0.265939252223754	TIMP3	1	EX	0.417081318613997	CC
GO:0045275	respiratory chain complex III	1/255	14/19869	0.165480699696231	0.382753068763038	0.265939252223754	UQCRH	1	EX	0.417081318613997	CC
GO:0072687	meiotic spindle	1/255	14/19869	0.165480699696231	0.382753068763038	0.265939252223754	RPS6KA2	1	EX	0.417081318613997	CC
GO:0098637	protein complex involved in cell-matrix adhesion	1/255	14/19869	0.165480699696231	0.382753068763038	0.265939252223754	LAMA2	1	EX	0.417081318613997	CC
GO:0005925	focal adhesion	8/255	422/19869	0.176942396621167	0.406163228607678	0.282204779300106	DLC1/SORBS2/PTK2B/CDH13/FLRT2/TLN2/THY1/CDH2	8	EX	0.3912993973656	CC
GO:0030133	transport vesicle	8/255	423/19869	0.178501605940532	0.406661553383317	0.282551018504997	SYN3/MCTP1/KIRREL3/RPH3A/ATP2B1/NRGN/PDE4B/GRIA1	8	EX	0.390766884745007	CC
GO:0000930	gamma-tubulin complex	1/255	16/19869	0.186779232982971	0.416133144072355	0.289131939602123	PDE4B	1	EX	0.380767692247235	CC
GO:0008180	COP9 signalosome	1/255	16/19869	0.186779232982971	0.416133144072355	0.289131939602123	TESPA1	1	EX	0.380767692247235	CC
GO:0043034	costamere	1/255	16/19869	0.186779232982971	0.416133144072355	0.289131939602123	DMD	1	EX	0.380767692247235	CC
GO:0001518	voltage-gated sodium channel complex	1/255	17/19869	0.197224570996841	0.435564735776189	0.302633132378801	SCN1A	1	EX	0.360947288874395	CC
GO:0030173	integral component of Golgi membrane	2/255	64/19869	0.198376018274304	0.435564735776189	0.302633132378801	PCSK5/CSGALNACT1	2	EX	0.360947288874395	CC
GO:0043083	synaptic cleft	1/255	18/19869	0.207536264246679	0.449167771905313	0.312084607889744	LAMA2	1	EX	0.347591412218686	CC
GO:0044214	spanning component of plasma membrane	1/255	18/19869	0.207536264246679	0.449167771905313	0.312084607889744	SLC24A2	1	EX	0.347591412218686	CC
GO:1902711	GABA-A receptor complex	1/255	19/19869	0.217716016028308	0.467857821677853	0.325070572643983	GABRG3	1	EX	0.329886105562753	CC
GO:0031228	intrinsic component of Golgi membrane	2/255	69/19869	0.221876367483585	0.473440417940326	0.328949395824441	PCSK5/CSGALNACT1	2	EX	0.324734668799915	CC
GO:0001725	stress fiber	2/255	70/19869	0.226605187780178	0.475951371918572	0.330694022524629	ABLIM1/LIMCH1	2	EX	0.322437416998531	CC
GO:0097517	contractile actin filament bundle	2/255	70/19869	0.226605187780178	0.475951371918572	0.330694022524629	ABLIM1/LIMCH1	2	EX	0.322437416998531	CC
GO:0012510	trans-Golgi network transport vesicle membrane	1/255	20/19869	0.227765508013838	0.475951371918572	0.330694022524629	NRGN	1	EX	0.322437416998531	CC
GO:0001917	photoreceptor inner segment	2/255	71/19869	0.231341239085803	0.476399094539381	0.3310051030324	SLC24A2/MAGI2	2	EX	0.32202907262361	CC
GO:0044291	cell-cell contact zone	2/255	72/19869	0.236083561338093	0.476399094539381	0.3310051030324	SCN1A/CDH2	2	EX	0.32202907262361	CC
GO:0016327	apicolateral plasma membrane	1/255	21/19869	0.237686400525122	0.476399094539381	0.3310051030324	CDH2	1	EX	0.32202907262361	CC
GO:0042827	platelet dense granule	1/255	21/19869	0.237686400525122	0.476399094539381	0.3310051030324	TIMP3	1	EX	0.32202907262361	CC
GO:0097038	perinuclear endoplasmic reticulum	1/255	21/19869	0.237686400525122	0.476399094539381	0.3310051030324	CLU	1	EX	0.32202907262361	CC
GO:1902710	GABA receptor complex	1/255	21/19869	0.237686400525122	0.476399094539381	0.3310051030324	GABRG3	1	EX	0.32202907262361	CC
GO:0030666	endocytic vesicle membrane	4/255	194/19869	0.238985684389392	0.476399094539381	0.3310051030324	GRIA4/CAMK2D/GRIA3/GRIA1	4	EX	0.32202907262361	CC
GO:0098644	complex of collagen trimers	1/255	22/19869	0.247480332803744	0.490108110062317	0.340530213696243	COL5A2	1	EX	0.309708110941419	CC
GO:0016234	inclusion body	2/255	76/19869	0.25509716377092	0.501911952094733	0.34873159777296	CLU/NEFM	2	EX	0.299372462283702	CC
GO:0042641	actomyosin	2/255	78/19869	0.264618298472905	0.517286093143808	0.359413648180516	ABLIM1/LIMCH1	2	EX	0.286269197121732	CC
GO:0032432	actin filament bundle	2/255	79/19869	0.269379535991805	0.522895527245413	0.363311118461291	ABLIM1/LIMCH1	2	EX	0.281585073031587	CC
GO:0033116	endoplasmic reticulum-Golgi intermediate compartment membrane	2/255	80/19869	0.274140165871655	0.522895527245413	0.363311118461291	ROBO1/GRIA1	2	EX	0.281585073031587	CC
GO:0005751	mitochondrial respiratory chain complex IV	1/255	25/19869	0.276116450030581	0.522895527245413	0.363311118461291	NDUFA4	1	EX	0.281585073031587	CC
GO:0030057	desmosome	1/255	25/19869	0.276116450030581	0.522895527245413	0.363311118461291	KAZN	1	EX	0.281585073031587	CC
GO:0089717	spanning component of membrane	1/255	25/19869	0.276116450030581	0.522895527245413	0.363311118461291	SLC24A2	1	EX	0.281585073031587	CC
GO:0005769	early endosome	7/255	414/19869	0.283073421385934	0.532740662608311	0.370151580759639	KCNH1/CNTNAP2/DIAPH2/TMEM108/EPHA4/ASTN2/GRIA1	7	EX	0.273484153464016	CC
GO:0031045	dense core granule	1/255	26/19869	0.285418521449761	0.533838345674553	0.370914257894426	CADPS	1	EX	0.272590234001595	CC
GO:0034364	high-density lipoprotein particle	1/255	27/19869	0.294601521854453	0.547633503815333	0.380499220993805	CLU	1	EX	0.261509989907994	CC
GO:0045277	respiratory chain complex IV	1/255	28/19869	0.303666969487107	0.561043242406057	0.389816392152897	NDUFA4	1	EX	0.251003664208038	CC
GO:0002102	podosome	1/255	30/19869	0.321451183234268	0.583231787544809	0.405233133607649	NOS1AP	1	EX	0.234158813944043	CC
GO:0005790	smooth endoplasmic reticulum	1/255	30/19869	0.321451183234268	0.583231787544809	0.405233133607649	RYR3	1	EX	0.234158813944043	CC
GO:0030285	integral component of synaptic vesicle membrane	1/255	30/19869	0.321451183234268	0.583231787544809	0.405233133607649	ATP2B1	1	EX	0.234158813944043	CC
GO:0098803	respiratory chain complex	2/255	91/19869	0.326261534528479	0.588435981917435	0.408849040762505	UQCRH/NDUFA4	2	EX	0.230300778720841	CC
GO:0032839	dendrite cytoplasm	1/255	31/19869	0.33017289039064	0.591966779812804	0.411302261464515	GRIK3	1	EX	0.227702664474376	CC
GO:0016323	basolateral plasma membrane	4/255	229/19869	0.338913624859231	0.603041695723887	0.418997183063323	CHRM3/ATP2B1/CDH2/SLC22A6	4	EX	0.219652658677815	CC
GO:0005746	mitochondrial respirasome	2/255	94/19869	0.340330461943184	0.603041695723887	0.418997183063323	UQCRH/NDUFA4	2	EX	0.219652658677815	CC
GO:0001750	photoreceptor outer segment	2/255	97/19869	0.354307704333921	0.615823553392656	0.427878098587915	MAP1B/MAGI2	2	EX	0.210543704661723	CC
GO:0032587	ruffle membrane	2/255	97/19869	0.354307704333921	0.615823553392656	0.427878098587915	SNTG1/DLC1	2	EX	0.210543704661723	CC
GO:0005834	heterotrimeric G-protein complex	1/255	34/19869	0.355673669451204	0.615823553392656	0.427878098587915	GNAL	1	EX	0.210543704661723	CC
GO:0098686	hippocampal mossy fiber to CA3 synapse	1/255	34/19869	0.355673669451204	0.615823553392656	0.427878098587915	PTPRD	1	EX	0.210543704661723	CC
GO:0031234	extrinsic component of cytoplasmic side of plasma membrane	2/255	99/19869	0.363568297276397	0.624043606937419	0.433589443764057	GNAL/PTK2B	2	EX	0.2047850616147	CC
GO:0005788	endoplasmic reticulum lumen	5/255	312/19869	0.371974212550879	0.624043606937419	0.433589443764057	SPARCL1/CLU/SUMF1/CDH2/COL5A2	5	EX	0.2047850616147	CC
GO:0031463	Cul3-RING ubiquitin ligase complex	1/255	36/19869	0.37213458770702	0.624043606937419	0.433589443764057	ENC1	1	EX	0.2047850616147	CC
GO:0034358	plasma lipoprotein particle	1/255	36/19869	0.37213458770702	0.624043606937419	0.433589443764057	CLU	1	EX	0.2047850616147	CC
GO:1990777	lipoprotein particle	1/255	36/19869	0.37213458770702	0.624043606937419	0.433589443764057	CLU	1	EX	0.2047850616147	CC
GO:0070469	respirasome	2/255	101/19869	0.372778524276148	0.624043606937419	0.433589443764057	UQCRH/NDUFA4	2	EX	0.2047850616147	CC
GO:0030140	trans-Golgi network transport vesicle	1/255	37/19869	0.380207278683408	0.632982447478421	0.439800206689888	NRGN	1	EX	0.198608332745609	CC
GO:0009898	cytoplasmic side of plasma membrane	3/255	173/19869	0.383344548609341	0.63471802310727	0.441006095610401	GNAL/PTK2B/ATP2B1	3	EX	0.197419169521394	CC
GO:0032838	plasma membrane bounded cell projection cytoplasm	4/255	246/19869	0.388360074751517	0.6395277317919	0.444347911615008	TMEM108/NEFL/UCHL1/GRIK3	4	EX	0.194140618498751	CC
GO:0016605	PML body	2/255	105/19869	0.391034282579242	0.640450743900056	0.444989226263718	TENM2/MLIP	2	EX	0.193514265567982	CC
GO:0032994	protein-lipid complex	1/255	39/19869	0.396043804690561	0.645168133447526	0.448266898348116	CLU	1	EX	0.190327091701047	CC
GO:0001726	ruffle	3/255	178/19869	0.400649524664144	0.645182217569212	0.448276684084914	SNTG1/DLC1/TLN2	3	EX	0.190317611087776	CC
GO:0016592	mediator complex	1/255	40/19869	0.403810261059896	0.645182217569212	0.448276684084914	MED12L	1	EX	0.190317611087776	CC
GO:1905360	GTPase complex	1/255	40/19869	0.403810261059896	0.645182217569212	0.448276684084914	GNAL	1	EX	0.190317611087776	CC
GO:0034451	centriolar satellite	2/255	108/19869	0.404569707386635	0.645182217569212	0.448276684084914	PDZD2/AK5	2	EX	0.190317611087776	CC
GO:0009925	basal plasma membrane	4/255	254/19869	0.411500431758302	0.652799114255317	0.453568952062058	CHRM3/ATP2B1/CDH2/SLC22A6	4	EX	0.185220443522408	CC
GO:0031901	early endosome membrane	3/255	183/19869	0.417818405596928	0.657880491174603	0.457099524873791	KCNH1/EPHA4/GRIA1	3	EX	0.181852992005064	CC
GO:0098563	intrinsic component of synaptic vesicle membrane	1/255	42/19869	0.419045989428048	0.657880491174603	0.457099524873791	ATP2B1	1	EX	0.181852992005064	CC
GO:0005884	actin filament	2/255	114/19869	0.431197971128269	0.673468996143637	0.467930516688301	FMN1/DIAPH2	2	EX	0.171682392685857	CC
GO:0043679	axon terminus	2/255	115/19869	0.435575064451126	0.676816638608673	0.470256479839273	EPHA4/GRIK3	2	EX	0.169528973303679	CC
GO:0001772	immunological synapse	1/255	45/19869	0.44117542122055	0.68202118688687	0.473872632889957	ATP2B1	1	EX	0.166202133840389	CC
GO:0043195	terminal bouton	1/255	47/19869	0.455459855363585	0.690130488612309	0.479507027001778	GRIK3	1	EX	0.161068785891204	CC
GO:0043209	myelin sheath	1/255	47/19869	0.455459855363585	0.690130488612309	0.479507027001778	CALM2	1	EX	0.161068785891204	CC
GO:0097546	ciliary base	1/255	47/19869	0.455459855363585	0.690130488612309	0.479507027001778	MAGI2	1	EX	0.161068785891204	CC
GO:0031985	Golgi cisterna	2/255	120/19869	0.457183217391684	0.690130488612309	0.479507027001778	CIT/CSGALNACT1	2	EX	0.161068785891204	CC
GO:0045178	basal part of cell	4/255	272/19869	0.462795358762824	0.690130488612309	0.479507027001778	CHRM3/ATP2B1/CDH2/SLC22A6	4	EX	0.161068785891204	CC
GO:0097733	photoreceptor cell cilium	2/255	122/19869	0.465692680966307	0.690130488612309	0.479507027001778	MAP1B/MAGI2	2	EX	0.161068785891204	CC
GO:0055037	recycling endosome	3/255	198/19869	0.468262763331813	0.690130488612309	0.479507027001778	MCTP1/TNIK/GRIA1	3	EX	0.161068785891204	CC
GO:0005747	mitochondrial respiratory chain complex I	1/255	49/19869	0.469380552301612	0.690130488612309	0.479507027001778	NDUFA4	1	EX	0.161068785891204	CC
GO:0030964	NADH dehydrogenase complex	1/255	49/19869	0.469380552301612	0.690130488612309	0.479507027001778	NDUFA4	1	EX	0.161068785891204	CC
GO:0045271	respiratory chain complex I	1/255	49/19869	0.469380552301612	0.690130488612309	0.479507027001778	NDUFA4	1	EX	0.161068785891204	CC
GO:0005782	peroxisomal matrix	1/255	50/19869	0.476207391815391	0.690130488612309	0.479507027001778	CRYM	1	EX	0.161068785891204	CC
GO:0031907	microbody lumen	1/255	50/19869	0.476207391815391	0.690130488612309	0.479507027001778	CRYM	1	EX	0.161068785891204	CC
GO:0097225	sperm midpiece	1/255	50/19869	0.476207391815391	0.690130488612309	0.479507027001778	CALM2	1	EX	0.161068785891204	CC
GO:1990204	oxidoreductase complex	2/255	125/19869	0.478308259434273	0.690130488612309	0.479507027001778	UQCRH/NDUFA4	2	EX	0.161068785891204	CC
GO:0001673	male germ cell nucleus	1/255	51/19869	0.482946738658676	0.69321828066693	0.481652444444628	ZFPM2	1	EX	0.159129993147833	CC
GO:0098562	cytoplasmic side of membrane	3/255	204/19869	0.487901129889889	0.69321828066693	0.481652444444628	GNAL/PTK2B/ATP2B1	3	EX	0.159129993147833	CC
GO:0034707	chloride channel complex	1/255	52/19869	0.489599709777964	0.69321828066693	0.481652444444628	GABRG3	1	EX	0.159129993147833	CC
GO:0098636	protein complex involved in cell adhesion	1/255	52/19869	0.489599709777964	0.69321828066693	0.481652444444628	LAMA2	1	EX	0.159129993147833	CC
GO:0032154	cleavage furrow	1/255	54/19869	0.502650921792994	0.708387113038498	0.492191845084939	CIT	1	EX	0.149729348084978	CC
GO:0005793	endoplasmic reticulum-Golgi intermediate compartment	2/255	133/19869	0.511044796978143	0.714518264357931	0.496451807787341	ROBO1/GRIA1	2	EX	0.145986665391577	CC
GO:0016324	apical plasma membrane	5/255	368/19869	0.511717700876802	0.714518264357931	0.496451807787341	SORBS2/ATP2B1/TNIK/THY1/CDH2	5	EX	0.145986665391577	CC
GO:0097731	9+0 non-motile cilium	2/255	134/19869	0.515041654027122	0.715860647569807	0.497384504130489	MAP1B/MAGI2	2	EX	0.145171511046373	CC
GO:0030660	Golgi-associated vesicle membrane	1/255	57/19869	0.521607038409178	0.720273066295215	0.500450280559468	NRGN	1	EX	0.142502824815235	CC
GO:1902911	protein kinase complex	2/255	136/19869	0.522970543184644	0.720273066295215	0.500450280559468	MAP3K5/PRKAG2	2	EX	0.142502824815235	CC
GO:0001533	cornified envelope	1/255	59/19869	0.533842872977956	0.728623380686129	0.506252131795122	KAZN	1	EX	0.13749689686016	CC
GO:0022625	cytosolic large ribosomal subunit	1/255	59/19869	0.533842872977956	0.728623380686129	0.506252131795122	RPL13	1	EX	0.13749689686016	CC
GO:0005777	peroxisome	2/255	142/19869	0.546231722992783	0.738875946726845	0.513375679504495	PEX5L/CRYM	2	EX	0.131428471178186	CC
GO:0042579	microbody	2/255	142/19869	0.546231722992783	0.738875946726845	0.513375679504495	PEX5L/CRYM	2	EX	0.131428471178186	CC
GO:0035097	histone methyltransferase complex	1/255	62/19869	0.55161455658228	0.741804292505162	0.515410312666432	HDAC9	1	EX	0.129710657923138	CC
GO:0005637	nuclear inner membrane	1/255	63/19869	0.557387176770674	0.741804292505162	0.515410312666432	KCNH1	1	EX	0.129710657923138	CC
GO:0012507	ER to Golgi transport vesicle membrane	1/255	63/19869	0.557387176770674	0.741804292505162	0.515410312666432	GRIA1	1	EX	0.129710657923138	CC
GO:0005778	peroxisomal membrane	1/255	64/19869	0.563085766588077	0.741804292505162	0.515410312666432	PEX5L	1	EX	0.129710657923138	CC
GO:0016328	lateral plasma membrane	1/255	64/19869	0.563085766588077	0.741804292505162	0.515410312666432	DMD	1	EX	0.129710657923138	CC
GO:0031903	microbody membrane	1/255	64/19869	0.563085766588077	0.741804292505162	0.515410312666432	PEX5L	1	EX	0.129710657923138	CC
GO:0043073	germ cell nucleus	1/255	66/19869	0.574264625895357	0.753256197603	0.5233671687358	ZFPM2	1	EX	0.123057286373873	CC
GO:0031093	platelet alpha granule lumen	1/255	67/19869	0.579746750845954	0.757169247872087	0.526085980803951	CLU	1	EX	0.120807033047741	CC
GO:0005795	Golgi stack	2/255	153/19869	0.586790019844604	0.763078867008219	0.530192021544707	CIT/CSGALNACT1	2	EX	0.117430573792953	CC
GO:0098800	inner mitochondrial membrane protein complex	2/255	158/19869	0.604321693683098	0.781508414242941	0.542996987488582	UQCRH/NDUFA4	2	EX	0.107066341714396	CC
GO:0032153	cell division site	1/255	72/19869	0.606120387284129	0.781508414242941	0.542996987488582	CIT	1	EX	0.107066341714396	CC
GO:0097730	non-motile cilium	2/255	168/19869	0.637687921423901	0.818726441489161	0.568856308139073	MAP1B/MAGI2	2	EX	0.0868611834624007	CC
GO:0030139	endocytic vesicle	4/255	343/19869	0.644613371416738	0.824125955861906	0.572607924864968	GRIA4/CAMK2D/GRIA3/GRIA1	4	EX	0.0840064075318018	CC
GO:0000118	histone deacetylase complex	1/255	81/19869	0.649506614164276	0.826892874335192	0.574530397314707	HDAC9	1	EX	0.0825507505425094	CC
GO:0045177	apical part of cell	5/255	435/19869	0.659460005238012	0.83605180580384	0.580894080808643	SORBS2/ATP2B1/TNIK/THY1/CDH2	5	EX	0.0777668107456112	CC
GO:0005581	collagen trimer	1/255	86/19869	0.671517525943454	0.847790876503611	0.589050461353907	COL5A2	1	EX	0.0717112614000903	CC
GO:0005876	spindle microtubule	1/255	87/19869	0.675751617379759	0.849596431809406	0.590304972596426	CALM2	1	EX	0.0707873202371111	CC
GO:0005798	Golgi-associated vesicle	1/255	89/19869	0.684057398953406	0.852960460423383	0.592642320947287	NRGN	1	EX	0.069071100389266	CC
GO:0045171	intercellular bridge	1/255	89/19869	0.684057398953406	0.852960460423383	0.592642320947287	PKNOX2	1	EX	0.069071100389266	CC
GO:0031091	platelet alpha granule	1/255	91/19869	0.692151236868029	0.857416548280319	0.59573843896496	CLU	1	EX	0.066808138789611	CC
GO:0032580	Golgi cisterna membrane	1/255	92/19869	0.696120365930556	0.857416548280319	0.59573843896496	CSGALNACT1	1	EX	0.066808138789611	CC
GO:0034708	methyltransferase complex	1/255	92/19869	0.696120365930556	0.857416548280319	0.59573843896496	HDAC9	1	EX	0.066808138789611	CC
GO:0030134	COPII-coated ER to Golgi transport vesicle	1/255	95/19869	0.707724495475357	0.868180251534547	0.603217128042068	GRIA1	1	EX	0.0613900972661717	CC
GO:0055038	recycling endosome membrane	1/255	97/19869	0.715214285431258	0.873830356797061	0.607142856902596	GRIA1	1	EX	0.0585728720086345	CC
GO:0043202	lysosomal lumen	1/255	98/19869	0.71888717422425	0.874790416827099	0.607809912681674	GPC6	1	EX	0.0580959832268862	CC
GO:0030662	coated vesicle membrane	2/255	198/19869	0.724570161911066	0.876587477060485	0.60905852149417	NRGN/GRIA1	2	EX	0.0572047379740705	CC
GO:0032588	trans-Golgi network membrane	1/255	101/19869	0.729625132490772	0.876587477060485	0.60905852149417	CALN1	1	EX	0.0572047379740705	CC
GO:0005811	lipid droplet	1/255	102/19869	0.733112869804352	0.876587477060485	0.60905852149417	STARD13	1	EX	0.0572047379740705	CC
GO:0005881	cytoplasmic microtubule	1/255	102/19869	0.733112869804352	0.876587477060485	0.60905852149417	TUBA1B	1	EX	0.0572047379740705	CC
GO:0098791	Golgi apparatus subcompartment	4/255	387/19869	0.734829106182717	0.876587477060485	0.60905852149417	CALN1/CIT/PCSK5/CSGALNACT1	4	EX	0.0572047379740705	CC
GO:0022626	cytosolic ribosome	1/255	105/19869	0.743309470738274	0.883226547583126	0.613671389670402	RPL13	1	EX	0.053927885611724	CC
GO:0031965	nuclear membrane	3/255	305/19869	0.753224431055296	0.88834408251913	0.617227085300767	KCNH1/NOS1AP/PLCB1	3	EX	0.0514187862533202	CC
GO:0005635	nuclear envelope	5/255	488/19869	0.753821056716437	0.88834408251913	0.617227085300767	KCNH1/NOS1AP/MLIP/RGS7/PLCB1	5	EX	0.0514187862533202	CC
GO:0030136	clathrin-coated vesicle	2/255	211/19869	0.75641179303609	0.88834408251913	0.617227085300767	NRGN/ASTN2	2	EX	0.0514187862533202	CC
GO:0030135	coated vesicle	3/255	310/19869	0.762922476234523	0.892161602360178	0.619879522223504	NRGN/ASTN2/GRIA1	3	EX	0.0495564722420632	CC
GO:0005882	intermediate filament	2/255	215/19869	0.765551209946028	0.892161602360178	0.619879522223504	NEFL/NEFM	2	EX	0.0495564722420632	CC
GO:0015934	large ribosomal subunit	1/255	115/19869	0.774576830656364	0.899221378118307	0.624784699057361	RPL13	1	EX	0.0461333767211332	CC
GO:0016607	nuclear speck	4/255	419/19869	0.788880288237415	0.91233102036617	0.633893361380004	KAZN/MEF2C/DACH1/PLCB1	4	EX	0.039847558343681	CC
GO:0016363	nuclear matrix	1/255	126/19869	0.804605236358152	0.922868194866821	0.641214656846845	ENC1	1	EX	0.0348603209995854	CC
GO:0005923	bicellular tight junction	1/255	127/19869	0.807128949305965	0.922868194866821	0.641214656846845	MAGI2	1	EX	0.0348603209995854	CC
GO:0140534	endoplasmic reticulum protein-containing complex	1/255	127/19869	0.807128949305965	0.922868194866821	0.641214656846845	MAP3K5	1	EX	0.0348603209995854	CC
GO:0030665	clathrin-coated vesicle membrane	1/255	132/19869	0.819268707192494	0.929731903667887	0.645983605119254	NRGN	1	EX	0.0316422660086932	CC
GO:0070160	tight junction	1/255	132/19869	0.819268707192494	0.929731903667887	0.645983605119254	MAGI2	1	EX	0.0316422660086932	CC
GO:0090575	RNA polymerase II transcription regulator complex	2/255	249/19869	0.831882884650272	0.940524306153107	0.653482234603513	TLE4/LMO4	2	EX	0.0266299764115623	CC
GO:0045111	intermediate filament cytoskeleton	2/255	253/19869	0.838465011963599	0.942653001643579	0.654961265689477	NEFL/NEFM	2	EX	0.025648145231792	CC
GO:0009897	external side of plasma membrane	4/255	462/19869	0.847280784966125	0.942653001643579	0.654961265689477	MAP3K5/CDH13/THY1/EFNA5	4	EX	0.025648145231792	CC
GO:0034399	nuclear periphery	1/255	145/19869	0.847386815951051	0.942653001643579	0.654961265689477	ENC1	1	EX	0.025648145231792	CC
GO:0072562	blood microparticle	1/255	145/19869	0.847386815951051	0.942653001643579	0.654961265689477	CLU	1	EX	0.025648145231792	CC
GO:0005874	microtubule	4/255	466/19869	0.85195210126486	0.942653001643579	0.654961265689477	STMN1/TUBA1B/MAP1B/CALM2	4	EX	0.025648145231792	CC
GO:0005802	trans-Golgi network	2/255	262/19869	0.852432087294854	0.942653001643579	0.654961265689477	CALN1/PCSK5	2	EX	0.025648145231792	CC
GO:0036126	sperm flagellum	1/255	150/19869	0.85700118937877	0.942868380174554	0.65511091205458	CALM2	1	EX	0.0255489284222329	CC
GO:0043296	apical junction complex	1/255	151/19869	0.858850405703554	0.942868380174554	0.65511091205458	MAGI2	1	EX	0.0255489284222329	CC
GO:0005814	centriole	1/255	157/19869	0.869456026677176	0.951065617628824	0.660806404466788	MAGI2	1	EX	0.0217895184032587	CC
GO:0031301	integral component of organelle membrane	3/255	390/19869	0.879889491506625	0.954239115727788	0.663011371011143	ATP2B1/PCSK5/CSGALNACT1	3	EX	0.0203427850139903	CC
GO:0097729	9+2 motile cilium	1/255	165/19869	0.882372126086002	0.954239115727788	0.663011371011143	CALM2	1	EX	0.0203427850139903	CC
GO:0005875	microtubule associated complex	1/255	166/19869	0.883894411299566	0.954239115727788	0.663011371011143	MAP1B	1	EX	0.0203427850139903	CC
GO:0005770	late endosome	2/255	288/19869	0.88682880179874	0.954239115727788	0.663011371011143	ASTN2/MAGI2	2	EX	0.0203427850139903	CC
GO:0000922	spindle pole	1/255	172/19869	0.89262471741287	0.954239115727788	0.663011371011143	CALM2	1	EX	0.0203427850139903	CC
GO:0061695	transferase complex, transferring phosphorus-containing groups	2/255	295/19869	0.894735507706911	0.954239115727788	0.663011371011143	MAP3K5/PRKAG2	2	EX	0.0203427850139903	CC
GO:0098798	mitochondrial protein-containing complex	2/255	295/19869	0.894735507706911	0.954239115727788	0.663011371011143	UQCRH/NDUFA4	2	EX	0.0203427850139903	CC
GO:0005775	vacuolar lumen	1/255	176/19869	0.898078454623195	0.954239115727788	0.663011371011143	GPC6	1	EX	0.0203427850139903	CC
GO:0031461	cullin-RING ubiquitin ligase complex	1/255	178/19869	0.900700947518638	0.954239115727788	0.663011371011143	ENC1	1	EX	0.0203427850139903	CC
GO:0031300	intrinsic component of organelle membrane	3/255	420/19869	0.9084104022322	0.957567152003945	0.665323711658117	ATP2B1/PCSK5/CSGALNACT1	3	EX	0.0188307602082747	CC
GO:0044391	ribosomal subunit	1/255	188/19869	0.912838787958449	0.957567152003945	0.665323711658117	RPL13	1	EX	0.0188307602082747	CC
GO:0005819	spindle	3/255	426/19869	0.91332312517868	0.957567152003945	0.665323711658117	CALM2/RPS6KA2/EVI5	3	EX	0.0188307602082747	CC
GO:0034774	secretory granule lumen	2/255	322/19869	0.920670414020824	0.959599153954738	0.666735559461343	TIMP3/CLU	2	EX	0.0179101436064064	CC
GO:0060205	cytoplasmic vesicle lumen	2/255	325/19869	0.92314987120002	0.959599153954738	0.666735559461343	TIMP3/CLU	2	EX	0.0179101436064064	CC
GO:0031983	vesicle lumen	2/255	327/19869	0.924762220972883	0.959599153954738	0.666735559461343	TIMP3/CLU	2	EX	0.0179101436064064	CC
GO:0030496	midbody	1/255	203/19869	0.928330202577545	0.960013827238895	0.667023677081046	CIT	1	EX	0.0177225116996966	CC
GO:0005741	mitochondrial outer membrane	1/255	207/19869	0.931976036172861	0.960505914831213	0.667365582651529	EPHA4	1	EX	0.017499956392451	CC
GO:0005840	ribosome	1/255	232/19869	0.950926995740815	0.970869379051657	0.674566183117358	RPL13	1	EX	0.0128391962227984	CC
GO:0031968	organelle outer membrane	1/255	235/19869	0.952814113281556	0.970869379051657	0.674566183117358	EPHA4	1	EX	0.0128391962227984	CC
GO:0019867	outer membrane	1/255	237/19869	0.954031854660004	0.970869379051657	0.674566183117358	EPHA4	1	EX	0.0128391962227984	CC
GO:0005743	mitochondrial inner membrane	3/255	498/19869	0.956203006403105	0.970869379051657	0.674566183117358	UQCRH/CLU/NDUFA4	3	EX	0.0128391962227984	CC
GO:0031514	motile cilium	1/255	244/19869	0.958052621572428	0.970869379051657	0.674566183117358	CALM2	1	EX	0.0128391962227984	CC
GO:0000151	ubiquitin ligase complex	1/255	309/19869	0.982098286083481	0.989545435779978	0.687542425416	ENC1	1	EX	0.00456426001695676	CC
GO:0030667	secretory granule membrane	1/255	313/19869	0.983013782738526	0.989545435779978	0.687542425416	CADPS	1	EX	0.00456426001695676	CC
GO:0016442	RISC complex	1/255	413/19869	0.995443644882079	0.995443644882079	0.691640538392968	MEG3	1	EX	0.00198332168330348	CC
GO:0031332	RNAi effector complex	1/255	413/19869	0.995443644882079	0.995443644882079	0.691640538392968	MEG3	1	EX	0.00198332168330348	CC
GO:0050808	synapse organization	37/244	432/18903	4.94364223947129e-20	1.34417632491224e-16	1.11830391290777e-16	CUX2/ROBO2/CNTN5/NRG1/CBLN2/CLSTN2/SPARCL1/IL1RAPL2/NFIA/PTPRD/KIRREL3/NTRK3/NTNG1/TANC2/PPFIA2/GPC6/SIPA1L1/IL1RAPL1/MAP1B/PCLO/TMEM108/GAP43/NEFL/CACNB2/LRRC4C/SEMA3E/GRID2/ASIC2/EPHA4/FLRT2/NOS1AP/CTNNA2/PDZRN3/MEF2C/ERC2/CDH2/EFNA5	37	EX	15.8715437581322	BP
GO:0010975	regulation of neuron projection development	37/244	446/18903	1.45323950291057e-19	1.97567910420691e-16	1.64369036408148e-16	CUX2/ROBO2/STMN2/DCC/DAB1/SPOCK1/ROBO1/DGKG/PTPRD/ENC1/TOX/NTRK3/NTNG1/TANC2/PPFIA2/SIPA1L1/IL1RAPL1/SEMA6D/MAP1B/SEMA3A/NEFL/LRRC4C/SLIT2/SEMA3E/GRID2/PTK2B/EPHA4/CTNNA2/TENM3/TNIK/PTPRG/THY1/CDH2/CSMD3/CUX1/MAGI2/EFNA5	37	EX	15.7042835934475	BP
GO:0034329	cell junction assembly	34/244	430/18903	2.1636676976747e-17	1.96100415665917e-14	1.63148136221155e-14	CUX2/ROBO2/CNTN5/NRG1/CBLN2/CLSTN2/IL1RAPL2/PTPRD/KIRREL3/DLC1/NTRK3/CDH9/GPC6/PRKCA/IL1RAPL1/FMN1/CNTNAP2/PTPRK/MAP1B/PCLO/GAP43/GRID2/PTK2B/ASIC2/CDH12/FLRT2/MEF2C/CDH11/TLN2/CDH18/THY1/CDH2/LIMCH1/EFNA5	34	EX	13.7075214857752	BP
GO:0007409	axonogenesis	33/244	438/18903	2.77614875697726e-16	1.88708711755529e-13	1.56998517861688e-13	ROBO2/CNTN5/EPHA6/DCC/DAB1/ROBO1/UNC5D/STMN1/NTNG1/SIPA1L1/SEMA6D/SLIT3/MAP1B/SEMA3A/GAP43/LAMA2/NEFL/UCHL1/LRRC4C/SLIT2/DSCAML1/SEMA3E/EPHA4/FLRT2/CTNNA2/NRXN3/CCK/CDH11/THY1/CDH2/UNC5C/EFNA5/LRTM1	33	EX	12.7242080501264	BP
GO:0061564	axon development	34/244	490/18903	1.11833306031608e-15	6.08149518199887e-13	5.05957420340898e-13	ROBO2/CNTN5/EPHA6/DCC/DAB1/ROBO1/GRM7/UNC5D/STMN1/NTNG1/SIPA1L1/SEMA6D/SLIT3/MAP1B/SEMA3A/GAP43/LAMA2/NEFL/UCHL1/LRRC4C/SLIT2/DSCAML1/SEMA3E/EPHA4/FLRT2/CTNNA2/NRXN3/CCK/CDH11/THY1/CDH2/UNC5C/EFNA5/LRTM1	34	EX	12.2159896329869	BP
GO:0098742	cell-cell adhesion via plasma-membrane adhesion molecules	26/244	282/18903	4.22439378501699e-15	1.91435445024353e-12	1.59267056912307e-12	ROBO2/PTPRT/CLSTN2/SPARCL1/TENM2/DAB1/ROBO1/UNC5D/PTPRD/KIRREL3/NTNG1/CDH9/TENM4/GPC6/IL1RAPL1/LRRC4C/DSCAML1/GRID2/CDH12/CDH13/TENM3/CDH11/CDH18/CDH2/EFNA5/PCDH11X	26	EX	11.7179776477854	BP
GO:0007416	synapse assembly	21/244	184/18903	3.0308649655514e-14	1.17727454876204e-11	9.79447941499241e-12	CUX2/ROBO2/CNTN5/NRG1/CBLN2/CLSTN2/IL1RAPL2/PTPRD/KIRREL3/NTRK3/GPC6/IL1RAPL1/MAP1B/PCLO/GAP43/GRID2/ASIC2/FLRT2/MEF2C/CDH2/EFNA5	21	EX	10.9291222447963	BP
GO:0050919	negative chemotaxis	12/244	47/18903	5.71901835946537e-13	1.94375136492329e-10	1.6171276913804e-10	ROBO2/NRG1/ROBO1/SEMA6D/SLIT3/SEMA3A/SLIT2/SEMA3E/FLRT2/UNC5C/EFNA5/LRTM1	12	EX	9.71135928866268	BP
GO:0050804	modulation of chemical synaptic transmission	29/244	448/18903	9.53155526871872e-13	2.73959408554444e-10	2.27923876418769e-10	CUX2/CLSTN2/DCC/GRM7/RASGRF2/SYN3/MCTP1/PTPRD/NTNG1/SLC24A2/SIPA1L1/MAP1B/TMEM108/LAMA2/CACNB2/LRRC4C/GRID2/BTBD9/PTK2B/EPHA4/GRIK3/NRGN/MEF2C/CDH11/ERC2/CDH2/PLCB1/CACNA1A/GRIA1	29	EX	9.56231378005091	BP
GO:0099177	regulation of trans-synaptic signaling	29/244	449/18903	1.00757413958972e-12	2.73959408554444e-10	2.27923876418769e-10	CUX2/CLSTN2/DCC/GRM7/RASGRF2/SYN3/MCTP1/PTPRD/NTNG1/SLC24A2/SIPA1L1/MAP1B/TMEM108/LAMA2/CACNB2/LRRC4C/GRID2/BTBD9/PTK2B/EPHA4/GRIK3/NRGN/MEF2C/CDH11/ERC2/CDH2/PLCB1/CACNA1A/GRIA1	29	EX	9.56231378005091	BP
GO:0050807	regulation of synapse organization	20/244	209/18903	3.53568048392519e-12	8.73955930526599e-10	7.27098311957439e-10	CUX2/ROBO2/CBLN2/CLSTN2/IL1RAPL2/PTPRD/NTRK3/TANC2/PPFIA2/GPC6/SIPA1L1/IL1RAPL1/GRID2/ASIC2/EPHA4/FLRT2/CTNNA2/MEF2C/CDH2/EFNA5	20	EX	9.05851046623477	BP
GO:0050803	regulation of synapse structure or activity	20/244	215/18903	5.97489685591566e-12	1.35381204593622e-09	1.12632046871603e-09	CUX2/ROBO2/CBLN2/CLSTN2/IL1RAPL2/PTPRD/NTRK3/TANC2/PPFIA2/GPC6/SIPA1L1/IL1RAPL1/GRID2/ASIC2/EPHA4/FLRT2/CTNNA2/MEF2C/CDH2/EFNA5	20	EX	8.86844162596017	BP
GO:0001764	neuron migration	18/244	177/18903	1.58592354335567e-11	3.31702008798774e-09	2.75963538030067e-09	NRG1/DCC/DAB1/SPOCK1/UNC5D/KIRREL3/NTRK3/NTNG1/MAP1B/SEMA3A/SEMA3E/FLRT2/CTNNA2/ASTN2/MEF2C/CCK/UNC5C/IGSF10	18	EX	8.47925189837023	BP
GO:1901888	regulation of cell junction assembly	19/244	204/18903	2.0133719813961e-11	3.91025601244e-09	3.25318525415054e-09	CUX2/ROBO2/CBLN2/CLSTN2/IL1RAPL2/PTPRD/DLC1/NTRK3/GPC6/IL1RAPL1/FMN1/CNTNAP2/GRID2/ASIC2/FLRT2/MEF2C/THY1/LIMCH1/EFNA5	19	EX	8.40779480752736	BP
GO:0007411	axon guidance	20/244	236/18903	3.29596223121196e-11	5.97448087111021e-09	4.9705423402628e-09	ROBO2/CNTN5/EPHA6/DCC/ROBO1/UNC5D/SEMA6D/SLIT3/SEMA3A/GAP43/LAMA2/SLIT2/DSCAML1/SEMA3E/EPHA4/FLRT2/NRXN3/UNC5C/EFNA5/LRTM1	20	EX	8.22369982504208	BP
GO:0097485	neuron projection guidance	20/244	237/18903	3.55888223769237e-11	6.04787550267847e-09	5.0316039005269e-09	ROBO2/CNTN5/EPHA6/DCC/ROBO1/UNC5D/SEMA6D/SLIT3/SEMA3A/GAP43/LAMA2/SLIT2/DSCAML1/SEMA3E/EPHA4/FLRT2/NRXN3/UNC5C/EFNA5/LRTM1	20	EX	8.21839715749631	BP
GO:0051963	regulation of synapse assembly	14/244	104/18903	6.96401074886681e-11	1.11383207212758e-08	9.26666198099987e-09	CUX2/ROBO2/CBLN2/CLSTN2/IL1RAPL2/PTPRD/NTRK3/GPC6/IL1RAPL1/GRID2/ASIC2/FLRT2/MEF2C/EFNA5	14	EX	7.95318028101665	BP
GO:0050770	regulation of axonogenesis	16/244	156/18903	1.93540436924681e-10	2.92353582221226e-08	2.43227133889555e-08	ROBO2/DCC/DAB1/ROBO1/SIPA1L1/SEMA6D/MAP1B/SEMA3A/NEFL/LRRC4C/SLIT2/SEMA3E/EPHA4/THY1/CDH2/EFNA5	16	EX	7.53409158036482	BP
GO:0016358	dendrite development	18/244	237/18903	1.92841403967443e-09	2.75966198624989e-07	2.29593449931322e-07	CUX2/DCC/DAB1/DGKG/PTPRD/TANC2/PPFIA2/SIPA1L1/IL1RAPL1/MAP1B/SEMA3A/GRIP1/EPHA4/CTNNA2/TNIK/MEF2C/CSMD3/CUX1	18	EX	6.5591441086943	BP
GO:0040013	negative regulation of locomotion	23/244	419/18903	5.90227086588475e-09	7.97566830549051e-07	6.63545467122166e-07	ROBO2/NRG1/PTPRT/ROBO1/MCTP1/DLC1/FRMD5/TMEFF2/SEMA6D/PTPRK/SEMA3A/SLIT2/SEMA3E/STARD13/EPHA4/MEF2C/DACH1/PTPRG/THY1/LIMCH1/TAFA5/MAGI2/PLCB1	23	EX	6.09823291589131	BP
GO:0051960	regulation of nervous system development	24/244	456/18903	6.15994977621554e-09	7.97566830549051e-07	6.63545467122166e-07	CUX2/ROBO2/CBLN2/CLSTN2/DCC/DAB1/ROBO1/PTPRD/NTRK3/TENM4/IL1RAPL1/SEMA6D/MAP1B/SEMA3A/NEFL/SLIT2/SEMA3E/GRID2/ASIC2/EPHA4/FLRT2/THY1/CUX1/EFNA5	24	EX	6.09823291589131	BP
GO:1901890	positive regulation of cell junction assembly	12/244	106/18903	1.23055685382954e-08	1.52085640252841e-06	1.26529506166492e-06	CUX2/CBLN2/CLSTN2/PTPRD/IL1RAPL1/FMN1/CNTNAP2/GRID2/ASIC2/FLRT2/THY1/EFNA5	12	EX	5.81791178958512	BP
GO:0099173	postsynapse organization	14/244	166/18903	3.39776835997224e-08	3.89087784907489e-06	3.23706335443059e-06	CUX2/PTPRD/NTRK3/TANC2/PPFIA2/SIPA1L1/IL1RAPL1/TMEM108/GAP43/NEFL/GRID2/EPHA4/NOS1AP/CDH2	14	EX	5.409952403302	BP
GO:0031346	positive regulation of cell projection organization	20/244	352/18903	3.4343901573298e-08	3.89087784907489e-06	3.23706335443059e-06	CUX2/ROBO2/STMN2/TENM2/ROBO1/PTPRD/ENC1/TOX/NTRK3/IL1RAPL1/MAP1B/NEFL/GRIP1/SLIT2/PTK2B/EPHA4/TENM3/CUX1/MAGI2/EFNA5	20	EX	5.409952403302	BP
GO:0007156	homophilic cell adhesion via plasma membrane adhesion molecules	14/244	170/18903	4.59256842462476e-08	4.99487741862188e-06	4.15554928190257e-06	ROBO2/PTPRT/CLSTN2/ROBO1/KIRREL3/CDH9/DSCAML1/CDH12/CDH13/TENM3/CDH11/CDH18/CDH2/PCDH11X	14	EX	5.30147516550994	BP
GO:0051965	positive regulation of synapse assembly	9/244	63/18903	1.10757568878888e-07	1.15826857608345e-05	9.63635690367327e-06	CUX2/CBLN2/CLSTN2/PTPRD/IL1RAPL1/GRID2/ASIC2/FLRT2/EFNA5	9	EX	4.93619072593953	BP
GO:2000146	negative regulation of cell motility	20/244	383/18903	1.36356355698351e-07	1.31650930350622e-05	1.09528599649053e-05	NRG1/PTPRT/ROBO1/MCTP1/DLC1/FRMD5/TMEFF2/SEMA6D/PTPRK/SLIT2/STARD13/EPHA4/MEF2C/DACH1/PTPRG/THY1/LIMCH1/TAFA5/MAGI2/PLCB1	20	EX	4.88057606747539	BP
GO:2001222	regulation of neuron migration	8/244	47/18903	1.39950316911796e-07	1.31650930350622e-05	1.09528599649053e-05	NRG1/UNC5D/NTNG1/SEMA3A/FLRT2/CTNNA2/UNC5C/IGSF10	8	EX	4.88057606747539	BP
GO:0051962	positive regulation of nervous system development	17/244	279/18903	1.40414747339759e-07	1.31650930350622e-05	1.09528599649053e-05	CUX2/ROBO2/CBLN2/CLSTN2/ROBO1/PTPRD/TENM4/IL1RAPL1/MAP1B/NEFL/SLIT2/GRID2/ASIC2/EPHA4/FLRT2/CUX1/EFNA5	17	EX	4.88057606747539	BP
GO:0099175	regulation of postsynapse organization	10/244	87/18903	1.78930049166466e-07	1.6217026789454e-05	1.34919535318855e-05	CUX2/PTPRD/NTRK3/TANC2/PPFIA2/SIPA1L1/IL1RAPL1/GRID2/EPHA4/CDH2	10	EX	4.79002876586435	BP
GO:0099054	presynapse assembly	8/244	49/18903	1.96294433330721e-07	1.72169214266526e-05	1.43238280892265e-05	CNTN5/CBLN2/IL1RAPL2/PTPRD/NTRK3/GPC6/IL1RAPL1/PCLO	8	EX	4.76404450253077	BP
GO:0021537	telencephalon development	16/244	255/18903	2.22222290683244e-07	1.88819502614919e-05	1.5709069167049e-05	ROBO2/NRG1/DAB1/ROBO1/FOXP2/KIRREL3/CNTNAP2/SEMA3A/TMEM108/NEFL/SLIT2/RARB/NRGN/CDH2/FOXP1/PLCB1	16	EX	4.72395315071267	BP
GO:0007215	glutamate receptor signaling pathway	8/244	52/18903	3.16807792159835e-07	2.53353054965468e-05	2.10780168839469e-05	GRIA4/GRM7/GRID2/PTK2B/GRIK3/GRIA3/PLCB1/GRIA1	8	EX	4.59627385456002	BP
GO:0099172	presynapse organization	8/244	52/18903	3.16807792159835e-07	2.53353054965468e-05	2.10780168839469e-05	CNTN5/CBLN2/IL1RAPL2/PTPRD/NTRK3/GPC6/IL1RAPL1/PCLO	8	EX	4.59627385456002	BP
GO:0030336	negative regulation of cell migration	19/244	368/18903	3.37256403631286e-07	2.62000046135276e-05	2.1797413876801e-05	NRG1/PTPRT/ROBO1/MCTP1/DLC1/TMEFF2/SEMA6D/PTPRK/SLIT2/STARD13/EPHA4/MEF2C/DACH1/PTPRG/THY1/LIMCH1/TAFA5/MAGI2/PLCB1	19	EX	4.58169863220585	BP
GO:0099560	synaptic membrane adhesion	6/244	24/18903	4.81852334455257e-07	3.57930909588663e-05	2.97784992433765e-05	SPARCL1/PTPRD/NTNG1/GPC6/LRRC4C/EFNA5	6	EX	4.4462007959264	BP
GO:0050767	regulation of neurogenesis	19/244	377/18903	4.87070380830472e-07	3.57930909588663e-05	2.97784992433765e-05	CUX2/ROBO2/DCC/DAB1/ROBO1/PTPRD/NTRK3/TENM4/IL1RAPL1/SEMA6D/MAP1B/SEMA3A/NEFL/SLIT2/SEMA3E/EPHA4/THY1/CUX1/EFNA5	19	EX	4.4462007959264	BP
GO:0030900	forebrain development	19/244	383/18903	6.18375174930672e-07	4.42463710693815e-05	3.68113088899173e-05	ROBO2/NRG1/DAB1/ROBO1/FOXP2/TOX/KIRREL3/DLC1/CNTNAP2/SEMA3A/TMEM108/NEFL/SLIT2/SEMA3E/RARB/NRGN/CDH2/FOXP1/PLCB1	19	EX	4.35412234280053	BP
GO:0035235	ionotropic glutamate receptor signaling pathway	6/244	26/18903	8.06582082937188e-07	5.48274170876553e-05	4.56143393745268e-05	GRIA4/GRID2/PTK2B/GRIK3/GRIA3/GRIA1	6	EX	4.26100221319003	BP
GO:1990806	ligand-gated ion channel signaling pathway	6/244	26/18903	8.06582082937188e-07	5.48274170876553e-05	4.56143393745268e-05	GRIA4/GRID2/PTK2B/GRIK3/GRIA3/GRIA1	6	EX	4.26100221319003	BP
GO:0050773	regulation of dendrite development	10/244	103/18903	8.80989854187811e-07	5.72387590226859e-05	4.76204847524252e-05	CUX2/DCC/DGKG/PTPRD/SIPA1L1/IL1RAPL1/EPHA4/TNIK/CSMD3/CUX1	10	EX	4.24230979062578	BP
GO:0042391	regulation of membrane potential	20/244	431/18903	8.84158837422878e-07	5.72387590226859e-05	4.76204847524252e-05	CUX2/KCND2/KCNMB2/GABRG3/KCNH1/KCNQ3/TMEM108/CACNB2/GRID2/PTK2B/ASIC2/DMD/KCNH5/GRIK3/CAMK2D/NOS1AP/MEF2C/SCN1A/GRIA3/GRIA1	20	EX	4.24230979062578	BP
GO:0048813	dendrite morphogenesis	11/244	140/18903	2.07554283359528e-06	0.000131241882896408	0.000109188287622919	CUX2/PTPRD/TANC2/PPFIA2/SIPA1L1/IL1RAPL1/SEMA3A/EPHA4/CTNNA2/TNIK/CUX1	11	EX	3.88192754752057	BP
GO:0010977	negative regulation of neuron projection development	11/244	142/18903	2.38561906088574e-06	0.000147420414239735	0.000122648214398169	STMN2/DCC/DAB1/SPOCK1/SEMA6D/SEMA3A/SLIT2/SEMA3E/EPHA4/PTPRG/THY1	11	EX	3.83144237280133	BP
GO:0015012	heparan sulfate proteoglycan biosynthetic process	6/244	31/18903	2.44375827981354e-06	0.000147657305840289	0.000122845299258931	HS6ST3/HS3ST4/HS3ST2/NDST3/HS3ST5/CSGALNACT1	6	EX	3.83074505999164	BP
GO:0008038	neuron recognition	7/244	48/18903	2.56961251839499e-06	0.000151886444293826	0.000126363782655168	ROBO2/ROBO1/CNTNAP2/GAP43/DSCAML1/EPHA4/NTM	7	EX	3.81848098473559	BP
GO:0007157	heterophilic cell-cell adhesion via plasma membrane cell adhesion molecules	7/244	51/18903	3.90966117485926e-06	0.000226178058179624	0.000188171598315175	TENM2/PTPRD/TENM4/IL1RAPL1/GRID2/TENM3/CDH2	7	EX	3.64554952882576	BP
GO:0099084	postsynaptic specialization organization	6/244	34/18903	4.32149217624345e-06	0.000235002744544119	0.000195513403931519	PTPRD/NTRK3/TMEM108/GAP43/GRID2/CDH2	6	EX	3.62892706567122	BP
GO:0099174	regulation of presynapse organization	6/244	34/18903	4.32149217624345e-06	0.000235002744544119	0.000195513403931519	CBLN2/IL1RAPL2/PTPRD/NTRK3/GPC6/IL1RAPL1	6	EX	3.62892706567122	BP
GO:1905606	regulation of presynapse assembly	6/244	34/18903	4.32149217624345e-06	0.000235002744544119	0.000195513403931519	CBLN2/IL1RAPL2/PTPRD/NTRK3/GPC6/IL1RAPL1	6	EX	3.62892706567122	BP
GO:0009187	cyclic nucleotide metabolic process	6/244	40/18903	1.1560352099064e-05	0.00060447302610298	0.000502898717831751	PDE8B/RORA/PDE10A/PDE7B/GUCY1A2/PDE4B	6	EX	3.21862307425069	BP
GO:0030201	heparan sulfate proteoglycan metabolic process	6/244	40/18903	1.1560352099064e-05	0.00060447302610298	0.000502898717831751	HS6ST3/HS3ST4/HS3ST2/NDST3/HS3ST5/CSGALNACT1	6	EX	3.21862307425069	BP
GO:0099150	regulation of postsynaptic specialization assembly	4/244	12/18903	1.2360024710279e-05	0.000634092588438654	0.00052754107452611	PTPRD/NTRK3/GAP43/GRID2	4	EX	3.19784732301396	BP
GO:0019932	second-messenger-mediated signaling	15/244	314/18903	1.51575049483968e-05	0.000763208443605386	0.000634960587409448	NRG1/MCTP1/PEX5L/CALM2/SGCD/CHRM3/PTK2B/DMD/CDH13/CAMK2D/NOS1AP/PDE10A/RCAN2/PDE7B/GUCY1A2	15	EX	3.11735683354644	BP
GO:0048167	regulation of synaptic plasticity	12/244	207/18903	1.65834146003889e-05	0.000812934438537796	0.000676330736306972	RASGRF2/MCTP1/SLC24A2/SIPA1L1/MAP1B/GRID2/PTK2B/EPHA4/NRGN/MEF2C/ERC2/GRIA1	12	EX	3.0899444779353	BP
GO:0021953	central nervous system neuron differentiation	11/244	174/18903	1.67430410290977e-05	0.000812934438537796	0.000676330736306972	DCC/SPOCK1/TOX/RORA/SLIT2/SEMA3E/GRID2/EPHA4/MDGA2/LMO4/CDH11	11	EX	3.0899444779353	BP
GO:0009214	cyclic nucleotide catabolic process	4/244	13/18903	1.76725538234026e-05	0.000819238937197771	0.000681575840977917	PDE8B/PDE10A/PDE7B/PDE4B	4	EX	3.08658941451245	BP
GO:1905874	regulation of postsynaptic density organization	4/244	13/18903	1.76725538234026e-05	0.000819238937197771	0.000681575840977917	PTPRD/NTRK3/GRID2/CDH2	4	EX	3.08658941451245	BP
GO:0016339	calcium-dependent cell-cell adhesion via plasma membrane cell adhesion molecules	6/244	43/18903	1.77767919436074e-05	0.000819238937197771	0.000681575840977917	CDH9/CDH12/CDH13/CDH11/CDH18/CDH2	6	EX	3.08658941451245	BP
GO:0060078	regulation of postsynaptic membrane potential	10/244	145/18903	1.91915832726635e-05	0.000869698581972868	0.000723556358823752	CUX2/KCND2/GABRG3/TMEM108/GRID2/PTK2B/GRIK3/MEF2C/GRIA3/GRIA1	10	EX	3.06063123803372	BP
GO:0048814	regulation of dendrite morphogenesis	7/244	66/18903	2.23135323565046e-05	0.000994598270120265	0.000827468180053986	CUX2/PTPRD/SIPA1L1/IL1RAPL1/EPHA4/TNIK/CUX1	7	EX	3.0023523004606	BP
GO:0044089	positive regulation of cellular component biogenesis	19/244	498/18903	2.70548911025158e-05	0.00118648788560872	0.000987113089631687	CUX2/NRG1/CBLN2/CLSTN2/TENM2/PTPRD/PRKCA/IL1RAPL1/FMN1/CNTNAP2/MAP1B/CLU/GRID2/PTK2B/ASIC2/FLRT2/THY1/LIMCH1/EFNA5	19	EX	2.92573669169877	BP
GO:0099068	postsynapse assembly	5/244	29/18903	3.17083205439741e-05	0.0013684908501439	0.00113853267918129	PTPRD/NTRK3/GAP43/GRID2/CDH2	5	EX	2.86375810197713	BP
GO:0097106	postsynaptic density organization	5/244	31/18903	4.4422276957794e-05	0.00188725267262878	0.00157012291418256	PTPRD/NTRK3/TMEM108/GRID2/CDH2	5	EX	2.72416995093085	BP
GO:0031345	negative regulation of cell projection organization	11/244	194/18903	4.57435419148042e-05	0.00191348754563619	0.00159194933724557	STMN2/DCC/DAB1/SPOCK1/SEMA6D/SEMA3A/SLIT2/SEMA3E/EPHA4/PTPRG/THY1	11	EX	2.71817436013354	BP
GO:0050769	positive regulation of neurogenesis	12/244	231/18903	4.87804594743083e-05	0.00200960711076734	0.00167191718357717	CUX2/ROBO2/ROBO1/PTPRD/TENM4/IL1RAPL1/MAP1B/NEFL/SLIT2/EPHA4/CUX1/EFNA5	12	EX	2.6968888412383	BP
GO:0007611	learning or memory	13/244	273/18903	5.82179701031412e-05	0.00236260687627524	0.00196559965045798	CUX2/TAFA2/PDE8B/MEIS2/CNTNAP2/BTBD9/CSMD1/NRXN3/NRGN/CAMK2N1/MEF2C/PLCB1/GRIA1	13	EX	2.62660853637353	BP
GO:0021543	pallium development	10/244	174/18903	9.05749934326036e-05	0.00362166775210661	0.00301309072579977	DAB1/ROBO1/FOXP2/KIRREL3/CNTNAP2/TMEM108/NEFL/SLIT2/CDH2/PLCB1	10	EX	2.44109139390191	BP
GO:0050775	positive regulation of dendrite morphogenesis	5/244	36/18903	9.35144934373342e-05	0.0036850131544364	0.00306579170704548	CUX2/PTPRD/IL1RAPL1/EPHA4/CUX1	5	EX	2.43356095749585	BP
GO:0031589	cell-substrate adhesion	15/244	369/18903	9.59401710015157e-05	0.00372659035647316	0.00310038236815424	SPOCK1/DLC1/NTNG1/PPFIA2/TMEFF2/FMN1/PTPRK/EDIL3/SEMA3E/PTK2B/CDH13/ATRNL1/THY1/LIMCH1/EFNA5	15	EX	2.42868834421987	BP
GO:0048846	axon extension involved in axon guidance	5/244	37/18903	0.000106996125854665	0.00404058980831716	0.00336161804768532	SEMA6D/SLIT3/SEMA3A/SLIT2/SEMA3E	5	EX	2.39355523592866	BP
GO:1902284	neuron projection extension involved in neuron projection guidance	5/244	37/18903	0.000106996125854665	0.00404058980831716	0.00336161804768532	SEMA6D/SLIT3/SEMA3A/SLIT2/SEMA3E	5	EX	2.39355523592866	BP
GO:0098698	postsynaptic specialization assembly	4/244	20/18903	0.000111529600866307	0.00415409568158205	0.00345605064544621	PTPRD/NTRK3/GAP43/GRID2	4	EX	2.38152350454995	BP
GO:0048041	focal adhesion assembly	7/244	85/18903	0.000114904967374417	0.00422198116609513	0.00351252880352236	DLC1/FMN1/PTPRK/PTK2B/THY1/LIMCH1/EFNA5	7	EX	2.3744837083754	BP
GO:0021756	striatum development	4/244	21/18903	0.000136380965010735	0.00494426458485584	0.00411344131660448	FOXP2/CNTNAP2/RARB/FOXP1	4	EX	2.30589829668375	BP
GO:0021987	cerebral cortex development	8/244	117/18903	0.000139754898581533	0.00499991538477879	0.00415974067938662	DAB1/ROBO1/FOXP2/CNTNAP2/NEFL/SLIT2/CDH2/PLCB1	8	EX	2.3010373453109	BP
GO:0030166	proteoglycan biosynthetic process	6/244	62/18903	0.000146119479355341	0.00515972551126197	0.00429269666622868	HS6ST3/HS3ST4/HS3ST2/NDST3/HS3ST5/CSGALNACT1	6	EX	2.28737340149586	BP
GO:0070588	calcium ion transmembrane transport	14/244	345/18903	0.000166762936459547	0.00581318492607063	0.00483635020852317	SLC24A2/RYR3/CALM2/CACNB2/PTK2B/DMD/CAMK2D/ATP2B1/NOS1AP/CACNA2D3/THY1/TRPM3/CACNA1A/PDE4B	14	EX	2.23558586126956	BP
GO:0050905	neuromuscular process	9/244	154/18903	0.00017917985524936	0.00616696235978495	0.0051306796659677	PDE8B/KCNH1/NEFL/UCHL1/GRID2/CSMD1/DMD/CTNNA2/SCN1A	9	EX	2.20992870229326	BP
GO:0010720	positive regulation of cell development	13/244	307/18903	0.000188109257061842	0.00638158568645395	0.00530923816425913	CUX2/ROBO2/ROBO1/PTPRD/TENM4/IL1RAPL1/MAP1B/RFX3/NEFL/SLIT2/EPHA4/CUX1/EFNA5	13	EX	2.19507139505439	BP
GO:0050771	negative regulation of axonogenesis	6/244	65/18903	0.000190109761163211	0.00638158568645395	0.00530923816425913	DCC/DAB1/SEMA6D/SEMA3A/SEMA3E/THY1	6	EX	2.19507139505439	BP
GO:0046058	cAMP metabolic process	4/244	23/18903	0.000197728833055456	0.00655091320052313	0.00545011225796024	PDE8B/PDE10A/PDE7B/PDE4B	4	EX	2.18369815492367	BP
GO:0048588	developmental cell growth	11/244	229/18903	0.000199972708953078	0.00655091320052313	0.00545011225796024	DCC/SEMA6D/SLIT3/MAP1B/SEMA3A/TMEM108/SLIT2/SEMA3E/SORBS2/FOXP1/EFNA5	11	EX	2.18369815492367	BP
GO:0001952	regulation of cell-matrix adhesion	8/244	125/18903	0.000220695603619325	0.00704580292714289	0.00586184181120383	DLC1/FMN1/SEMA3E/PTK2B/CDH13/THY1/LIMCH1/EFNA5	8	EX	2.15206950830938	BP
GO:0060412	ventricular septum morphogenesis	5/244	43/18903	0.000221860977132066	0.00704580292714289	0.00586184181120383	ROBO2/ROBO1/SLIT3/SLIT2/ZFPM2	5	EX	2.15206950830938	BP
GO:0007044	cell-substrate junction assembly	7/244	95/18903	0.000230672303961381	0.00704580292714289	0.00586184181120383	DLC1/FMN1/PTPRK/PTK2B/THY1/LIMCH1/EFNA5	7	EX	2.15206950830938	BP
GO:0060560	developmental growth involved in morphogenesis	11/244	233/18903	0.000232274906815391	0.00704580292714289	0.00586184181120383	DCC/SEMA6D/SLIT3/FMN1/MAP1B/SEMA3A/TMEM108/SLIT2/SEMA3E/MAGI2/EFNA5	11	EX	2.15206950830938	BP
GO:0003231	cardiac ventricle development	8/244	126/18903	0.000233075534849105	0.00704580292714289	0.00586184181120383	ROBO2/NRG1/ROBO1/SLIT3/SLIT2/ZFPM2/LMO4/MEF2C	8	EX	2.15206950830938	BP
GO:0050890	cognition	13/244	314/18903	0.000234300951791069	0.00704580292714289	0.00586184181120383	CUX2/TAFA2/PDE8B/MEIS2/CNTNAP2/BTBD9/CSMD1/NRXN3/NRGN/CAMK2N1/MEF2C/PLCB1/GRIA1	13	EX	2.15206950830938	BP
GO:0038007	netrin-activated signaling pathway	3/244	10/18903	0.000238401570171808	0.00704580292714289	0.00586184181120383	DCC/UNC5D/UNC5C	3	EX	2.15206950830938	BP
GO:0070099	regulation of chemokine-mediated signaling pathway	3/244	10/18903	0.000238401570171808	0.00704580292714289	0.00586184181120383	ROBO1/SLIT3/SLIT2	3	EX	2.15206950830938	BP
GO:0099151	regulation of postsynaptic density assembly	3/244	10/18903	0.000238401570171808	0.00704580292714289	0.00586184181120383	PTPRD/NTRK3/GRID2	3	EX	2.15206950830938	BP
GO:0061001	regulation of dendritic spine morphogenesis	5/244	44/18903	0.000247694049516942	0.00724172172727489	0.00602483885016308	CUX2/TANC2/PPFIA2/SIPA1L1/EPHA4	5	EX	2.14015816753764	BP
GO:0050922	negative regulation of chemotaxis	6/244	69/18903	0.000264325052674049	0.00764574274702913	0.0063609690727495	ROBO2/ROBO1/SEMA6D/SEMA3A/SLIT2/SEMA3E	6	EX	2.11658031858814	BP
GO:0032970	regulation of actin filament-based process	15/244	406/18903	0.000271043569166036	0.00775755225855211	0.00645399036163779	STMN1/DLC1/TMSB10/NTRK3/TMEFF2/FMN1/SLIT2/SEMA3E/PTK2B/CAMK2D/CTNNA2/CIT/LIMCH1/EFNA5/PDE4B	15	EX	2.11027529012029	BP
GO:0001964	startle response	4/244	25/18903	0.00027680311409993	0.00783987153372615	0.00652247688816612	KCNH1/GRID2/CSMD1/CTNNA2	4	EX	2.10569105372512	BP
GO:0051494	negative regulation of cytoskeleton organization	9/244	165/18903	0.000299835787667268	0.00840467532646703	0.00699237230273423	STMN2/IQCJ-SCHIP1/STMN1/DLC1/TMSB10/TMEFF2/MAP1B/SLIT2/CTNNA2	9	EX	2.07547905874411	BP
GO:0021889	olfactory bulb interneuron differentiation	3/244	11/18903	0.000324680525154316	0.00900822803974066	0.00749450535506579	ROBO2/ROBO1/SLIT2	3	EX	2.04536062836002	BP
GO:0150115	cell-substrate junction organization	7/244	101/18903	0.000336339766214545	0.00923745277108432	0.00768521167033554	DLC1/FMN1/PTPRK/PTK2B/THY1/LIMCH1/EFNA5	7	EX	2.03444776903662	BP
GO:1902904	negative regulation of supramolecular fiber organization	9/244	169/18903	0.000357716457833229	0.0097263104884855	0.00809192281982746	STMN2/STMN1/DLC1/TMSB10/TMEFF2/MAP1B/CLU/SLIT2/CTNNA2	9	EX	2.01205187076582	BP
GO:0021544	subpallium development	4/244	27/18903	0.000376325622164652	0.0101221492085982	0.00842124567827862	FOXP2/CNTNAP2/RARB/FOXP1	4	EX	1.99472726513104	BP
GO:0006813	potassium ion transport	11/244	247/18903	0.000382290017776427	0.0101221492085982	0.00842124567827862	DPP10/KCND2/KCNMB2/KCNH1/KCNQ3/SLC24A2/KCNIP4/PTK2B/KCNH5/NOS1AP/RGS7	11	EX	1.99472726513104	BP
GO:0019722	calcium-mediated signaling	10/244	208/18903	0.000385375575630586	0.0101221492085982	0.00842124567827862	NRG1/MCTP1/CALM2/SGCD/CHRM3/PTK2B/DMD/CDH13/CAMK2D/RCAN2	10	EX	1.99472726513104	BP
GO:0003281	ventricular septum development	6/244	74/18903	0.000387165692421558	0.0101221492085982	0.00842124567827862	ROBO2/ROBO1/SLIT3/SLIT2/ZFPM2/LMO4	6	EX	1.99472726513104	BP
GO:0070252	actin-mediated cell contraction	7/244	104/18903	0.00040207596277919	0.0104118527885392	0.0086622681104008	CACNB2/SGCD/CAMK2D/NOS1AP/SCN1A/LIMCH1/PDE4B	7	EX	1.98247198093709	BP
GO:0009261	ribonucleotide catabolic process	5/244	49/18903	0.000412724011839402	0.010586760265956	0.00880778452276937	PDE8B/PDE10A/PDE7B/DPYD/PDE4B	5	EX	1.97523692127866	BP
GO:0060047	heart contraction	11/244	250/18903	0.000423276453154772	0.0107559689357741	0.00894855974254406	SGCZ/CALM2/RPS6KA2/CACNB2/SGCD/DMD/CAMK2D/ATP2B1/NOS1AP/SCN1A/PDE4B	11	EX	1.96835046072927	BP
GO:0021952	central nervous system projection neuron axonogenesis	4/244	28/18903	0.000434626702814381	0.0109421296754843	0.00910343844393865	DCC/SLIT2/EPHA4/CDH11	4	EX	1.96089814269202	BP
GO:0086003	cardiac muscle cell contraction	6/244	76/18903	0.00044722515271848	0.0111560109196472	0.00928137955762447	CACNB2/SGCD/CAMK2D/NOS1AP/SCN1A/PDE4B	6	EX	1.95249106931275	BP
GO:0060048	cardiac muscle contraction	8/244	140/18903	0.000474960675812809	0.0117401643412275	0.00976737313226532	CALM2/CACNB2/SGCD/DMD/CAMK2D/NOS1AP/SCN1A/PDE4B	8	EX	1.93032582370265	BP
GO:0034332	adherens junction organization	5/244	51/18903	0.000497897718618868	0.012196251323646	0.0101468202684869	CDH9/CDH12/EPHA4/CDH11/CDH18	5	EX	1.91377363486848	BP
GO:0050772	positive regulation of axonogenesis	6/244	78/18903	0.000514311795842113	0.0124858372579884	0.0103877448239164	ROBO2/ROBO1/MAP1B/NEFL/SLIT2/EFNA5	6	EX	1.90358233001807	BP
GO:0048013	ephrin receptor signaling pathway	5/244	52/18903	0.00054513357735392	0.0131169751931443	0.0109128277385522	EPHA6/NTRK3/SIPA1L1/EPHA4/EFNA5	5	EX	1.88216630279427	BP
GO:1904889	regulation of excitatory synapse assembly	3/244	13/18903	0.000552121800079338	0.0131685892492607	0.0109557686830148	PTPRD/NTRK3/GRID2	3	EX	1.88046074850659	BP
GO:0060292	long-term synaptic depression	4/244	30/18903	0.000570084735645166	0.0134787860540801	0.0112138407039035	SLC24A2/GRID2/PTK2B/GRIA1	4	EX	1.87034922009705	BP
GO:0003015	heart process	11/244	261/18903	0.000606499597425836	0.0142161414258694	0.0118272925124149	SGCZ/CALM2/RPS6KA2/CACNB2/SGCD/DMD/CAMK2D/ATP2B1/NOS1AP/SCN1A/PDE4B	11	EX	1.84721826470689	BP
GO:1904062	regulation of cation transmembrane transport	14/244	394/18903	0.000634678268764658	0.0147494889980436	0.0122710175400382	DPP10/RASGRF2/CALM2/CACNB2/KCNIP4/NDUFA4/PTK2B/DMD/CAMK2D/NOS1AP/RGS7/MEF2C/THY1/PDE4B	14	EX	1.83122302573153	BP
GO:0010810	regulation of cell-substrate adhesion	10/244	222/18903	0.000641181324872788	0.0147743391722806	0.0122916919460448	SPOCK1/DLC1/FMN1/EDIL3/SEMA3E/PTK2B/CDH13/THY1/LIMCH1/EFNA5	10	EX	1.83049193516754	BP
GO:0072523	purine-containing compound catabolic process	5/244	54/18903	0.000649611855823022	0.0148428120670823	0.0123486588072859	PDE8B/PDE10A/PDE7B/DPYD/PDE4B	5	EX	1.82848381135342	BP
GO:0051592	response to calcium ion	8/244	147/18903	0.000656208083346542	0.0148685814884937	0.0123700979922081	KCNMB2/KCNH1/RYR3/CALM2/CPNE4/PTK2B/CAMK2D/MEF2C	8	EX	1.82773046262165	BP
GO:0071805	potassium ion transmembrane transport	10/244	223/18903	0.000663833360020906	0.0149170488090648	0.0124104209715957	DPP10/KCND2/KCNMB2/KCNH1/KCNQ3/SLC24A2/KCNIP4/KCNH5/NOS1AP/RGS7	10	EX	1.82631708924366	BP
GO:0097091	synaptic vesicle clustering	3/244	14/18903	0.000696021082914321	0.0153860270280003	0.0128005931295069	SYN3/PCLO/CDH2	3	EX	1.81287350899036	BP
GO:1901841	regulation of high voltage-gated calcium channel activity	3/244	14/18903	0.000696021082914321	0.0153860270280003	0.0128005931295069	CACNB2/NOS1AP/PDE4B	3	EX	1.81287350899036	BP
GO:0003179	heart valve morphogenesis	5/244	55/18903	0.00070714426097367	0.0155058487547372	0.0129002802787132	ROBO2/ROBO1/SLIT3/SLIT2/MEF2C	5	EX	1.80950445648823	BP
GO:0003180	aortic valve morphogenesis	4/244	32/18903	0.000733083945192725	0.0158194860871351	0.0131612146885477	ROBO2/ROBO1/SLIT3/SLIT2	4	EX	1.80080762912827	BP
GO:0007628	adult walking behavior	4/244	32/18903	0.000733083945192725	0.0158194860871351	0.0131612146885477	DAB1/UCHL1/EPHA4/SCN1A	4	EX	1.80080762912827	BP
GO:0007612	learning	8/244	150/18903	0.000749262426946753	0.0160412955816395	0.0133457518069504	TAFA2/PDE8B/MEIS2/CNTNAP2/CSMD1/NRXN3/NRGN/PLCB1	8	EX	1.79476055866816	BP
GO:0022604	regulation of cell morphogenesis	12/244	312/18903	0.000777427371068867	0.0162421559122531	0.0135128600125556	CUX2/PTPRD/DLC1/NTNG1/IL1RAPL1/GRIP1/SEMA3E/PTK2B/EPHA4/FMNL2/CUX1/EFNA5	12	EX	1.78935632493154	BP
GO:0007269	neurotransmitter secretion	8/244	151/18903	0.000782538589372988	0.0162421559122531	0.0135128600125556	SYN3/MCTP1/CADPS/PCLO/CACNB2/RPH3A/MEF2C/ERC2	8	EX	1.78935632493154	BP
GO:0051961	negative regulation of nervous system development	8/244	151/18903	0.000782538589372988	0.0162421559122531	0.0135128600125556	ROBO2/DCC/DAB1/NTRK3/SEMA6D/SEMA3A/SEMA3E/THY1	8	EX	1.78935632493154	BP
GO:0099643	signal release from synapse	8/244	151/18903	0.000782538589372988	0.0162421559122531	0.0135128600125556	SYN3/MCTP1/CADPS/PCLO/CACNB2/RPH3A/MEF2C/ERC2	8	EX	1.78935632493154	BP
GO:0007043	cell-cell junction assembly	8/244	152/18903	0.00081699319382485	0.0167567203320651	0.0139409581671311	CDH9/PRKCA/CNTNAP2/CDH12/CDH11/TLN2/CDH18/CDH2	8	EX	1.77581097860941	BP
GO:0021772	olfactory bulb development	4/244	33/18903	0.000825818508457788	0.0167567203320651	0.0139409581671311	ROBO2/ROBO1/SEMA3A/SLIT2	4	EX	1.77581097860941	BP
GO:0090659	walking behavior	4/244	33/18903	0.000825818508457788	0.0167567203320651	0.0139409581671311	DAB1/UCHL1/EPHA4/SCN1A	4	EX	1.77581097860941	BP
GO:0060997	dendritic spine morphogenesis	5/244	58/18903	0.000902696817036784	0.0181809825594298	0.0151258905248503	CUX2/TANC2/PPFIA2/SIPA1L1/EPHA4	5	EX	1.7403826497935	BP
GO:0042692	muscle cell differentiation	14/244	409/18903	0.000911227076091982	0.0182178413227507	0.0151565556232327	NRG1/SGCZ/RORA/KCNH1/HDAC9/LAMA2/UCHL1/SGCD/SORBS2/DMD/RARB/MEF2C/CDH2/FOXP1	14	EX	1.73950308494583	BP
GO:0007613	memory	7/244	120/18903	0.000946325918618208	0.0187814611147658	0.0156254659939342	CUX2/TAFA2/BTBD9/CSMD1/CAMK2N1/PLCB1/GRIA1	7	EX	1.72627062456209	BP
GO:0032956	regulation of actin cytoskeleton organization	13/244	365/18903	0.000964525840953649	0.0190039547938621	0.0158105723280655	STMN1/DLC1/TMSB10/NTRK3/TMEFF2/FMN1/SLIT2/SEMA3E/PTK2B/CTNNA2/CIT/LIMCH1/EFNA5	13	EX	1.72115601134058	BP
GO:0009101	glycoprotein biosynthetic process	12/244	321/18903	0.000994222321843088	0.0194481330438227	0.0161801118488512	HS6ST3/GALNTL6/HS3ST4/HS3ST2/NDST3/ST6GALNAC5/TMTC2/MGAT4C/HS3ST5/TMTC1/PLCB1/CSGALNACT1	12	EX	1.71112208316511	BP
GO:0010976	positive regulation of neuron projection development	8/244	157/18903	0.00100801858645744	0.0195771609755556	0.0162874582127597	CUX2/STMN2/ENC1/TOX/NTRK3/PTK2B/TENM3/MAGI2	8	EX	1.70825028812261	BP
GO:0048678	response to axon injury	6/244	89/18903	0.00103456392202929	0.0198291884479063	0.0164971355469506	NTRK3/MAP1B/GAP43/NEFL/EPHA4/THY1	6	EX	1.70269505986471	BP
GO:0021988	olfactory lobe development	4/244	35/18903	0.00103558100757731	0.0198291884479063	0.0164971355469506	ROBO2/ROBO1/SEMA3A/SLIT2	4	EX	1.70269505986471	BP
GO:0046068	cGMP metabolic process	3/244	16/18903	0.00105056057721867	0.0198366264545663	0.0165033236874482	RORA/PDE10A/GUCY1A2	3	EX	1.70253218484023	BP
GO:0099170	postsynaptic modulation of chemical synaptic transmission	3/244	16/18903	0.00105056057721867	0.0198366264545663	0.0165033236874482	DCC/NRGN/PLCB1	3	EX	1.70253218484023	BP
GO:2001257	regulation of cation channel activity	9/244	197/18903	0.00107530435353499	0.0201638106018044	0.0167755285353662	RASGRF2/CALM2/CACNB2/PTK2B/DMD/CAMK2D/NOS1AP/MEF2C/PDE4B	9	EX	1.69542739053252	BP
GO:0007160	cell-matrix adhesion	10/244	238/18903	0.0010909622346885	0.0202851650200376	0.0168764908259851	DLC1/PPFIA2/FMN1/PTPRK/SEMA3E/PTK2B/CDH13/THY1/LIMCH1/EFNA5	10	EX	1.69282145495496	BP
GO:0006029	proteoglycan metabolic process	6/244	90/18903	0.00109669704227493	0.0202851650200376	0.0168764908259851	HS6ST3/HS3ST4/HS3ST2/NDST3/HS3ST5/CSGALNACT1	6	EX	1.69282145495496	BP
GO:0032412	regulation of ion transmembrane transporter activity	11/244	281/18903	0.00110874547326537	0.0203694523095172	0.0169466146660547	RASGRF2/CALM2/CACNB2/CHRM3/NDUFA4/PTK2B/DMD/CAMK2D/NOS1AP/MEF2C/PDE4B	11	EX	1.69102064808144	BP
GO:0031102	neuron projection regeneration	5/244	62/18903	0.00122270932725586	0.0221655963301101	0.0184409386242645	MAP1B/GAP43/NEFL/EPHA4/THY1	5	EX	1.65432058020528	BP
GO:0060996	dendritic spine development	6/244	92/18903	0.00122951544677061	0.0221655963301101	0.0184409386242645	CUX2/TANC2/PPFIA2/SIPA1L1/EPHA4/MEF2C	6	EX	1.65432058020528	BP
GO:0003206	cardiac chamber morphogenesis	7/244	126/18903	0.00125855418681347	0.0221655963301101	0.0184409386242645	ROBO2/NRG1/ROBO1/SLIT3/SLIT2/ZFPM2/MEF2C	7	EX	1.65432058020528	BP
GO:0003184	pulmonary valve morphogenesis	3/244	17/18903	0.00126357757674405	0.0221655963301101	0.0184409386242645	ROBO2/ROBO1/SLIT2	3	EX	1.65432058020528	BP
GO:0051412	response to corticosterone	3/244	17/18903	0.00126357757674405	0.0221655963301101	0.0184409386242645	NTRK3/NEFL/ATP2B1	3	EX	1.65432058020528	BP
GO:0097107	postsynaptic density assembly	3/244	17/18903	0.00126357757674405	0.0221655963301101	0.0184409386242645	PTPRD/NTRK3/GRID2	3	EX	1.65432058020528	BP
GO:1902514	regulation of calcium ion transmembrane transport via high voltage-gated calcium channel	3/244	17/18903	0.00126357757674405	0.0221655963301101	0.0184409386242645	CACNB2/CAMK2D/NOS1AP	3	EX	1.65432058020528	BP
GO:0003176	aortic valve development	4/244	37/18903	0.00128016880014664	0.0221705666726033	0.0184450737614155	ROBO2/ROBO1/SLIT3/SLIT2	4	EX	1.6542232063154	BP
GO:0021955	central nervous system neuron axonogenesis	4/244	37/18903	0.00128016880014664	0.0221705666726033	0.0184450737614155	DCC/SLIT2/EPHA4/CDH11	4	EX	1.6542232063154	BP
GO:0045666	positive regulation of neuron differentiation	6/244	93/18903	0.00130037031207649	0.0223778916363036	0.0186175602974841	DAB1/PCP4/MAP1B/VWC2L/MEF2C/BRINP3	6	EX	1.65018083352941	BP
GO:0051893	regulation of focal adhesion assembly	5/244	64/18903	0.00141094478849275	0.0239772429994487	0.0199481602004666	DLC1/FMN1/THY1/LIMCH1/EFNA5	5	EX	1.62020075530562	BP
GO:0090109	regulation of cell-substrate junction assembly	5/244	64/18903	0.00141094478849275	0.0239772429994487	0.0199481602004666	DLC1/FMN1/THY1/LIMCH1/EFNA5	5	EX	1.62020075530562	BP
GO:0022898	regulation of transmembrane transporter activity	11/244	291/18903	0.00146633729501525	0.0247637956841395	0.0206025423144019	RASGRF2/CALM2/CACNB2/CHRM3/NDUFA4/PTK2B/DMD/CAMK2D/NOS1AP/MEF2C/PDE4B	11	EX	1.60618278782893	BP
GO:0003205	cardiac chamber development	8/244	167/18903	0.00149684896287671	0.0250534355870335	0.020843511769627	ROBO2/NRG1/ROBO1/SLIT3/SLIT2/ZFPM2/LMO4/MEF2C	8	EX	1.60113271074752	BP
GO:0003128	heart field specification	3/244	18/18903	0.00150191614589425	0.0250534355870335	0.020843511769627	ROBO2/ROBO1/MEF2C	3	EX	1.60113271074752	BP
GO:0003170	heart valve development	5/244	65/18903	0.00151268104077021	0.0250746745343529	0.0208611817712876	ROBO2/ROBO1/SLIT3/SLIT2/MEF2C	5	EX	1.60076469535049	BP
GO:1902903	regulation of supramolecular fiber organization	13/244	384/18903	0.00152163343073491	0.0250746745343529	0.0208611817712876	STMN2/STMN1/DLC1/TMSB10/TMEFF2/FMN1/MAP1B/CLU/SLIT2/PTK2B/CTNNA2/CIT/LIMCH1	13	EX	1.60076469535049	BP
GO:0014033	neural crest cell differentiation	6/244	96/18903	0.00153175448174598	0.0250894002160683	0.020873432982068	NRG1/SEMA6D/SEMA3A/SEMA3E/MEF2C/CDH2	6	EX	1.60050972074858	BP
GO:0045216	cell-cell junction organization	9/244	208/18903	0.00156815391544195	0.0255317993777645	0.0212414923686402	CDH9/PRKCA/CNTNAP2/CDH12/EPHA4/CDH11/TLN2/CDH18/CDH2	9	EX	1.59291857680185	BP
GO:0035637	multicellular organismal signaling	8/244	170/18903	0.00167529907714996	0.0269534804187618	0.0224242772768313	KCND2/KCNMB2/CNTNAP2/CALM2/CACNB2/CAMK2D/ATP2B1/SCN1A	8	EX	1.56938514776595	BP
GO:0050806	positive regulation of synaptic transmission	8/244	170/18903	0.00167529907714996	0.0269534804187618	0.0224242772768313	CLSTN2/RASGRF2/SLC24A2/LAMA2/CACNB2/PTK2B/EPHA4/NRGN	8	EX	1.56938514776595	BP
GO:0061577	calcium ion transmembrane transport via high voltage-gated calcium channel	3/244	19/18903	0.00176662529700047	0.0282556128384958	0.0235076022492509	CACNB2/CAMK2D/NOS1AP	3	EX	1.54889526881235	BP
GO:0030048	actin filament-based movement	7/244	134/18903	0.00179419725860903	0.0285287856500465	0.0237348717066839	CACNB2/SGCD/CAMK2D/NOS1AP/SCN1A/LIMCH1/PDE4B	7	EX	1.54471671403195	BP
GO:0006816	calcium ion transport	14/244	440/18903	0.00181256811106306	0.0286533296161655	0.0238384875806274	SLC24A2/RYR3/CALM2/CACNB2/PTK2B/DMD/CAMK2D/ATP2B1/NOS1AP/CACNA2D3/THY1/TRPM3/CACNA1A/PDE4B	14	EX	1.54282490424084	BP
GO:0014912	negative regulation of smooth muscle cell migration	4/244	41/18903	0.00188545502075059	0.0293261322646561	0.0243982339624653	SEMA6D/SLIT2/MEF2C/TAFA5	4	EX	1.53274521103514	BP
GO:1905314	semi-lunar valve development	4/244	41/18903	0.00188545502075059	0.0293261322646561	0.0243982339624653	ROBO2/ROBO1/SLIT3/SLIT2	4	EX	1.53274521103514	BP
GO:0010769	regulation of cell morphogenesis involved in differentiation	6/244	100/18903	0.00188748552641222	0.0293261322646561	0.0243982339624653	CUX2/PTPRD/IL1RAPL1/EPHA4/CUX1/EFNA5	6	EX	1.53274521103514	BP
GO:0016049	cell growth	15/244	493/18903	0.00194395712068556	0.0300319284724093	0.0249854297389549	DCC/SPOCK1/SEMA6D/SLIT3/MAP1B/SEMA3A/TMEM108/MEG3/SLIT2/SEMA3E/SORBS2/PTK2B/CAMK2D/FOXP1/EFNA5	15	EX	1.52241677908857	BP
GO:0150116	regulation of cell-substrate junction organization	5/244	69/18903	0.00197422701606662	0.0303272500377691	0.0252311261226712	DLC1/FMN1/THY1/LIMCH1/EFNA5	5	EX	1.51816696811228	BP
GO:0035249	synaptic transmission, glutamatergic	6/244	102/18903	0.00208721750296266	0.031704717265673	0.0263771268089783	GRM7/GRID2/PTK2B/GRIK3/MEF2C/CDH2	6	EX	1.49887611538368	BP
GO:1901019	regulation of calcium ion transmembrane transporter activity	6/244	102/18903	0.00208721750296266	0.031704717265673	0.0263771268089783	CALM2/CACNB2/DMD/CAMK2D/NOS1AP/PDE4B	6	EX	1.49887611538368	BP
GO:0008277	regulation of G protein-coupled receptor signaling pathway	7/244	139/18903	0.00220947864446773	0.0333754024128209	0.027767073724919	STMN1/KCTD16/RGS6/PRKCA/RGS7/PLCB1/PDE4B	7	EX	1.47657348923444	BP
GO:0009154	purine ribonucleotide catabolic process	4/244	43/18903	0.00225190991537688	0.033828414695634	0.0281439628272458	PDE8B/PDE10A/PDE7B/PDE4B	4	EX	1.47071835412069	BP
GO:1903522	regulation of blood circulation	10/244	263/18903	0.00228434825256154	0.0341271587841474	0.0283925066209066	KCNMB2/CALM2/CACNB2/CHRM3/ASIC2/DMD/CAMK2D/ATP2B1/NOS1AP/PDE4B	10	EX	1.46689986688485	BP
GO:0055074	calcium ion homeostasis	11/244	309/18903	0.00234634294363144	0.03486178395483	0.0290036870052572	SLC24A2/RYR3/CALM2/SGCD/TMTC2/PTK2B/DMD/CAMK2D/ATP2B1/THY1/GRIA1	11	EX	1.45765039284521	BP
GO:0003177	pulmonary valve development	3/244	21/18903	0.00237908768192835	0.0350140643323462	0.0291303785254687	ROBO2/ROBO1/SLIT2	3	EX	1.4557574746488	BP
GO:0060411	cardiac septum morphogenesis	5/244	72/18903	0.00238234715023319	0.0350140643323462	0.0291303785254687	ROBO2/ROBO1/SLIT3/SLIT2/ZFPM2	5	EX	1.4557574746488	BP
GO:0003012	muscle system process	14/244	455/18903	0.00246282575572045	0.0360022754290533	0.0299525328185809	PRKCA/CALM2/CACNB2/SGCD/CHRM3/SORBS2/DMD/CAMK2D/ATP2B1/NOS1AP/MLIP/SCN1A/FOXP1/PDE4B	14	EX	1.44367004992569	BP
GO:0006941	striated muscle contraction	8/244	181/18903	0.00247821129223906	0.036033457238492	0.0299784749058358	CALM2/CACNB2/SGCD/DMD/CAMK2D/NOS1AP/SCN1A/PDE4B	8	EX	1.4432940673926	BP
GO:0050805	negative regulation of synaptic transmission	5/244	73/18903	0.00253107824712206	0.0366063923081111	0.0304551352355281	SLC24A2/GRID2/PTK2B/GRIK3/GRIA1	5	EX	1.43644307029586	BP
GO:0097553	calcium ion transmembrane import into cytosol	8/244	182/18903	0.00256397250257975	0.0368859324577478	0.0306877020776602	SLC24A2/RYR3/CALM2/PTK2B/DMD/CAMK2D/THY1/CACNA1A	8	EX	1.43313923332162	BP
GO:0030534	adult behavior	7/244	143/18903	0.00259217861359499	0.0370954402650778	0.0308620046571504	DAB1/CNTNAP2/UCHL1/BTBD9/EPHA4/NRXN3/SCN1A	7	EX	1.4306794701536	BP
GO:0003279	cardiac septum development	6/244	107/18903	0.00265629178257293	0.0377357673484726	0.0313947325959109	ROBO2/ROBO1/SLIT3/SLIT2/ZFPM2/LMO4	6	EX	1.42324681430067	BP
GO:0021575	hindbrain morphogenesis	4/244	45/18903	0.00266468088668876	0.0377357673484726	0.0313947325959109	DAB1/RORA/DLC1/GRID2	4	EX	1.42324681430067	BP
GO:0010881	regulation of cardiac muscle contraction by regulation of the release of sequestered calcium ion	3/244	22/18903	0.00272867957320376	0.0378534681609236	0.0314926552245697	CALM2/DMD/CAMK2D	3	EX	1.4218943239803	BP
GO:0031290	retinal ganglion cell axon guidance	3/244	22/18903	0.00272867957320376	0.0378534681609236	0.0314926552245697	ROBO2/SLIT2/EFNA5	3	EX	1.4218943239803	BP
GO:0099558	maintenance of synapse structure	3/244	22/18903	0.00272867957320376	0.0378534681609236	0.0314926552245697	CBLN2/PCLO/ERC2	3	EX	1.4218943239803	BP
GO:2000310	regulation of NMDA receptor activity	3/244	22/18903	0.00272867957320376	0.0378534681609236	0.0314926552245697	RASGRF2/PTK2B/MEF2C	3	EX	1.4218943239803	BP
GO:0061387	regulation of extent of cell growth	6/244	108/18903	0.00278282130918774	0.0384085844653882	0.0319544910149317	DCC/SEMA6D/MAP1B/SEMA3A/SEMA3E/EFNA5	6	EX	1.41557169830733	BP
GO:1990090	cellular response to nerve growth factor stimulus	4/244	46/18903	0.00288930254279681	0.0392210773865245	0.0326304544254433	STMN2/NTRK3/TMEM108/MAGI2	4	EX	1.40648048061735	BP
GO:0001508	action potential	7/244	146/18903	0.00291117181868696	0.0392210773865245	0.0326304544254433	KCND2/KCNMB2/CACNB2/DMD/CAMK2D/NOS1AP/SCN1A	7	EX	1.40648048061735	BP
GO:0050768	negative regulation of neurogenesis	7/244	146/18903	0.00291117181868696	0.0392210773865245	0.0326304544254433	DCC/DAB1/NTRK3/SEMA6D/SEMA3A/SEMA3E/THY1	7	EX	1.40648048061735	BP
GO:0072073	kidney epithelium development	7/244	146/18903	0.00291117181868696	0.0392210773865245	0.0326304544254433	ROBO2/FMN1/SLIT2/EPHA4/RARB/MEF2C/MAGI2	7	EX	1.40648048061735	BP
GO:0046545	development of primary female sexual characteristics	6/244	109/18903	0.00291381303129016	0.0392210773865245	0.0326304544254433	ROBO2/SLIT3/SLIT2/CSMD1/ZFPM2/DACH1	6	EX	1.40648048061735	BP
GO:0009166	nucleotide catabolic process	5/244	76/18903	0.00301769276141854	0.0404192444251084	0.0336272841290559	PDE8B/PDE10A/PDE7B/DPYD/PDE4B	5	EX	1.39341180920451	BP
GO:0032535	regulation of cellular component size	12/244	367/18903	0.003035970123531	0.0404647194405921	0.0336651176236745	DCC/TMSB10/SEMA6D/FMN1/MAP1B/SEMA3A/NEFL/SLIT2/SEMA3E/PTK2B/CIT/EFNA5	12	EX	1.39292346641254	BP
GO:0050920	regulation of chemotaxis	9/244	230/18903	0.00309240812125116	0.0408955193746628	0.0340235268911366	ROBO2/ROBO1/NTRK3/SEMA6D/SEMA3A/SLIT2/SEMA3E/PTK2B/CDH13	9	EX	1.38832427188154	BP
GO:0010721	negative regulation of cell development	8/244	188/18903	0.00312845458989697	0.0408955193746628	0.0340235268911366	DCC/DAB1/NTRK3/SEMA6D/SEMA3A/SEMA3E/THY1/EFNA5	8	EX	1.38832427188154	BP
GO:0030308	negative regulation of cell growth	8/244	188/18903	0.00312845458989697	0.0408955193746628	0.0340235268911366	DCC/SEMA6D/SLIT3/SEMA3A/MEG3/SLIT2/SEMA3E/FOXP1	8	EX	1.38832427188154	BP
GO:1903169	regulation of calcium ion transmembrane transport	8/244	188/18903	0.00312845458989697	0.0408955193746628	0.0340235268911366	CALM2/CACNB2/PTK2B/DMD/CAMK2D/NOS1AP/THY1/PDE4B	8	EX	1.38832427188154	BP
GO:0021761	limbic system development	6/244	111/18903	0.00318957107349378	0.0412973511849029	0.034357835774126	DAB1/KIRREL3/CNTNAP2/TMEM108/NEFL/SEMA3E	6	EX	1.38407780312984	BP
GO:0031532	actin cytoskeleton reorganization	6/244	111/18903	0.00318957107349378	0.0412973511849029	0.034357835774126	NTRK3/THSD7A/SIPA1L1/SEMA3E/PTK2B/TNIK	6	EX	1.38407780312984	BP
GO:0006195	purine nucleotide catabolic process	4/244	48/18903	0.00337672149666367	0.043114238541078	0.0358694174037578	PDE8B/PDE10A/PDE7B/PDE4B	4	EX	1.36537927975535	BP
GO:1990089	response to nerve growth factor	4/244	48/18903	0.00337672149666367	0.043114238541078	0.0358694174037578	STMN2/NTRK3/TMEM108/MAGI2	4	EX	1.36537927975535	BP
GO:0051966	regulation of synaptic transmission, glutamatergic	5/244	78/18903	0.00337746701333196	0.043114238541078	0.0358694174037578	GRM7/PTK2B/GRIK3/MEF2C/CDH2	5	EX	1.36537927975535	BP
GO:0110053	regulation of actin filament organization	10/244	278/18903	0.0033994088941587	0.043191555061764	0.0359337418275801	STMN1/DLC1/TMSB10/TMEFF2/FMN1/SLIT2/PTK2B/CTNNA2/CIT/LIMCH1	10	EX	1.36460115940271	BP
GO:0001558	regulation of cell growth	13/244	422/18903	0.00344429728492132	0.0435583456637259	0.0362388977493068	DCC/SPOCK1/SEMA6D/SLIT3/MAP1B/SEMA3A/MEG3/SLIT2/SEMA3E/PTK2B/CAMK2D/FOXP1/EFNA5	13	EX	1.36092862301081	BP
GO:0010959	regulation of metal ion transport	13/244	423/18903	0.00351371478886095	0.0442305116245969	0.0367981144311023	DPP10/NKAIN2/CALM2/CACNB2/KCNIP4/PTK2B/DMD/CAMK2D/ATP2B1/NOS1AP/RGS7/THY1/PDE4B	13	EX	1.35427803701624	BP
GO:0032409	regulation of transporter activity	11/244	326/18903	0.00353095219932118	0.0442426683408031	0.0368082283596469	RASGRF2/CALM2/CACNB2/CHRM3/NDUFA4/PTK2B/DMD/CAMK2D/NOS1AP/MEF2C/PDE4B	11	EX	1.35415868797054	BP
GO:0086001	cardiac muscle cell action potential	5/244	79/18903	0.00356846734667343	0.044507627135803	0.0370286640656746	CACNB2/DMD/CAMK2D/NOS1AP/SCN1A	5	EX	1.35156555892568	BP
GO:1901385	regulation of voltage-gated calcium channel activity	4/244	49/18903	0.00364018793975916	0.0451948447863249	0.0376004031845346	CACNB2/DMD/NOS1AP/PDE4B	4	EX	1.34491110077574	BP
GO:0043087	regulation of GTPase activity	12/244	376/18903	0.00368655444957176	0.045562461583571	0.0379062464695202	RASGRF2/STMN1/RGS6/NTRK3/SIPA1L1/PTK2B/EPHA4/GARNL3/RGS7/THY1/EFNA5/EVI5	12	EX	1.34139282051738	BP
GO:0045165	cell fate commitment	10/244	282/18903	0.00376003631056391	0.0461384903188916	0.0383854806121825	NRG1/POU6F2/TOX/NTRK3/SOX5/TENM4/GAP43/DSCAML1/LMO4/MEF2C	10	EX	1.3359366199775	BP
GO:0008344	adult locomotory behavior	5/244	80/18903	0.00376709998190288	0.0461384903188916	0.0383854806121825	DAB1/UCHL1/BTBD9/EPHA4/SCN1A	5	EX	1.3359366199775	BP
GO:0003148	outflow tract septum morphogenesis	3/244	25/18903	0.00396090597306848	0.0482322941504434	0.040127446286097	ROBO2/ROBO1/ZFPM2	3	EX	1.31666208053753	BP
GO:0097061	dendritic spine organization	5/244	81/18903	0.00397353214038224	0.0482322941504434	0.040127446286097	CUX2/TANC2/PPFIA2/SIPA1L1/EPHA4	5	EX	1.31666208053753	BP
GO:0043406	positive regulation of MAP kinase activity	6/244	117/18903	0.00413408966993431	0.0498928214801417	0.0415089422817307	ROBO1/NTRK3/MAP3K5/PTK2B/EPHA4/MEF2C	6	EX	1.30196193565576	BP
GO:0007626	locomotory behavior	8/244	197/18903	0.00415127384157774	0.0498928214801417	0.0415089422817307	NRG1/DAB1/KCND2/UCHL1/BTBD9/EPHA4/ZFHX3/SCN1A	8	EX	1.30196193565576	BP
GO:0010770	positive regulation of cell morphogenesis involved in differentiation	5/244	82/18903	0.0041879306219069	0.0498928214801417	0.0415089422817307	CUX2/PTPRD/IL1RAPL1/EPHA4/CUX1	5	EX	1.30196193565576	BP
GO:0051279	regulation of release of sequestered calcium ion into cytosol	5/244	82/18903	0.0041879306219069	0.0498928214801417	0.0415089422817307	CALM2/PTK2B/DMD/CAMK2D/THY1	5	EX	1.30196193565576	BP
GO:0048738	cardiac muscle tissue development	9/244	241/18903	0.0042020802202841	0.0498928214801417	0.0415089422817307	NRG1/SGCZ/TENM4/SGCD/SORBS2/ZFPM2/RARB/MEF2C/FOXP1	9	EX	1.30196193565576	BP
GO:0014032	neural crest cell development	5/244	83/18903	0.00441046172250692	0.0515367455219485	0.0428766249691905	NRG1/SEMA6D/SEMA3A/SEMA3E/CDH2	5	EX	1.28788301004754	BP
GO:0010882	regulation of cardiac muscle contraction by calcium ion signaling	3/244	26/18903	0.00443530652892091	0.0515367455219485	0.0428766249691905	CALM2/DMD/CAMK2D	3	EX	1.28788301004754	BP
GO:0034643	establishment of mitochondrion localization, microtubule-mediated	3/244	26/18903	0.00443530652892091	0.0515367455219485	0.0428766249691905	MAP1B/NEFL/UCHL1	3	EX	1.28788301004754	BP
GO:0047497	mitochondrion transport along microtubule	3/244	26/18903	0.00443530652892091	0.0515367455219485	0.0428766249691905	MAP1B/NEFL/UCHL1	3	EX	1.28788301004754	BP
GO:0060314	regulation of ryanodine-sensitive calcium-release channel activity	3/244	26/18903	0.00443530652892091	0.0515367455219485	0.0428766249691905	CALM2/DMD/CAMK2D	3	EX	1.28788301004754	BP
GO:0035051	cardiocyte differentiation	7/244	159/18903	0.00465348571582122	0.0538418198353953	0.0447943597012309	NRG1/TENM4/SGCD/SORBS2/RARB/MEF2C/FOXP1	7	EX	1.26888026952863	BP
GO:0018210	peptidyl-threonine modification	6/244	120/18903	0.00467718390266094	0.0538867077598944	0.0448317047583334	GALNTL6/PRKCA/CALM2/CAMK2D/CIT/PRKAG2	6	EX	1.26851834907028	BP
GO:0008306	associative learning	5/244	85/18903	0.00488058396252701	0.0553051217605751	0.0460117716124255	TAFA2/PDE8B/MEIS2/CSMD1/NRGN	5	EX	1.25723464718799	BP
GO:0021954	central nervous system neuron development	5/244	85/18903	0.00488058396252701	0.0553051217605751	0.0460117716124255	DCC/SLIT2/SEMA3E/EPHA4/CDH11	5	EX	1.25723464718799	BP
GO:1901292	nucleoside phosphate catabolic process	5/244	85/18903	0.00488058396252701	0.0553051217605751	0.0460117716124255	PDE8B/PDE10A/PDE7B/DPYD/PDE4B	5	EX	1.25723464718799	BP
GO:0001667	ameboidal-type cell migration	14/244	492/18903	0.00491926154251444	0.0553051217605751	0.0460117716124255	ROBO1/PRKCA/SEMA6D/HDAC9/SEMA3A/SLIT2/SEMA3E/PTK2B/STARD13/CDH13/MEF2C/PTPRG/CDH2/FOXP1	14	EX	1.25723464718799	BP
GO:0007205	protein kinase C-activating G protein-coupled receptor signaling pathway	3/244	27/18903	0.00494267914226544	0.0553051217605751	0.0460117716124255	DGKB/DGKG/GAP43	3	EX	1.25723464718799	BP
GO:0048843	negative regulation of axon extension involved in axon guidance	3/244	27/18903	0.00494267914226544	0.0553051217605751	0.0460117716124255	SEMA6D/SEMA3A/SEMA3E	3	EX	1.25723464718799	BP
GO:1904861	excitatory synapse assembly	3/244	27/18903	0.00494267914226544	0.0553051217605751	0.0460117716124255	PTPRD/NTRK3/GRID2	3	EX	1.25723464718799	BP
GO:0048675	axon extension	6/244	122/18903	0.0050673015157946	0.0564671836944489	0.0469785632331432	SEMA6D/SLIT3/MAP1B/SEMA3A/SLIT2/SEMA3E	6	EX	1.24820387219691	BP
GO:0019935	cyclic-nucleotide-mediated signaling	5/244	86/18903	0.00512850445449725	0.0569159331092981	0.0473519057903957	PEX5L/PTK2B/PDE10A/PDE7B/GUCY1A2	5	EX	1.24476613970671	BP
GO:0033674	positive regulation of kinase activity	14/244	496/18903	0.00527459199159492	0.0582992505087259	0.0485027735983632	NRG1/EPHA6/DAB1/ROBO1/NTRK3/MAP3K5/CALM2/CLU/PTK2B/EPHA4/LMO4/PRKAG2/MEF2C/EFNA5	14	EX	1.23433702846597	BP
GO:0071277	cellular response to calcium ion	5/244	87/18903	0.0053852161159715	0.0590680175310271	0.0491423587132178	KCNH1/RYR3/CPNE4/CAMK2D/MEF2C	5	EX	1.22864760489613	BP
GO:0009100	glycoprotein metabolic process	12/244	395/18903	0.0054301377247674	0.0590680175310271	0.0491423587132178	HS6ST3/GALNTL6/HS3ST4/HS3ST2/NDST3/ST6GALNAC5/TMTC2/MGAT4C/HS3ST5/TMTC1/PLCB1/CSGALNACT1	12	EX	1.22864760489613	BP
GO:0046660	female sex differentiation	6/244	124/18903	0.00548079162316806	0.0590680175310271	0.0491423587132178	ROBO2/SLIT3/SLIT2/CSMD1/ZFPM2/DACH1	6	EX	1.22864760489613	BP
GO:0051209	release of sequestered calcium ion into cytosol	6/244	124/18903	0.00548079162316806	0.0590680175310271	0.0491423587132178	RYR3/CALM2/PTK2B/DMD/CAMK2D/THY1	6	EX	1.22864760489613	BP
GO:0055007	cardiac muscle cell differentiation	6/244	124/18903	0.00548079162316806	0.0590680175310271	0.0491423587132178	NRG1/SGCD/SORBS2/RARB/MEF2C/FOXP1	6	EX	1.22864760489613	BP
GO:0060079	excitatory postsynaptic potential	6/244	124/18903	0.00548079162316806	0.0590680175310271	0.0491423587132178	CUX2/GABRG3/TMEM108/GRID2/PTK2B/MEF2C	6	EX	1.22864760489613	BP
GO:0002931	response to ischemia	4/244	55/18903	0.00551793911470426	0.0590680175310271	0.0491423587132178	MAP3K5/UCHL1/PTK2B/MEF2C	4	EX	1.22864760489613	BP
GO:0031103	axon regeneration	4/244	55/18903	0.00551793911470426	0.0590680175310271	0.0491423587132178	MAP1B/GAP43/NEFL/EPHA4	4	EX	1.22864760489613	BP
GO:0035023	regulation of Rho protein signal transduction	5/244	88/18903	0.00565088153950428	0.0602539094349495	0.0501289759686055	ROBO1/RASGRF2/STMN1/DLC1/STARD13	5	EX	1.22001476965028	BP
GO:0051283	negative regulation of sequestering of calcium ion	6/244	125/18903	0.00569655003354999	0.0605035919579001	0.0503367023934989	RYR3/CALM2/PTK2B/DMD/CAMK2D/THY1	6	EX	1.21821884152623	BP
GO:0001954	positive regulation of cell-matrix adhesion	4/244	56/18903	0.00588328810353074	0.0620025595096902	0.0515837867584152	FMN1/PTK2B/CDH13/THY1	4	EX	1.20759038214705	BP
GO:0060998	regulation of dendritic spine development	4/244	56/18903	0.00588328810353074	0.0620025595096902	0.0515837867584152	CUX2/TANC2/PPFIA2/MEF2C	4	EX	1.20759038214705	BP
GO:0048864	stem cell development	5/244	89/18903	0.00592566235006827	0.0622080151731105	0.0517547181072819	NRG1/SEMA6D/SEMA3A/SEMA3E/CDH2	5	EX	1.20615365516138	BP
GO:0051654	establishment of mitochondrion localization	3/244	29/18903	0.00605878602627133	0.0633609200208913	0.0527138913783688	MAP1B/NEFL/UCHL1	3	EX	1.19817852527754	BP
GO:0051282	regulation of sequestering of calcium ion	6/244	127/18903	0.00614659021018705	0.0640328688946307	0.0532729274518733	RYR3/CALM2/PTK2B/DMD/CAMK2D/THY1	6	EX	1.19359703984075	BP
GO:0090257	regulation of muscle system process	9/244	256/18903	0.00619069722908031	0.0642462052132419	0.05345041520809	PRKCA/CALM2/CHRM3/DMD/CAMK2D/ATP2B1/MLIP/FOXP1/PDE4B	9	EX	1.19215251941488	BP
GO:0009612	response to mechanical stimulus	8/244	211/18903	0.00623291195436142	0.0644383559083982	0.0536102773260865	MEIS2/CNTNAP2/MAP1B/PTK2B/ASIC2/DMD/SCN1A/CDH2	8	EX	1.19085554877764	BP
GO:0014706	striated muscle tissue development	9/244	257/18903	0.00634529108588952	0.0653516911459606	0.0543701377335589	NRG1/SGCZ/TENM4/SGCD/SORBS2/ZFPM2/RARB/MEF2C/FOXP1	9	EX	1.18474316943224	BP
GO:0006836	neurotransmitter transport	8/244	212/18903	0.00640726477598979	0.0657409544374197	0.0546939900838215	SYN3/MCTP1/CADPS/PCLO/CACNB2/RPH3A/MEF2C/ERC2	8	EX	1.18216399505367	BP
GO:0003007	heart morphogenesis	9/244	258/18903	0.00650284083156592	0.066225586873766	0.0550971859591271	ROBO2/NRG1/ROBO1/DLC1/SLIT3/SLIT2/FLRT2/ZFPM2/MEF2C	9	EX	1.17897418440999	BP
GO:0106027	neuron projection organization	5/244	91/18903	0.00650321136274201	0.066225586873766	0.0550971859591271	CUX2/TANC2/PPFIA2/SIPA1L1/EPHA4	5	EX	1.17897418440999	BP
GO:0008045	motor neuron axon guidance	3/244	30/18903	0.0066686417252298	0.067656853921268	0.0562879460625249	SEMA3A/SLIT2/EPHA4	3	EX	1.16968820099675	BP
GO:0072507	divalent inorganic cation homeostasis	11/244	356/18903	0.00675360845264621	0.0682641687090894	0.056793209018731	SLC24A2/RYR3/CALM2/SGCD/TMTC2/PTK2B/DMD/CAMK2D/ATP2B1/THY1/GRIA1	11	EX	1.1658071940522	BP
GO:0010657	muscle cell apoptotic process	5/244	92/18903	0.00680629733492427	0.0684581474253557	0.0569545919812197	GRIA4/MAP3K5/RPS6KA2/PTK2B/CAMK2D	5	EX	1.16457485766428	BP
GO:0099565	chemical synaptic transmission, postsynaptic	6/244	130/18903	0.00686944447598352	0.0684581474253557	0.0569545919812197	CUX2/GABRG3/TMEM108/GRID2/PTK2B/MEF2C	6	EX	1.16457485766428	BP
GO:0003056	regulation of vascular associated smooth muscle contraction	2/244	10/18903	0.0069742209771326	0.0684581474253557	0.0569545919812197	CHRM3/ATP2B1	2	EX	1.16457485766428	BP
GO:0003129	heart induction	2/244	10/18903	0.0069742209771326	0.0684581474253557	0.0569545919812197	ROBO2/ROBO1	2	EX	1.16457485766428	BP
GO:0014012	peripheral nervous system axon regeneration	2/244	10/18903	0.0069742209771326	0.0684581474253557	0.0569545919812197	MAP1B/NEFL	2	EX	1.16457485766428	BP
GO:0032353	negative regulation of hormone biosynthetic process	2/244	10/18903	0.0069742209771326	0.0684581474253557	0.0569545919812197	PDE8B/DKK3	2	EX	1.16457485766428	BP
GO:0097090	presynaptic membrane organization	2/244	10/18903	0.0069742209771326	0.0684581474253557	0.0569545919812197	PTPRD/IL1RAPL1	2	EX	1.16457485766428	BP
GO:1990034	calcium ion export across plasma membrane	2/244	10/18903	0.0069742209771326	0.0684581474253557	0.0569545919812197	CALM2/ATP2B1	2	EX	1.16457485766428	BP
GO:1990138	neuron projection extension	7/244	172/18903	0.00708684158968271	0.0691746201101855	0.0575506701832286	SEMA6D/SLIT3/MAP1B/SEMA3A/TMEM108/SLIT2/SEMA3E	7	EX	1.16005321721778	BP
GO:0055017	cardiac muscle tissue growth	5/244	93/18903	0.00711913409758607	0.0691746201101855	0.0575506701832286	TENM4/SORBS2/ZFPM2/MEF2C/FOXP1	5	EX	1.16005321721778	BP
GO:0051208	sequestering of calcium ion	6/244	131/18903	0.0071235357230055	0.0691746201101855	0.0575506701832286	RYR3/CALM2/PTK2B/DMD/CAMK2D/THY1	6	EX	1.16005321721778	BP
GO:0010880	regulation of release of sequestered calcium ion into cytosol by sarcoplasmic reticulum	3/244	31/18903	0.00731371469699185	0.0705176959614214	0.0586680585436188	CALM2/DMD/CAMK2D	3	EX	1.15170188593011	BP
GO:0140058	neuron projection arborization	3/244	31/18903	0.00731371469699185	0.0705176959614214	0.0586680585436188	NTNG1/SEMA3A/GRIP1	3	EX	1.15170188593011	BP
GO:0022029	telencephalon cell migration	4/244	60/18903	0.00750515336994052	0.0721078162998879	0.059990978582861	NRG1/DAB1/ROBO1/SLIT2	4	EX	1.14201765633574	BP
GO:0060485	mesenchyme development	10/244	313/18903	0.00769266923688981	0.0736491818841668	0.0612733365088072	ROBO2/NRG1/ROBO1/SEMA6D/SEMA3A/SEMA3E/EPHA4/ZFPM2/MEF2C/CDH2	10	EX	1.13283207305985	BP
GO:0001505	regulation of neurotransmitter levels	8/244	219/18903	0.00773339633573494	0.0737793145153098	0.0613816019408842	SYN3/MCTP1/CADPS/PCLO/CACNB2/RPH3A/MEF2C/ERC2	8	EX	1.13206538412685	BP
GO:0090497	mesenchymal cell migration	4/244	61/18903	0.0079521193913168	0.0756007434440223	0.0628969619872646	SEMA6D/SEMA3A/SEMA3E/CDH2	4	EX	1.1214739337045	BP
GO:0048710	regulation of astrocyte differentiation	3/244	32/18903	0.00799446960235037	0.0757385465114657	0.0630116089325177	DAB1/NTRK3/EPHA4	3	EX	1.12068303362379	BP
GO:0046330	positive regulation of JNK cascade	5/244	96/18903	0.00811769952808238	0.0766389757529722	0.0637607320389219	MAP3K5/SEMA3A/PTK2B/TNIK/PLCB1	5	EX	1.11555030805014	BP
GO:0010639	negative regulation of organelle organization	11/244	366/18903	0.00823072782623106	0.0770753967240689	0.0641238177967999	STMN2/IQCJ-SCHIP1/STMN1/DLC1/TMSB10/TMEFF2/MAP1B/RPS6KA2/CLU/SLIT2/CTNNA2	11	EX	1.1130842311862	BP
GO:0043534	blood vessel endothelial cell migration	7/244	177/18903	0.00823760721219456	0.0770753967240689	0.0641238177967999	ROBO1/PRKCA/HDAC9/SLIT2/PTK2B/STARD13/MEF2C	7	EX	1.1130842311862	BP
GO:0051924	regulation of calcium ion transport	9/244	268/18903	0.008248966696103	0.0770753967240689	0.0641238177967999	CALM2/CACNB2/PTK2B/DMD/CAMK2D/ATP2B1/NOS1AP/THY1/PDE4B	9	EX	1.1130842311862	BP
GO:0030210	heparin biosynthetic process	2/244	11/18903	0.00845189663312778	0.0779007015100829	0.0648104401947961	NDST3/CSGALNACT1	2	EX	1.10845863140849	BP
GO:1901844	regulation of cell communication by electrical coupling involved in cardiac conduction	2/244	11/18903	0.00845189663312778	0.0779007015100829	0.0648104401947961	CALM2/CAMK2D	2	EX	1.10845863140849	BP
GO:2000169	regulation of peptidyl-cysteine S-nitrosylation	2/244	11/18903	0.00845189663312778	0.0779007015100829	0.0648104401947961	DMD/NOS1AP	2	EX	1.10845863140849	BP
GO:2000826	regulation of heart morphogenesis	2/244	11/18903	0.00845189663312778	0.0779007015100829	0.0648104401947961	ROBO2/ROBO1	2	EX	1.10845863140849	BP
GO:0072001	renal system development	10/244	318/18903	0.00854894966273259	0.0785290342330065	0.065333189278849	ROBO2/NFIA/KIRREL3/FMN1/SLIT2/EPHA4/RARB/PCSK5/MEF2C/MAGI2	10	EX	1.10496974356201	BP
GO:0045860	positive regulation of protein kinase activity	12/244	420/18903	0.00866173269328462	0.0789537302707334	0.0656865203351875	NRG1/DAB1/ROBO1/NTRK3/MAP3K5/CALM2/CLU/PTK2B/EPHA4/PRKAG2/MEF2C/EFNA5	12	EX	1.10262734636849	BP
GO:0048841	regulation of axon extension involved in axon guidance	3/244	33/18903	0.00871133471173962	0.0789537302707334	0.0656865203351875	SEMA6D/SEMA3A/SEMA3E	3	EX	1.10262734636849	BP
GO:0051497	negative regulation of stress fiber assembly	3/244	33/18903	0.00871133471173962	0.0789537302707334	0.0656865203351875	STMN1/DLC1/TMEFF2	3	EX	1.10262734636849	BP
GO:1904893	negative regulation of receptor signaling pathway via STAT	3/244	33/18903	0.00871133471173962	0.0789537302707334	0.0656865203351875	PTPRT/DAB1/PTPRD	3	EX	1.10262734636849	BP
GO:0021510	spinal cord development	5/244	98/18903	0.00883498097024085	0.0798083496946341	0.0663975314042581	DCC/DAB1/NEFL/MDGA2/LMO4	5	EX	1.09795166959404	BP
GO:0021885	forebrain cell migration	4/244	63/18903	0.00889769969730174	0.0801087598574948	0.0666474613088234	NRG1/DAB1/ROBO1/SLIT2	4	EX	1.09631999140937	BP
GO:0003300	cardiac muscle hypertrophy	5/244	99/18903	0.00920954252950765	0.082642726527166	0.0687556258325932	PRKCA/SORBS2/CAMK2D/MLIP/FOXP1	5	EX	1.08279536312239	BP
GO:0019229	regulation of vasoconstriction	4/244	64/18903	0.00939681669122232	0.083770310109618	0.0696937327676851	KCNMB2/CHRM3/ASIC2/ATP2B1	4	EX	1.07690987683829	BP
GO:0035306	positive regulation of dephosphorylation	4/244	64/18903	0.00939681669122232	0.083770310109618	0.0696937327676851	DLC1/CALM2/MEF2C/MAGI2	4	EX	1.07690987683829	BP
GO:0010001	glial cell differentiation	8/244	227/18903	0.00949093082325888	0.0843328134262775	0.0701617142730765	NRG1/DAB1/NTRK3/TENM4/GAP43/CLU/EPHA4/CDH2	8	EX	1.07400341093667	BP
GO:0007266	Rho protein signal transduction	6/244	140/18903	0.00972502854524879	0.0861314417411448	0.0716581050702542	ROBO1/RASGRF2/STMN1/DLC1/STARD13/CDH13	6	EX	1.0648382831335	BP
GO:0010749	regulation of nitric oxide mediated signal transduction	2/244	12/18903	0.0100565184880262	0.0870817635953607	0.0724487369452508	NOS1AP/GUCY1A2	2	EX	1.06007278413281	BP
GO:0032252	secretory granule localization	2/244	12/18903	0.0100565184880262	0.0870817635953607	0.0724487369452508	TANC2/PPFIA2	2	EX	1.06007278413281	BP
GO:0032351	negative regulation of hormone metabolic process	2/244	12/18903	0.0100565184880262	0.0870817635953607	0.0724487369452508	PDE8B/DKK3	2	EX	1.06007278413281	BP
GO:0032957	inositol trisphosphate metabolic process	2/244	12/18903	0.0100565184880262	0.0870817635953607	0.0724487369452508	PTK2B/PLCB1	2	EX	1.06007278413281	BP
GO:0046549	retinal cone cell development	2/244	12/18903	0.0100565184880262	0.0870817635953607	0.0724487369452508	RORB/THY1	2	EX	1.06007278413281	BP
GO:0060134	prepulse inhibition	2/244	12/18903	0.0100565184880262	0.0870817635953607	0.0724487369452508	GRID2/CTNNA2	2	EX	1.06007278413281	BP
GO:0099188	postsynaptic cytoskeleton organization	2/244	12/18903	0.0100565184880262	0.0870817635953607	0.0724487369452508	NEFL/NOS1AP	2	EX	1.06007278413281	BP
GO:0014808	release of sequestered calcium ion into cytosol by sarcoplasmic reticulum	3/244	35/18903	0.0102549331801878	0.0882378585978816	0.0734105643045422	CALM2/DMD/CAMK2D	3	EX	1.05434504012372	BP
GO:0060914	heart formation	3/244	35/18903	0.0102549331801878	0.0882378585978816	0.0734105643045422	ROBO2/ROBO1/MEF2C	3	EX	1.05434504012372	BP
GO:0002040	sprouting angiogenesis	7/244	185/18903	0.0103572024934348	0.088506517674071	0.0736340785047051	ROBO1/HDAC9/SLIT2/SEMA3E/PTK2B/STARD13/CDH13	7	EX	1.05302474641338	BP
GO:0014897	striated muscle hypertrophy	5/244	102/18903	0.0103986639045457	0.088506517674071	0.0736340785047051	PRKCA/SORBS2/CAMK2D/MLIP/FOXP1	5	EX	1.05302474641338	BP
GO:0060419	heart growth	5/244	102/18903	0.0103986639045457	0.088506517674071	0.0736340785047051	TENM4/SORBS2/ZFPM2/MEF2C/FOXP1	5	EX	1.05302474641338	BP
GO:0010812	negative regulation of cell-substrate adhesion	4/244	66/18903	0.0104489121638017	0.088506517674071	0.0736340785047051	SPOCK1/DLC1/SEMA3E/EFNA5	4	EX	1.05302474641338	BP
GO:0071300	cellular response to retinoic acid	4/244	66/18903	0.0104489121638017	0.088506517674071	0.0736340785047051	RORB/NTRK3/PTK2B/BRINP3	4	EX	1.05302474641338	BP
GO:0034767	positive regulation of ion transmembrane transport	7/244	186/18903	0.0106476321389982	0.0896313058388112	0.0745698597578852	CALM2/CACNB2/NDUFA4/DMD/NOS1AP/RGS7/THY1	7	EX	1.04754027629304	BP
GO:0043405	regulation of MAP kinase activity	7/244	186/18903	0.0106476321389982	0.0896313058388112	0.0745698597578852	ROBO1/NTRK3/MAP3K5/UCHL1/PTK2B/EPHA4/MEF2C	7	EX	1.04754027629304	BP
GO:0043542	endothelial cell migration	9/244	281/18903	0.0110270003618975	0.0910359874174873	0.0757385017557462	ROBO1/PRKCA/HDAC9/SLIT2/PTK2B/STARD13/CDH13/MEF2C/FOXP1	9	EX	1.04078689287396	BP
GO:0051258	protein polymerization	9/244	281/18903	0.0110270003618975	0.0910359874174873	0.0757385017557462	STMN2/STMN1/TMSB10/FMN1/MAP1B/DIAPH2/NEFL/SLIT2/PTK2B	9	EX	1.04078689287396	BP
GO:0007616	long-term memory	3/244	36/18903	0.0110823508036735	0.0910359874174873	0.0757385017557462	BTBD9/CAMK2N1/GRIA1	3	EX	1.04078689287396	BP
GO:0010922	positive regulation of phosphatase activity	3/244	36/18903	0.0110823508036735	0.0910359874174873	0.0757385017557462	CALM2/MEF2C/MAGI2	3	EX	1.04078689287396	BP
GO:0019934	cGMP-mediated signaling	3/244	36/18903	0.0110823508036735	0.0910359874174873	0.0757385017557462	PTK2B/PDE10A/GUCY1A2	3	EX	1.04078689287396	BP
GO:0032232	negative regulation of actin filament bundle assembly	3/244	36/18903	0.0110823508036735	0.0910359874174873	0.0757385017557462	STMN1/DLC1/TMEFF2	3	EX	1.04078689287396	BP
GO:0071711	basement membrane organization	3/244	36/18903	0.0110823508036735	0.0910359874174873	0.0757385017557462	NTNG1/LAMA2/FLRT2	3	EX	1.04078689287396	BP
GO:1903514	release of sequestered calcium ion into cytosol by endoplasmic reticulum	3/244	36/18903	0.0110823508036735	0.0910359874174873	0.0757385017557462	CALM2/DMD/CAMK2D	3	EX	1.04078689287396	BP
GO:0014896	muscle hypertrophy	5/244	104/18903	0.011247367731839	0.0918366152038143	0.0764045938224181	PRKCA/SORBS2/CAMK2D/MLIP/FOXP1	5	EX	1.03698413132018	BP
GO:0060291	long-term synaptic potentiation	5/244	104/18903	0.011247367731839	0.0918366152038143	0.0764045938224181	RASGRF2/SLC24A2/PTK2B/EPHA4/NRGN	5	EX	1.03698413132018	BP
GO:0048638	regulation of developmental growth	10/244	332/18903	0.0113386575990251	0.0923048203944585	0.0767941228499995	DCC/SEMA6D/MAP1B/SEMA3A/SEMA3E/ZFPM2/MEF2C/FOXP1/PLCB1/EFNA5	10	EX	1.03477561841017	BP
GO:0043547	positive regulation of GTPase activity	9/244	283/18903	0.0115100239107354	0.0934201642187744	0.077722046768799	RASGRF2/RGS6/NTRK3/SIPA1L1/PTK2B/GARNL3/RGS7/THY1/EVI5	9	EX	1.02955937362237	BP
GO:0008585	female gonad development	5/244	105/18903	0.0116889244237636	0.0943409881674158	0.0784881375009297	ROBO2/SLIT3/SLIT2/CSMD1/ZFPM2	5	EX	1.02529957908239	BP
GO:0006874	cellular calcium ion homeostasis	9/244	284/18903	0.0117573975251346	0.0943409881674158	0.0784881375009297	SLC24A2/RYR3/CALM2/PTK2B/DMD/CAMK2D/ATP2B1/THY1/GRIA1	9	EX	1.02529957908239	BP
GO:0005513	detection of calcium ion	2/244	13/18903	0.0117845906131075	0.0943409881674158	0.0784881375009297	KCNMB2/CALM2	2	EX	1.02529957908239	BP
GO:0042670	retinal cone cell differentiation	2/244	13/18903	0.0117845906131075	0.0943409881674158	0.0784881375009297	RORB/THY1	2	EX	1.02529957908239	BP
GO:0031333	negative regulation of protein-containing complex assembly	6/244	146/18903	0.0117969606388089	0.0943409881674158	0.0784881375009297	STMN2/STMN1/TMSB10/CLU/SLIT2/LMO4	6	EX	1.02529957908239	BP
GO:0002068	glandular epithelial cell development	3/244	37/18903	0.0119472492157494	0.0944318913302983	0.0785637654976911	RFX3/RARB/CDH2	3	EX	1.02488131195435	BP
GO:0010092	specification of animal organ identity	3/244	37/18903	0.0119472492157494	0.0944318913302983	0.0785637654976911	ROBO2/ROBO1/MEF2C	3	EX	1.02488131195435	BP
GO:0038179	neurotrophin signaling pathway	3/244	37/18903	0.0119472492157494	0.0944318913302983	0.0785637654976911	NTRK3/TMEM108/MAGI2	3	EX	1.02488131195435	BP
GO:0051385	response to mineralocorticoid	3/244	37/18903	0.0119472492157494	0.0944318913302983	0.0785637654976911	NTRK3/NEFL/ATP2B1	3	EX	1.02488131195435	BP
GO:0060562	epithelial tube morphogenesis	10/244	335/18903	0.0120171736655164	0.0947092614392438	0.0787945269479627	DLC1/FMN1/SLIT2/SEMA3E/CSMD1/STARD13/EPHA4/LMO4/MEF2C/FOXP1	10	EX	1.02360755008553	BP
GO:0010611	regulation of cardiac muscle hypertrophy	4/244	69/18903	0.0121651331087861	0.0952375846786427	0.0792340719205602	PRKCA/CAMK2D/MLIP/FOXP1	4	EX	1.02119162727428	BP
GO:0035418	protein localization to synapse	4/244	69/18903	0.0121651331087861	0.0952375846786427	0.0792340719205602	GPC6/PCLO/GRIP1/ASIC2	4	EX	1.02119162727428	BP
GO:0055001	muscle cell development	7/244	191/18903	0.0121892899846148	0.0952375846786427	0.0792340719205602	SGCZ/HDAC9/UCHL1/SGCD/SORBS2/DMD/FOXP1	7	EX	1.02119162727428	BP
GO:0099504	synaptic vesicle cycle	7/244	192/18903	0.0125159747656348	0.0975098435179399	0.081124505418034	SYN3/CADPS/PCLO/CACNB2/BTBD9/ERC2/CDH2	7	EX	1.01095154050927	BP
GO:0043410	positive regulation of MAPK cascade	13/244	496/18903	0.012605095296771	0.0976603165018317	0.081249693255042	NRG1/ROBO1/NTRK3/PRKCA/MAP3K5/SEMA3A/PTK2B/EPHA4/TNIK/MEF2C/DOK6/CDH2/PLCB1	13	EX	1.01028187256903	BP
GO:0002027	regulation of heart rate	5/244	107/18903	0.0126071243442968	0.0976603165018317	0.081249693255042	CALM2/CACNB2/DMD/CAMK2D/NOS1AP	5	EX	1.01028187256903	BP
GO:0001933	negative regulation of protein phosphorylation	10/244	338/18903	0.0127259634314909	0.0983008368472264	0.0817825819804841	PTPRT/NTRK3/CALM2/UCHL1/SLIT2/DMD/LRRK1/PRKAG2/CAMK2N1/THY1	10	EX	1.00744278494929	BP
GO:0019228	neuronal action potential	3/244	38/18903	0.0128498905784757	0.0986973233979533	0.0821124438095282	KCND2/KCNMB2/SCN1A	3	EX	1.00569462493179	BP
GO:0098926	postsynaptic signal transduction	3/244	38/18903	0.0128498905784757	0.0986973233979533	0.0821124438095282	NRG1/CHRM3/PLCB1	3	EX	1.00569462493179	BP
GO:0030038	contractile actin filament bundle assembly	5/244	109/18903	0.0135729851060904	0.10183316475038	0.0847213453276425	STMN1/DLC1/TMEFF2/PTK2B/LIMCH1	5	EX	0.992110759107115	BP
GO:0043149	stress fiber assembly	5/244	109/18903	0.0135729851060904	0.10183316475038	0.0847213453276425	STMN1/DLC1/TMEFF2/PTK2B/LIMCH1	5	EX	0.992110759107115	BP
GO:0001976	nervous system process involved in regulation of systemic arterial blood pressure	2/244	14/18903	0.0136326855348063	0.10183316475038	0.0847213453276425	RPS6KA2/ASIC2	2	EX	0.992110759107115	BP
GO:0007216	G protein-coupled glutamate receptor signaling pathway	2/244	14/18903	0.0136326855348063	0.10183316475038	0.0847213453276425	GRM7/GRIK3	2	EX	0.992110759107115	BP
GO:0010752	regulation of cGMP-mediated signaling	2/244	14/18903	0.0136326855348063	0.10183316475038	0.0847213453276425	PTK2B/PDE10A	2	EX	0.992110759107115	BP
GO:0031115	negative regulation of microtubule polymerization	2/244	14/18903	0.0136326855348063	0.10183316475038	0.0847213453276425	STMN2/STMN1	2	EX	0.992110759107115	BP
GO:0055012	ventricular cardiac muscle cell differentiation	2/244	14/18903	0.0136326855348063	0.10183316475038	0.0847213453276425	RARB/MEF2C	2	EX	0.992110759107115	BP
GO:0060019	radial glial cell differentiation	2/244	14/18903	0.0136326855348063	0.10183316475038	0.0847213453276425	GAP43/CDH2	2	EX	0.992110759107115	BP
GO:0098814	spontaneous synaptic transmission	2/244	14/18903	0.0136326855348063	0.10183316475038	0.0847213453276425	CBLN2/RPH3A	2	EX	0.992110759107115	BP
GO:1901077	regulation of relaxation of muscle	2/244	14/18903	0.0136326855348063	0.10183316475038	0.0847213453276425	CAMK2D/PDE4B	2	EX	0.992110759107115	BP
GO:0045664	regulation of neuron differentiation	7/244	196/18903	0.0138860133209669	0.103441288273175	0.0860592433359995	DAB1/PCP4/MAP1B/VWC2L/ZFHX3/MEF2C/BRINP3	7	EX	0.985306079325969	BP
GO:0014743	regulation of muscle hypertrophy	4/244	72/18903	0.0140521608398762	0.104392965365091	0.0868510027175552	PRKCA/CAMK2D/MLIP/FOXP1	4	EX	0.981328765759586	BP
GO:0051146	striated muscle cell differentiation	9/244	293/18903	0.0141662977418012	0.104954124141573	0.0873178656163224	NRG1/KCNH1/HDAC9/SGCD/SORBS2/RARB/MEF2C/CDH2/FOXP1	9	EX	0.979000491271793	BP
GO:0018107	peptidyl-threonine phosphorylation	5/244	111/18903	0.0145875315717768	0.107781245499079	0.0896699237635824	PRKCA/CALM2/CAMK2D/CIT/PRKAG2	5	EX	0.967456802088555	BP
GO:0031111	negative regulation of microtubule polymerization or depolymerization	3/244	40/18903	0.0147693006543638	0.108828532463998	0.0905412269468775	STMN2/STMN1/MAP1B	3	EX	0.963257227182524	BP
GO:0007015	actin filament organization	12/244	454/18903	0.0152678636018237	0.112198165225293	0.0933446340834114	STMN1/DLC1/TMSB10/TMEFF2/FMN1/DIAPH2/SLIT2/SORBS2/PTK2B/CTNNA2/CIT/LIMCH1	12	EX	0.950014245032137	BP
GO:0010649	regulation of cell communication by electrical coupling	2/244	15/18903	0.0155974430618524	0.112491903674209	0.0935890133740635	CALM2/CAMK2D	2	EX	0.948878733696141	BP
GO:0045475	locomotor rhythm	2/244	15/18903	0.0155974430618524	0.112491903674209	0.0935890133740635	KCND2/ZFHX3	2	EX	0.948878733696141	BP
GO:0048712	negative regulation of astrocyte differentiation	2/244	15/18903	0.0155974430618524	0.112491903674209	0.0935890133740635	DAB1/NTRK3	2	EX	0.948878733696141	BP
GO:0070571	negative regulation of neuron projection regeneration	2/244	15/18903	0.0155974430618524	0.112491903674209	0.0935890133740635	EPHA4/THY1	2	EX	0.948878733696141	BP
GO:0106070	regulation of adenylate cyclase-activating G protein-coupled receptor signaling pathway	2/244	15/18903	0.0155974430618524	0.112491903674209	0.0935890133740635	PRKCA/PDE4B	2	EX	0.948878733696141	BP
GO:0150011	regulation of neuron projection arborization	2/244	15/18903	0.0155974430618524	0.112491903674209	0.0935890133740635	NTNG1/GRIP1	2	EX	0.948878733696141	BP
GO:1904424	regulation of GTP binding	2/244	15/18903	0.0155974430618524	0.112491903674209	0.0935890133740635	STMN1/EPHA4	2	EX	0.948878733696141	BP
GO:0032271	regulation of protein polymerization	7/244	201/18903	0.0157456645164818	0.112956178050108	0.0939752721123024	STMN2/STMN1/TMSB10/FMN1/MAP1B/SLIT2/PTK2B	7	EX	0.947090010695856	BP
GO:0034331	cell junction maintenance	3/244	41/18903	0.0157864463622807	0.112956178050108	0.0939752721123024	CBLN2/PCLO/ERC2	3	EX	0.947090010695856	BP
GO:1902742	apoptotic process involved in development	3/244	41/18903	0.0157864463622807	0.112956178050108	0.0939752721123024	ROBO2/SLIT3/SLIT2	3	EX	0.947090010695856	BP
GO:0045926	negative regulation of growth	8/244	249/18903	0.0158521332023049	0.113128478155032	0.0941186192892755	DCC/SEMA6D/SLIT3/SEMA3A/MEG3/SLIT2/SEMA3E/FOXP1	8	EX	0.946428055120961	BP
GO:0006936	muscle contraction	10/244	351/18903	0.0161667401185083	0.115027133508336	0.0956982288029322	CALM2/CACNB2/SGCD/CHRM3/DMD/CAMK2D/ATP2B1/NOS1AP/SCN1A/PDE4B	10	EX	0.939199702750805	BP
GO:0043266	regulation of potassium ion transport	5/244	114/18903	0.0162027922521856	0.115027133508336	0.0956982288029322	DPP10/KCNIP4/PTK2B/NOS1AP/RGS7	5	EX	0.939199702750805	BP
GO:0032414	positive regulation of ion transmembrane transporter activity	5/244	115/18903	0.0167666045310228	0.116826006396395	0.0971948230757646	CALM2/CACNB2/NDUFA4/DMD/NOS1AP	5	EX	0.932460469062317	BP
GO:0048640	negative regulation of developmental growth	5/244	115/18903	0.0167666045310228	0.116826006396395	0.0971948230757646	DCC/SEMA6D/SEMA3A/SEMA3E/FOXP1	5	EX	0.932460469062317	BP
GO:0021587	cerebellum morphogenesis	3/244	42/18903	0.0168420908398654	0.116826006396395	0.0971948230757646	DAB1/RORA/GRID2	3	EX	0.932460469062317	BP
GO:0045429	positive regulation of nitric oxide biosynthetic process	3/244	42/18903	0.0168420908398654	0.116826006396395	0.0971948230757646	CLU/PTK2B/NOS1AP	3	EX	0.932460469062317	BP
GO:0070296	sarcoplasmic reticulum calcium ion transport	3/244	42/18903	0.0168420908398654	0.116826006396395	0.0971948230757646	CALM2/DMD/CAMK2D	3	EX	0.932460469062317	BP
GO:2000249	regulation of actin cytoskeleton reorganization	3/244	42/18903	0.0168420908398654	0.116826006396395	0.0971948230757646	NTRK3/SEMA3E/PTK2B	3	EX	0.932460469062317	BP
GO:0006809	nitric oxide biosynthetic process	4/244	76/18903	0.0168428813929338	0.116826006396395	0.0971948230757646	RORA/CLU/PTK2B/NOS1AP	4	EX	0.932460469062317	BP
GO:0019226	transmission of nerve impulse	4/244	76/18903	0.0168428813929338	0.116826006396395	0.0971948230757646	KCND2/KCNMB2/CNTNAP2/SCN1A	4	EX	0.932460469062317	BP
GO:0045685	regulation of glial cell differentiation	4/244	76/18903	0.0168428813929338	0.116826006396395	0.0971948230757646	DAB1/NTRK3/TENM4/EPHA4	4	EX	0.932460469062317	BP
GO:0031032	actomyosin structure organization	7/244	204/18903	0.0169428443038206	0.117220340107095	0.0975228938232504	STMN1/DLC1/FRMD5/TMEFF2/PTK2B/CIT/LIMCH1	7	EX	0.930997022875742	BP
GO:0097305	response to alcohol	8/244	253/18903	0.0172775479272635	0.119232621355912	0.0991970357886434	NTRK3/SLIT3/NEFL/SLIT2/PTK2B/ATP2B1/RGS7/EFNA5	8	EX	0.923604907878955	BP
GO:1901654	response to ketone	7/244	205/18903	0.0173558275420669	0.119469607814886	0.0993941995680263	NTRK3/SLIT3/NEFL/SLIT2/ATP2B1/FOXP1/EFNA5	7	EX	0.922742561971323	BP
GO:0006024	glycosaminoglycan biosynthetic process	4/244	77/18903	0.0175907690625484	0.119850056028485	0.0997107181065846	HS3ST2/NDST3/HS3ST5/CSGALNACT1	4	EX	0.921361758602743	BP
GO:0007158	neuron cell-cell adhesion	2/244	16/18903	0.0176755691310858	0.119850056028485	0.0997107181065846	NRXN3/ASTN2	2	EX	0.921361758602743	BP
GO:0021535	cell migration in hindbrain	2/244	16/18903	0.0176755691310858	0.119850056028485	0.0997107181065846	DAB1/CTNNA2	2	EX	0.921361758602743	BP
GO:0030202	heparin metabolic process	2/244	16/18903	0.0176755691310858	0.119850056028485	0.0997107181065846	NDST3/CSGALNACT1	2	EX	0.921361758602743	BP
GO:0046834	lipid phosphorylation	2/244	16/18903	0.0176755691310858	0.119850056028485	0.0997107181065846	DGKB/DGKG	2	EX	0.921361758602743	BP
GO:0090030	regulation of steroid hormone biosynthetic process	2/244	16/18903	0.0176755691310858	0.119850056028485	0.0997107181065846	PDE8B/DKK3	2	EX	0.921361758602743	BP
GO:0051056	regulation of small GTPase mediated signal transduction	9/244	305/18903	0.0179231896477394	0.121014758408487	0.100679706478712	NRG1/ROBO1/RASGRF2/STMN1/DLC1/SIPA1L1/SLIT2/STARD13/GARNL3	9	EX	0.917161661877639	BP
GO:0043507	positive regulation of JUN kinase activity	3/244	43/18903	0.017936354409202	0.121014758408487	0.100679706478712	MAP3K5/PTK2B/EPHA4	3	EX	0.917161661877639	BP
GO:0046434	organophosphate catabolic process	6/244	161/18903	0.0183014008539015	0.12317205178653	0.102474493056369	PDE8B/PDE10A/PDE7B/DPYD/PLCB1/PDE4B	6	EX	0.909487824085851	BP
GO:0055117	regulation of cardiac muscle contraction	4/244	78/18903	0.0183590556598033	0.123254993429643	0.102543497369506	CALM2/DMD/CAMK2D/PDE4B	4	EX	0.909195477121642	BP
GO:0030705	cytoskeleton-dependent intracellular transport	7/244	208/18903	0.0186373639812557	0.124815252869543	0.103841574269428	TUBA1B/TANC2/PPFIA2/MAP1B/TMEM108/NEFL/UCHL1	7	EX	0.903732339074217	BP
GO:0001655	urogenital system development	10/244	360/18903	0.0189246336864772	0.12584833223051	0.104701057263067	ROBO2/NFIA/KIRREL3/FMN1/SLIT2/EPHA4/RARB/PCSK5/MEF2C/MAGI2	10	EX	0.900152535442483	BP
GO:0001709	cell fate determination	3/244	44/18903	0.0190693316950975	0.12584833223051	0.104701057263067	POU6F2/DSCAML1/MEF2C	3	EX	0.900152535442483	BP
GO:0045663	positive regulation of myoblast differentiation	3/244	44/18903	0.0190693316950975	0.12584833223051	0.104701057263067	MAP3K5/MEF2C/PLCB1	3	EX	0.900152535442483	BP
GO:0071526	semaphorin-plexin signaling pathway	3/244	44/18903	0.0190693316950975	0.12584833223051	0.104701057263067	SEMA6D/SEMA3A/SEMA3E	3	EX	0.900152535442483	BP
GO:0098815	modulation of excitatory postsynaptic potential	3/244	44/18903	0.0190693316950975	0.12584833223051	0.104701057263067	CUX2/TMEM108/PTK2B	3	EX	0.900152535442483	BP
GO:1904407	positive regulation of nitric oxide metabolic process	3/244	44/18903	0.0190693316950975	0.12584833223051	0.104701057263067	CLU/PTK2B/NOS1AP	3	EX	0.900152535442483	BP
GO:0001822	kidney development	9/244	309/18903	0.0193235229238077	0.127217091597659	0.105839813338251	ROBO2/KIRREL3/FMN1/SLIT2/EPHA4/RARB/PCSK5/MEF2C/MAGI2	9	EX	0.895454537367615	BP
GO:0042063	gliogenesis	9/244	310/18903	0.0196856706590798	0.12890159062591	0.107241252881315	NRG1/DAB1/NTRK3/TENM4/GAP43/CLU/PTK2B/EPHA4/CDH2	9	EX	0.889741723486059	BP
GO:0017014	protein nitrosylation	2/244	17/18903	0.0198638346716647	0.12890159062591	0.107241252881315	DMD/NOS1AP	2	EX	0.889741723486059	BP
GO:0018119	peptidyl-cysteine S-nitrosylation	2/244	17/18903	0.0198638346716647	0.12890159062591	0.107241252881315	DMD/NOS1AP	2	EX	0.889741723486059	BP
GO:0035269	protein O-linked mannosylation	2/244	17/18903	0.0198638346716647	0.12890159062591	0.107241252881315	TMTC2/TMTC1	2	EX	0.889741723486059	BP
GO:0055119	relaxation of cardiac muscle	2/244	17/18903	0.0198638346716647	0.12890159062591	0.107241252881315	CAMK2D/PDE4B	2	EX	0.889741723486059	BP
GO:0061548	ganglion development	2/244	17/18903	0.0198638346716647	0.12890159062591	0.107241252881315	SEMA3A/UNC5C	2	EX	0.889741723486059	BP
GO:0003151	outflow tract morphogenesis	4/244	80/18903	0.0199574021446405	0.12920042007447	0.107489867691309	ROBO2/ROBO1/ZFPM2/MEF2C	4	EX	0.888736074299698	BP
GO:0030517	negative regulation of axon extension	3/244	45/18903	0.0202410924671267	0.130415948858098	0.108501141710789	SEMA6D/SEMA3A/SEMA3E	3	EX	0.884669294512696	BP
GO:0048512	circadian behavior	3/244	45/18903	0.0202410924671267	0.130415948858098	0.108501141710789	KCND2/BTBD9/ZFHX3	3	EX	0.884669294512696	BP
GO:0099003	vesicle-mediated transport in synapse	7/244	212/18903	0.0204475743470116	0.131434880968143	0.109348854726211	SYN3/CADPS/PCLO/CACNB2/BTBD9/ERC2/CDH2	7	EX	0.881289363834869	BP
GO:0006023	aminoglycan biosynthetic process	4/244	81/18903	0.0207877330539526	0.132992579232229	0.11064480082463	HS3ST2/NDST3/HS3ST5/CSGALNACT1	4	EX	0.876172591276571	BP
GO:0032272	negative regulation of protein polymerization	4/244	81/18903	0.0207877330539526	0.132992579232229	0.11064480082463	STMN2/STMN1/TMSB10/SLIT2	4	EX	0.876172591276571	BP
GO:0010631	epithelial cell migration	10/244	366/18903	0.0209461731696055	0.133691654573139	0.111226405093853	ROBO1/PRKCA/HDAC9/SLIT2/PTK2B/STARD13/CDH13/MEF2C/PTPRG/FOXP1	10	EX	0.873895701832664	BP
GO:0008016	regulation of heart contraction	7/244	214/18903	0.0213971783111615	0.135567867564673	0.112787343410496	CALM2/CACNB2/DMD/CAMK2D/ATP2B1/NOS1AP/PDE4B	7	EX	0.867843235196308	BP
GO:0007019	microtubule depolymerization	3/244	46/18903	0.0214516824618474	0.135567867564673	0.112787343410496	STMN2/STMN1/MAP1B	3	EX	0.867843235196308	BP
GO:0021517	ventral spinal cord development	3/244	46/18903	0.0214516824618474	0.135567867564673	0.112787343410496	DAB1/MDGA2/LMO4	3	EX	0.867843235196308	BP
GO:0021795	cerebral cortex cell migration	3/244	46/18903	0.0214516824618474	0.135567867564673	0.112787343410496	DAB1/ROBO1/SLIT2	3	EX	0.867843235196308	BP
GO:0060537	muscle tissue development	11/244	422/18903	0.0216193572087848	0.135567867564673	0.112787343410496	NRG1/SGCZ/TENM4/HDAC9/SGCD/SORBS2/DMD/ZFPM2/RARB/MEF2C/FOXP1	11	EX	0.867843235196308	BP
GO:0021766	hippocampus development	4/244	82/18903	0.0216390049735447	0.135567867564673	0.112787343410496	DAB1/KIRREL3/TMEM108/NEFL	4	EX	0.867843235196308	BP
GO:0046209	nitric oxide metabolic process	4/244	82/18903	0.0216390049735447	0.135567867564673	0.112787343410496	RORA/CLU/PTK2B/NOS1AP	4	EX	0.867843235196308	BP
GO:0048708	astrocyte differentiation	4/244	82/18903	0.0216390049735447	0.135567867564673	0.112787343410496	DAB1/NTRK3/GAP43/EPHA4	4	EX	0.867843235196308	BP
GO:0090630	activation of GTPase activity	5/244	123/18903	0.021750043055173	0.135950269119576	0.113105487055213	NTRK3/SIPA1L1/PTK2B/GARNL3/EVI5	5	EX	0.866619928370479	BP
GO:0090132	epithelium migration	10/244	369/18903	0.0220141066002188	0.13693300802546	0.113923088692327	ROBO1/PRKCA/HDAC9/SLIT2/PTK2B/STARD13/CDH13/MEF2C/PTPRG/FOXP1	10	EX	0.863491851534309	BP
GO:0003159	morphogenesis of an endothelium	2/244	18/18903	0.022159074487386	0.13693300802546	0.113923088692327	STARD13/FOXP1	2	EX	0.863491851534309	BP
GO:0019896	axonal transport of mitochondrion	2/244	18/18903	0.022159074487386	0.13693300802546	0.113923088692327	NEFL/UCHL1	2	EX	0.863491851534309	BP
GO:0036035	osteoclast development	2/244	18/18903	0.022159074487386	0.13693300802546	0.113923088692327	LRRK1/FOXP1	2	EX	0.863491851534309	BP
GO:0061154	endothelial tube morphogenesis	2/244	18/18903	0.022159074487386	0.13693300802546	0.113923088692327	STARD13/FOXP1	2	EX	0.863491851534309	BP
GO:0042310	vasoconstriction	4/244	83/18903	0.0225113362773947	0.138167772772542	0.114950366306573	KCNMB2/CHRM3/ASIC2/ATP2B1	4	EX	0.859593243063127	BP
GO:0050848	regulation of calcium-mediated signaling	4/244	83/18903	0.0225113362773947	0.138167772772542	0.114950366306573	NRG1/CALM2/PTK2B/CDH13	4	EX	0.859593243063127	BP
GO:2001057	reactive nitrogen species metabolic process	4/244	83/18903	0.0225113362773947	0.138167772772542	0.114950366306573	RORA/CLU/PTK2B/NOS1AP	4	EX	0.859593243063127	BP
GO:0007622	rhythmic behavior	3/244	47/18903	0.0227011241855853	0.138706419462037	0.115398499999581	KCND2/BTBD9/ZFHX3	3	EX	0.857903438909236	BP
GO:0008542	visual learning	3/244	47/18903	0.0227011241855853	0.138706419462037	0.115398499999581	TAFA2/PDE8B/MEIS2	3	EX	0.857903438909236	BP
GO:0010811	positive regulation of cell-substrate adhesion	5/244	125/18903	0.0231310031737212	0.141016138182395	0.117320098702683	FMN1/EDIL3/PTK2B/CDH13/THY1	5	EX	0.850731182929725	BP
GO:1904064	positive regulation of cation transmembrane transport	6/244	171/18903	0.0237956665255673	0.144617181261154	0.120316030479557	CALM2/CACNB2/DMD/NOS1AP/RGS7/THY1	6	EX	0.839780107569509	BP
GO:0032411	positive regulation of transporter activity	5/244	126/18903	0.0238422657087557	0.144617181261154	0.120316030479557	CALM2/CACNB2/NDUFA4/DMD/NOS1AP	5	EX	0.839780107569509	BP
GO:0090130	tissue migration	10/244	374/18903	0.0238812483950931	0.144617181261154	0.120316030479557	ROBO1/PRKCA/HDAC9/SLIT2/PTK2B/STARD13/CDH13/MEF2C/PTPRG/FOXP1	10	EX	0.839780107569509	BP
GO:0007213	G protein-coupled acetylcholine receptor signaling pathway	2/244	19/18903	0.0245581861568432	0.147403329272531	0.122634000351007	CHRM3/PLCB1	2	EX	0.831492707329339	BP
GO:0010663	positive regulation of striated muscle cell apoptotic process	2/244	19/18903	0.0245581861568432	0.147403329272531	0.122634000351007	MAP3K5/CAMK2D	2	EX	0.831492707329339	BP
GO:0010666	positive regulation of cardiac muscle cell apoptotic process	2/244	19/18903	0.0245581861568432	0.147403329272531	0.122634000351007	MAP3K5/CAMK2D	2	EX	0.831492707329339	BP
GO:0071625	vocalization behavior	2/244	19/18903	0.0245581861568432	0.147403329272531	0.122634000351007	CNTNAP2/NRXN3	2	EX	0.831492707329339	BP
GO:0072503	cellular divalent inorganic cation homeostasis	9/244	323/18903	0.0248512815105542	0.148833996535676	0.123824261456483	SLC24A2/RYR3/CALM2/PTK2B/DMD/CAMK2D/ATP2B1/THY1/GRIA1	9	EX	0.827297856280252	BP
GO:0035307	positive regulation of protein dephosphorylation	3/244	49/18903	0.0253165413780771	0.151287200015366	0.125865234057809	DLC1/CALM2/MAGI2	3	EX	0.820197814857529	BP
GO:0006937	regulation of muscle contraction	6/244	174/18903	0.0256380650285078	0.152872585115159	0.127184214557394	CALM2/CHRM3/DMD/CAMK2D/ATP2B1/PDE4B	6	EX	0.815670390328147	BP
GO:0010660	regulation of muscle cell apoptotic process	4/244	87/18903	0.0262133853209418	0.155620512418429	0.129470386243861	GRIA4/MAP3K5/PTK2B/CAMK2D	4	EX	0.807933158998025	BP
GO:0014910	regulation of smooth muscle cell migration	4/244	87/18903	0.0262133853209418	0.155620512418429	0.129470386243861	SEMA6D/SLIT2/MEF2C/TAFA5	4	EX	0.807933158998025	BP
GO:0032102	negative regulation of response to external stimulus	11/244	436/18903	0.0266374137075295	0.15704343863282	0.130654207089267	ROBO2/ROBO1/RORA/SEMA6D/SEMA3A/SLIT2/SEMA3E/GRID2/EPHA4/CTNNA2/TAFA5	11	EX	0.803980203965173	BP
GO:0002066	columnar/cuboidal epithelial cell development	3/244	50/18903	0.0266824526691427	0.15704343863282	0.130654207089267	RFX3/RARB/CDH2	3	EX	0.803980203965173	BP
GO:0051646	mitochondrion localization	3/244	50/18903	0.0266824526691427	0.15704343863282	0.130654207089267	MAP1B/NEFL/UCHL1	3	EX	0.803980203965173	BP
GO:0042326	negative regulation of phosphorylation	10/244	381/18903	0.0266841002752346	0.15704343863282	0.130654207089267	PTPRT/NTRK3/CALM2/UCHL1/SLIT2/DMD/LRRK1/PRKAG2/CAMK2N1/THY1	10	EX	0.803980203965173	BP
GO:0032874	positive regulation of stress-activated MAPK cascade	5/244	130/18903	0.0268278335150786	0.157203103884992	0.130787042546156	MAP3K5/SEMA3A/PTK2B/TNIK/PLCB1	5	EX	0.80353888331686	BP
GO:1902905	positive regulation of supramolecular fiber organization	6/244	176/18903	0.0269177418146993	0.157203103884992	0.130787042546156	STMN2/FMN1/MAP1B/CLU/PTK2B/LIMCH1	6	EX	0.80353888331686	BP
GO:0007171	activation of transmembrane receptor protein tyrosine kinase activity	2/244	20/18903	0.0270581289511499	0.157203103884992	0.130787042546156	NRG1/EFNA5	2	EX	0.80353888331686	BP
GO:0048670	regulation of collateral sprouting	2/244	20/18903	0.0270581289511499	0.157203103884992	0.130787042546156	DCC/EFNA5	2	EX	0.80353888331686	BP
GO:0051004	regulation of lipoprotein lipase activity	2/244	20/18903	0.0270581289511499	0.157203103884992	0.130787042546156	HDAC9/PCSK5	2	EX	0.80353888331686	BP
GO:1902004	positive regulation of amyloid-beta formation	2/244	20/18903	0.0270581289511499	0.157203103884992	0.130787042546156	CLU/EPHA4	2	EX	0.80353888331686	BP
GO:0051651	maintenance of location in cell	7/244	226/18903	0.0277442558037016	0.160845696226577	0.13381754173977	TMSB10/RYR3/CALM2/PTK2B/DMD/CAMK2D/THY1	7	EX	0.793590555091852	BP
GO:0022602	ovulation cycle process	3/244	51/18903	0.0280870888095731	0.162141814168215	0.13489586289367	ROBO2/SLIT3/SLIT2	3	EX	0.790104972068482	BP
GO:0050982	detection of mechanical stimulus	3/244	51/18903	0.0280870888095731	0.162141814168215	0.13489586289367	ASIC2/SCN1A/CDH2	3	EX	0.790104972068482	BP
GO:0070304	positive regulation of stress-activated protein kinase signaling cascade	5/244	132/18903	0.0284060252697132	0.163635556585488	0.136138600144098	MAP3K5/SEMA3A/PTK2B/TNIK/PLCB1	5	EX	0.786122321990847	BP
GO:0070098	chemokine-mediated signaling pathway	4/244	90/18903	0.0292158413012159	0.167944762152233	0.139723696353206	ROBO1/SLIT3/SLIT2/PTK2B	4	EX	0.774833536352562	BP
GO:0071902	positive regulation of protein serine/threonine kinase activity	7/244	229/18903	0.0295112557709006	0.168691326378262	0.14034480958049	ROBO1/NTRK3/MAP3K5/CALM2/PTK2B/EPHA4/MEF2C	7	EX	0.772907247007193	BP
GO:0097479	synaptic vesicle localization	3/244	52/18903	0.0295303675432612	0.168691326378262	0.14034480958049	SYN3/PCLO/CDH2	3	EX	0.772907247007193	BP
GO:0035265	organ growth	6/244	180/18903	0.0296026263972179	0.168691326378262	0.14034480958049	TENM4/SORBS2/ZFPM2/RARB/MEF2C/FOXP1	6	EX	0.772907247007193	BP
GO:0008090	retrograde axonal transport	2/244	21/18903	0.0296559227689626	0.168691326378262	0.14034480958049	TMEM108/NEFL	2	EX	0.772907247007193	BP
GO:0071498	cellular response to fluid shear stress	2/244	21/18903	0.0296559227689626	0.168691326378262	0.14034480958049	PTK2B/MEF2C	2	EX	0.772907247007193	BP
GO:0008037	cell recognition	7/244	230/18903	0.0301167681425868	0.170598942874361	0.141931874426358	ROBO2/ROBO1/CNTNAP2/GAP43/DSCAML1/EPHA4/NTM	7	EX	0.768023664289562	BP
GO:0010594	regulation of endothelial cell migration	7/244	230/18903	0.0301167681425868	0.170598942874361	0.141931874426358	PRKCA/HDAC9/SLIT2/PTK2B/STARD13/MEF2C/FOXP1	7	EX	0.768023664289562	BP
GO:0007632	visual behavior	3/244	53/18903	0.0310121878139787	0.175305901592948	0.145847886228778	TAFA2/PDE8B/MEIS2	3	EX	0.756203463335129	BP
GO:0008361	regulation of cell size	6/244	183/18903	0.0317278827966419	0.178979488224211	0.148904171500292	DCC/SEMA6D/MAP1B/SEMA3A/SEMA3E/EFNA5	6	EX	0.747196738078627	BP
GO:0021533	cell differentiation in hindbrain	2/244	22/18903	0.0323486470885385	0.180890957819552	0.15049444197914	RORA/GRID2	2	EX	0.742583141637807	BP
GO:0032516	positive regulation of phosphoprotein phosphatase activity	2/244	22/18903	0.0323486470885385	0.180890957819552	0.15049444197914	CALM2/MAGI2	2	EX	0.742583141637807	BP
GO:0035268	protein mannosylation	2/244	22/18903	0.0323486470885385	0.180890957819552	0.15049444197914	TMTC2/TMTC1	2	EX	0.742583141637807	BP
GO:0051000	positive regulation of nitric-oxide synthase activity	2/244	22/18903	0.0323486470885385	0.180890957819552	0.15049444197914	PTK2B/NOS1AP	2	EX	0.742583141637807	BP
GO:0030516	regulation of axon extension	4/244	93/18903	0.0324141393084238	0.180890957819552	0.15049444197914	SEMA6D/MAP1B/SEMA3A/SEMA3E	4	EX	0.742583141637807	BP
GO:0031113	regulation of microtubule polymerization	3/244	54/18903	0.032532430442722	0.180890957819552	0.15049444197914	STMN2/STMN1/MAP1B	3	EX	0.742583141637807	BP
GO:0086002	cardiac muscle cell action potential involved in contraction	3/244	54/18903	0.032532430442722	0.180890957819552	0.15049444197914	CACNB2/NOS1AP/SCN1A	3	EX	0.742583141637807	BP
GO:0071900	regulation of protein serine/threonine kinase activity	10/244	395/18903	0.0329834230957452	0.183024341627206	0.152269336697651	ROBO1/NTRK3/MAP3K5/CALM2/UCHL1/PTK2B/EPHA4/PRKAG2/MEF2C/THY1	10	EX	0.737491146710213	BP
GO:0002042	cell migration involved in sprouting angiogenesis	4/244	94/18903	0.0335240176160976	0.18526789410197	0.154135887584497	ROBO1/HDAC9/SLIT2/STARD13	4	EX	0.732199834984607	BP
GO:0051492	regulation of stress fiber assembly	4/244	94/18903	0.0335240176160976	0.18526789410197	0.154135887584497	STMN1/DLC1/TMEFF2/LIMCH1	4	EX	0.732199834984607	BP
GO:0010659	cardiac muscle cell apoptotic process	3/244	55/18903	0.0340909587885692	0.188018898470831	0.156424619273268	MAP3K5/RPS6KA2/CAMK2D	3	EX	0.725798496007058	BP
GO:0043270	positive regulation of ion transport	8/244	289/18903	0.0344821828688177	0.189791609757723	0.15789944808244	CALM2/CACNB2/NDUFA4/DMD/ATP2B1/NOS1AP/RGS7/THY1	8	EX	0.721722990625608	BP
GO:0034764	positive regulation of transmembrane transport	7/244	237/18903	0.0345908351313166	0.189978374993642	0.15805482970184	CALM2/CACNB2/NDUFA4/DMD/NOS1AP/RGS7/THY1	7	EX	0.721295831444173	BP
GO:0014909	smooth muscle cell migration	4/244	95/18903	0.0346558565637538	0.189978374993642	0.15805482970184	SEMA6D/SLIT2/MEF2C/TAFA5	4	EX	0.721295831444173	BP
GO:0035024	negative regulation of Rho protein signal transduction	2/244	23/18903	0.0351334399365683	0.191822938127569	0.159589436532837	STMN1/DLC1	2	EX	0.71709946126033	BP
GO:0040019	positive regulation of embryonic development	2/244	23/18903	0.0351334399365683	0.191822938127569	0.159589436532837	TENM4/PLCB1	2	EX	0.71709946126033	BP
GO:0051153	regulation of striated muscle cell differentiation	4/244	96/18903	0.0358096894783482	0.195123338059376	0.162335244571185	NRG1/HDAC9/MEF2C/FOXP1	4	EX	0.709690782967148	BP
GO:0046328	regulation of JNK cascade	5/244	141/18903	0.0362292426164992	0.197014621348523	0.163908720806014	MAP3K5/SEMA3A/PTK2B/TNIK/PLCB1	5	EX	0.705501541679293	BP
GO:0010632	regulation of epithelial cell migration	8/244	292/18903	0.0363038770577146	0.197026430578695	0.163918545639308	PRKCA/HDAC9/SLIT2/PTK2B/STARD13/MEF2C/PTPRG/FOXP1	8	EX	0.705475510465156	BP
GO:0001657	ureteric bud development	4/244	97/18903	0.0369855435327048	0.199531136637747	0.166002366440649	ROBO2/FMN1/SLIT2/RARB	4	EX	0.699989323461848	BP
GO:0006942	regulation of striated muscle contraction	4/244	97/18903	0.0369855435327048	0.199531136637747	0.166002366440649	CALM2/DMD/CAMK2D/PDE4B	4	EX	0.699989323461848	BP
GO:0043502	regulation of muscle adaptation	4/244	97/18903	0.0369855435327048	0.199531136637747	0.166002366440649	PRKCA/CAMK2D/MLIP/FOXP1	4	EX	0.699989323461848	BP
GO:0051384	response to glucocorticoid	5/244	142/18903	0.0371724892637473	0.200142570907186	0.166511056649907	NTRK3/SLIT3/NEFL/SLIT2/ATP2B1	5	EX	0.69866052583814	BP
GO:0010658	striated muscle cell apoptotic process	3/244	57/18903	0.037322242610691	0.200156168951615	0.166522369709073	MAP3K5/RPS6KA2/CAMK2D	3	EX	0.69863102009618	BP
GO:0043113	receptor clustering	3/244	57/18903	0.037322242610691	0.200156168951615	0.166522369709073	THY1/CDH2/MAGI2	3	EX	0.69863102009618	BP
GO:0001759	organ induction	2/244	24/18903	0.0380074968735298	0.201203048156425	0.167393333651364	ROBO2/ROBO1	2	EX	0.696365444155436	BP
GO:0022010	central nervous system myelination	2/244	24/18903	0.0380074968735298	0.201203048156425	0.167393333651364	TENM4/CLU	2	EX	0.696365444155436	BP
GO:0032291	axon ensheathment in central nervous system	2/244	24/18903	0.0380074968735298	0.201203048156425	0.167393333651364	TENM4/CLU	2	EX	0.696365444155436	BP
GO:0071676	negative regulation of mononuclear cell migration	2/244	24/18903	0.0380074968735298	0.201203048156425	0.167393333651364	SLIT2/PLCB1	2	EX	0.696365444155436	BP
GO:0072163	mesonephric epithelium development	4/244	98/18903	0.0381834398119585	0.201203048156425	0.167393333651364	ROBO2/FMN1/SLIT2/RARB	4	EX	0.696365444155436	BP
GO:0072164	mesonephric tubule development	4/244	98/18903	0.0381834398119585	0.201203048156425	0.167393333651364	ROBO2/FMN1/SLIT2/RARB	4	EX	0.696365444155436	BP
GO:1902414	protein localization to cell junction	4/244	98/18903	0.0381834398119585	0.201203048156425	0.167393333651364	GPC6/PCLO/GRIP1/ASIC2	4	EX	0.696365444155436	BP
GO:1990868	response to chemokine	4/244	98/18903	0.0381834398119585	0.201203048156425	0.167393333651364	ROBO1/SLIT3/SLIT2/PTK2B	4	EX	0.696365444155436	BP
GO:1990869	cellular response to chemokine	4/244	98/18903	0.0381834398119585	0.201203048156425	0.167393333651364	ROBO1/SLIT3/SLIT2/PTK2B	4	EX	0.696365444155436	BP
GO:0051058	negative regulation of small GTPase mediated signal transduction	3/244	58/18903	0.038994643219074	0.204684237283132	0.170289551468787	STMN1/DLC1/SLIT2	3	EX	0.688915601033346	BP
GO:0060350	endochondral bone morphogenesis	3/244	58/18903	0.038994643219074	0.204684237283132	0.170289551468787	RARB/MEF2C/MMP16	3	EX	0.688915601033346	BP
GO:1901379	regulation of potassium ion transmembrane transport	4/244	99/18903	0.039403393381746	0.206431265134812	0.171743012630305	DPP10/KCNIP4/NOS1AP/RGS7	4	EX	0.68522452580829	BP
GO:0046578	regulation of Ras protein signal transduction	6/244	193/18903	0.0395210320777073	0.20664939657555	0.171924489746949	NRG1/ROBO1/RASGRF2/STMN1/DLC1/STARD13	6	EX	0.684765858537566	BP
GO:0001755	neural crest cell migration	3/244	59/18903	0.040704621020371	0.208990961195582	0.17387258303529	SEMA6D/SEMA3A/SEMA3E	3	EX	0.679872496605544	BP
GO:0071709	membrane assembly	3/244	59/18903	0.040704621020371	0.208990961195582	0.17387258303529	PTPRD/IL1RAPL1/CDH2	3	EX	0.679872496605544	BP
GO:0043254	regulation of protein-containing complex assembly	10/244	410/18903	0.0408207887191047	0.208990961195582	0.17387258303529	NRG1/STMN2/STMN1/TMSB10/FMN1/MAP1B/CLU/SLIT2/PTK2B/LMO4	10	EX	0.679872496605544	BP
GO:0003081	regulation of systemic arterial blood pressure by renin-angiotensin	2/244	25/18903	0.040968069995309	0.208990961195582	0.17387258303529	RPS6KA2/PCSK5	2	EX	0.679872496605544	BP
GO:0003323	type B pancreatic cell development	2/244	25/18903	0.040968069995309	0.208990961195582	0.17387258303529	RFX3/CDH2	2	EX	0.679872496605544	BP
GO:0021697	cerebellar cortex formation	2/244	25/18903	0.040968069995309	0.208990961195582	0.17387258303529	RORA/GRID2	2	EX	0.679872496605544	BP
GO:0035330	regulation of hippo signaling	2/244	25/18903	0.040968069995309	0.208990961195582	0.17387258303529	IQCJ-SCHIP1/CIT	2	EX	0.679872496605544	BP
GO:0046716	muscle cell cellular homeostasis	2/244	25/18903	0.040968069995309	0.208990961195582	0.17387258303529	SGCZ/DMD	2	EX	0.679872496605544	BP
GO:0046885	regulation of hormone biosynthetic process	2/244	25/18903	0.040968069995309	0.208990961195582	0.17387258303529	PDE8B/DKK3	2	EX	0.679872496605544	BP
GO:0048668	collateral sprouting	2/244	25/18903	0.040968069995309	0.208990961195582	0.17387258303529	DCC/EFNA5	2	EX	0.679872496605544	BP
GO:0050927	positive regulation of positive chemotaxis	2/244	25/18903	0.040968069995309	0.208990961195582	0.17387258303529	NTRK3/CDH13	2	EX	0.679872496605544	BP
GO:0086064	cell communication by electrical coupling involved in cardiac conduction	2/244	25/18903	0.040968069995309	0.208990961195582	0.17387258303529	CALM2/CAMK2D	2	EX	0.679872496605544	BP
GO:1902993	positive regulation of amyloid precursor protein catabolic process	2/244	25/18903	0.040968069995309	0.208990961195582	0.17387258303529	CLU/EPHA4	2	EX	0.679872496605544	BP
GO:0051495	positive regulation of cytoskeleton organization	6/244	195/18903	0.0412131098757286	0.209847276689337	0.174585005170394	STMN2/NTRK3/FMN1/MAP1B/PTK2B/LIMCH1	6	EX	0.678096662509044	BP
GO:0033002	muscle cell proliferation	7/244	247/18903	0.0417165329511338	0.212013557185295	0.176387268690578	TENM4/MAP3K5/CDH13/ZFPM2/MEF2C/FOXP1/TAFA5	7	EX	0.673636367266947	BP
GO:0061337	cardiac conduction	4/244	101/18903	0.0419095029785214	0.212596900370522	0.176872588179188	CALM2/CACNB2/CAMK2D/ATP2B1	4	EX	0.672443071712024	BP
GO:0023061	signal release	11/244	470/18903	0.0422433583283033	0.21388324950695	0.177942782056265	SYN3/MCTP1/CADPS/RFX3/PCLO/CACNB2/RPH3A/PCSK5/MEF2C/ERC2/EFNA5	11	EX	0.669823226328678	BP
GO:0051353	positive regulation of oxidoreductase activity	3/244	60/18903	0.0424519614230253	0.21388324950695	0.177942782056265	NDUFA4/PTK2B/NOS1AP	3	EX	0.669823226328678	BP
GO:0007188	adenylate cyclase-modulating G protein-coupled receptor signaling pathway	7/244	248/18903	0.0424777325243667	0.21388324950695	0.177942782056265	GNAL/GRM7/PRKCA/RXFP1/CHRM3/GRIK3/PDE4B	7	EX	0.669823226328678	BP
GO:0048863	stem cell differentiation	7/244	248/18903	0.0424777325243667	0.21388324950695	0.177942782056265	NRG1/SOX5/SEMA6D/SEMA3A/SEMA3E/MEF2C/CDH2	7	EX	0.669823226328678	BP
GO:0048511	rhythmic process	8/244	302/18903	0.0428423795346923	0.215320572929443	0.179138580834816	ROBO2/RORB/KCND2/RORA/SLIT3/SLIT2/BTBD9/ZFHX3	8	EX	0.666914473275055	BP
GO:0032147	activation of protein kinase activity	5/244	148/18903	0.0431477643339468	0.216296498448365	0.17995051399142	NRG1/NTRK3/PTK2B/PRKAG2/EFNA5	5	EX	0.664950511152041	BP
GO:0001823	mesonephros development	4/244	102/18903	0.0431956596754183	0.216296498448365	0.17995051399142	ROBO2/FMN1/SLIT2/RARB	4	EX	0.664950511152041	BP
GO:0006929	substrate-dependent cell migration	2/244	26/18903	0.0440124669508413	0.216793292824887	0.180363828141415	ROBO1/SLIT2	2	EX	0.663954158177009	BP
GO:0035994	response to muscle stretch	2/244	26/18903	0.0440124669508413	0.216793292824887	0.180363828141415	DMD/CDH2	2	EX	0.663954158177009	BP
GO:0046339	diacylglycerol metabolic process	2/244	26/18903	0.0440124669508413	0.216793292824887	0.180363828141415	DGKB/DGKG	2	EX	0.663954158177009	BP
GO:0046426	negative regulation of receptor signaling pathway via JAK-STAT	2/244	26/18903	0.0440124669508413	0.216793292824887	0.180363828141415	DAB1/PTPRD	2	EX	0.663954158177009	BP
GO:0050857	positive regulation of antigen receptor-mediated signaling pathway	2/244	26/18903	0.0440124669508413	0.216793292824887	0.180363828141415	TESPA1/FOXP1	2	EX	0.663954158177009	BP
GO:0050926	regulation of positive chemotaxis	2/244	26/18903	0.0440124669508413	0.216793292824887	0.180363828141415	NTRK3/CDH13	2	EX	0.663954158177009	BP
GO:0050951	sensory perception of temperature stimulus	2/244	26/18903	0.0440124669508413	0.216793292824887	0.180363828141415	BTBD9/TRPM3	2	EX	0.663954158177009	BP
GO:0051894	positive regulation of focal adhesion assembly	2/244	26/18903	0.0440124669508413	0.216793292824887	0.180363828141415	FMN1/THY1	2	EX	0.663954158177009	BP
GO:1904753	negative regulation of vascular associated smooth muscle cell migration	2/244	26/18903	0.0440124669508413	0.216793292824887	0.180363828141415	MEF2C/TAFA5	2	EX	0.663954158177009	BP
GO:0061351	neural precursor cell proliferation	5/244	149/18903	0.0441965847776023	0.217109872768161	0.180627210692313	TAFA1/TOX/RORA/SOX5/CDH2	5	EX	0.663320427161684	BP
GO:0086065	cell communication involved in cardiac conduction	3/244	61/18903	0.0442364360108722	0.217109872768161	0.180627210692313	CALM2/CACNB2/CAMK2D	3	EX	0.663320427161684	BP
GO:0048762	mesenchymal cell differentiation	7/244	252/18903	0.045612424475498	0.223199834771329	0.185693828971017	NRG1/SEMA6D/SEMA3A/SEMA3E/EPHA4/MEF2C/CDH2	7	EX	0.651306131230546	BP
GO:0008154	actin polymerization or depolymerization	6/244	200/18903	0.0456414520532766	0.223199834771329	0.185693828971017	TMSB10/FMN1/DIAPH2/SLIT2/PTK2B/CIT	6	EX	0.651306131230546	BP
GO:0110020	regulation of actomyosin structure organization	4/244	104/18903	0.0458341354463852	0.223228461002806	0.18571764491397	STMN1/DLC1/TMEFF2/LIMCH1	4	EX	0.65125043487571	BP
GO:0043506	regulation of JUN kinase activity	3/244	62/18903	0.0460578030976735	0.223228461002806	0.18571764491397	MAP3K5/PTK2B/EPHA4	3	EX	0.65125043487571	BP
GO:0045428	regulation of nitric oxide biosynthetic process	3/244	62/18903	0.0460578030976735	0.223228461002806	0.18571764491397	CLU/PTK2B/NOS1AP	3	EX	0.65125043487571	BP
GO:0060038	cardiac muscle cell proliferation	3/244	62/18903	0.0460578030976735	0.223228461002806	0.18571764491397	TENM4/ZFPM2/MEF2C	3	EX	0.65125043487571	BP
GO:0099601	regulation of neurotransmitter receptor activity	3/244	62/18903	0.0460578030976735	0.223228461002806	0.18571764491397	RASGRF2/PTK2B/MEF2C	3	EX	0.65125043487571	BP
GO:0007026	negative regulation of microtubule depolymerization	2/244	27/18903	0.0471380499755273	0.226846651121166	0.188727842379894	STMN2/MAP1B	2	EX	0.644267627728507	BP
GO:0014829	vascular associated smooth muscle contraction	2/244	27/18903	0.0471380499755273	0.226846651121166	0.188727842379894	CHRM3/ATP2B1	2	EX	0.644267627728507	BP
GO:0033081	regulation of T cell differentiation in thymus	2/244	27/18903	0.0471380499755273	0.226846651121166	0.188727842379894	TESPA1/TOX	2	EX	0.644267627728507	BP
GO:0045686	negative regulation of glial cell differentiation	2/244	27/18903	0.0471380499755273	0.226846651121166	0.188727842379894	DAB1/NTRK3	2	EX	0.644267627728507	BP
GO:0044091	membrane biogenesis	3/244	63/18903	0.0479158082676921	0.229776159929197	0.191165083017303	PTPRD/IL1RAPL1/CDH2	3	EX	0.638695032863968	BP
GO:0045453	bone resorption	3/244	63/18903	0.0479158082676921	0.229776159929197	0.191165083017303	PRKCA/PTK2B/LRRK1	3	EX	0.638695032863968	BP
GO:0006814	sodium ion transport	7/244	255/18903	0.0480585508771016	0.230054929286689	0.191397008589495	NKAIN2/SLC24A2/ASIC2/DMD/CAMK2D/SLC38A11/SCN1A	7	EX	0.638168456860937	BP
GO:0030902	hindbrain development	5/244	153/18903	0.0485440448105126	0.231970576168337	0.192990754412712	DAB1/RORA/DLC1/GRID2/CTNNA2	5	EX	0.634567098807943	BP
GO:0098930	axonal transport	3/244	64/18903	0.0498101849026004	0.237603320614334	0.19767698495972	TMEM108/NEFL/UCHL1	3	EX	0.624147494185774	BP
GO:0070997	neuron death	9/244	368/18903	0.0500704187729547	0.238426389918851	0.198361747521577	DCC/MAP3K5/NEFL/CLU/SEMA3E/GRID2/PTK2B/CIT/MEF2C	9	EX	0.622645676944223	BP
GO:0045785	positive regulation of cell adhesion	11/244	484/18903	0.0502095607658327	0.23846783415045	0.198396227556307	TESPA1/FRMD5/PRKCA/FMN1/LAMA2/EDIL3/PTK2B/EPHA4/CDH13/ZFHX3/THY1	11	EX	0.622570192695401	BP
GO:0003272	endocardial cushion formation	2/244	28/18903	0.0503422349401833	0.23846783415045	0.198396227556307	ROBO2/ROBO1	2	EX	0.622570192695401	BP
GO:0010894	negative regulation of steroid biosynthetic process	2/244	28/18903	0.0503422349401833	0.23846783415045	0.198396227556307	PDE8B/DKK3	2	EX	0.622570192695401	BP
GO:0014812	muscle cell migration	4/244	108/18903	0.0513751521259523	0.242095387574461	0.201414214938742	SEMA6D/SLIT2/MEF2C/TAFA5	4	EX	0.616013484701355	BP
GO:0032231	regulation of actin filament bundle assembly	4/244	108/18903	0.0513751521259523	0.242095387574461	0.201414214938742	STMN1/DLC1/TMEFF2/LIMCH1	4	EX	0.616013484701355	BP
GO:0032526	response to retinoic acid	4/244	108/18903	0.0513751521259523	0.242095387574461	0.201414214938742	RORB/NTRK3/PTK2B/BRINP3	4	EX	0.616013484701355	BP
GO:0048857	neural nucleus development	3/244	65/18903	0.0517406546950057	0.242975544241314	0.202146472029029	FOXP2/KIRREL3/CALM2	3	EX	0.614437436424478	BP
GO:0080164	regulation of nitric oxide metabolic process	3/244	65/18903	0.0517406546950057	0.242975544241314	0.202146472029029	CLU/PTK2B/NOS1AP	3	EX	0.614437436424478	BP
GO:0006470	protein dephosphorylation	7/244	261/18903	0.0531980141702592	0.247927228585373	0.206266086304936	PTPRT/PTPRD/DLC1/PTPRK/CALM2/PTPRG/MAGI2	7	EX	0.605675774260813	BP
GO:0001958	endochondral ossification	2/244	29/18903	0.053622490415288	0.247927228585373	0.206266086304936	MEF2C/MMP16	2	EX	0.605675774260813	BP
GO:0003156	regulation of animal organ formation	2/244	29/18903	0.053622490415288	0.247927228585373	0.206266086304936	ROBO2/ROBO1	2	EX	0.605675774260813	BP
GO:0007263	nitric oxide mediated signal transduction	2/244	29/18903	0.053622490415288	0.247927228585373	0.206266086304936	NOS1AP/GUCY1A2	2	EX	0.605675774260813	BP
GO:0010800	positive regulation of peptidyl-threonine phosphorylation	2/244	29/18903	0.053622490415288	0.247927228585373	0.206266086304936	CALM2/PRKAG2	2	EX	0.605675774260813	BP
GO:0036075	replacement ossification	2/244	29/18903	0.053622490415288	0.247927228585373	0.206266086304936	MEF2C/MMP16	2	EX	0.605675774260813	BP
GO:0060074	synapse maturation	2/244	29/18903	0.053622490415288	0.247927228585373	0.206266086304936	NFIA/NEFL	2	EX	0.605675774260813	BP
GO:0060219	camera-type eye photoreceptor cell differentiation	2/244	29/18903	0.053622490415288	0.247927228585373	0.206266086304936	RORB/THY1	2	EX	0.605675774260813	BP
GO:0095500	acetylcholine receptor signaling pathway	2/244	29/18903	0.053622490415288	0.247927228585373	0.206266086304936	CHRM3/PLCB1	2	EX	0.605675774260813	BP
GO:0050854	regulation of antigen receptor-mediated signaling pathway	3/244	66/18903	0.0537069281488726	0.247927228585373	0.206266086304936	TESPA1/THY1/FOXP1	3	EX	0.605675774260813	BP
GO:0008064	regulation of actin polymerization or depolymerization	5/244	159/18903	0.0555232825863759	0.255242181482188	0.212351850721132	TMSB10/FMN1/SLIT2/PTK2B/CIT	5	EX	0.59304755224261	BP
GO:0048592	eye morphogenesis	5/244	159/18903	0.0555232825863759	0.255242181482188	0.212351850721132	RORB/RARB/TENM3/THY1/COL5A2	5	EX	0.59304755224261	BP
GO:0043954	cellular component maintenance	3/244	67/18903	0.0557087050671179	0.255242181482188	0.212351850721132	CBLN2/PCLO/ERC2	3	EX	0.59304755224261	BP
GO:0016079	synaptic vesicle exocytosis	4/244	111/18903	0.0557608884885691	0.255242181482188	0.212351850721132	CADPS/PCLO/CACNB2/ERC2	4	EX	0.59304755224261	BP
GO:0034446	substrate adhesion-dependent cell spreading	4/244	111/18903	0.0557608884885691	0.255242181482188	0.212351850721132	NTNG1/TMEFF2/ATRNL1/EFNA5	4	EX	0.59304755224261	BP
GO:0051017	actin filament bundle assembly	5/244	160/18903	0.0567400038632	0.257768152452653	0.214453363125278	STMN1/DLC1/TMEFF2/PTK2B/LIMCH1	5	EX	0.588770741243558	BP
GO:0051147	regulation of muscle cell differentiation	5/244	160/18903	0.0567400038632	0.257768152452653	0.214453363125278	NRG1/HDAC9/LAMA2/MEF2C/FOXP1	5	EX	0.588770741243558	BP
GO:0001556	oocyte maturation	2/244	30/18903	0.0569763367502921	0.257768152452653	0.214453363125278	RPS6KA2/PTK2B	2	EX	0.588770741243558	BP
GO:0007271	synaptic transmission, cholinergic	2/244	30/18903	0.0569763367502921	0.257768152452653	0.214453363125278	LAMA2/CHRM3	2	EX	0.588770741243558	BP
GO:0021522	spinal cord motor neuron differentiation	2/244	30/18903	0.0569763367502921	0.257768152452653	0.214453363125278	MDGA2/LMO4	2	EX	0.588770741243558	BP
GO:0060045	positive regulation of cardiac muscle cell proliferation	2/244	30/18903	0.0569763367502921	0.257768152452653	0.214453363125278	ZFPM2/MEF2C	2	EX	0.588770741243558	BP
GO:2000463	positive regulation of excitatory postsynaptic potential	2/244	30/18903	0.0569763367502921	0.257768152452653	0.214453363125278	CUX2/PTK2B	2	EX	0.588770741243558	BP
GO:0045445	myoblast differentiation	4/244	112/18903	0.0572663520379131	0.258649852476886	0.215186904230591	NRG1/MAP3K5/MEF2C/PLCB1	4	EX	0.58728776495833	BP
GO:0010633	negative regulation of epithelial cell migration	4/244	113/18903	0.0587934932674566	0.265106978763208	0.220558989319655	SLIT2/STARD13/MEF2C/PTPRG	4	EX	0.576578839605801	BP
GO:0030832	regulation of actin filament length	5/244	162/18903	0.0592192946258399	0.265317055753057	0.220733765437494	TMSB10/FMN1/SLIT2/PTK2B/CIT	5	EX	0.576234830751376	BP
GO:0032835	glomerulus development	3/244	69/18903	0.059817517841095	0.265317055753057	0.220733765437494	KIRREL3/MEF2C/MAGI2	3	EX	0.576234830751376	BP
GO:0048645	animal organ formation	3/244	69/18903	0.059817517841095	0.265317055753057	0.220733765437494	ROBO2/ROBO1/MEF2C	3	EX	0.576234830751376	BP
GO:0055021	regulation of cardiac muscle tissue growth	3/244	69/18903	0.059817517841095	0.265317055753057	0.220733765437494	ZFPM2/MEF2C/FOXP1	3	EX	0.576234830751376	BP
GO:0045936	negative regulation of phosphate metabolic process	10/244	440/18903	0.0601365978219073	0.265317055753057	0.220733765437494	PTPRT/NTRK3/CALM2/UCHL1/SLIT2/DMD/LRRK1/PRKAG2/CAMK2N1/THY1	10	EX	0.576234830751376	BP
GO:0003298	physiological muscle hypertrophy	2/244	31/18903	0.0604013451677611	0.265317055753057	0.220733765437494	SORBS2/FOXP1	2	EX	0.576234830751376	BP
GO:0003301	physiological cardiac muscle hypertrophy	2/244	31/18903	0.0604013451677611	0.265317055753057	0.220733765437494	SORBS2/FOXP1	2	EX	0.576234830751376	BP
GO:0003309	type B pancreatic cell differentiation	2/244	31/18903	0.0604013451677611	0.265317055753057	0.220733765437494	RFX3/CDH2	2	EX	0.576234830751376	BP
GO:0009218	pyrimidine ribonucleotide metabolic process	2/244	31/18903	0.0604013451677611	0.265317055753057	0.220733765437494	AK5/DPYD	2	EX	0.576234830751376	BP
GO:0031114	regulation of microtubule depolymerization	2/244	31/18903	0.0604013451677611	0.265317055753057	0.220733765437494	STMN2/MAP1B	2	EX	0.576234830751376	BP
GO:0032148	activation of protein kinase B activity	2/244	31/18903	0.0604013451677611	0.265317055753057	0.220733765437494	NRG1/NTRK3	2	EX	0.576234830751376	BP
GO:0045939	negative regulation of steroid metabolic process	2/244	31/18903	0.0604013451677611	0.265317055753057	0.220733765437494	PDE8B/DKK3	2	EX	0.576234830751376	BP
GO:0061049	cell growth involved in cardiac muscle cell development	2/244	31/18903	0.0604013451677611	0.265317055753057	0.220733765437494	SORBS2/FOXP1	2	EX	0.576234830751376	BP
GO:0098901	regulation of cardiac muscle cell action potential	2/244	31/18903	0.0604013451677611	0.265317055753057	0.220733765437494	CAMK2D/NOS1AP	2	EX	0.576234830751376	BP
GO:0150117	positive regulation of cell-substrate junction organization	2/244	31/18903	0.0604013451677611	0.265317055753057	0.220733765437494	FMN1/THY1	2	EX	0.576234830751376	BP
GO:1905145	cellular response to acetylcholine	2/244	31/18903	0.0604013451677611	0.265317055753057	0.220733765437494	CHRM3/PLCB1	2	EX	0.576234830751376	BP
GO:1901214	regulation of neuron death	8/244	325/18903	0.0607120420417611	0.266251681147659	0.221511338451179	DCC/MAP3K5/NEFL/CLU/SEMA3E/GRID2/PTK2B/MEF2C	8	EX	0.574707641352844	BP
GO:0010563	negative regulation of phosphorus metabolic process	10/244	441/18903	0.0608678620152999	0.266505180063769	0.22172223997098	PTPRT/NTRK3/CALM2/UCHL1/SLIT2/DMD/LRRK1/PRKAG2/CAMK2N1/THY1	10	EX	0.574294345169315	BP
GO:0061572	actin filament bundle organization	5/244	164/18903	0.0617596540005717	0.269975079143978	0.224609064896308	STMN1/DLC1/TMEFF2/PTK2B/LIMCH1	5	EX	0.568676322840136	BP
GO:1904892	regulation of receptor signaling pathway via STAT	4/244	115/18903	0.0619125394190582	0.270208980225392	0.224803661758142	PTPRT/DAB1/PTPRD/PTK2B	4	EX	0.568300221570371	BP
GO:0031960	response to corticosteroid	5/244	165/18903	0.0630527017515175	0.274744064202526	0.228576680269924	NTRK3/SLIT3/NEFL/SLIT2/ATP2B1	5	EX	0.56107168165947	BP
GO:0002065	columnar/cuboidal epithelial cell differentiation	4/244	116/18903	0.0635042978368615	0.276201712488552	0.229789388566965	MAP1B/RFX3/RARB/CDH2	4	EX	0.558773633063604	BP
GO:0010644	cell communication by electrical coupling	2/244	32/18903	0.0638951368721218	0.276201712488552	0.229789388566965	CALM2/CAMK2D	2	EX	0.558773633063604	BP
GO:0032770	positive regulation of monooxygenase activity	2/244	32/18903	0.0638951368721218	0.276201712488552	0.229789388566965	PTK2B/NOS1AP	2	EX	0.558773633063604	BP
GO:0040020	regulation of meiotic nuclear division	2/244	32/18903	0.0638951368721218	0.276201712488552	0.229789388566965	RPS6KA2/PLCB1	2	EX	0.558773633063604	BP
GO:1901889	negative regulation of cell junction assembly	2/244	32/18903	0.0638951368721218	0.276201712488552	0.229789388566965	ROBO2/DLC1	2	EX	0.558773633063604	BP
GO:0003208	cardiac ventricle morphogenesis	3/244	71/18903	0.064064495165407	0.276494225959908	0.230032748722573	NRG1/ZFPM2/MEF2C	3	EX	0.558313933653799	BP
GO:0007601	visual perception	6/244	220/18903	0.0662358157873888	0.284974193119853	0.237087760985875	RORB/POU6F2/SLC24A2/TIMP3/ABLIM1/CACNB2	6	EX	0.54519446733573	BP
GO:0042698	ovulation cycle	3/244	72/18903	0.0662389444839085	0.284974193119853	0.237087760985875	ROBO2/SLIT3/SLIT2	3	EX	0.54519446733573	BP
GO:0048639	positive regulation of developmental growth	5/244	168/18903	0.0670231018284839	0.287892280997864	0.239515499841044	MAP1B/ZFPM2/MEF2C/PLCB1/EFNA5	5	EX	0.540769979321204	BP
GO:0006654	phosphatidic acid biosynthetic process	2/244	33/18903	0.0674553821727916	0.28838236498085	0.239923231197168	DGKB/DGKG	2	EX	0.540031300907095	BP
GO:0048566	embryonic digestive tract development	2/244	33/18903	0.0674553821727916	0.28838236498085	0.239923231197168	RARB/PCSK5	2	EX	0.540031300907095	BP
GO:0050974	detection of mechanical stimulus involved in sensory perception	2/244	33/18903	0.0674553821727916	0.28838236498085	0.239923231197168	ASIC2/SCN1A	2	EX	0.540031300907095	BP
GO:0002067	glandular epithelial cell differentiation	3/244	73/18903	0.0684468971181118	0.291703939285495	0.242686655513648	RFX3/RARB/CDH2	3	EX	0.535057705954025	BP
GO:0030032	lamellipodium assembly	3/244	73/18903	0.0684468971181118	0.291703939285495	0.242686655513648	ABLIM1/SLIT2/CDH13	3	EX	0.535057705954025	BP
GO:0030041	actin filament polymerization	5/244	170/18903	0.0697458549861107	0.296774616130258	0.246905267054035	TMSB10/FMN1/DIAPH2/SLIT2/PTK2B	5	EX	0.527573248089786	BP
GO:0001736	establishment of planar polarity	3/244	74/18903	0.0706879905940273	0.297790408583625	0.247750367993732	GPC6/ASTN2/MAGI2	3	EX	0.526089294381986	BP
GO:0007164	establishment of tissue polarity	3/244	74/18903	0.0706879905940273	0.297790408583625	0.247750367993732	GPC6/ASTN2/MAGI2	3	EX	0.526089294381986	BP
GO:0050953	sensory perception of light stimulus	6/244	224/18903	0.0709130330820417	0.297790408583625	0.247750367993732	RORB/POU6F2/SLC24A2/TIMP3/ABLIM1/CACNB2	6	EX	0.526089294381986	BP
GO:0021696	cerebellar cortex morphogenesis	2/244	34/18903	0.0710797996214684	0.297790408583625	0.247750367993732	RORA/GRID2	2	EX	0.526089294381986	BP
GO:0034405	response to fluid shear stress	2/244	34/18903	0.0710797996214684	0.297790408583625	0.247750367993732	PTK2B/MEF2C	2	EX	0.526089294381986	BP
GO:0060563	neuroepithelial cell differentiation	2/244	34/18903	0.0710797996214684	0.297790408583625	0.247750367993732	MAP1B/CDH2	2	EX	0.526089294381986	BP
GO:0070570	regulation of neuron projection regeneration	2/244	34/18903	0.0710797996214684	0.297790408583625	0.247750367993732	EPHA4/THY1	2	EX	0.526089294381986	BP
GO:0086004	regulation of cardiac muscle cell contraction	2/244	34/18903	0.0710797996214684	0.297790408583625	0.247750367993732	CAMK2D/PDE4B	2	EX	0.526089294381986	BP
GO:0110110	positive regulation of animal organ morphogenesis	2/244	34/18903	0.0710797996214684	0.297790408583625	0.247750367993732	ROBO2/ROBO1	2	EX	0.526089294381986	BP
GO:1905144	response to acetylcholine	2/244	34/18903	0.0710797996214684	0.297790408583625	0.247750367993732	CHRM3/PLCB1	2	EX	0.526089294381986	BP
GO:0007254	JNK cascade	5/244	172/18903	0.0725290074913499	0.303394417490739	0.252412691658155	MAP3K5/SEMA3A/PTK2B/TNIK/PLCB1	5	EX	0.517992414568643	BP
GO:0045661	regulation of myoblast differentiation	3/244	75/18903	0.0729618552068613	0.304736227814832	0.253529027147781	MAP3K5/MEF2C/PLCB1	3	EX	0.516075912679806	BP
GO:0046777	protein autophosphorylation	6/244	226/18903	0.0733214417207773	0.305768404967475	0.254387759538183	CALM2/PTK2B/EPHA4/CAMK2D/TNIK/THY1	6	EX	0.514607392230371	BP
GO:0043500	muscle adaptation	4/244	122/18903	0.0735008123460016	0.306047027210993	0.254619562717107	PRKCA/CAMK2D/MLIP/FOXP1	4	EX	0.51421183466547	BP
GO:0048705	skeletal system morphogenesis	6/244	227/18903	0.0745430633941907	0.307083347264633	0.255481741844601	SOX5/FMN1/DSCAML1/RARB/MEF2C/MMP16	6	EX	0.512743734150129	BP
GO:0010661	positive regulation of muscle cell apoptotic process	2/244	35/18903	0.0747661551633641	0.307083347264633	0.255481741844601	MAP3K5/CAMK2D	2	EX	0.512743734150129	BP
GO:0031128	developmental induction	2/244	35/18903	0.0747661551633641	0.307083347264633	0.255481741844601	ROBO2/ROBO1	2	EX	0.512743734150129	BP
GO:0035137	hindlimb morphogenesis	2/244	35/18903	0.0747661551633641	0.307083347264633	0.255481741844601	FMN1/RARB	2	EX	0.512743734150129	BP
GO:0035633	maintenance of blood-brain barrier	2/244	35/18903	0.0747661551633641	0.307083347264633	0.255481741844601	LAMA2/DMD	2	EX	0.512743734150129	BP
GO:0042462	eye photoreceptor cell development	2/244	35/18903	0.0747661551633641	0.307083347264633	0.255481741844601	RORB/THY1	2	EX	0.512743734150129	BP
GO:0090075	relaxation of muscle	2/244	35/18903	0.0747661551633641	0.307083347264633	0.255481741844601	CAMK2D/PDE4B	2	EX	0.512743734150129	BP
GO:0097502	mannosylation	2/244	35/18903	0.0747661551633641	0.307083347264633	0.255481741844601	TMTC2/TMTC1	2	EX	0.512743734150129	BP
GO:1903539	protein localization to postsynaptic membrane	2/244	35/18903	0.0747661551633641	0.307083347264633	0.255481741844601	GPC6/GRIP1	2	EX	0.512743734150129	BP
GO:0030203	glycosaminoglycan metabolic process	4/244	123/18903	0.0752403340028363	0.308213860039703	0.256422285757272	HS3ST2/NDST3/HS3ST5/CSGALNACT1	4	EX	0.511147835431297	BP
GO:0060420	regulation of heart growth	3/244	76/18903	0.075268114404694	0.308213860039703	0.256422285757272	ZFPM2/MEF2C/FOXP1	3	EX	0.511147835431297	BP
GO:0010469	regulation of signaling receptor activity	5/244	175/18903	0.0768164030025711	0.313609308954941	0.26091109538885	RASGRF2/TAFA1/PTK2B/DKK3/MEF2C	5	EX	0.503611054508771	BP
GO:0048660	regulation of smooth muscle cell proliferation	5/244	175/18903	0.0768164030025711	0.313609308954941	0.26091109538885	MAP3K5/CDH13/MEF2C/FOXP1/TAFA5	5	EX	0.503611054508771	BP
GO:0008088	axo-dendritic transport	3/244	77/18903	0.0776063851618079	0.315885870142149	0.262805108277222	TMEM108/NEFL/UCHL1	3	EX	0.500469800041475	BP
GO:0031279	regulation of cyclase activity	3/244	77/18903	0.0776063851618079	0.315885870142149	0.262805108277222	GRM7/RXFP1/CALM2	3	EX	0.500469800041475	BP
GO:1901136	carbohydrate derivative catabolic process	5/244	176/18903	0.078275428183503	0.316728247003856	0.26350593399713	PDE8B/PDE10A/PDE7B/DPYD/PDE4B	5	EX	0.499313202902615	BP
GO:0010613	positive regulation of cardiac muscle hypertrophy	2/244	36/18903	0.0785122613021695	0.316728247003856	0.26350593399713	PRKCA/CAMK2D	2	EX	0.499313202902615	BP
GO:0010614	negative regulation of cardiac muscle hypertrophy	2/244	36/18903	0.0785122613021695	0.316728247003856	0.26350593399713	MLIP/FOXP1	2	EX	0.499313202902615	BP
GO:0031112	positive regulation of microtubule polymerization or depolymerization	2/244	36/18903	0.0785122613021695	0.316728247003856	0.26350593399713	STMN2/MAP1B	2	EX	0.499313202902615	BP
GO:0062237	protein localization to postsynapse	2/244	36/18903	0.0785122613021695	0.316728247003856	0.26350593399713	GPC6/GRIP1	2	EX	0.499313202902615	BP
GO:0086010	membrane depolarization during action potential	2/244	36/18903	0.0785122613021695	0.316728247003856	0.26350593399713	CACNB2/SCN1A	2	EX	0.499313202902615	BP
GO:0048015	phosphatidylinositol-mediated signaling	5/244	178/18903	0.0812380653129425	0.327238962349468	0.272250452019514	NTRK3/KCNH1/PLCH1/SEMA3E/PLCB1	5	EX	0.485134993124224	BP
GO:0060348	bone development	6/244	233/18903	0.082115769825401	0.327462204708356	0.272436181226944	RARB/LRRK1/MEF2C/RPL13/MMP16/FOXP1	6	EX	0.484838818523573	BP
GO:0001662	behavioral fear response	2/244	37/18903	0.0823159762785364	0.327462204708356	0.272436181226944	PDE8B/MEF2C	2	EX	0.484838818523573	BP
GO:0014742	positive regulation of muscle hypertrophy	2/244	37/18903	0.0823159762785364	0.327462204708356	0.272436181226944	PRKCA/CAMK2D	2	EX	0.484838818523573	BP
GO:0035883	enteroendocrine cell differentiation	2/244	37/18903	0.0823159762785364	0.327462204708356	0.272436181226944	RFX3/CDH2	2	EX	0.484838818523573	BP
GO:0046473	phosphatidic acid metabolic process	2/244	37/18903	0.0823159762785364	0.327462204708356	0.272436181226944	DGKB/DGKG	2	EX	0.484838818523573	BP
GO:0048854	brain morphogenesis	2/244	37/18903	0.0823159762785364	0.327462204708356	0.272436181226944	CTNNA2/CDH2	2	EX	0.484838818523573	BP
GO:0055023	positive regulation of cardiac muscle tissue growth	2/244	37/18903	0.0823159762785364	0.327462204708356	0.272436181226944	ZFPM2/MEF2C	2	EX	0.484838818523573	BP
GO:0003407	neural retina development	3/244	79/18903	0.0823773990513113	0.327462204708356	0.272436181226944	RORB/ATP2B1/THY1	3	EX	0.484838818523573	BP
GO:0007193	adenylate cyclase-inhibiting G protein-coupled receptor signaling pathway	3/244	79/18903	0.0823773990513113	0.327462204708356	0.272436181226944	GRM7/CHRM3/GRIK3	3	EX	0.484838818523573	BP
GO:0007517	muscle organ development	8/244	348/18903	0.0826816297271134	0.327950977115003	0.272842821401111	NRG1/HDAC9/LAMA2/SGCD/DMD/ZFPM2/ZFHX3/MEF2C	8	EX	0.484191070799386	BP
GO:0048659	smooth muscle cell proliferation	5/244	179/18903	0.0827415852522588	0.327950977115003	0.272842821401111	MAP3K5/CDH13/MEF2C/FOXP1/TAFA5	5	EX	0.484191070799386	BP
GO:0048706	embryonic skeletal system development	4/244	128/18903	0.0842461372231462	0.332997831796431	0.277041613801719	KIAA1217/DSCAML1/PCSK5/MMP16	4	EX	0.477558594247167	BP
GO:0050954	sensory perception of mechanical stimulus	5/244	180/18903	0.0842598412195456	0.332997831796431	0.277041613801719	CNTN5/GRM7/ASIC2/SCN1A/CRYM	5	EX	0.477558594247167	BP
GO:2001259	positive regulation of cation channel activity	3/244	80/18903	0.08480934698274	0.334683039834644	0.278443643214282	CALM2/CACNB2/NOS1AP	3	EX	0.475366295090244	BP
GO:0051928	positive regulation of calcium ion transport	4/244	129/18903	0.0861080871129294	0.337623022577857	0.280889597770006	CALM2/CACNB2/ATP2B1/THY1	4	EX	0.471567946413645	BP
GO:2000027	regulation of animal organ morphogenesis	4/244	129/18903	0.0861080871129294	0.337623022577857	0.280889597770006	ROBO2/ROBO1/GPC6/MAGI2	4	EX	0.471567946413645	BP
GO:0002209	behavioral defense response	2/244	38/18903	0.0861752032618731	0.337623022577857	0.280889597770006	PDE8B/MEF2C	2	EX	0.471567946413645	BP
GO:0003203	endocardial cushion morphogenesis	2/244	38/18903	0.0861752032618731	0.337623022577857	0.280889597770006	ROBO2/ROBO1	2	EX	0.471567946413645	BP
GO:0014741	negative regulation of muscle hypertrophy	2/244	38/18903	0.0861752032618731	0.337623022577857	0.280889597770006	MLIP/FOXP1	2	EX	0.471567946413645	BP
GO:0014855	striated muscle cell proliferation	3/244	81/18903	0.0872717167492318	0.341204630109933	0.283869359906407	TENM4/ZFPM2/MEF2C	3	EX	0.466985084135374	BP
GO:0048017	inositol lipid-mediated signaling	5/244	182/18903	0.0873403540112222	0.341204630109933	0.283869359906407	NTRK3/KCNH1/PLCH1/SEMA3E/PLCB1	5	EX	0.466985084135374	BP
GO:0045137	development of primary sexual characteristics	6/244	238/18903	0.0887425147947796	0.346184932176479	0.288012783046109	ROBO2/SLIT3/SLIT2/CSMD1/ZFPM2/DACH1	6	EX	0.460691838872582	BP
GO:0031016	pancreas development	3/244	82/18903	0.0897640982090681	0.347938880256696	0.289472001576291	MEIS2/RFX3/CDH2	3	EX	0.458497038520381	BP
GO:0051149	positive regulation of muscle cell differentiation	3/244	82/18903	0.0897640982090681	0.347938880256696	0.289472001576291	NRG1/LAMA2/MEF2C	3	EX	0.458497038520381	BP
GO:0010595	positive regulation of endothelial cell migration	4/244	131/18903	0.0898917400777305	0.347938880256696	0.289472001576291	PRKCA/HDAC9/PTK2B/FOXP1	4	EX	0.458497038520381	BP
GO:0001990	regulation of systemic arterial blood pressure by hormone	2/244	39/18903	0.090087889555246	0.347938880256696	0.289472001576291	RPS6KA2/PCSK5	2	EX	0.458497038520381	BP
GO:0030279	negative regulation of ossification	2/244	39/18903	0.090087889555246	0.347938880256696	0.289472001576291	PTK2B/MEF2C	2	EX	0.458497038520381	BP
GO:0032350	regulation of hormone metabolic process	2/244	39/18903	0.090087889555246	0.347938880256696	0.289472001576291	PDE8B/DKK3	2	EX	0.458497038520381	BP
GO:0042755	eating behavior	2/244	39/18903	0.090087889555246	0.347938880256696	0.289472001576291	UCHL1/CCK	2	EX	0.458497038520381	BP
GO:0035725	sodium ion transmembrane transport	5/244	184/18903	0.0904791687143166	0.348954410970535	0.290316884758591	SLC24A2/ASIC2/DMD/CAMK2D/SCN1A	5	EX	0.457231307588662	BP
GO:0030500	regulation of bone mineralization	3/244	83/18903	0.0922860767815058	0.354890453387533	0.295255447757422	PTK2B/ATP2B1/MEF2C	3	EX	0.449905683089374	BP
GO:0055013	cardiac muscle cell development	3/244	83/18903	0.0922860767815058	0.354890453387533	0.295255447757422	SGCD/SORBS2/FOXP1	3	EX	0.449905683089374	BP
GO:0016311	dephosphorylation	8/244	357/18903	0.0924098716433885	0.354890453387533	0.295255447757422	PTPRT/PTPRD/DLC1/PTPRK/CALM2/MEF2C/PTPRG/MAGI2	8	EX	0.449905683089374	BP
GO:0035303	regulation of dephosphorylation	4/244	133/18903	0.0937541435475947	0.359167778351202	0.298814020509372	DLC1/CALM2/MEF2C/MAGI2	4	EX	0.444702631670525	BP
GO:0001953	negative regulation of cell-matrix adhesion	2/244	40/18903	0.0940520258131872	0.359167778351202	0.298814020509372	DLC1/SEMA3E	2	EX	0.444702631670525	BP
GO:0098751	bone cell development	2/244	40/18903	0.0940520258131872	0.359167778351202	0.298814020509372	LRRK1/FOXP1	2	EX	0.444702631670525	BP
GO:1903115	regulation of actin filament-based movement	2/244	40/18903	0.0940520258131872	0.359167778351202	0.298814020509372	CAMK2D/PDE4B	2	EX	0.444702631670525	BP
GO:0010921	regulation of phosphatase activity	3/244	84/18903	0.094837233753651	0.36115187475655	0.300464713749957	CALM2/MEF2C/MAGI2	3	EX	0.442310126354537	BP
GO:0051899	membrane depolarization	3/244	84/18903	0.094837233753651	0.36115187475655	0.300464713749957	CACNB2/CAMK2D/SCN1A	3	EX	0.442310126354537	BP
GO:0006875	cellular metal ion homeostasis	9/244	420/18903	0.0953422323243687	0.36256717439155	0.301642189569479	SLC24A2/RYR3/CALM2/PTK2B/DMD/CAMK2D/ATP2B1/THY1/GRIA1	9	EX	0.440611518017508	BP
GO:0006022	aminoglycan metabolic process	4/244	134/18903	0.0957145194285913	0.363266845945378	0.302224289865321	HS3ST2/NDST3/HS3ST5/CSGALNACT1	4	EX	0.439774236819395	BP
GO:0010038	response to metal ion	8/244	360/18903	0.0957934271948642	0.363266845945378	0.302224289865321	KCNMB2/KCNH1/RYR3/CALM2/CPNE4/PTK2B/CAMK2D/MEF2C	8	EX	0.439774236819395	BP
GO:0070085	glycosylation	6/244	244/18903	0.0970694554313483	0.367593104899493	0.305823573848362	GRM7/GALNTL6/ST6GALNAC5/TMTC2/MGAT4C/TMTC1	6	EX	0.434632643456184	BP
GO:0046785	microtubule polymerization	3/244	85/18903	0.0974171465786469	0.367779985510529	0.305979051455499	STMN2/STMN1/MAP1B	3	EX	0.434411908645641	BP
GO:0002691	regulation of cellular extravasation	2/244	41/18903	0.0980656452722081	0.367779985510529	0.305979051455499	THY1/PLCB1	2	EX	0.434411908645641	BP
GO:0050850	positive regulation of calcium-mediated signaling	2/244	41/18903	0.0980656452722081	0.367779985510529	0.305979051455499	NRG1/CDH13	2	EX	0.434411908645641	BP
GO:0051125	regulation of actin nucleation	2/244	41/18903	0.0980656452722081	0.367779985510529	0.305979051455499	FMN1/CTNNA2	2	EX	0.434411908645641	BP
GO:0051281	positive regulation of release of sequestered calcium ion into cytosol	2/244	41/18903	0.0980656452722081	0.367779985510529	0.305979051455499	CALM2/THY1	2	EX	0.434411908645641	BP
GO:0060421	positive regulation of heart growth	2/244	41/18903	0.0980656452722081	0.367779985510529	0.305979051455499	ZFPM2/MEF2C	2	EX	0.434411908645641	BP
GO:0098703	calcium ion import across plasma membrane	2/244	41/18903	0.0980656452722081	0.367779985510529	0.305979051455499	SLC24A2/CACNA1A	2	EX	0.434411908645641	BP
GO:0021700	developmental maturation	7/244	304/18903	0.0998628884270319	0.374004398943663	0.311157528243717	NFIA/CNTNAP2/MAP1B/RFX3/RPS6KA2/NEFL/PTK2B	7	EX	0.427123289709348	BP
GO:0009581	detection of external stimulus	4/244	137/18903	0.101710554526482	0.380387440712617	0.316467977813598	ASIC2/SCN1A/CDH2/TRPM3	4	EX	0.419773830639068	BP
GO:0008217	regulation of blood pressure	5/244	191/18903	0.10191712150328	0.380387440712617	0.316467977813598	TRHDE/RPS6KA2/ASIC2/ATP2B1/PCSK5	5	EX	0.419773830639068	BP
GO:0050999	regulation of nitric-oxide synthase activity	2/244	42/18903	0.102126822993825	0.380387440712617	0.316467977813598	PTK2B/NOS1AP	2	EX	0.419773830639068	BP
GO:0086091	regulation of heart rate by cardiac conduction	2/244	42/18903	0.102126822993825	0.380387440712617	0.316467977813598	CACNB2/CAMK2D	2	EX	0.419773830639068	BP
GO:0031110	regulation of microtubule polymerization or depolymerization	3/244	87/18903	0.102661532159813	0.381334297735699	0.317255727080009	STMN2/STMN1/MAP1B	3	EX	0.418694131921496	BP
GO:2000243	positive regulation of reproductive process	3/244	87/18903	0.102661532159813	0.381334297735699	0.317255727080009	ZFPM2/UNC5C/PLCB1	3	EX	0.418694131921496	BP
GO:0031099	regeneration	5/244	192/18903	0.10360763685244	0.383793402391884	0.319301609237203	MAP1B/GAP43/NEFL/EPHA4/THY1	5	EX	0.415902495284306	BP
GO:0031334	positive regulation of protein-containing complex assembly	5/244	192/18903	0.10360763685244	0.383793402391884	0.319301609237203	NRG1/FMN1/MAP1B/CLU/PTK2B	5	EX	0.415902495284306	BP
GO:0030879	mammary gland development	4/244	138/18903	0.103747021242381	0.383793402391884	0.319301609237203	NRG1/ROBO1/RXFP1/CSMD1	4	EX	0.415902495284306	BP
GO:0007162	negative regulation of cell adhesion	7/244	308/18903	0.105077425773074	0.387522414628847	0.322404006518415	DAB1/SPOCK1/DLC1/SEMA3E/EPHA4/CDH13/EFNA5	7	EX	0.411703172465827	BP
GO:0050731	positive regulation of peptidyl-tyrosine phosphorylation	5/244	193/18903	0.105312067830491	0.387522414628847	0.322404006518415	NRG1/PTK2B/EPHA4/LRRK1/EFNA5	5	EX	0.411703172465827	BP
GO:0043367	CD4-positive, alpha-beta T cell differentiation	3/244	88/18903	0.105325143218359	0.387522414628847	0.322404006518415	TOX/RORA/FOXP1	3	EX	0.411703172465827	BP
GO:0072384	organelle transport along microtubule	3/244	88/18903	0.105325143218359	0.387522414628847	0.322404006518415	MAP1B/NEFL/UCHL1	3	EX	0.411703172465827	BP
GO:0003158	endothelium development	4/244	139/18903	0.105802118038371	0.388751295873419	0.32342638928088	NRG1/STARD13/FOXP1/PLCB1	4	EX	0.410328150274464	BP
GO:0014003	oligodendrocyte development	2/244	43/18903	0.106233675119904	0.389284855324824	0.323870290584018	TENM4/CLU	2	EX	0.409732491675615	BP
GO:0042596	fear response	2/244	43/18903	0.106233675119904	0.389284855324824	0.323870290584018	PDE8B/MEF2C	2	EX	0.409732491675615	BP
GO:0009582	detection of abiotic stimulus	4/244	140/18903	0.107875682409835	0.393692929752738	0.327537641949878	ASIC2/SCN1A/CDH2/TRPM3	4	EX	0.404842384541605	BP
GO:0030833	regulation of actin filament polymerization	4/244	140/18903	0.107875682409835	0.393692929752738	0.327537641949878	TMSB10/FMN1/SLIT2/PTK2B	4	EX	0.404842384541605	BP
GO:0001960	negative regulation of cytokine-mediated signaling pathway	3/244	89/18903	0.108015787273094	0.393692929752738	0.327537641949878	ROBO1/SLIT3/SLIT2	3	EX	0.404842384541605	BP
GO:0046849	bone remodeling	3/244	89/18903	0.108015787273094	0.393692929752738	0.327537641949878	PRKCA/PTK2B/LRRK1	3	EX	0.404842384541605	BP
GO:0032872	regulation of stress-activated MAPK cascade	5/244	195/18903	0.108762370701073	0.395883381440719	0.329360014988524	MAP3K5/SEMA3A/PTK2B/TNIK/PLCB1	5	EX	0.402432728861781	BP
GO:0009394	2'-deoxyribonucleotide metabolic process	2/244	44/18903	0.110384358140133	0.398258068571805	0.331335664954534	AK5/DPYD	2	EX	0.399835416780527	BP
GO:0014014	negative regulation of gliogenesis	2/244	44/18903	0.110384358140133	0.398258068571805	0.331335664954534	DAB1/NTRK3	2	EX	0.399835416780527	BP
GO:0035329	hippo signaling	2/244	44/18903	0.110384358140133	0.398258068571805	0.331335664954534	IQCJ-SCHIP1/CIT	2	EX	0.399835416780527	BP
GO:0050856	regulation of T cell receptor signaling pathway	2/244	44/18903	0.110384358140133	0.398258068571805	0.331335664954534	TESPA1/THY1	2	EX	0.399835416780527	BP
GO:1904706	negative regulation of vascular associated smooth muscle cell proliferation	2/244	44/18903	0.110384358140133	0.398258068571805	0.331335664954534	MEF2C/TAFA5	2	EX	0.399835416780527	BP
GO:0006493	protein O-linked glycosylation	3/244	90/18903	0.110733026789366	0.398258068571805	0.331335664954534	GALNTL6/TMTC2/TMTC1	3	EX	0.399835416780527	BP
GO:0045995	regulation of embryonic development	3/244	90/18903	0.110733026789366	0.398258068571805	0.331335664954534	TENM4/LAMA2/PLCB1	3	EX	0.399835416780527	BP
GO:0055006	cardiac cell development	3/244	90/18903	0.110733026789366	0.398258068571805	0.331335664954534	SGCD/SORBS2/FOXP1	3	EX	0.399835416780527	BP
GO:2000177	regulation of neural precursor cell proliferation	3/244	90/18903	0.110733026789366	0.398258068571805	0.331335664954534	TAFA1/TOX/CDH2	3	EX	0.399835416780527	BP
GO:0018105	peptidyl-serine phosphorylation	7/244	313/18903	0.111798971965361	0.401560640388131	0.334083279918737	NTRK3/PRKCA/RPS6KA2/DMD/CAMK2D/MAST4/TLK1	7	EX	0.396248861848964	BP
GO:0000086	G2/M transition of mitotic cell cycle	4/244	142/18903	0.112077551004285	0.402030159868934	0.33447390238607	CALM2/KCNH5/CIT/PLCB1	4	EX	0.395741365389829	BP
GO:0051402	neuron apoptotic process	6/244	255/18903	0.113374952379943	0.405117097994973	0.337042118267628	NEFL/SEMA3E/GRID2/PTK2B/CIT/MEF2C	6	EX	0.392419427001137	BP
GO:0046928	regulation of neurotransmitter secretion	3/244	91/18903	0.113476422015743	0.405117097994973	0.337042118267628	MCTP1/CACNB2/MEF2C	3	EX	0.392419427001137	BP
GO:0070302	regulation of stress-activated protein kinase signaling cascade	5/244	198/18903	0.114040235573658	0.405117097994973	0.337042118267628	MAP3K5/SEMA3A/PTK2B/TNIK/PLCB1	5	EX	0.392419427001137	BP
GO:0071248	cellular response to metal ion	5/244	198/18903	0.114040235573658	0.405117097994973	0.337042118267628	KCNH1/RYR3/CPNE4/CAMK2D/MEF2C	5	EX	0.392419427001137	BP
GO:0009262	deoxyribonucleotide metabolic process	2/244	45/18903	0.114577068171436	0.405117097994973	0.337042118267628	AK5/DPYD	2	EX	0.392419427001137	BP
GO:0010799	regulation of peptidyl-threonine phosphorylation	2/244	45/18903	0.114577068171436	0.405117097994973	0.337042118267628	CALM2/PRKAG2	2	EX	0.392419427001137	BP
GO:0019692	deoxyribose phosphate metabolic process	2/244	45/18903	0.114577068171436	0.405117097994973	0.337042118267628	AK5/DPYD	2	EX	0.392419427001137	BP
GO:0030501	positive regulation of bone mineralization	2/244	45/18903	0.114577068171436	0.405117097994973	0.337042118267628	ATP2B1/MEF2C	2	EX	0.392419427001137	BP
GO:1901021	positive regulation of calcium ion transmembrane transporter activity	2/244	45/18903	0.114577068171436	0.405117097994973	0.337042118267628	CALM2/CACNB2	2	EX	0.392419427001137	BP
GO:1901381	positive regulation of potassium ion transmembrane transport	2/244	45/18903	0.114577068171436	0.405117097994973	0.337042118267628	NOS1AP/RGS7	2	EX	0.392419427001137	BP
GO:1904646	cellular response to amyloid-beta	2/244	45/18903	0.114577068171436	0.405117097994973	0.337042118267628	EPHA4/CACNA1A	2	EX	0.392419427001137	BP
GO:0002028	regulation of sodium ion transport	3/244	92/18903	0.116245531226553	0.406555499073894	0.338238813615609	NKAIN2/DMD/CAMK2D	3	EX	0.390880160288077	BP
GO:0032273	positive regulation of protein polymerization	3/244	92/18903	0.116245531226553	0.406555499073894	0.338238813615609	FMN1/MAP1B/PTK2B	3	EX	0.390880160288077	BP
GO:0097581	lamellipodium organization	3/244	92/18903	0.116245531226553	0.406555499073894	0.338238813615609	ABLIM1/SLIT2/CDH13	3	EX	0.390880160288077	BP
GO:0050921	positive regulation of chemotaxis	4/244	144/18903	0.116351276661539	0.406555499073894	0.338238813615609	NTRK3/SLIT2/PTK2B/CDH13	4	EX	0.390880160288077	BP
GO:0031644	regulation of nervous system process	4/244	145/18903	0.118514653538572	0.406555499073894	0.338238813615609	CUX2/TENM4/TMEM108/PTK2B	4	EX	0.390880160288077	BP
GO:0055010	ventricular cardiac muscle tissue morphogenesis	2/244	46/18903	0.118810040249144	0.406555499073894	0.338238813615609	NRG1/ZFPM2	2	EX	0.390880160288077	BP
GO:0060443	mammary gland morphogenesis	2/244	46/18903	0.118810040249144	0.406555499073894	0.338238813615609	RXFP1/CSMD1	2	EX	0.390880160288077	BP
GO:1900271	regulation of long-term synaptic potentiation	2/244	46/18903	0.118810040249144	0.406555499073894	0.338238813615609	EPHA4/NRGN	2	EX	0.390880160288077	BP
GO:1904752	regulation of vascular associated smooth muscle cell migration	2/244	46/18903	0.118810040249144	0.406555499073894	0.338238813615609	MEF2C/TAFA5	2	EX	0.390880160288077	BP
GO:1904427	positive regulation of calcium ion transmembrane transport	3/244	93/18903	0.119039910957157	0.406555499073894	0.338238813615609	CALM2/CACNB2/THY1	3	EX	0.390880160288077	BP
GO:1904705	regulation of vascular associated smooth muscle cell proliferation	3/244	93/18903	0.119039910957157	0.406555499073894	0.338238813615609	MAP3K5/MEF2C/TAFA5	3	EX	0.390880160288077	BP
GO:0018108	peptidyl-tyrosine phosphorylation	8/244	380/18903	0.120122321731747	0.406555499073894	0.338238813615609	NRG1/EPHA6/NTRK3/PTK2B/EPHA4/LRRK1/THY1/EFNA5	8	EX	0.390880160288077	BP
GO:0035304	regulation of protein dephosphorylation	3/244	94/18903	0.121859116232137	0.406555499073894	0.338238813615609	DLC1/CALM2/MAGI2	3	EX	0.390880160288077	BP
GO:0060761	negative regulation of response to cytokine stimulus	3/244	94/18903	0.121859116232137	0.406555499073894	0.338238813615609	ROBO1/SLIT3/SLIT2	3	EX	0.390880160288077	BP
GO:0001865	NK T cell differentiation	1/244	10/18903	0.121861982988313	0.406555499073894	0.338238813615609	TOX	1	EX	0.390880160288077	BP
GO:0002361	CD4-positive, CD25-positive, alpha-beta regulatory T cell differentiation	1/244	10/18903	0.121861982988313	0.406555499073894	0.338238813615609	TOX	1	EX	0.390880160288077	BP
GO:0002934	desmosome organization	1/244	10/18903	0.121861982988313	0.406555499073894	0.338238813615609	PRKCA	1	EX	0.390880160288077	BP
GO:0003211	cardiac ventricle formation	1/244	10/18903	0.121861982988313	0.406555499073894	0.338238813615609	MEF2C	1	EX	0.390880160288077	BP
GO:0007191	adenylate cyclase-activating dopamine receptor signaling pathway	1/244	10/18903	0.121861982988313	0.406555499073894	0.338238813615609	GNAL	1	EX	0.390880160288077	BP
GO:0007343	egg activation	1/244	10/18903	0.121861982988313	0.406555499073894	0.338238813615609	PLCB1	1	EX	0.390880160288077	BP
GO:0010944	negative regulation of transcription by competitive promoter binding	1/244	10/18903	0.121861982988313	0.406555499073894	0.338238813615609	DACH1	1	EX	0.390880160288077	BP
GO:0030450	regulation of complement activation, classical pathway	1/244	10/18903	0.121861982988313	0.406555499073894	0.338238813615609	CSMD3	1	EX	0.390880160288077	BP
GO:0031666	positive regulation of lipopolysaccharide-mediated signaling pathway	1/244	10/18903	0.121861982988313	0.406555499073894	0.338238813615609	PRKCA	1	EX	0.390880160288077	BP
GO:0033034	positive regulation of myeloid cell apoptotic process	1/244	10/18903	0.121861982988313	0.406555499073894	0.338238813615609	MEF2C	1	EX	0.390880160288077	BP
GO:0034651	cortisol biosynthetic process	1/244	10/18903	0.121861982988313	0.406555499073894	0.338238813615609	DKK3	1	EX	0.390880160288077	BP
GO:0036093	germ cell proliferation	1/244	10/18903	0.121861982988313	0.406555499073894	0.338238813615609	UCHL1	1	EX	0.390880160288077	BP
GO:0048671	negative regulation of collateral sprouting	1/244	10/18903	0.121861982988313	0.406555499073894	0.338238813615609	DCC	1	EX	0.390880160288077	BP
GO:0048672	positive regulation of collateral sprouting	1/244	10/18903	0.121861982988313	0.406555499073894	0.338238813615609	EFNA5	1	EX	0.390880160288077	BP
GO:0050861	positive regulation of B cell receptor signaling pathway	1/244	10/18903	0.121861982988313	0.406555499073894	0.338238813615609	FOXP1	1	EX	0.390880160288077	BP
GO:0051342	regulation of cyclic-nucleotide phosphodiesterase activity	1/244	10/18903	0.121861982988313	0.406555499073894	0.338238813615609	CALM2	1	EX	0.390880160288077	BP
GO:0051967	negative regulation of synaptic transmission, glutamatergic	1/244	10/18903	0.121861982988313	0.406555499073894	0.338238813615609	GRIK3	1	EX	0.390880160288077	BP
GO:0060245	detection of cell density	1/244	10/18903	0.121861982988313	0.406555499073894	0.338238813615609	DACH1	1	EX	0.390880160288077	BP
GO:0070327	thyroid hormone transport	1/244	10/18903	0.121861982988313	0.406555499073894	0.338238813615609	CRYM	1	EX	0.390880160288077	BP
GO:0097104	postsynaptic membrane assembly	1/244	10/18903	0.121861982988313	0.406555499073894	0.338238813615609	CDH2	1	EX	0.390880160288077	BP
GO:0098887	neurotransmitter receptor transport, endosome to postsynaptic membrane	1/244	10/18903	0.121861982988313	0.406555499073894	0.338238813615609	GRIP1	1	EX	0.390880160288077	BP
GO:0098903	regulation of membrane repolarization during action potential	1/244	10/18903	0.121861982988313	0.406555499073894	0.338238813615609	NOS1AP	1	EX	0.390880160288077	BP
GO:0098974	postsynaptic actin cytoskeleton organization	1/244	10/18903	0.121861982988313	0.406555499073894	0.338238813615609	NOS1AP	1	EX	0.390880160288077	BP
GO:0099566	regulation of postsynaptic cytosolic calcium ion concentration	1/244	10/18903	0.121861982988313	0.406555499073894	0.338238813615609	GRIA1	1	EX	0.390880160288077	BP
GO:0099639	neurotransmitter receptor transport, endosome to plasma membrane	1/244	10/18903	0.121861982988313	0.406555499073894	0.338238813615609	GRIP1	1	EX	0.390880160288077	BP
GO:0140059	dendrite arborization	1/244	10/18903	0.121861982988313	0.406555499073894	0.338238813615609	SEMA3A	1	EX	0.390880160288077	BP
GO:1901725	regulation of histone deacetylase activity	1/244	10/18903	0.121861982988313	0.406555499073894	0.338238813615609	CAMK2D	1	EX	0.390880160288077	BP
GO:1902645	tertiary alcohol biosynthetic process	1/244	10/18903	0.121861982988313	0.406555499073894	0.338238813615609	DKK3	1	EX	0.390880160288077	BP
GO:1902959	regulation of aspartic-type endopeptidase activity involved in amyloid precursor protein catabolic process	1/244	10/18903	0.121861982988313	0.406555499073894	0.338238813615609	EPHA4	1	EX	0.390880160288077	BP
GO:1903365	regulation of fear response	1/244	10/18903	0.121861982988313	0.406555499073894	0.338238813615609	MEF2C	1	EX	0.390880160288077	BP
GO:1903596	regulation of gap junction assembly	1/244	10/18903	0.121861982988313	0.406555499073894	0.338238813615609	CNTNAP2	1	EX	0.390880160288077	BP
GO:1905809	negative regulation of synapse organization	1/244	10/18903	0.121861982988313	0.406555499073894	0.338238813615609	ROBO2	1	EX	0.390880160288077	BP
GO:0018212	peptidyl-tyrosine modification	8/244	382/18903	0.12272175389971	0.40799458564647	0.339436079268409	NRG1/EPHA6/NTRK3/PTK2B/EPHA4/LRRK1/THY1/EFNA5	8	EX	0.389345600242138	BP
GO:0045927	positive regulation of growth	6/244	261/18903	0.122819714525909	0.40799458564647	0.339436079268409	MAP1B/PTK2B/ZFPM2/MEF2C/PLCB1/EFNA5	6	EX	0.389345600242138	BP
GO:0035296	regulation of tube diameter	4/244	147/18903	0.122893551174865	0.40799458564647	0.339436079268409	KCNMB2/CHRM3/ASIC2/ATP2B1	4	EX	0.389345600242138	BP
GO:0097746	blood vessel diameter maintenance	4/244	147/18903	0.122893551174865	0.40799458564647	0.339436079268409	KCNMB2/CHRM3/ASIC2/ATP2B1	4	EX	0.389345600242138	BP
GO:0031018	endocrine pancreas development	2/244	47/18903	0.123081547629747	0.408120400006442	0.339540752062036	RFX3/CDH2	2	EX	0.389211696359295	BP
GO:1990874	vascular associated smooth muscle cell proliferation	3/244	95/18903	0.124702700786541	0.412992257537886	0.343593953446088	MAP3K5/MEF2C/TAFA5	3	EX	0.384058090087161	BP
GO:0035150	regulation of tube size	4/244	148/18903	0.125108711920446	0.413832831766051	0.344293279443001	KCNMB2/CHRM3/ASIC2/ATP2B1	4	EX	0.383175057195656	BP
GO:0001754	eye photoreceptor cell differentiation	2/244	48/18903	0.127389901105033	0.415403564485788	0.345600069716017	RORB/THY1	2	EX	0.381529781200374	BP
GO:0003197	endocardial cushion development	2/244	48/18903	0.127389901105033	0.415403564485788	0.345600069716017	ROBO2/ROBO1	2	EX	0.381529781200374	BP
GO:0007528	neuromuscular junction development	2/244	48/18903	0.127389901105033	0.415403564485788	0.345600069716017	CACNB2/PDZRN3	2	EX	0.381529781200374	BP
GO:0035850	epithelial cell differentiation involved in kidney development	2/244	48/18903	0.127389901105033	0.415403564485788	0.345600069716017	MEF2C/MAGI2	2	EX	0.381529781200374	BP
GO:0045747	positive regulation of Notch signaling pathway	2/244	48/18903	0.127389901105033	0.415403564485788	0.345600069716017	ROBO2/ROBO1	2	EX	0.381529781200374	BP
GO:1902003	regulation of amyloid-beta formation	2/244	48/18903	0.127389901105033	0.415403564485788	0.345600069716017	CLU/EPHA4	2	EX	0.381529781200374	BP
GO:1904738	vascular associated smooth muscle cell migration	2/244	48/18903	0.127389901105033	0.415403564485788	0.345600069716017	MEF2C/TAFA5	2	EX	0.381529781200374	BP
GO:0001738	morphogenesis of a polarized epithelium	3/244	96/18903	0.127570217280353	0.415403564485788	0.345600069716017	GPC6/ASTN2/MAGI2	3	EX	0.381529781200374	BP
GO:0003073	regulation of systemic arterial blood pressure	3/244	96/18903	0.127570217280353	0.415403564485788	0.345600069716017	RPS6KA2/ASIC2/PCSK5	3	EX	0.381529781200374	BP
GO:0061097	regulation of protein tyrosine kinase activity	3/244	96/18903	0.127570217280353	0.415403564485788	0.345600069716017	NRG1/EPHA4/THY1	3	EX	0.381529781200374	BP
GO:0043535	regulation of blood vessel endothelial cell migration	4/244	150/18903	0.129589542305311	0.415403564485788	0.345600069716017	PRKCA/HDAC9/STARD13/MEF2C	4	EX	0.381529781200374	BP
GO:0010596	negative regulation of endothelial cell migration	3/244	97/18903	0.130461217506342	0.415403564485788	0.345600069716017	SLIT2/STARD13/MEF2C	3	EX	0.381529781200374	BP
GO:0050730	regulation of peptidyl-tyrosine phosphorylation	6/244	266/18903	0.130977522516854	0.415403564485788	0.345600069716017	NRG1/PTK2B/EPHA4/LRRK1/THY1/EFNA5	6	EX	0.381529781200374	BP
GO:0003044	regulation of systemic arterial blood pressure mediated by a chemical signal	2/244	49/18903	0.131733448327456	0.415403564485788	0.345600069716017	RPS6KA2/PCSK5	2	EX	0.381529781200374	BP
GO:0070509	calcium ion import	2/244	49/18903	0.131733448327456	0.415403564485788	0.345600069716017	SLC24A2/CACNB2	2	EX	0.381529781200374	BP
GO:0002069	columnar/cuboidal epithelial cell maturation	1/244	11/18903	0.133202991623831	0.415403564485788	0.345600069716017	RFX3	1	EX	0.381529781200374	BP
GO:0003139	secondary heart field specification	1/244	11/18903	0.133202991623831	0.415403564485788	0.345600069716017	MEF2C	1	EX	0.381529781200374	BP
GO:0006182	cGMP biosynthetic process	1/244	11/18903	0.133202991623831	0.415403564485788	0.345600069716017	GUCY1A2	1	EX	0.381529781200374	BP
GO:0007614	short-term memory	1/244	11/18903	0.133202991623831	0.415403564485788	0.345600069716017	CUX2	1	EX	0.381529781200374	BP
GO:0009120	deoxyribonucleoside metabolic process	1/244	11/18903	0.133202991623831	0.415403564485788	0.345600069716017	DPYD	1	EX	0.381529781200374	BP
GO:0021527	spinal cord association neuron differentiation	1/244	11/18903	0.133202991623831	0.415403564485788	0.345600069716017	LMO4	1	EX	0.381529781200374	BP
GO:0021781	glial cell fate commitment	1/244	11/18903	0.133202991623831	0.415403564485788	0.345600069716017	NRG1	1	EX	0.381529781200374	BP
GO:0031943	regulation of glucocorticoid metabolic process	1/244	11/18903	0.133202991623831	0.415403564485788	0.345600069716017	DKK3	1	EX	0.381529781200374	BP
GO:0032342	aldosterone biosynthetic process	1/244	11/18903	0.133202991623831	0.415403564485788	0.345600069716017	DKK3	1	EX	0.381529781200374	BP
GO:0033089	positive regulation of T cell differentiation in thymus	1/244	11/18903	0.133202991623831	0.415403564485788	0.345600069716017	TESPA1	1	EX	0.381529781200374	BP
GO:0034350	regulation of glial cell apoptotic process	1/244	11/18903	0.133202991623831	0.415403564485788	0.345600069716017	PRKCA	1	EX	0.381529781200374	BP
GO:0042118	endothelial cell activation	1/244	11/18903	0.133202991623831	0.415403564485788	0.345600069716017	FOXP1	1	EX	0.381529781200374	BP
GO:0042428	serotonin metabolic process	1/244	11/18903	0.133202991623831	0.415403564485788	0.345600069716017	BTBD9	1	EX	0.381529781200374	BP
GO:0042989	sequestering of actin monomers	1/244	11/18903	0.133202991623831	0.415403564485788	0.345600069716017	TMSB10	1	EX	0.381529781200374	BP
GO:0045472	response to ether	1/244	11/18903	0.133202991623831	0.415403564485788	0.345600069716017	PLCB1	1	EX	0.381529781200374	BP
GO:0046940	nucleoside monophosphate phosphorylation	1/244	11/18903	0.133202991623831	0.415403564485788	0.345600069716017	AK5	1	EX	0.381529781200374	BP
GO:0048742	regulation of skeletal muscle fiber development	1/244	11/18903	0.133202991623831	0.415403564485788	0.345600069716017	HDAC9	1	EX	0.381529781200374	BP
GO:0051081	nuclear membrane disassembly	1/244	11/18903	0.133202991623831	0.415403564485788	0.345600069716017	PRKCA	1	EX	0.381529781200374	BP
GO:0051386	regulation of neurotrophin TRK receptor signaling pathway	1/244	11/18903	0.133202991623831	0.415403564485788	0.345600069716017	TMEM108	1	EX	0.381529781200374	BP
GO:0060081	membrane hyperpolarization	1/244	11/18903	0.133202991623831	0.415403564485788	0.345600069716017	KCNQ3	1	EX	0.381529781200374	BP
GO:0060315	negative regulation of ryanodine-sensitive calcium-release channel activity	1/244	11/18903	0.133202991623831	0.415403564485788	0.345600069716017	CALM2	1	EX	0.381529781200374	BP
GO:0071313	cellular response to caffeine	1/244	11/18903	0.133202991623831	0.415403564485788	0.345600069716017	RYR3	1	EX	0.381529781200374	BP
GO:0071872	cellular response to epinephrine stimulus	1/244	11/18903	0.133202991623831	0.415403564485788	0.345600069716017	PDE4B	1	EX	0.381529781200374	BP
GO:0086016	AV node cell action potential	1/244	11/18903	0.133202991623831	0.415403564485788	0.345600069716017	CACNB2	1	EX	0.381529781200374	BP
GO:0086027	AV node cell to bundle of His cell signaling	1/244	11/18903	0.133202991623831	0.415403564485788	0.345600069716017	CACNB2	1	EX	0.381529781200374	BP
GO:0086100	endothelin receptor signaling pathway	1/244	11/18903	0.133202991623831	0.415403564485788	0.345600069716017	PTK2B	1	EX	0.381529781200374	BP
GO:0098883	synapse pruning	1/244	11/18903	0.133202991623831	0.415403564485788	0.345600069716017	EPHA4	1	EX	0.381529781200374	BP
GO:0110011	regulation of basement membrane organization	1/244	11/18903	0.133202991623831	0.415403564485788	0.345600069716017	LAMA2	1	EX	0.381529781200374	BP
GO:1901535	regulation of DNA demethylation	1/244	11/18903	0.133202991623831	0.415403564485788	0.345600069716017	TOX	1	EX	0.381529781200374	BP
GO:1902884	positive regulation of response to oxidative stress	1/244	11/18903	0.133202991623831	0.415403564485788	0.345600069716017	FOXP1	1	EX	0.381529781200374	BP
GO:2000109	regulation of macrophage apoptotic process	1/244	11/18903	0.133202991623831	0.415403564485788	0.345600069716017	MEF2C	1	EX	0.381529781200374	BP
GO:2000480	negative regulation of cAMP-dependent protein kinase activity	1/244	11/18903	0.133202991623831	0.415403564485788	0.345600069716017	PRKAG2	1	EX	0.381529781200374	BP
GO:2000672	negative regulation of motor neuron apoptotic process	1/244	11/18903	0.133202991623831	0.415403564485788	0.345600069716017	NEFL	1	EX	0.381529781200374	BP
GO:2000727	positive regulation of cardiac muscle cell differentiation	1/244	11/18903	0.133202991623831	0.415403564485788	0.345600069716017	MEF2C	1	EX	0.381529781200374	BP
GO:0048661	positive regulation of smooth muscle cell proliferation	3/244	98/18903	0.133375252591428	0.415403564485788	0.345600069716017	MAP3K5/CDH13/FOXP1	3	EX	0.381529781200374	BP
GO:0060349	bone morphogenesis	3/244	98/18903	0.133375252591428	0.415403564485788	0.345600069716017	RARB/MEF2C/MMP16	3	EX	0.381529781200374	BP
GO:0072006	nephron development	4/244	152/18903	0.134136476079446	0.417187804867976	0.347084490296851	KIRREL3/FMN1/MEF2C/MAGI2	4	EX	0.379668395250188	BP
GO:0030100	regulation of endocytosis	5/244	209/18903	0.134408428490014	0.417187804867976	0.347084490296851	MCTP1/CLU/BTBD9/CDH13/MAGI2	5	EX	0.379668395250188	BP
GO:0099111	microtubule-based transport	5/244	209/18903	0.134408428490014	0.417187804867976	0.347084490296851	MAP1B/RFX3/TMEM108/NEFL/UCHL1	5	EX	0.379668395250188	BP
GO:0018198	peptidyl-cysteine modification	2/244	50/18903	0.136110573146553	0.418868796563544	0.348483011871647	DMD/NOS1AP	2	EX	0.377921990999516	BP
GO:0021515	cell differentiation in spinal cord	2/244	50/18903	0.136110573146553	0.418868796563544	0.348483011871647	MDGA2/LMO4	2	EX	0.377921990999516	BP
GO:0021695	cerebellar cortex development	2/244	50/18903	0.136110573146553	0.418868796563544	0.348483011871647	RORA/GRID2	2	EX	0.377921990999516	BP
GO:0042461	photoreceptor cell development	2/244	50/18903	0.136110573146553	0.418868796563544	0.348483011871647	RORB/THY1	2	EX	0.377921990999516	BP
GO:0050885	neuromuscular process controlling balance	2/244	50/18903	0.136110573146553	0.418868796563544	0.348483011871647	PDE8B/NEFL	2	EX	0.377921990999516	BP
GO:0060043	regulation of cardiac muscle cell proliferation	2/244	50/18903	0.136110573146553	0.418868796563544	0.348483011871647	ZFPM2/MEF2C	2	EX	0.377921990999516	BP
GO:0090102	cochlea development	2/244	50/18903	0.136110573146553	0.418868796563544	0.348483011871647	NTRK3/EPHA4	2	EX	0.377921990999516	BP
GO:0044264	cellular polysaccharide metabolic process	3/244	99/18903	0.136311873191731	0.418868796563544	0.348483011871647	NDST3/PRKAG2/CSGALNACT1	3	EX	0.377921990999516	BP
GO:0007623	circadian rhythm	5/244	210/18903	0.136336478469561	0.418868796563544	0.348483011871647	RORB/KCND2/RORA/BTBD9/ZFHX3	5	EX	0.377921990999516	BP
GO:0008360	regulation of cell shape	4/244	154/18903	0.138747998666844	0.419748934861992	0.349215253680115	DLC1/SEMA3E/PTK2B/FMNL2	4	EX	0.377010397236718	BP
GO:0043524	negative regulation of neuron apoptotic process	4/244	154/18903	0.138747998666844	0.419748934861992	0.349215253680115	NEFL/SEMA3E/PTK2B/MEF2C	4	EX	0.377010397236718	BP
GO:0048709	oligodendrocyte differentiation	3/244	100/18903	0.139270629681432	0.419748934861992	0.349215253680115	NRG1/TENM4/CLU	3	EX	0.377010397236718	BP
GO:0018209	peptidyl-serine modification	7/244	332/18903	0.139340039689528	0.419748934861992	0.349215253680115	NTRK3/PRKCA/RPS6KA2/DMD/CAMK2D/MAST4/TLK1	7	EX	0.377010397236718	BP
GO:0010665	regulation of cardiac muscle cell apoptotic process	2/244	51/18903	0.140519694956225	0.419748934861992	0.349215253680115	MAP3K5/CAMK2D	2	EX	0.377010397236718	BP
GO:0046580	negative regulation of Ras protein signal transduction	2/244	51/18903	0.140519694956225	0.419748934861992	0.349215253680115	STMN1/DLC1	2	EX	0.377010397236718	BP
GO:0051489	regulation of filopodium assembly	2/244	51/18903	0.140519694956225	0.419748934861992	0.349215253680115	TENM2/GAP43	2	EX	0.377010397236718	BP
GO:0060249	anatomical structure homeostasis	7/244	333/18903	0.14087439879881	0.419748934861992	0.349215253680115	SGCZ/PRKCA/LAMA2/PTK2B/DMD/ATP2B1/LRRK1	7	EX	0.377010397236718	BP
GO:0070507	regulation of microtubule cytoskeleton organization	4/244	155/18903	0.141077500325589	0.419748934861992	0.349215253680115	STMN2/STMN1/MAP1B/EFNA5	4	EX	0.377010397236718	BP
GO:0002064	epithelial cell development	5/244	213/18903	0.142194065643687	0.419748934861992	0.349215253680115	RFX3/RARB/CDH2/MAGI2/PLCB1	5	EX	0.377010397236718	BP
GO:0017157	regulation of exocytosis	5/244	213/18903	0.142194065643687	0.419748934861992	0.349215253680115	CADPS/IL1RAPL1/PCLO/CACNB2/RPH3A	5	EX	0.377010397236718	BP
GO:0051648	vesicle localization	5/244	213/18903	0.142194065643687	0.419748934861992	0.349215253680115	SYN3/TANC2/PPFIA2/PCLO/CDH2	5	EX	0.377010397236718	BP
GO:0021549	cerebellum development	3/244	101/18903	0.142251072335603	0.419748934861992	0.349215253680115	DAB1/RORA/GRID2	3	EX	0.377010397236718	BP
GO:0045637	regulation of myeloid cell differentiation	5/244	214/18903	0.144170728269167	0.419748934861992	0.349215253680115	MEIS2/PRKCA/PTK2B/MEF2C/FOXP1	5	EX	0.377010397236718	BP
GO:0001967	suckling behavior	1/244	12/18903	0.144398125545269	0.419748934861992	0.349215253680115	DACH1	1	EX	0.377010397236718	BP
GO:0002924	negative regulation of humoral immune response mediated by circulating immunoglobulin	1/244	12/18903	0.144398125545269	0.419748934861992	0.349215253680115	CSMD3	1	EX	0.377010397236718	BP
GO:0003157	endocardium development	1/244	12/18903	0.144398125545269	0.419748934861992	0.349215253680115	NRG1	1	EX	0.377010397236718	BP
GO:0006705	mineralocorticoid biosynthetic process	1/244	12/18903	0.144398125545269	0.419748934861992	0.349215253680115	DKK3	1	EX	0.377010397236718	BP
GO:0014745	negative regulation of muscle adaptation	1/244	12/18903	0.144398125545269	0.419748934861992	0.349215253680115	MLIP	1	EX	0.377010397236718	BP
GO:0021702	cerebellar Purkinje cell differentiation	1/244	12/18903	0.144398125545269	0.419748934861992	0.349215253680115	RORA	1	EX	0.377010397236718	BP
GO:0021794	thalamus development	1/244	12/18903	0.144398125545269	0.419748934861992	0.349215253680115	CNTNAP2	1	EX	0.377010397236718	BP
GO:0021979	hypothalamus cell differentiation	1/244	12/18903	0.144398125545269	0.419748934861992	0.349215253680115	SEMA3E	1	EX	0.377010397236718	BP
GO:0030397	membrane disassembly	1/244	12/18903	0.144398125545269	0.419748934861992	0.349215253680115	PRKCA	1	EX	0.377010397236718	BP
GO:0031223	auditory behavior	1/244	12/18903	0.144398125545269	0.419748934861992	0.349215253680115	CNTNAP2	1	EX	0.377010397236718	BP
GO:0032926	negative regulation of activin receptor signaling pathway	1/244	12/18903	0.144398125545269	0.419748934861992	0.349215253680115	MAGI2	1	EX	0.377010397236718	BP
GO:0034650	cortisol metabolic process	1/244	12/18903	0.144398125545269	0.419748934861992	0.349215253680115	DKK3	1	EX	0.377010397236718	BP
GO:0035881	amacrine cell differentiation	1/244	12/18903	0.144398125545269	0.419748934861992	0.349215253680115	RORB	1	EX	0.377010397236718	BP
GO:0038180	nerve growth factor signaling pathway	1/244	12/18903	0.144398125545269	0.419748934861992	0.349215253680115	MAGI2	1	EX	0.377010397236718	BP
GO:0045161	neuronal ion channel clustering	1/244	12/18903	0.144398125545269	0.419748934861992	0.349215253680115	CNTNAP2	1	EX	0.377010397236718	BP
GO:0060379	cardiac muscle cell myoblast differentiation	1/244	12/18903	0.144398125545269	0.419748934861992	0.349215253680115	NRG1	1	EX	0.377010397236718	BP
GO:0061517	macrophage proliferation	1/244	12/18903	0.144398125545269	0.419748934861992	0.349215253680115	CLU	1	EX	0.377010397236718	BP
GO:0070493	thrombin-activated receptor signaling pathway	1/244	12/18903	0.144398125545269	0.419748934861992	0.349215253680115	STMN1	1	EX	0.377010397236718	BP
GO:0071107	response to parathyroid hormone	1/244	12/18903	0.144398125545269	0.419748934861992	0.349215253680115	MEF2C	1	EX	0.377010397236718	BP
GO:0071372	cellular response to follicle-stimulating hormone stimulus	1/244	12/18903	0.144398125545269	0.419748934861992	0.349215253680115	EFNA5	1	EX	0.377010397236718	BP
GO:0072015	podocyte development	1/244	12/18903	0.144398125545269	0.419748934861992	0.349215253680115	MAGI2	1	EX	0.377010397236718	BP
GO:0072178	nephric duct morphogenesis	1/244	12/18903	0.144398125545269	0.419748934861992	0.349215253680115	EPHA4	1	EX	0.377010397236718	BP
GO:0072497	mesenchymal stem cell differentiation	1/244	12/18903	0.144398125545269	0.419748934861992	0.349215253680115	SOX5	1	EX	0.377010397236718	BP
GO:0086067	AV node cell to bundle of His cell communication	1/244	12/18903	0.144398125545269	0.419748934861992	0.349215253680115	CACNB2	1	EX	0.377010397236718	BP
GO:0099509	regulation of presynaptic cytosolic calcium ion concentration	1/244	12/18903	0.144398125545269	0.419748934861992	0.349215253680115	ATP2B1	1	EX	0.377010397236718	BP
GO:0106072	negative regulation of adenylate cyclase-activating G protein-coupled receptor signaling pathway	1/244	12/18903	0.144398125545269	0.419748934861992	0.349215253680115	PDE4B	1	EX	0.377010397236718	BP
GO:0150065	regulation of deacetylase activity	1/244	12/18903	0.144398125545269	0.419748934861992	0.349215253680115	CAMK2D	1	EX	0.377010397236718	BP
GO:1900272	negative regulation of long-term synaptic potentiation	1/244	12/18903	0.144398125545269	0.419748934861992	0.349215253680115	EPHA4	1	EX	0.377010397236718	BP
GO:1902667	regulation of axon guidance	1/244	12/18903	0.144398125545269	0.419748934861992	0.349215253680115	SLIT2	1	EX	0.377010397236718	BP
GO:1905245	regulation of aspartic-type peptidase activity	1/244	12/18903	0.144398125545269	0.419748934861992	0.349215253680115	EPHA4	1	EX	0.377010397236718	BP
GO:2000009	negative regulation of protein localization to cell surface	1/244	12/18903	0.144398125545269	0.419748934861992	0.349215253680115	ASTN2	1	EX	0.377010397236718	BP
GO:2000344	positive regulation of acrosome reaction	1/244	12/18903	0.144398125545269	0.419748934861992	0.349215253680115	PLCB1	1	EX	0.377010397236718	BP
GO:2001223	negative regulation of neuron migration	1/244	12/18903	0.144398125545269	0.419748934861992	0.349215253680115	NRG1	1	EX	0.377010397236718	BP
GO:0048880	sensory system development	8/244	398/18903	0.144567844544051	0.419748934861992	0.349215253680115	RORB/MEIS2/SEMA3A/ATP2B1/RARB/TENM3/THY1/COL5A2	8	EX	0.377010397236718	BP
GO:0006220	pyrimidine nucleotide metabolic process	2/244	52/18903	0.144959268052744	0.419748934861992	0.349215253680115	AK5/DPYD	2	EX	0.377010397236718	BP
GO:0035176	social behavior	2/244	52/18903	0.144959268052744	0.419748934861992	0.349215253680115	CNTNAP2/NRXN3	2	EX	0.377010397236718	BP
GO:0043268	positive regulation of potassium ion transport	2/244	52/18903	0.144959268052744	0.419748934861992	0.349215253680115	NOS1AP/RGS7	2	EX	0.377010397236718	BP
GO:0046622	positive regulation of organ growth	2/244	52/18903	0.144959268052744	0.419748934861992	0.349215253680115	ZFPM2/MEF2C	2	EX	0.377010397236718	BP
GO:0051480	regulation of cytosolic calcium ion concentration	2/244	52/18903	0.144959268052744	0.419748934861992	0.349215253680115	ATP2B1/GRIA1	2	EX	0.377010397236718	BP
GO:1902930	regulation of alcohol biosynthetic process	2/244	52/18903	0.144959268052744	0.419748934861992	0.349215253680115	PTK2B/DKK3	2	EX	0.377010397236718	BP
GO:0019218	regulation of steroid metabolic process	3/244	102/18903	0.145252751507124	0.420151309944542	0.349550014545139	PDE8B/RORA/DKK3	3	EX	0.376594278078624	BP
GO:0007189	adenylate cyclase-activating G protein-coupled receptor signaling pathway	4/244	157/18903	0.1457830103146	0.420789814273247	0.35008122602087	GNAL/PRKCA/RXFP1/PDE4B	4	EX	0.375934781350663	BP
GO:0044839	cell cycle G2/M phase transition	4/244	157/18903	0.1457830103146	0.420789814273247	0.35008122602087	CALM2/KCNH5/CIT/PLCB1	4	EX	0.375934781350663	BP
GO:1990778	protein localization to cell periphery	7/244	337/18903	0.147093526732023	0.422244275871759	0.351291283114307	DPP10/GPC6/GRIP1/CACNB2/KCNIP4/TNIK/CDH2	7	EX	0.374436229203156	BP
GO:0006469	negative regulation of protein kinase activity	5/244	216/18903	0.148159619844835	0.422244275871759	0.351291283114307	PTPRT/UCHL1/PRKAG2/CAMK2N1/THY1	5	EX	0.374436229203156	BP
GO:0019233	sensory perception of pain	3/244	103/18903	0.148275217797847	0.422244275871759	0.351291283114307	KCND2/UCHL1/SCN1A	3	EX	0.374436229203156	BP
GO:0046620	regulation of organ growth	3/244	103/18903	0.148275217797847	0.422244275871759	0.351291283114307	ZFPM2/MEF2C/FOXP1	3	EX	0.374436229203156	BP
GO:0048477	oogenesis	3/244	103/18903	0.148275217797847	0.422244275871759	0.351291283114307	DIAPH2/RPS6KA2/PTK2B	3	EX	0.374436229203156	BP
GO:0070167	regulation of biomineral tissue development	3/244	103/18903	0.148275217797847	0.422244275871759	0.351291283114307	PTK2B/ATP2B1/MEF2C	3	EX	0.374436229203156	BP
GO:0009409	response to cold	2/244	53/18903	0.149427781003284	0.422244275871759	0.351291283114307	ATP2B1/RGS7	2	EX	0.374436229203156	BP
GO:0010656	negative regulation of muscle cell apoptotic process	2/244	53/18903	0.149427781003284	0.422244275871759	0.351291283114307	GRIA4/PTK2B	2	EX	0.374436229203156	BP
GO:0010662	regulation of striated muscle cell apoptotic process	2/244	53/18903	0.149427781003284	0.422244275871759	0.351291283114307	MAP3K5/CAMK2D	2	EX	0.374436229203156	BP
GO:0019933	cAMP-mediated signaling	2/244	53/18903	0.149427781003284	0.422244275871759	0.351291283114307	PEX5L/PDE7B	2	EX	0.374436229203156	BP
GO:0030838	positive regulation of actin filament polymerization	2/244	53/18903	0.149427781003284	0.422244275871759	0.351291283114307	FMN1/PTK2B	2	EX	0.374436229203156	BP
GO:0048260	positive regulation of receptor-mediated endocytosis	2/244	53/18903	0.149427781003284	0.422244275871759	0.351291283114307	CLU/MAGI2	2	EX	0.374436229203156	BP
GO:0051155	positive regulation of striated muscle cell differentiation	2/244	53/18903	0.149427781003284	0.422244275871759	0.351291283114307	NRG1/MEF2C	2	EX	0.374436229203156	BP
GO:0060071	Wnt signaling pathway, planar cell polarity pathway	2/244	53/18903	0.149427781003284	0.422244275871759	0.351291283114307	GPC6/MAGI2	2	EX	0.374436229203156	BP
GO:0048545	response to steroid hormone	7/244	339/18903	0.150251498041322	0.422244275871759	0.351291283114307	NTRK3/SLIT3/NEFL/SLIT2/ATP2B1/NR3C2/FOXP1	7	EX	0.374436229203156	BP
GO:0009259	ribonucleotide metabolic process	9/244	466/18903	0.150385216066981	0.422244275871759	0.351291283114307	PDE8B/RORA/AK5/PDE10A/PDE7B/PRKAG2/GUCY1A2/DPYD/PDE4B	9	EX	0.374436229203156	BP
GO:0007605	sensory perception of sound	4/244	159/18903	0.150549214306335	0.422244275871759	0.351291283114307	CNTN5/GRM7/ASIC2/CRYM	4	EX	0.374436229203156	BP
GO:0046425	regulation of receptor signaling pathway via JAK-STAT	3/244	104/18903	0.151318022224129	0.422244275871759	0.351291283114307	DAB1/PTPRD/PTK2B	3	EX	0.374436229203156	BP
GO:0043523	regulation of neuron apoptotic process	5/244	218/18903	0.152195214022791	0.422244275871759	0.351291283114307	NEFL/SEMA3E/GRID2/PTK2B/MEF2C	5	EX	0.374436229203156	BP
GO:0014009	glial cell proliferation	2/244	54/18903	0.153923756024844	0.422244275871759	0.351291283114307	CLU/PTK2B	2	EX	0.374436229203156	BP
GO:0032330	regulation of chondrocyte differentiation	2/244	54/18903	0.153923756024844	0.422244275871759	0.351291283114307	SOX5/RARB	2	EX	0.374436229203156	BP
GO:0045744	negative regulation of G protein-coupled receptor signaling pathway	2/244	54/18903	0.153923756024844	0.422244275871759	0.351291283114307	STMN1/PDE4B	2	EX	0.374436229203156	BP
GO:0045778	positive regulation of ossification	2/244	54/18903	0.153923756024844	0.422244275871759	0.351291283114307	ATP2B1/MEF2C	2	EX	0.374436229203156	BP
GO:0051703	biological process involved in intraspecies interaction between organisms	2/244	54/18903	0.153923756024844	0.422244275871759	0.351291283114307	CNTNAP2/NRXN3	2	EX	0.374436229203156	BP
GO:0051588	regulation of neurotransmitter transport	3/244	105/18903	0.154380716376855	0.422244275871759	0.351291283114307	MCTP1/CACNB2/MEF2C	3	EX	0.374436229203156	BP
GO:0071868	cellular response to monoamine stimulus	3/244	105/18903	0.154380716376855	0.422244275871759	0.351291283114307	GNAL/CHRM3/PDE4B	3	EX	0.374436229203156	BP
GO:0071870	cellular response to catecholamine stimulus	3/244	105/18903	0.154380716376855	0.422244275871759	0.351291283114307	GNAL/CHRM3/PDE4B	3	EX	0.374436229203156	BP
GO:0110149	regulation of biomineralization	3/244	105/18903	0.154380716376855	0.422244275871759	0.351291283114307	PTK2B/ATP2B1/MEF2C	3	EX	0.374436229203156	BP
GO:0051235	maintenance of location	7/244	342/18903	0.15504795397764	0.422244275871759	0.351291283114307	TMSB10/RYR3/CALM2/PTK2B/DMD/CAMK2D/THY1	7	EX	0.374436229203156	BP
GO:0009133	nucleoside diphosphate biosynthetic process	1/244	13/18903	0.155449253456282	0.422244275871759	0.351291283114307	AK5	1	EX	0.374436229203156	BP
GO:0009176	pyrimidine deoxyribonucleoside monophosphate metabolic process	1/244	13/18903	0.155449253456282	0.422244275871759	0.351291283114307	DPYD	1	EX	0.374436229203156	BP
GO:0010771	negative regulation of cell morphogenesis involved in differentiation	1/244	13/18903	0.155449253456282	0.422244275871759	0.351291283114307	EFNA5	1	EX	0.374436229203156	BP
GO:0016558	protein import into peroxisome matrix	1/244	13/18903	0.155449253456282	0.422244275871759	0.351291283114307	PEX5L	1	EX	0.374436229203156	BP
GO:0021514	ventral spinal cord interneuron differentiation	1/244	13/18903	0.155449253456282	0.422244275871759	0.351291283114307	LMO4	1	EX	0.374436229203156	BP
GO:0021681	cerebellar granular layer development	1/244	13/18903	0.155449253456282	0.422244275871759	0.351291283114307	GRID2	1	EX	0.374436229203156	BP
GO:0032341	aldosterone metabolic process	1/244	13/18903	0.155449253456282	0.422244275871759	0.351291283114307	DKK3	1	EX	0.374436229203156	BP
GO:0032536	regulation of cell projection size	1/244	13/18903	0.155449253456282	0.422244275871759	0.351291283114307	NEFL	1	EX	0.374436229203156	BP
GO:0032823	regulation of natural killer cell differentiation	1/244	13/18903	0.155449253456282	0.422244275871759	0.351291283114307	TOX	1	EX	0.374436229203156	BP
GO:0033262	regulation of nuclear cell cycle DNA replication	1/244	13/18903	0.155449253456282	0.422244275871759	0.351291283114307	DACH1	1	EX	0.374436229203156	BP
GO:0035331	negative regulation of hippo signaling	1/244	13/18903	0.155449253456282	0.422244275871759	0.351291283114307	CIT	1	EX	0.374436229203156	BP
GO:0036462	TRAIL-activated apoptotic signaling pathway	1/244	13/18903	0.155449253456282	0.422244275871759	0.351291283114307	TIMP3	1	EX	0.374436229203156	BP
GO:0045916	negative regulation of complement activation	1/244	13/18903	0.155449253456282	0.422244275871759	0.351291283114307	CSMD3	1	EX	0.374436229203156	BP
GO:0046541	saliva secretion	1/244	13/18903	0.155449253456282	0.422244275871759	0.351291283114307	CHRM3	1	EX	0.374436229203156	BP
GO:0048012	hepatocyte growth factor receptor signaling pathway	1/244	13/18903	0.155449253456282	0.422244275871759	0.351291283114307	STMN1	1	EX	0.374436229203156	BP
GO:0051280	negative regulation of release of sequestered calcium ion into cytosol	1/244	13/18903	0.155449253456282	0.422244275871759	0.351291283114307	CALM2	1	EX	0.374436229203156	BP
GO:0051481	negative regulation of cytosolic calcium ion concentration	1/244	13/18903	0.155449253456282	0.422244275871759	0.351291283114307	ATP2B1	1	EX	0.374436229203156	BP
GO:0060221	retinal rod cell differentiation	1/244	13/18903	0.155449253456282	0.422244275871759	0.351291283114307	RORB	1	EX	0.374436229203156	BP
GO:0060287	epithelial cilium movement involved in determination of left/right asymmetry	1/244	13/18903	0.155449253456282	0.422244275871759	0.351291283114307	RFX3	1	EX	0.374436229203156	BP
GO:0061052	negative regulation of cell growth involved in cardiac muscle cell development	1/244	13/18903	0.155449253456282	0.422244275871759	0.351291283114307	FOXP1	1	EX	0.374436229203156	BP
GO:0070932	histone H3 deacetylation	1/244	13/18903	0.155449253456282	0.422244275871759	0.351291283114307	HDAC9	1	EX	0.374436229203156	BP
GO:0071389	cellular response to mineralocorticoid stimulus	1/244	13/18903	0.155449253456282	0.422244275871759	0.351291283114307	ATP2B1	1	EX	0.374436229203156	BP
GO:0072310	glomerular epithelial cell development	1/244	13/18903	0.155449253456282	0.422244275871759	0.351291283114307	MAGI2	1	EX	0.374436229203156	BP
GO:0097475	motor neuron migration	1/244	13/18903	0.155449253456282	0.422244275871759	0.351291283114307	DAB1	1	EX	0.374436229203156	BP
GO:1900025	negative regulation of substrate adhesion-dependent cell spreading	1/244	13/18903	0.155449253456282	0.422244275871759	0.351291283114307	EFNA5	1	EX	0.374436229203156	BP
GO:1900242	regulation of synaptic vesicle endocytosis	1/244	13/18903	0.155449253456282	0.422244275871759	0.351291283114307	BTBD9	1	EX	0.374436229203156	BP
GO:1900452	regulation of long-term synaptic depression	1/244	13/18903	0.155449253456282	0.422244275871759	0.351291283114307	GRID2	1	EX	0.374436229203156	BP
GO:1905907	negative regulation of amyloid fibril formation	1/244	13/18903	0.155449253456282	0.422244275871759	0.351291283114307	CLU	1	EX	0.374436229203156	BP
GO:1905939	regulation of gonad development	1/244	13/18903	0.155449253456282	0.422244275871759	0.351291283114307	ZFPM2	1	EX	0.374436229203156	BP
GO:2001046	positive regulation of integrin-mediated signaling pathway	1/244	13/18903	0.155449253456282	0.422244275871759	0.351291283114307	LAMA2	1	EX	0.374436229203156	BP
GO:0002686	negative regulation of leukocyte migration	2/244	55/18903	0.158445748373382	0.426971248589917	0.355223945808146	SLIT2/PLCB1	2	EX	0.369601368532698	BP
GO:0003229	ventricular cardiac muscle tissue development	2/244	55/18903	0.158445748373382	0.426971248589917	0.355223945808146	NRG1/ZFPM2	2	EX	0.369601368532698	BP
GO:0043616	keratinocyte proliferation	2/244	55/18903	0.158445748373382	0.426971248589917	0.355223945808146	PTPRK/CDH13	2	EX	0.369601368532698	BP
GO:0043647	inositol phosphate metabolic process	2/244	55/18903	0.158445748373382	0.426971248589917	0.355223945808146	PTK2B/PLCB1	2	EX	0.369601368532698	BP
GO:0070169	positive regulation of biomineral tissue development	2/244	55/18903	0.158445748373382	0.426971248589917	0.355223945808146	ATP2B1/MEF2C	2	EX	0.369601368532698	BP
GO:0072132	mesenchyme morphogenesis	2/244	55/18903	0.158445748373382	0.426971248589917	0.355223945808146	ROBO2/ROBO1	2	EX	0.369601368532698	BP
GO:1902991	regulation of amyloid precursor protein catabolic process	2/244	55/18903	0.158445748373382	0.426971248589917	0.355223945808146	CLU/EPHA4	2	EX	0.369601368532698	BP
GO:1904645	response to amyloid-beta	2/244	55/18903	0.158445748373382	0.426971248589917	0.355223945808146	EPHA4/CACNA1A	2	EX	0.369601368532698	BP
GO:0014013	regulation of gliogenesis	3/244	107/18903	0.160563984020574	0.427106896832603	0.35533680002062	DAB1/NTRK3/TENM4	3	EX	0.369463415620335	BP
GO:0019693	ribose phosphate metabolic process	9/244	475/18903	0.162705649717941	0.427106896832603	0.35533680002062	PDE8B/RORA/AK5/PDE10A/PDE7B/PRKAG2/GUCY1A2/DPYD/PDE4B	9	EX	0.369463415620335	BP
GO:0034205	amyloid-beta formation	2/244	56/18903	0.162992345743012	0.427106896832603	0.35533680002062	CLU/EPHA4	2	EX	0.369463415620335	BP
GO:0043687	post-translational protein modification	2/244	56/18903	0.162992345743012	0.427106896832603	0.35533680002062	PRKCA/SUMF1	2	EX	0.369463415620335	BP
GO:0097120	receptor localization to synapse	2/244	56/18903	0.162992345743012	0.427106896832603	0.35533680002062	GPC6/GRIP1	2	EX	0.369463415620335	BP
GO:0110151	positive regulation of biomineralization	2/244	56/18903	0.162992345743012	0.427106896832603	0.35533680002062	ATP2B1/MEF2C	2	EX	0.369463415620335	BP
GO:0007631	feeding behavior	3/244	108/18903	0.163683664931849	0.427106896832603	0.35533680002062	UCHL1/CCK/DACH1	3	EX	0.369463415620335	BP
GO:0051341	regulation of oxidoreductase activity	3/244	108/18903	0.163683664931849	0.427106896832603	0.35533680002062	NDUFA4/PTK2B/NOS1AP	3	EX	0.369463415620335	BP
GO:0071867	response to monoamine	3/244	108/18903	0.163683664931849	0.427106896832603	0.35533680002062	GNAL/CHRM3/PDE4B	3	EX	0.369463415620335	BP
GO:0071869	response to catecholamine	3/244	108/18903	0.163683664931849	0.427106896832603	0.35533680002062	GNAL/CHRM3/PDE4B	3	EX	0.369463415620335	BP
GO:0072659	protein localization to plasma membrane	6/244	285/18903	0.164223861822392	0.427106896832603	0.35533680002062	DPP10/GRIP1/CACNB2/KCNIP4/TNIK/CDH2	6	EX	0.369463415620335	BP
GO:0002467	germinal center formation	1/244	14/18903	0.166358220219472	0.427106896832603	0.35533680002062	MEF2C	1	EX	0.369463415620335	BP
GO:0003207	cardiac chamber formation	1/244	14/18903	0.166358220219472	0.427106896832603	0.35533680002062	MEF2C	1	EX	0.369463415620335	BP
GO:0003222	ventricular trabecula myocardium morphogenesis	1/244	14/18903	0.166358220219472	0.427106896832603	0.35533680002062	NRG1	1	EX	0.369463415620335	BP
GO:0006122	mitochondrial electron transport, ubiquinol to cytochrome c	1/244	14/18903	0.166358220219472	0.427106896832603	0.35533680002062	UQCRH	1	EX	0.369463415620335	BP
GO:0006465	signal peptide processing	1/244	14/18903	0.166358220219472	0.427106896832603	0.35533680002062	PCSK5	1	EX	0.369463415620335	BP
GO:0007638	mechanosensory behavior	1/244	14/18903	0.166358220219472	0.427106896832603	0.35533680002062	CNTNAP2	1	EX	0.369463415620335	BP
GO:0008212	mineralocorticoid metabolic process	1/244	14/18903	0.166358220219472	0.427106896832603	0.35533680002062	DKK3	1	EX	0.369463415620335	BP
GO:0009158	ribonucleoside monophosphate catabolic process	1/244	14/18903	0.166358220219472	0.427106896832603	0.35533680002062	DPYD	1	EX	0.369463415620335	BP
GO:0009159	deoxyribonucleoside monophosphate catabolic process	1/244	14/18903	0.166358220219472	0.427106896832603	0.35533680002062	DPYD	1	EX	0.369463415620335	BP
GO:0010269	response to selenium ion	1/244	14/18903	0.166358220219472	0.427106896832603	0.35533680002062	SELENOW	1	EX	0.369463415620335	BP
GO:0018158	protein oxidation	1/244	14/18903	0.166358220219472	0.427106896832603	0.35533680002062	SUMF1	1	EX	0.369463415620335	BP
GO:0021694	cerebellar Purkinje cell layer formation	1/244	14/18903	0.166358220219472	0.427106896832603	0.35533680002062	RORA	1	EX	0.369463415620335	BP
GO:0021859	pyramidal neuron differentiation	1/244	14/18903	0.166358220219472	0.427106896832603	0.35533680002062	UNC5D	1	EX	0.369463415620335	BP
GO:0031000	response to caffeine	1/244	14/18903	0.166358220219472	0.427106896832603	0.35533680002062	RYR3	1	EX	0.369463415620335	BP
GO:0034309	primary alcohol biosynthetic process	1/244	14/18903	0.166358220219472	0.427106896832603	0.35533680002062	DKK3	1	EX	0.369463415620335	BP
GO:0035589	G protein-coupled purinergic nucleotide receptor signaling pathway	1/244	14/18903	0.166358220219472	0.427106896832603	0.35533680002062	P2RY14	1	EX	0.369463415620335	BP
GO:0042117	monocyte activation	1/244	14/18903	0.166358220219472	0.427106896832603	0.35533680002062	FOXP1	1	EX	0.369463415620335	BP
GO:0043374	CD8-positive, alpha-beta T cell differentiation	1/244	14/18903	0.166358220219472	0.427106896832603	0.35533680002062	TOX	1	EX	0.369463415620335	BP
GO:0045059	positive thymic T cell selection	1/244	14/18903	0.166358220219472	0.427106896832603	0.35533680002062	TOX	1	EX	0.369463415620335	BP
GO:0046049	UMP metabolic process	1/244	14/18903	0.166358220219472	0.427106896832603	0.35533680002062	DPYD	1	EX	0.369463415620335	BP
GO:0048681	negative regulation of axon regeneration	1/244	14/18903	0.166358220219472	0.427106896832603	0.35533680002062	EPHA4	1	EX	0.369463415620335	BP
GO:0050966	detection of mechanical stimulus involved in sensory perception of pain	1/244	14/18903	0.166358220219472	0.427106896832603	0.35533680002062	SCN1A	1	EX	0.369463415620335	BP
GO:0051645	Golgi localization	1/244	14/18903	0.166358220219472	0.427106896832603	0.35533680002062	DAB1	1	EX	0.369463415620335	BP
GO:0055057	neuroblast division	1/244	14/18903	0.166358220219472	0.427106896832603	0.35533680002062	SOX5	1	EX	0.369463415620335	BP
GO:0061043	regulation of vascular wound healing	1/244	14/18903	0.166358220219472	0.427106896832603	0.35533680002062	TAFA5	1	EX	0.369463415620335	BP
GO:0071236	cellular response to antibiotic	1/244	14/18903	0.166358220219472	0.427106896832603	0.35533680002062	MEF2C	1	EX	0.369463415620335	BP
GO:0071415	cellular response to purine-containing compound	1/244	14/18903	0.166358220219472	0.427106896832603	0.35533680002062	RYR3	1	EX	0.369463415620335	BP
GO:0071871	response to epinephrine	1/244	14/18903	0.166358220219472	0.427106896832603	0.35533680002062	PDE4B	1	EX	0.369463415620335	BP
GO:0071888	macrophage apoptotic process	1/244	14/18903	0.166358220219472	0.427106896832603	0.35533680002062	MEF2C	1	EX	0.369463415620335	BP
GO:0072160	nephron tubule epithelial cell differentiation	1/244	14/18903	0.166358220219472	0.427106896832603	0.35533680002062	MEF2C	1	EX	0.369463415620335	BP
GO:0099171	presynaptic modulation of chemical synaptic transmission	1/244	14/18903	0.166358220219472	0.427106896832603	0.35533680002062	CACNB2	1	EX	0.369463415620335	BP
GO:1901160	primary amino compound metabolic process	1/244	14/18903	0.166358220219472	0.427106896832603	0.35533680002062	BTBD9	1	EX	0.369463415620335	BP
GO:1902043	positive regulation of extrinsic apoptotic signaling pathway via death domain receptors	1/244	14/18903	0.166358220219472	0.427106896832603	0.35533680002062	TIMP3	1	EX	0.369463415620335	BP
GO:1902947	regulation of tau-protein kinase activity	1/244	14/18903	0.166358220219472	0.427106896832603	0.35533680002062	CLU	1	EX	0.369463415620335	BP
GO:1904321	response to forskolin	1/244	14/18903	0.166358220219472	0.427106896832603	0.35533680002062	EFNA5	1	EX	0.369463415620335	BP
GO:1904322	cellular response to forskolin	1/244	14/18903	0.166358220219472	0.427106896832603	0.35533680002062	EFNA5	1	EX	0.369463415620335	BP
GO:1905049	negative regulation of metallopeptidase activity	1/244	14/18903	0.166358220219472	0.427106896832603	0.35533680002062	TIMP3	1	EX	0.369463415620335	BP
GO:2000288	positive regulation of myoblast proliferation	1/244	14/18903	0.166358220219472	0.427106896832603	0.35533680002062	MEIS2	1	EX	0.369463415620335	BP
GO:0006486	protein glycosylation	5/244	225/18903	0.166674764687966	0.427106896832603	0.35533680002062	GALNTL6/ST6GALNAC5/TMTC2/MGAT4C/TMTC1	5	EX	0.369463415620335	BP
GO:0043413	macromolecule glycosylation	5/244	225/18903	0.166674764687966	0.427106896832603	0.35533680002062	GALNTL6/ST6GALNAC5/TMTC2/MGAT4C/TMTC1	5	EX	0.369463415620335	BP
GO:0001708	cell fate specification	3/244	109/18903	0.16682145069372	0.427106896832603	0.35533680002062	NTRK3/TENM4/LMO4	3	EX	0.369463415620335	BP
GO:0042116	macrophage activation	3/244	109/18903	0.16682145069372	0.427106896832603	0.35533680002062	RORA/CLU/FOXP1	3	EX	0.369463415620335	BP
GO:0008347	glial cell migration	2/244	57/18903	0.167562167675096	0.427393559013684	0.35557529212381	DAB1/EPHA4	2	EX	0.369172027108527	BP
GO:0032768	regulation of monooxygenase activity	2/244	57/18903	0.167562167675096	0.427393559013684	0.35557529212381	PTK2B/NOS1AP	2	EX	0.369172027108527	BP
GO:0051932	synaptic transmission, GABAergic	2/244	57/18903	0.167562167675096	0.427393559013684	0.35557529212381	SYN3/GABRG3	2	EX	0.369172027108527	BP
GO:0090175	regulation of establishment of planar polarity	2/244	57/18903	0.167562167675096	0.427393559013684	0.35557529212381	GPC6/MAGI2	2	EX	0.369172027108527	BP
GO:0007548	sex differentiation	6/244	288/18903	0.169778866281034	0.432641740785503	0.359941581056521	ROBO2/SLIT3/SLIT2/CSMD1/ZFPM2/DACH1	6	EX	0.363871582635458	BP
GO:0005976	polysaccharide metabolic process	3/244	110/18903	0.169976897986581	0.432740810510781	0.360024003324623	NDST3/PRKAG2/CSGALNACT1	3	EX	0.363772145836934	BP
GO:0043271	negative regulation of ion transport	4/244	167/18903	0.170188795251945	0.432874961917717	0.360135612226311	GRM7/CALM2/PTK2B/CAMK2D	4	EX	0.363637533649647	BP
GO:0048599	oocyte development	2/244	58/18903	0.172153864977097	0.436647722829037	0.363274406751553	RPS6KA2/PTK2B	2	EX	0.359868800398128	BP
GO:0050732	negative regulation of peptidyl-tyrosine phosphorylation	2/244	58/18903	0.172153864977097	0.436647722829037	0.363274406751553	LRRK1/THY1	2	EX	0.359868800398128	BP
GO:0061005	cell differentiation involved in kidney development	2/244	58/18903	0.172153864977097	0.436647722829037	0.363274406751553	MEF2C/MAGI2	2	EX	0.359868800398128	BP
GO:0010970	transport along microtubule	4/244	168/18903	0.172705031676908	0.437637447464597	0.364097820251803	MAP1B/TMEM108/NEFL/UCHL1	4	EX	0.358885523668649	BP
GO:0022037	metencephalon development	3/244	111/18903	0.173149564917082	0.438141452989489	0.364517133804771	DAB1/RORA/GRID2	3	EX	0.358385655854157	BP
GO:0007265	Ras protein signal transduction	7/244	353/18903	0.173226208886981	0.438141452989489	0.364517133804771	NRG1/ROBO1/RASGRF2/STMN1/DLC1/STARD13/CDH13	7	EX	0.358385655854157	BP
GO:0071241	cellular response to inorganic substance	5/244	229/18903	0.175185803213938	0.438223746520603	0.364585598913214	KCNH1/RYR3/CPNE4/CAMK2D/MEF2C	5	EX	0.358304092536526	BP
GO:0043666	regulation of phosphoprotein phosphatase activity	2/244	59/18903	0.176766119151017	0.438223746520603	0.364585598913214	CALM2/MAGI2	2	EX	0.358304092536526	BP
GO:0045010	actin nucleation	2/244	59/18903	0.176766119151017	0.438223746520603	0.364585598913214	FMN1/CTNNA2	2	EX	0.358304092536526	BP
GO:0061098	positive regulation of protein tyrosine kinase activity	2/244	59/18903	0.176766119151017	0.438223746520603	0.364585598913214	NRG1/EPHA4	2	EX	0.358304092536526	BP
GO:0002903	negative regulation of B cell apoptotic process	1/244	15/18903	0.177126847159302	0.438223746520603	0.364585598913214	FOXP1	1	EX	0.358304092536526	BP
GO:0006206	pyrimidine nucleobase metabolic process	1/244	15/18903	0.177126847159302	0.438223746520603	0.364585598913214	DPYD	1	EX	0.358304092536526	BP
GO:0007567	parturition	1/244	15/18903	0.177126847159302	0.438223746520603	0.364585598913214	RXFP1	1	EX	0.358304092536526	BP
GO:0009173	pyrimidine ribonucleoside monophosphate metabolic process	1/244	15/18903	0.177126847159302	0.438223746520603	0.364585598913214	DPYD	1	EX	0.358304092536526	BP
GO:0021534	cell proliferation in hindbrain	1/244	15/18903	0.177126847159302	0.438223746520603	0.364585598913214	RORA	1	EX	0.358304092536526	BP
GO:0021924	cell proliferation in external granule layer	1/244	15/18903	0.177126847159302	0.438223746520603	0.364585598913214	RORA	1	EX	0.358304092536526	BP
GO:0021930	cerebellar granule cell precursor proliferation	1/244	15/18903	0.177126847159302	0.438223746520603	0.364585598913214	RORA	1	EX	0.358304092536526	BP
GO:0033599	regulation of mammary gland epithelial cell proliferation	1/244	15/18903	0.177126847159302	0.438223746520603	0.364585598913214	ROBO1	1	EX	0.358304092536526	BP
GO:0034116	positive regulation of heterotypic cell-cell adhesion	1/244	15/18903	0.177126847159302	0.438223746520603	0.364585598913214	THY1	1	EX	0.358304092536526	BP
GO:0034392	negative regulation of smooth muscle cell apoptotic process	1/244	15/18903	0.177126847159302	0.438223746520603	0.364585598913214	GRIA4	1	EX	0.358304092536526	BP
GO:0042976	activation of Janus kinase activity	1/244	15/18903	0.177126847159302	0.438223746520603	0.364585598913214	PTK2B	1	EX	0.358304092536526	BP
GO:0043252	sodium-independent organic anion transport	1/244	15/18903	0.177126847159302	0.438223746520603	0.364585598913214	SLC22A6	1	EX	0.358304092536526	BP
GO:0051284	positive regulation of sequestering of calcium ion	1/244	15/18903	0.177126847159302	0.438223746520603	0.364585598913214	CALM2	1	EX	0.358304092536526	BP
GO:0051956	negative regulation of amino acid transport	1/244	15/18903	0.177126847159302	0.438223746520603	0.364585598913214	GRM7	1	EX	0.358304092536526	BP
GO:0060766	negative regulation of androgen receptor signaling pathway	1/244	15/18903	0.177126847159302	0.438223746520603	0.364585598913214	FOXP1	1	EX	0.358304092536526	BP
GO:0070831	basement membrane assembly	1/244	15/18903	0.177126847159302	0.438223746520603	0.364585598913214	NTNG1	1	EX	0.358304092536526	BP
GO:0072283	metanephric renal vesicle morphogenesis	1/244	15/18903	0.177126847159302	0.438223746520603	0.364585598913214	FMN1	1	EX	0.358304092536526	BP
GO:0098969	neurotransmitter receptor transport to postsynaptic membrane	1/244	15/18903	0.177126847159302	0.438223746520603	0.364585598913214	GRIP1	1	EX	0.358304092536526	BP
GO:0099638	endosome to plasma membrane protein transport	1/244	15/18903	0.177126847159302	0.438223746520603	0.364585598913214	GRIP1	1	EX	0.358304092536526	BP
GO:2000671	regulation of motor neuron apoptotic process	1/244	15/18903	0.177126847159302	0.438223746520603	0.364585598913214	NEFL	1	EX	0.358304092536526	BP
GO:0007229	integrin-mediated signaling pathway	3/244	113/18903	0.179544797994268	0.443802096133104	0.36922657501405	LAMA2/PTK2B/THY1	3	EX	0.35281065087172	BP
GO:0045599	negative regulation of fat cell differentiation	2/244	60/18903	0.181397641831293	0.447162455248672	0.372022266827741	RORA/ZFPM2	2	EX	0.349534667918657	BP
GO:0055008	cardiac muscle tissue morphogenesis	2/244	60/18903	0.181397641831293	0.447162455248672	0.372022266827741	NRG1/ZFPM2	2	EX	0.349534667918657	BP
GO:2000649	regulation of sodium ion transmembrane transporter activity	2/244	60/18903	0.181397641831293	0.447162455248672	0.372022266827741	DMD/CAMK2D	2	EX	0.349534667918657	BP
GO:0002062	chondrocyte differentiation	3/244	114/18903	0.182766488587852	0.448998328135495	0.373549643701507	SOX5/RARB/MEF2C	3	EX	0.34775527610777	BP
GO:0008406	gonad development	5/244	233/18903	0.183859779728853	0.448998328135495	0.373549643701507	ROBO2/SLIT3/SLIT2/CSMD1/ZFPM2	5	EX	0.34775527610777	BP
GO:0035710	CD4-positive, alpha-beta T cell activation	3/244	115/18903	0.186003647940588	0.448998328135495	0.373549643701507	TOX/RORA/FOXP1	3	EX	0.34775527610777	BP
GO:0098900	regulation of action potential	2/244	61/18903	0.186047174231985	0.448998328135495	0.373549643701507	CAMK2D/NOS1AP	2	EX	0.34775527610777	BP
GO:0009743	response to carbohydrate	5/244	234/18903	0.186052826798423	0.448998328135495	0.373549643701507	MAP1B/RPS6KA2/PTK2B/PLCB1/EFNA5	5	EX	0.34775527610777	BP
GO:0006704	glucocorticoid biosynthetic process	1/244	16/18903	0.187756932361183	0.448998328135495	0.373549643701507	DKK3	1	EX	0.34775527610777	BP
GO:0009263	deoxyribonucleotide biosynthetic process	1/244	16/18903	0.187756932361183	0.448998328135495	0.373549643701507	AK5	1	EX	0.34775527610777	BP
GO:0009265	2'-deoxyribonucleotide biosynthetic process	1/244	16/18903	0.187756932361183	0.448998328135495	0.373549643701507	AK5	1	EX	0.34775527610777	BP
GO:0010919	regulation of inositol phosphate biosynthetic process	1/244	16/18903	0.187756932361183	0.448998328135495	0.373549643701507	PTK2B	1	EX	0.34775527610777	BP
GO:0014819	regulation of skeletal muscle contraction	1/244	16/18903	0.187756932361183	0.448998328135495	0.373549643701507	DMD	1	EX	0.34775527610777	BP
GO:0021542	dentate gyrus development	1/244	16/18903	0.187756932361183	0.448998328135495	0.373549643701507	TMEM108	1	EX	0.34775527610777	BP
GO:0030033	microvillus assembly	1/244	16/18903	0.187756932361183	0.448998328135495	0.373549643701507	TNIK	1	EX	0.34775527610777	BP
GO:0034349	glial cell apoptotic process	1/244	16/18903	0.187756932361183	0.448998328135495	0.373549643701507	PRKCA	1	EX	0.34775527610777	BP
GO:0045651	positive regulation of macrophage differentiation	1/244	16/18903	0.187756932361183	0.448998328135495	0.373549643701507	PRKCA	1	EX	0.34775527610777	BP
GO:0045836	positive regulation of meiotic nuclear division	1/244	16/18903	0.187756932361183	0.448998328135495	0.373549643701507	PLCB1	1	EX	0.34775527610777	BP
GO:0046135	pyrimidine nucleoside catabolic process	1/244	16/18903	0.187756932361183	0.448998328135495	0.373549643701507	DPYD	1	EX	0.34775527610777	BP
GO:0046184	aldehyde biosynthetic process	1/244	16/18903	0.187756932361183	0.448998328135495	0.373549643701507	DKK3	1	EX	0.34775527610777	BP
GO:0046385	deoxyribose phosphate biosynthetic process	1/244	16/18903	0.187756932361183	0.448998328135495	0.373549643701507	AK5	1	EX	0.34775527610777	BP
GO:0048532	anatomical structure arrangement	1/244	16/18903	0.187756932361183	0.448998328135495	0.373549643701507	DAB1	1	EX	0.34775527610777	BP
GO:0050862	positive regulation of T cell receptor signaling pathway	1/244	16/18903	0.187756932361183	0.448998328135495	0.373549643701507	TESPA1	1	EX	0.34775527610777	BP
GO:0051127	positive regulation of actin nucleation	1/244	16/18903	0.187756932361183	0.448998328135495	0.373549643701507	FMN1	1	EX	0.34775527610777	BP
GO:0051447	negative regulation of meiotic cell cycle	1/244	16/18903	0.187756932361183	0.448998328135495	0.373549643701507	RPS6KA2	1	EX	0.34775527610777	BP
GO:0060046	regulation of acrosome reaction	1/244	16/18903	0.187756932361183	0.448998328135495	0.373549643701507	PLCB1	1	EX	0.34775527610777	BP
GO:0060911	cardiac cell fate commitment	1/244	16/18903	0.187756932361183	0.448998328135495	0.373549643701507	TENM4	1	EX	0.34775527610777	BP
GO:0061684	chaperone-mediated autophagy	1/244	16/18903	0.187756932361183	0.448998328135495	0.373549643701507	CLU	1	EX	0.34775527610777	BP
GO:0072176	nephric duct development	1/244	16/18903	0.187756932361183	0.448998328135495	0.373549643701507	EPHA4	1	EX	0.34775527610777	BP
GO:0098877	neurotransmitter receptor transport to plasma membrane	1/244	16/18903	0.187756932361183	0.448998328135495	0.373549643701507	GRIP1	1	EX	0.34775527610777	BP
GO:0099633	protein localization to postsynaptic specialization membrane	1/244	16/18903	0.187756932361183	0.448998328135495	0.373549643701507	GPC6	1	EX	0.34775527610777	BP
GO:0099645	neurotransmitter receptor localization to postsynaptic specialization membrane	1/244	16/18903	0.187756932361183	0.448998328135495	0.373549643701507	GPC6	1	EX	0.34775527610777	BP
GO:1902285	semaphorin-plexin signaling pathway involved in neuron projection guidance	1/244	16/18903	0.187756932361183	0.448998328135495	0.373549643701507	SEMA3A	1	EX	0.34775527610777	BP
GO:1902931	negative regulation of alcohol biosynthetic process	1/244	16/18903	0.187756932361183	0.448998328135495	0.373549643701507	DKK3	1	EX	0.34775527610777	BP
GO:1903540	establishment of protein localization to postsynaptic membrane	1/244	16/18903	0.187756932361183	0.448998328135495	0.373549643701507	GRIP1	1	EX	0.34775527610777	BP
GO:1905906	regulation of amyloid fibril formation	1/244	16/18903	0.187756932361183	0.448998328135495	0.373549643701507	CLU	1	EX	0.34775527610777	BP
GO:2000650	negative regulation of sodium ion transmembrane transporter activity	1/244	16/18903	0.187756932361183	0.448998328135495	0.373549643701507	CAMK2D	1	EX	0.34775527610777	BP
GO:0010950	positive regulation of endopeptidase activity	4/244	174/18903	0.188066656184293	0.449343794521171	0.373837058681015	ROBO1/DLC1/MAP3K5/EPHA4	4	EX	0.347421251578375	BP
GO:0072009	nephron epithelium development	3/244	116/18903	0.189255843076085	0.451788092470478	0.375870622217556	FMN1/MEF2C/MAGI2	3	EX	0.345065219724893	BP
GO:0006687	glycosphingolipid metabolic process	2/244	62/18903	0.190713486603129	0.454071777647905	0.377770561996612	ST6GALNAC5/SUMF1	2	EX	0.342875490375356	BP
GO:0009994	oocyte differentiation	2/244	62/18903	0.190713486603129	0.454071777647905	0.377770561996612	RPS6KA2/PTK2B	2	EX	0.342875490375356	BP
GO:0035904	aorta development	2/244	62/18903	0.190713486603129	0.454071777647905	0.377770561996612	ROBO2/ROBO1	2	EX	0.342875490375356	BP
GO:0001503	ossification	8/244	429/18903	0.191850663821127	0.456379663105552	0.379690635494408	RORB/PTK2B/ATP2B1/MEF2C/CDH11/MMP16/COL5A2/IGSF10	8	EX	0.340673716571576	BP
GO:0021782	glial cell development	3/244	117/18903	0.192522643128202	0.45717822416208	0.380355008119978	NRG1/TENM4/CLU	3	EX	0.339914463647425	BP
GO:0046632	alpha-beta T cell differentiation	3/244	117/18903	0.192522643128202	0.45717822416208	0.380355008119978	TOX/RORA/FOXP1	3	EX	0.339914463647425	BP
GO:0010634	positive regulation of epithelial cell migration	4/244	176/18903	0.193282805313644	0.457591198963218	0.380698587550359	PRKCA/HDAC9/PTK2B/FOXP1	4	EX	0.339522337096297	BP
GO:0032615	interleukin-12 production	2/244	63/18903	0.195395377696094	0.457591198963218	0.380698587550359	FOXP1/PLCB1	2	EX	0.339522337096297	BP
GO:0032655	regulation of interleukin-12 production	2/244	63/18903	0.195395377696094	0.457591198963218	0.380698587550359	FOXP1/PLCB1	2	EX	0.339522337096297	BP
GO:0046579	positive regulation of Ras protein signal transduction	2/244	63/18903	0.195395377696094	0.457591198963218	0.380698587550359	NRG1/ROBO1	2	EX	0.339522337096297	BP
GO:0051055	negative regulation of lipid biosynthetic process	2/244	63/18903	0.195395377696094	0.457591198963218	0.380698587550359	PDE8B/DKK3	2	EX	0.339522337096297	BP
GO:0060042	retina morphogenesis in camera-type eye	2/244	63/18903	0.195395377696094	0.457591198963218	0.380698587550359	RORB/THY1	2	EX	0.339522337096297	BP
GO:0099072	regulation of postsynaptic membrane neurotransmitter receptor levels	2/244	63/18903	0.195395377696094	0.457591198963218	0.380698587550359	GPC6/GRIP1	2	EX	0.339522337096297	BP
GO:0051261	protein depolymerization	3/244	118/18903	0.195803619440387	0.457591198963218	0.380698587550359	STMN2/STMN1/MAP1B	3	EX	0.339522337096297	BP
GO:0051403	stress-activated MAPK cascade	5/244	239/18903	0.197159231040823	0.457591198963218	0.380698587550359	MAP3K5/SEMA3A/PTK2B/TNIK/PLCB1	5	EX	0.339522337096297	BP
GO:0030003	cellular cation homeostasis	9/244	499/18903	0.197795436238816	0.457591198963218	0.380698587550359	SLC24A2/RYR3/CALM2/PTK2B/DMD/CAMK2D/ATP2B1/THY1/GRIA1	9	EX	0.339522337096297	BP
GO:0001574	ganglioside biosynthetic process	1/244	17/18903	0.198250250966779	0.457591198963218	0.380698587550359	ST6GALNAC5	1	EX	0.339522337096297	BP
GO:0001991	regulation of systemic arterial blood pressure by circulatory renin-angiotensin	1/244	17/18903	0.198250250966779	0.457591198963218	0.380698587550359	PCSK5	1	EX	0.339522337096297	BP
GO:0002713	negative regulation of B cell mediated immunity	1/244	17/18903	0.198250250966779	0.457591198963218	0.380698587550359	CSMD3	1	EX	0.339522337096297	BP
GO:0002890	negative regulation of immunoglobulin mediated immune response	1/244	17/18903	0.198250250966779	0.457591198963218	0.380698587550359	CSMD3	1	EX	0.339522337096297	BP
GO:0002921	negative regulation of humoral immune response	1/244	17/18903	0.198250250966779	0.457591198963218	0.380698587550359	CSMD3	1	EX	0.339522337096297	BP
GO:0009151	purine deoxyribonucleotide metabolic process	1/244	17/18903	0.198250250966779	0.457591198963218	0.380698587550359	AK5	1	EX	0.339522337096297	BP
GO:0010470	regulation of gastrulation	1/244	17/18903	0.198250250966779	0.457591198963218	0.380698587550359	TENM4	1	EX	0.339522337096297	BP
GO:0010566	regulation of ketone biosynthetic process	1/244	17/18903	0.198250250966779	0.457591198963218	0.380698587550359	DKK3	1	EX	0.339522337096297	BP
GO:0033189	response to vitamin A	1/244	17/18903	0.198250250966779	0.457591198963218	0.380698587550359	MAP1B	1	EX	0.339522337096297	BP
GO:0051895	negative regulation of focal adhesion assembly	1/244	17/18903	0.198250250966779	0.457591198963218	0.380698587550359	DLC1	1	EX	0.339522337096297	BP
GO:0060192	negative regulation of lipase activity	1/244	17/18903	0.198250250966779	0.457591198963218	0.380698587550359	HDAC9	1	EX	0.339522337096297	BP
GO:0070593	dendrite self-avoidance	1/244	17/18903	0.198250250966779	0.457591198963218	0.380698587550359	DSCAML1	1	EX	0.339522337096297	BP
GO:0072189	ureter development	1/244	17/18903	0.198250250966779	0.457591198963218	0.380698587550359	NFIA	1	EX	0.339522337096297	BP
GO:0080154	regulation of fertilization	1/244	17/18903	0.198250250966779	0.457591198963218	0.380698587550359	PLCB1	1	EX	0.339522337096297	BP
GO:0090083	regulation of inclusion body assembly	1/244	17/18903	0.198250250966779	0.457591198963218	0.380698587550359	CLU	1	EX	0.339522337096297	BP
GO:0098915	membrane repolarization during ventricular cardiac muscle cell action potential	1/244	17/18903	0.198250250966779	0.457591198963218	0.380698587550359	NOS1AP	1	EX	0.339522337096297	BP
GO:0150118	negative regulation of cell-substrate junction organization	1/244	17/18903	0.198250250966779	0.457591198963218	0.380698587550359	DLC1	1	EX	0.339522337096297	BP
GO:1900037	regulation of cellular response to hypoxia	1/244	17/18903	0.198250250966779	0.457591198963218	0.380698587550359	EPHA4	1	EX	0.339522337096297	BP
GO:1901550	regulation of endothelial cell development	1/244	17/18903	0.198250250966779	0.457591198963218	0.380698587550359	PLCB1	1	EX	0.339522337096297	BP
GO:1902306	negative regulation of sodium ion transmembrane transport	1/244	17/18903	0.198250250966779	0.457591198963218	0.380698587550359	CAMK2D	1	EX	0.339522337096297	BP
GO:1903140	regulation of establishment of endothelial barrier	1/244	17/18903	0.198250250966779	0.457591198963218	0.380698587550359	PLCB1	1	EX	0.339522337096297	BP
GO:1904683	regulation of metalloendopeptidase activity	1/244	17/18903	0.198250250966779	0.457591198963218	0.380698587550359	TIMP3	1	EX	0.339522337096297	BP
GO:2000651	positive regulation of sodium ion transmembrane transporter activity	1/244	17/18903	0.198250250966779	0.457591198963218	0.380698587550359	DMD	1	EX	0.339522337096297	BP
GO:0033673	negative regulation of kinase activity	5/244	240/18903	0.199407874445087	0.4598727825413	0.382596778878169	PTPRT/UCHL1/PRKAG2/CAMK2N1/THY1	5	EX	0.337362293278564	BP
GO:0046530	photoreceptor cell differentiation	2/244	64/18903	0.20009167423782	0.460278563665509	0.382934373441157	RORB/THY1	2	EX	0.336979250825265	BP
GO:0050918	positive chemotaxis	2/244	64/18903	0.20009167423782	0.460278563665509	0.382934373441157	NTRK3/CDH13	2	EX	0.336979250825265	BP
GO:0051445	regulation of meiotic cell cycle	2/244	64/18903	0.20009167423782	0.460278563665509	0.382934373441157	RPS6KA2/PLCB1	2	EX	0.336979250825265	BP
GO:0048771	tissue remodeling	4/244	179/18903	0.201190854966757	0.462415836563493	0.384712503735873	PRKCA/PTK2B/LRRK1/MEF2C	4	EX	0.334967300854042	BP
GO:0042752	regulation of circadian rhythm	3/244	120/18903	0.202406397835429	0.464542720975326	0.386481991202639	RORB/RORA/ZFHX3	3	EX	0.332974340592411	BP
GO:0045055	regulated exocytosis	5/244	242/18903	0.203931519573286	0.464542720975326	0.386481991202639	CADPS/PCLO/CACNB2/RPH3A/ERC2	5	EX	0.332974340592411	BP
GO:0006940	regulation of smooth muscle contraction	2/244	65/18903	0.204801230413782	0.464542720975326	0.386481991202639	CHRM3/ATP2B1	2	EX	0.332974340592411	BP
GO:0050435	amyloid-beta metabolic process	2/244	65/18903	0.204801230413782	0.464542720975326	0.386481991202639	CLU/EPHA4	2	EX	0.332974340592411	BP
GO:0043409	negative regulation of MAPK cascade	4/244	181/18903	0.206516301081753	0.464542720975326	0.386481991202639	PEBP1/TIMP3/UCHL1/EPHA4	4	EX	0.332974340592411	BP
GO:0001956	positive regulation of neurotransmitter secretion	1/244	18/18903	0.208608555465566	0.464542720975326	0.386481991202639	CACNB2	1	EX	0.332974340592411	BP
GO:0002693	positive regulation of cellular extravasation	1/244	18/18903	0.208608555465566	0.464542720975326	0.386481991202639	THY1	1	EX	0.332974340592411	BP
GO:0006625	protein targeting to peroxisome	1/244	18/18903	0.208608555465566	0.464542720975326	0.386481991202639	PEX5L	1	EX	0.332974340592411	BP
GO:0008356	asymmetric cell division	1/244	18/18903	0.208608555465566	0.464542720975326	0.386481991202639	SOX5	1	EX	0.332974340592411	BP
GO:0009068	aspartate family amino acid catabolic process	1/244	18/18903	0.208608555465566	0.464542720975326	0.386481991202639	CRYM	1	EX	0.332974340592411	BP
GO:0009125	nucleoside monophosphate catabolic process	1/244	18/18903	0.208608555465566	0.464542720975326	0.386481991202639	DPYD	1	EX	0.332974340592411	BP
GO:0010612	regulation of cardiac muscle adaptation	1/244	18/18903	0.208608555465566	0.464542720975326	0.386481991202639	MLIP	1	EX	0.332974340592411	BP
GO:0016264	gap junction assembly	1/244	18/18903	0.208608555465566	0.464542720975326	0.386481991202639	CNTNAP2	1	EX	0.332974340592411	BP
GO:0021692	cerebellar Purkinje cell layer morphogenesis	1/244	18/18903	0.208608555465566	0.464542720975326	0.386481991202639	RORA	1	EX	0.332974340592411	BP
GO:0030206	chondroitin sulfate biosynthetic process	1/244	18/18903	0.208608555465566	0.464542720975326	0.386481991202639	CSGALNACT1	1	EX	0.332974340592411	BP
GO:0031643	positive regulation of myelination	1/244	18/18903	0.208608555465566	0.464542720975326	0.386481991202639	TENM4	1	EX	0.332974340592411	BP
GO:0032354	response to follicle-stimulating hormone	1/244	18/18903	0.208608555465566	0.464542720975326	0.386481991202639	EFNA5	1	EX	0.332974340592411	BP
GO:0035234	ectopic germ cell programmed cell death	1/244	18/18903	0.208608555465566	0.464542720975326	0.386481991202639	UNC5C	1	EX	0.332974340592411	BP
GO:0038128	ERBB2 signaling pathway	1/244	18/18903	0.208608555465566	0.464542720975326	0.386481991202639	NRG1	1	EX	0.332974340592411	BP
GO:0042753	positive regulation of circadian rhythm	1/244	18/18903	0.208608555465566	0.464542720975326	0.386481991202639	RORA	1	EX	0.332974340592411	BP
GO:0043116	negative regulation of vascular permeability	1/244	18/18903	0.208608555465566	0.464542720975326	0.386481991202639	SLIT2	1	EX	0.332974340592411	BP
GO:0043217	myelin maintenance	1/244	18/18903	0.208608555465566	0.464542720975326	0.386481991202639	CLU	1	EX	0.332974340592411	BP
GO:0045780	positive regulation of bone resorption	1/244	18/18903	0.208608555465566	0.464542720975326	0.386481991202639	PRKCA	1	EX	0.332974340592411	BP
GO:0048535	lymph node development	1/244	18/18903	0.208608555465566	0.464542720975326	0.386481991202639	TOX	1	EX	0.332974340592411	BP
GO:0050802	circadian sleep/wake cycle, sleep	1/244	18/18903	0.208608555465566	0.464542720975326	0.386481991202639	BTBD9	1	EX	0.332974340592411	BP
GO:0050884	neuromuscular process controlling posture	1/244	18/18903	0.208608555465566	0.464542720975326	0.386481991202639	SCN1A	1	EX	0.332974340592411	BP
GO:0071318	cellular response to ATP	1/244	18/18903	0.208608555465566	0.464542720975326	0.386481991202639	RYR3	1	EX	0.332974340592411	BP
GO:0072077	renal vesicle morphogenesis	1/244	18/18903	0.208608555465566	0.464542720975326	0.386481991202639	FMN1	1	EX	0.332974340592411	BP
GO:0072567	chemokine (C-X-C motif) ligand 2 production	1/244	18/18903	0.208608555465566	0.464542720975326	0.386481991202639	FOXP1	1	EX	0.332974340592411	BP
GO:0072662	protein localization to peroxisome	1/244	18/18903	0.208608555465566	0.464542720975326	0.386481991202639	PEX5L	1	EX	0.332974340592411	BP
GO:0072663	establishment of protein localization to peroxisome	1/244	18/18903	0.208608555465566	0.464542720975326	0.386481991202639	PEX5L	1	EX	0.332974340592411	BP
GO:0086103	G protein-coupled receptor signaling pathway involved in heart process	1/244	18/18903	0.208608555465566	0.464542720975326	0.386481991202639	PDE4B	1	EX	0.332974340592411	BP
GO:0097094	craniofacial suture morphogenesis	1/244	18/18903	0.208608555465566	0.464542720975326	0.386481991202639	MMP16	1	EX	0.332974340592411	BP
GO:1901387	positive regulation of voltage-gated calcium channel activity	1/244	18/18903	0.208608555465566	0.464542720975326	0.386481991202639	CACNB2	1	EX	0.332974340592411	BP
GO:1902683	regulation of receptor localization to synapse	1/244	18/18903	0.208608555465566	0.464542720975326	0.386481991202639	GPC6	1	EX	0.332974340592411	BP
GO:1903242	regulation of cardiac muscle hypertrophy in response to stress	1/244	18/18903	0.208608555465566	0.464542720975326	0.386481991202639	MLIP	1	EX	0.332974340592411	BP
GO:2000341	regulation of chemokine (C-X-C motif) ligand 2 production	1/244	18/18903	0.208608555465566	0.464542720975326	0.386481991202639	FOXP1	1	EX	0.332974340592411	BP
GO:2001224	positive regulation of neuron migration	1/244	18/18903	0.208608555465566	0.464542720975326	0.386481991202639	SEMA3A	1	EX	0.332974340592411	BP
GO:0030278	regulation of ossification	3/244	122/18903	0.209060796731936	0.465055379176036	0.386908503454947	PTK2B/ATP2B1/MEF2C	3	EX	0.332495327887445	BP
GO:0017156	calcium-ion regulated exocytosis	2/244	66/18903	0.20952292735956	0.465055379176036	0.386908503454947	CADPS/RPH3A	2	EX	0.332495327887445	BP
GO:0030837	negative regulation of actin filament polymerization	2/244	66/18903	0.20952292735956	0.465055379176036	0.386908503454947	TMSB10/SLIT2	2	EX	0.332495327887445	BP
GO:0033692	cellular polysaccharide biosynthetic process	2/244	66/18903	0.20952292735956	0.465055379176036	0.386908503454947	NDST3/CSGALNACT1	2	EX	0.332495327887445	BP
GO:0071466	cellular response to xenobiotic stimulus	4/244	183/18903	0.211882499630041	0.46952609331221	0.390627968691253	RORA/UCHL1/MEF2C/PDE4B	4	EX	0.328340267366739	BP
GO:0097696	receptor signaling pathway via STAT	4/244	183/18903	0.211882499630041	0.46952609331221	0.390627968691253	PTPRT/DAB1/PTPRD/PTK2B	4	EX	0.328340267366739	BP
GO:0030282	bone mineralization	3/244	123/18903	0.212406308300164	0.469920872472046	0.390956410035589	PTK2B/ATP2B1/MEF2C	3	EX	0.327975264493722	BP
GO:0071675	regulation of mononuclear cell migration	3/244	123/18903	0.212406308300164	0.469920872472046	0.390956410035589	SLIT2/PTK2B/PLCB1	3	EX	0.327975264493722	BP
GO:0061458	reproductive system development	6/244	310/18903	0.21276104545516	0.470322993977707	0.391290959934222	ROBO2/SLIT3/SLIT2/CSMD1/PLEKHA5/ZFPM2	6	EX	0.327603788182432	BP
GO:0031098	stress-activated protein kinase signaling cascade	5/244	246/18903	0.21308069370251	0.470646958714155	0.391560486354008	MAP3K5/SEMA3A/PTK2B/TNIK/PLCB1	5	EX	0.327304743345714	BP
GO:0007405	neuroblast proliferation	2/244	67/18903	0.214255672660866	0.472858095750727	0.393400068821088	TAFA1/SOX5	2	EX	0.325269171056647	BP
GO:0031109	microtubule polymerization or depolymerization	3/244	124/18903	0.215763475672036	0.473624486331581	0.394037676826453	STMN2/STMN1/MAP1B	3	EX	0.324565852729842	BP
GO:0001502	cartilage condensation	1/244	19/18903	0.218833575982717	0.473624486331581	0.394037676826453	SOX5	1	EX	0.324565852729842	BP
GO:0002923	regulation of humoral immune response mediated by circulating immunoglobulin	1/244	19/18903	0.218833575982717	0.473624486331581	0.394037676826453	CSMD3	1	EX	0.324565852729842	BP
GO:0003417	growth plate cartilage development	1/244	19/18903	0.218833575982717	0.473624486331581	0.394037676826453	RARB	1	EX	0.324565852729842	BP
GO:0009223	pyrimidine deoxyribonucleotide catabolic process	1/244	19/18903	0.218833575982717	0.473624486331581	0.394037676826453	DPYD	1	EX	0.324565852729842	BP
GO:0010801	negative regulation of peptidyl-threonine phosphorylation	1/244	19/18903	0.218833575982717	0.473624486331581	0.394037676826453	CALM2	1	EX	0.324565852729842	BP
GO:0016082	synaptic vesicle priming	1/244	19/18903	0.218833575982717	0.473624486331581	0.394037676826453	ERC2	1	EX	0.324565852729842	BP
GO:0021516	dorsal spinal cord development	1/244	19/18903	0.218833575982717	0.473624486331581	0.394037676826453	LMO4	1	EX	0.324565852729842	BP
GO:0032026	response to magnesium ion	1/244	19/18903	0.218833575982717	0.473624486331581	0.394037676826453	RYR3	1	EX	0.324565852729842	BP
GO:0060977	coronary vasculature morphogenesis	1/244	19/18903	0.218833575982717	0.473624486331581	0.394037676826453	SGCD	1	EX	0.324565852729842	BP
GO:0061003	positive regulation of dendritic spine morphogenesis	1/244	19/18903	0.218833575982717	0.473624486331581	0.394037676826453	CUX2	1	EX	0.324565852729842	BP
GO:0072087	renal vesicle development	1/244	19/18903	0.218833575982717	0.473624486331581	0.394037676826453	FMN1	1	EX	0.324565852729842	BP
GO:0086014	atrial cardiac muscle cell action potential	1/244	19/18903	0.218833575982717	0.473624486331581	0.394037676826453	CACNB2	1	EX	0.324565852729842	BP
GO:0086026	atrial cardiac muscle cell to AV node cell signaling	1/244	19/18903	0.218833575982717	0.473624486331581	0.394037676826453	CACNB2	1	EX	0.324565852729842	BP
GO:0086066	atrial cardiac muscle cell to AV node cell communication	1/244	19/18903	0.218833575982717	0.473624486331581	0.394037676826453	CACNB2	1	EX	0.324565852729842	BP
GO:0090036	regulation of protein kinase C signaling	1/244	19/18903	0.218833575982717	0.473624486331581	0.394037676826453	DGKG	1	EX	0.324565852729842	BP
GO:0099563	modification of synaptic structure	1/244	19/18903	0.218833575982717	0.473624486331581	0.394037676826453	EPHA4	1	EX	0.324565852729842	BP
GO:1901881	positive regulation of protein depolymerization	1/244	19/18903	0.218833575982717	0.473624486331581	0.394037676826453	STMN2	1	EX	0.324565852729842	BP
GO:1902170	cellular response to reactive nitrogen species	1/244	19/18903	0.218833575982717	0.473624486331581	0.394037676826453	MAP3K5	1	EX	0.324565852729842	BP
GO:1903818	positive regulation of voltage-gated potassium channel activity	1/244	19/18903	0.218833575982717	0.473624486331581	0.394037676826453	NOS1AP	1	EX	0.324565852729842	BP
GO:2000251	positive regulation of actin cytoskeleton reorganization	1/244	19/18903	0.218833575982717	0.473624486331581	0.394037676826453	NTRK3	1	EX	0.324565852729842	BP
GO:0042093	T-helper cell differentiation	2/244	68/18903	0.218998399861903	0.473624486331581	0.394037676826453	RORA/FOXP1	2	EX	0.324565852729842	BP
GO:0042446	hormone biosynthetic process	2/244	68/18903	0.218998399861903	0.473624486331581	0.394037676826453	PDE8B/DKK3	2	EX	0.324565852729842	BP
GO:0042987	amyloid precursor protein catabolic process	2/244	68/18903	0.218998399861903	0.473624486331581	0.394037676826453	CLU/EPHA4	2	EX	0.324565852729842	BP
GO:0048663	neuron fate commitment	2/244	68/18903	0.218998399861903	0.473624486331581	0.394037676826453	NRG1/NTRK3	2	EX	0.324565852729842	BP
GO:0043280	positive regulation of cysteine-type endopeptidase activity involved in apoptotic process	3/244	125/18903	0.219131888122519	0.473624486331581	0.394037676826453	ROBO1/DLC1/MAP3K5	3	EX	0.324565852729842	BP
GO:0009150	purine ribonucleotide metabolic process	8/244	447/18903	0.221949383908457	0.47933310154654	0.398787028986475	PDE8B/RORA/AK5/PDE10A/PDE7B/PRKAG2/GUCY1A2/PDE4B	8	EX	0.319362578680621	BP
GO:0038127	ERBB signaling pathway	3/244	126/18903	0.222511137797725	0.480164907676203	0.399479060256735	NRG1/PTK2B/CDH13	3	EX	0.318609583053424	BP
GO:0048469	cell maturation	4/244	187/18903	0.222730377859398	0.480256857573118	0.399555559096661	CNTNAP2/RFX3/RPS6KA2/PTK2B	4	EX	0.318526425144246	BP
GO:0034394	protein localization to cell surface	2/244	69/18903	0.223750067981927	0.480550106510948	0.399799531132587	PTPRK/ASTN2	2	EX	0.318261322154282	BP
GO:0045109	intermediate filament organization	2/244	69/18903	0.223750067981927	0.480550106510948	0.399799531132587	NEFL/NEFM	2	EX	0.318261322154282	BP
GO:0046847	filopodium assembly	2/244	69/18903	0.223750067981927	0.480550106510948	0.399799531132587	TENM2/GAP43	2	EX	0.318261322154282	BP
[truncated: 9,417 more rows]
