# Supplementary material for: Slide-tags enables single-nucleus barcoding for multimodal spatial genomics
Source: Nature. 2023 Dec 13;625(7993):101–9. doi: 10.1038/s41586-023-06837-4 (PMC10764288; doi:10.1038/s41586-023-06837-4)
Supplement: Supplementary file 7 — Summary statistics for replicate Slide-tags snRNA-seq runs in the human cortex. [file 41586_2023_6837_MOESM7_ESM.xlsx]

## Sheet: Table S4
	Run 1	Run 2	Run 3 (Biorxiv Figure 2 - https://doi.org/10.1101/2023.04.01.535228)	Run 4 (Figure 2)
Donor	A	B	B	B
Positioned High Quality Nuclei per mm2	286.01	273.56	265.97	303.03
% High-Quality Nuclei Positioned	0.533	0.5779	0.4551	0.461
