# Supplementary material for: Slide-tags enables single-nucleus barcoding for multimodal spatial genomics
Source: Nature. 2023 Dec 13;625(7993):101–9. doi: 10.1038/s41586-023-06837-4 (PMC10764288; doi:10.1038/s41586-023-06837-4)
Supplement: Supplementary file 8 — Spatial varying genes in germinal centres, human tonsil. [file 41586_2023_6837_MOESM8_ESM.csv]

	Name	p	EffectSize	Counts
1	AL627309.1	1	NA	0
2	AL627309.5	1	NA	1
3	AL627309.4	1	NA	0
4	AL669831.2	1	NA	1
5	LINC01409	1	NA	41
6	FAM87B	1	NA	0
7	LINC01128	1	NA	9
8	LINC00115	1	NA	6
9	FAM41C	1	NA	0
10	AL645608.6	1	NA	0
11	AL645608.2	1	NA	0
12	LINC02593	1	NA	0
13	SAMD11	1	NA	1
14	NOC2L	1	NA	52
15	KLHL17	1	NA	2
16	PLEKHN1	1	NA	0
17	HES4	1	NA	0
18	ISG15	0.021	2.43918511873681	25
19	AGRN	1	NA	0
20	C1orf159	1	NA	28
21	AL390719.3	1	NA	9
22	LINC01342	1	NA	0
23	TTLL10	1	NA	0
24	TNFRSF18	0.095	1.25133606867851	7
25	TNFRSF4	1	NA	0
26	SDF4	1	NA	35
27	B3GALT6	1	NA	6
28	C1QTNF12	1	NA	2
29	AL162741.1	1	NA	0
30	UBE2J2	1	NA	54
31	LINC01786	1	NA	0
32	SCNN1D	1	NA	1
33	ACAP3	1	NA	14
34	PUSL1	1	NA	8
35	INTS11	1	NA	41
36	CPTP	0.021	2.50285487597614	18
37	TAS1R3	1	NA	2
38	DVL1	1	NA	13
39	MXRA8	1	NA	2
40	AURKAIP1	0.024	2.40395327995195	67
41	CCNL2	1	NA	81
42	MRPL20-AS1	1	NA	18
43	MRPL20	1	NA	116
44	AL391244.2	1	NA	2
45	ANKRD65	1	NA	0
46	VWA1	1	NA	2
47	ATAD3C	1	NA	2
48	ATAD3B	0.255	0.544652255147231	22
49	ATAD3A	1	NA	28
50	TMEM240	1	NA	0
51	SSU72	1	NA	88
52	AL645728.1	1	NA	1
53	FNDC10	1	NA	0
54	AL691432.4	1	NA	1
55	AL691432.2	1	NA	2
56	MIB2	1	NA	23
57	MMP23B	1	NA	0
58	CDK11B	1	NA	52
59	FO704657.1	1	NA	4
60	SLC35E2B	1	NA	37
61	CDK11A	1	NA	58
62	SLC35E2A	1	NA	40
63	NADK	1	NA	82
64	GNB1	1	NA	219
65	AL109917.1	1	NA	2
66	CFAP74	1	NA	0
67	GABRD	1	NA	0
68	PRKCZ	0.035	2.08347718054397	32
69	AL590822.2	0.041	2.00678223074377	1
70	PRKCZ-AS1	1	NA	0
71	FAAP20	1	NA	63
72	AL590822.1	1	NA	0
73	SKI	0.207	0.775057372836163	25
74	AL590822.3	1	NA	0
75	MORN1	1	NA	32
76	AL513477.2	1	NA	0
77	RER1	1	NA	87
78	PEX10	1	NA	26
79	PLCH2	1	NA	2
80	PANK4	1	NA	13
81	AL139246.5	1	NA	9
82	TNFRSF14-AS1	1	NA	12
83	TNFRSF14	1	NA	25
84	AL139246.3	1	NA	9
85	PRXL2B	1	NA	7
86	MMEL1	1	NA	0
87	TTC34	1	NA	0
88	AC242022.2	1	NA	0
89	PRDM16-DT	1	NA	0
90	PRDM16	1	NA	0
91	AL354743.2	1	NA	0
92	AL354743.1	1	NA	0
93	MEGF6	1	NA	0
94	AL513320.1	1	NA	1
95	TPRG1L	1	NA	5
96	WRAP73	1	NA	30
97	TP73	0.05	1.78095087929371	24
98	AL136528.1	1	NA	2
99	AL136528.2	1	NA	0
100	SMIM1	1	NA	0
101	LRRC47	1	NA	28
102	AL365330.1	1	NA	0
103	CEP104	1	NA	66
104	DFFB	1	NA	19
105	C1orf174	0.1	1.256380025882	14
106	LINC01134	1	NA	10
107	LINC01346	1	NA	1
108	LINC02780	1	NA	3
109	AL805961.1	1	NA	3
110	AJAP1	1	NA	1
111	Z98886.1	1	NA	0
112	AL365255.1	1	NA	0
113	NPHP4	0.495	-0.084665103025079	24
114	KCNAB2	1	NA	102
115	CHD5	1	NA	0
116	RPL22	0.001	6.7282894861153	184
117	RNF207	1	NA	0
118	ICMT	1	NA	19
119	LINC00337	1	NA	0
120	GPR153	1	NA	2
121	ACOT7	0.455	-0.0112887710420212	16
122	AL031848.2	1	NA	1
123	HES2	1	NA	0
124	ESPN	1	NA	0
125	TNFRSF25	1	NA	4
126	PLEKHG5	1	NA	1
127	NOL9	0.003	3.46526260923851	68
128	TAS1R1	0.001	10.6315433203516	3
129	ZBTB48	1	NA	24
130	KLHL21	1	NA	9
131	PHF13	0.703	-0.546926868184409	13
132	THAP3	1	NA	17
133	DNAJC11	0.103	1.26159315841065	70
134	AL591163.1	1	NA	1
135	CAMTA1-DT	1	NA	8
136	CAMTA1	0.435	-0.0698016495650622	126
137	AL512330.1	1	NA	0
138	VAMP3	1	NA	20
139	Z98884.2	1	NA	0
140	PER3	0.01	3.22680108611787	18
141	Z98884.1	0.018	2.38785171243012	10
142	UTS2	1	NA	0
143	TNFRSF9	1	NA	2
144	PARK7	1	NA	117
145	AL034417.4	1	NA	5
146	AL034417.3	1	NA	2
147	ERRFI1	1	NA	1
148	AL034417.2	1	NA	0
149	SLC45A1	1	NA	1
150	RERE	1	NA	219
151	RERE-AS1	0.051	1.81775365787527	12
152	ENO1	0.00700000000000001	3.31616677085749	109
153	ENO1-AS1	1	NA	2
154	CA6	1	NA	0
155	SLC2A7	1	NA	1
156	SLC2A5	0.034	2.25236032734208	97
157	GPR157	0.184	0.799936672683152	4
158	MIR34AHG	1	NA	4
159	LNCTAM34A	1	NA	0
160	H6PD	1	NA	27
161	SPSB1	0.758	-0.755693669457739	59
162	BX323043.1	1	NA	1
163	LINC02606	1	NA	5
164	SLC25A33	1	NA	36
165	TMEM201	1	NA	15
166	PIK3CD	1	NA	158
167	PIK3CD-AS1	1	NA	2
168	PIK3CD-AS2	1	NA	74
169	CLSTN1	1	NA	121
170	CTNNBIP1	1	NA	43
171	AL357140.1	1	NA	0
172	AL357140.4	1	NA	3
173	LZIC	1	NA	53
174	AL357140.2	1	NA	1
175	NMNAT1	1	NA	26
176	RBP7	1	NA	0
177	UBE4B	1	NA	116
178	KIF1B	1	NA	24
179	AL139424.3	1	NA	0
180	AL139424.2	1	NA	0
181	PGD	0.074	1.54871925860859	14
182	AL139424.1	1	NA	0
183	CENPS	0.362	0.167566816192098	25
184	CORT	1	NA	2
185	DFFA	1	NA	58
186	AL354956.1	1	NA	0
187	PEX14	1	NA	88
188	AL139423.2	1	NA	0
189	CASZ1	0.585	-0.340886993871906	12
190	AL139423.1	1	NA	3
191	C1orf127	1	NA	0
192	TARDBP	1	NA	95
193	MASP2	1	NA	4
194	AL109811.2	1	NA	3
195	SRM	0.00600000000000001	3.58512477830073	38
196	EXOSC10	1	NA	56
197	AL109811.1	1	NA	22
198	EXOSC10-AS1	1	NA	0
199	MTOR	1	NA	90
200	MTOR-AS1	1	NA	4
201	ANGPTL7	1	NA	3
202	UBIAD1	1	NA	28
203	AL031291.1	1	NA	0
204	DISP3	1	NA	0
205	AL031731.1	1	NA	0
206	FBXO2	1	NA	0
207	FBXO44	1	NA	10
208	FBXO6	1	NA	4
209	MAD2L2	1	NA	27
210	DRAXIN	1	NA	0
211	AGTRAP	1	NA	8
212	C1orf167	1	NA	1
213	MTHFR	1	NA	59
214	CLCN6	1	NA	64
215	NPPA	1	NA	12
216	AL021155.5	1	NA	4
217	KIAA2013	1	NA	40
218	PLOD1	1	NA	7
219	MFN2	1	NA	31
220	MIIP	1	NA	16
221	TNFRSF8	0.001	6.25595798132011	10
222	AL357835.1	1	NA	0
223	TNFRSF1B	0.002	4.08980748084868	13
224	VPS13D	0.29	0.3882408868474	100
225	DHRS3	1	NA	0
226	LRRC38	1	NA	0
227	PDPN	1	NA	2
228	PRDM2	0.001	6.44490702747649	184
229	KAZN	0.001	9.66176541581645	13
230	AL357873.1	1	NA	2
231	KAZN-AS1	1	NA	1
232	AL031293.1	1	NA	0
233	TMEM51-AS1	1	NA	0
234	TMEM51	1	NA	0
235	C1orf195	1	NA	0
236	FHAD1	1	NA	0
237	AL031283.2	1	NA	0
238	AL031283.1	1	NA	0
239	EFHD2	0.476	-0.198549503523552	57
240	CELA2B	1	NA	2
241	CASP9	1	NA	18
242	DNAJC16	1	NA	55
243	AL121992.3	1	NA	0
244	AGMAT	1	NA	19
245	AL121992.1	0.024	2.38438032386858	2
246	DDI2	0.001	4.00778785380747	96
247	PLEKHM2	1	NA	64
248	AL450998.3	1	NA	7
249	SLC25A34	1	NA	4
250	SLC25A34-AS1	1	NA	1
251	FBLIM1	1	NA	1
252	UQCRHL	1	NA	6
253	AL450998.2	0.714	-0.634262551021647	39
254	SPEN	1	NA	171
255	ZBTB17	1	NA	32
256	EPHA2	1	NA	0
257	ARHGEF19	1	NA	2
258	AL109627.1	1	NA	2
259	CPLANE2	1	NA	1
260	FBXO42	1	NA	108
261	SZRD1	1	NA	83
262	SPATA21	1	NA	27
263	NECAP2	1	NA	58
264	LINC01772	1	NA	13
265	AL137802.2	1	NA	10
266	LINC01783	1	NA	0
267	NBPF1	1	NA	17
268	AL137798.1	1	NA	0
269	AL137798.2	1	NA	0
270	CROCC	1	NA	38
271	BX284668.5	1	NA	6
272	BX284668.6	1	NA	3
273	MFAP2	1	NA	0
274	AL049569.1	1	NA	10
275	ATP13A2	1	NA	18
276	SDHB	0.00900000000000001	3.20000372098775	50
277	PADI2	1	NA	0
278	PADI3	1	NA	0
279	PADI4	1	NA	5
280	PADI6	1	NA	1
281	RCC2	0.192	0.813769639501282	104
282	ARHGEF10L	1	NA	4
283	AL357509.1	1	NA	3
284	IGSF21	1	NA	0
285	PAX7	1	NA	0
286	ALDH4A1	1	NA	7
287	IFFO2	0.135	1.12583813018901	11
288	AL137127.1	1	NA	0
289	UBR4	1	NA	116
290	EMC1-AS1	1	NA	51
291	EMC1	1	NA	54
292	MRTO4	0.04	1.95266487373135	37
293	AKR7A3	1	NA	0
294	AKR7A2	1	NA	16
295	SLC66A1	1	NA	12
296	CAPZB	1	NA	182
297	MICOS10	0.013	2.57550982292132	134
298	AL031727.2	1	NA	1
299	NBL1	1	NA	2
300	HTR6	1	NA	0
301	TMCO4	0.091	1.43788803852529	39
302	OTUD3	1	NA	28
303	PLA2G5	1	NA	0
304	PLA2G2D	1	NA	3
305	Z98257.1	1	NA	0
306	PLA2G2C	1	NA	0
307	UBXN10-AS1	1	NA	0
308	UBXN10	1	NA	0
309	VWA5B1	1	NA	0
310	AL020998.1	1	NA	0
311	CAMK2N1	1	NA	1
312	MUL1	1	NA	15
313	CDA	1	NA	0
314	PINK1	1	NA	11
315	PINK1-AS	1	NA	3
316	DDOST	0.152	0.9968545792403	32
317	KIF17	1	NA	0
318	HP1BP3	0.00700000000000001	3.16112177247058	154
319	EIF4G3	1	NA	222
320	ECE1	1	NA	126
321	AL031005.1	1	NA	0
322	AL031728.1	1	NA	7
323	NBPF3	1	NA	6
324	ALPL	0.001	4.4554267610411	6
325	LINC02596	1	NA	0
326	RAP1GAP	1	NA	0
327	USP48	1	NA	149
328	LDLRAD2	1	NA	1
329	HSPG2	1	NA	1
330	CELA3B	1	NA	1
331	LINC01635	1	NA	0
332	LINC00339	1	NA	10
333	CDC42	1	NA	143
334	CDC42-AS1	1	NA	9
335	CDC42-IT1	1	NA	3
336	WNT4	1	NA	0
337	AL445253.1	1	NA	1
338	ZBTB40	1	NA	60
339	ZBTB40-IT1	1	NA	0
340	C1QA	1	NA	0
341	C1QC	1	NA	0
342	C1QB	1	NA	0
343	EPHB2	1	NA	1
344	TEX46	1	NA	0
345	KDM1A	1	NA	96
346	AL031428.1	1	NA	63
347	LUZP1	0.071	1.50956816876134	21
348	LINC01355	1	NA	43
349	AL109936.6	1	NA	16
350	HNRNPR	1	NA	168
351	ZNF436	1	NA	4
352	ZNF436-AS1	1	NA	5
353	TCEA3	1	NA	1
354	ASAP3	0.118	1.26503098040552	40
355	E2F2	0.016	2.644556271739	70
356	AL021154.1	1	NA	0
357	ID3	1	NA	51
358	AL450043.1	1	NA	1
359	MDS2	1	NA	8
360	RPL11	0.001	4.86049727741689	220
361	ELOA-AS1	1	NA	59
362	ELOA	0.346	0.291437712874316	23
363	PITHD1	0.359	0.179231323287424	36
364	LYPLA2	1	NA	25
365	GALE	1	NA	9
366	HMGCL	1	NA	51
367	FUCA1	0.189	0.8489111927865	24
368	CNR2	0.053	1.96359584158128	120
369	AL590609.3	1	NA	5
370	PNRC2	1	NA	123
371	SRSF10	1	NA	181
372	AL591178.1	1	NA	0
373	IFNLR1	0.002	3.91934635561447	87
374	LINC02800	1	NA	0
375	AL138902.1	1	NA	4
376	GRHL3	1	NA	3
377	STPG1	0.197	0.76141829661266	23
378	NIPAL3	1	NA	71
379	RCAN3AS	1	NA	21
380	RCAN3	1	NA	56
381	NCMAP-DT	1	NA	9
382	NCMAP	1	NA	2
383	SRRM1	0.018	2.50246247729651	136
384	AL445648.1	1	NA	2
385	CLIC4	1	NA	204
386	RUNX3	0.07	1.63961081581958	107
387	AL445471.1	1	NA	1
388	AL050344.1	1	NA	0
389	AL031432.1	1	NA	0
390	SYF2	1	NA	101
391	AL031432.4	1	NA	12
392	AL031432.5	1	NA	0
393	RSRP1	1	NA	155
394	AL031432.3	1	NA	1
395	RHD	0.003	2.93905370813503	29
396	TMEM50A	1	NA	67
397	RHCE	1	NA	2
398	MACO1	1	NA	87
399	LDLRAP1	1	NA	3
400	AL606491.1	1	NA	2
401	MAN1C1	0.047	1.83376696082725	8
402	AL031280.1	1	NA	2
403	SELENON	1	NA	4
404	AL020996.1	1	NA	2
405	MTFR1L	1	NA	12
406	AUNIP	1	NA	8
407	AL033528.2	1	NA	0
408	PAQR7	1	NA	0
409	STMN1	0.001	6.49267968124723	168
410	PAFAH2	1	NA	14
411	EXTL1	1	NA	0
412	SLC30A2	1	NA	1
413	PDIK1L	0.157	0.987180495642974	28
414	ZNF593	0.00900000000000001	2.59569296398736	34
415	CNKSR1	1	NA	0
416	CEP85	1	NA	56
417	SH3BGRL3	1	NA	103
418	UBXN11	1	NA	25
419	CD52	1	NA	159
420	CRYBG2	0.634	-0.448211731235282	8
421	ZNF683	1	NA	0
422	LIN28A	1	NA	0
423	DHDDS	1	NA	66
424	AL513365.2	1	NA	23
425	HMGN2	0.001	5.21934599834866	204
426	RPS6KA1	1	NA	65
427	AL512408.1	1	NA	0
428	ARID1A	1	NA	168
429	PIGV	0.404	0.0656139938637396	21
430	ZDHHC18	0.618	-0.404639180867142	31
431	GPN2	1	NA	34
432	GPATCH3	1	NA	13
433	NUDC	0.045	1.94114109631905	78
434	KDF1	1	NA	4
435	TRNP1	1	NA	0
436	SLC9A1	0.438	-0.00234531930693704	38
437	WDTC1	1	NA	99
438	TMEM222	1	NA	37
439	SYTL1	1	NA	41
440	MAP3K6	1	NA	6
441	CD164L2	1	NA	0
442	WASF2	1	NA	143
443	FO393419.2	1	NA	2
444	BX293535.1	1	NA	0
445	AHDC1	0.102	1.31582021222839	19
446	FGR	1	NA	0
447	IFI6	1	NA	4
448	AL445490.1	1	NA	0
449	FAM76A	1	NA	32
450	STX12	1	NA	131
451	AL020997.2	1	NA	1
452	AL020997.3	1	NA	0
453	AL020997.4	1	NA	2
454	PPP1R8	0.011	3.16549535931037	55
455	THEMIS2	0.051	1.91973702462698	8
456	RPA2	1	NA	56
457	SMPDL3B	1	NA	0
458	AL512288.1	1	NA	0
459	XKR8	1	NA	1
460	EYA3	0.054	1.96114000504631	193
461	PTAFR	0.074	1.58238950740738	43
462	DNAJC8	0.113	1.19418776350134	98
463	ATP5IF1	0.003	4.28401009577107	174
464	AL353622.1	1	NA	28
465	SESN2	1	NA	11
466	MED18	1	NA	11
467	PHACTR4	1	NA	115
468	RCC1	1	NA	57
469	SNHG3	0.01	2.91648631686892	63
470	TRNAU1AP	1	NA	84
471	SNHG12	0.049	1.92377528013507	48
472	TAF12	1	NA	77
473	RAB42	1	NA	1
474	LINC01715	1	NA	7
475	AL360012.1	1	NA	7
476	GMEB1	0.103	1.30626832935847	59
477	YTHDF2	1	NA	85
478	OPRD1	1	NA	1
479	AL009181.1	1	NA	0
480	EPB41	0.127	1.15123526622632	138
481	TMEM200B	1	NA	0
482	AL357500.1	1	NA	2
483	SRSF4	1	NA	168
484	MECR	0.198	0.764882847727409	25
485	PTPRU	1	NA	0
486	LINC01648	1	NA	0
487	MATN1	1	NA	0
488	MATN1-AS1	1	NA	1
489	AL137857.1	1	NA	3
490	LAPTM5	1	NA	216
491	SDC3	1	NA	1
492	PUM1	1	NA	177
493	NKAIN1	1	NA	1
494	SNRNP40	1	NA	60
495	ZCCHC17	1	NA	73
496	AL451070.1	1	NA	19
497	FABP3	1	NA	5
498	SERINC2	1	NA	10
499	LINC01226	1	NA	0
500	TINAGL1	1	NA	0
501	HCRTR1	1	NA	3
502	PEF1	0.282	0.458703411891784	23
503	AC114488.2	1	NA	0
504	AC114488.3	1	NA	0
505	COL16A1	1	NA	0
506	ADGRB2	1	NA	0
507	SPOCD1	1	NA	0
508	AL354919.1	1	NA	0
509	AL136115.2	1	NA	15
510	PTP4A2	1	NA	194
511	AL136115.1	1	NA	3
512	AL136115.3	1	NA	0
513	KHDRBS1	1	NA	156
514	AL445248.1	0.927	-1.17530681919666	27
515	TMEM39B	1	NA	30
516	KPNA6	1	NA	104
517	TXLNA	1	NA	59
518	CCDC28B	1	NA	40
519	AL049795.1	1	NA	0
520	IQCC	1	NA	8
521	DCDC2B	1	NA	8
522	TMEM234	1	NA	18
523	EIF3I	0.455	-0.000559054632100617	62
524	FAM167B	1	NA	7
525	LCK	0.0580000000000001	1.79591898283024	122
526	HDAC1	1	NA	152
527	MARCKSL1	1	NA	170
528	TSSK3	1	NA	4
529	FAM229A	1	NA	2
530	BSDC1	1	NA	49
531	ZBTB8B	1	NA	1
532	ZBTB8A	0.154	1.00223584288993	37
533	ZBTB8OS	0.014	2.68108060992888	154
534	RBBP4	0.037	2.25669102773512	184
535	SYNC	1	NA	147
536	AC114489.1	1	NA	0
537	KIAA1522	1	NA	0
538	YARS	0.168	0.826195384468007	68
539	S100PBP	1	NA	120
540	FNDC5	1	NA	3
541	HPCA	1	NA	1
542	TMEM54	1	NA	1
543	AL031602.2	0.0659999999999999	1.67258829475459	21
544	RNF19B	1	NA	41
545	AL020995.1	0.248	0.549668043700565	45
546	AK2	0.052	1.82284439860095	63
547	AZIN2	1	NA	0
548	TRIM62	0.38	0.104819921211158	18
549	AL662907.3	1	NA	0
550	ZNF362	1	NA	19
551	A3GALT2	1	NA	0
552	AL513327.1	0.211	0.653677142419396	17
553	PHC2	1	NA	34
554	AL513327.2	1	NA	2
555	ZSCAN20	0.32	0.340130741663805	9
556	CSMD2	0.087	1.42336495068065	14
557	CSMD2-AS1	1	NA	1
558	SMIM12	1	NA	22
559	GJB3	1	NA	0
560	GJA4	1	NA	1
561	DLGAP3	1	NA	2
562	TMEM35B	0.011	2.86036457012075	11
563	ZMYM6	1	NA	74
564	ZMYM1	0.073	1.53955676332829	40
565	SFPQ	1	NA	181
566	ZMYM4	1	NA	152
567	ZMYM4-AS1	1	NA	24
568	KIAA0319L	1	NA	128
569	NCDN	1	NA	5
570	AC004865.2	1	NA	23
571	TFAP2E	1	NA	14
572	PSMB2	1	NA	77
573	C1orf216	1	NA	10
574	CLSPN	0.224	0.691076826156533	96
575	AL354864.1	1	NA	3
576	AGO4	1	NA	58
577	AGO1	1	NA	49
578	AL139286.3	1	NA	2
579	AL139286.2	1	NA	0
580	AGO3	1	NA	162
581	AL138787.2	1	NA	32
582	ADPRHL2	1	NA	23
583	COL8A2	1	NA	0
584	TRAPPC3	0.435	0.0237421620534542	30
585	MAP7D1	1	NA	34
586	THRAP3	1	NA	161
587	SH3D21	1	NA	9
588	EVA1B	1	NA	1
589	AL591845.1	1	NA	0
590	STK40	1	NA	137
591	LSM10	1	NA	66
592	OSCP1	0.343	0.255522174123832	11
593	MRPS15	0.127	1.08485827407363	40
594	CSF3R	1	NA	0
595	GRIK3	1	NA	1
596	AL353604.1	1	NA	0
597	LINC01137	1	NA	5
598	ZC3H12A	0.121	1.18491774603996	22
599	MEAF6	1	NA	51
600	SNIP1	0.332	0.281834536899949	29
601	DNALI1	1	NA	1
602	GNL2	1	NA	40
603	RSPO1	1	NA	0
604	C1orf109	1	NA	24
605	CDCA8	0.001	5.38536800232298	83
606	EPHA10	1	NA	1
607	MANEAL	1	NA	2
608	YRDC	1	NA	21
609	C1orf122	1	NA	24
610	MTF1	1	NA	44
611	AL929472.2	1	NA	4
612	INPP5B	1	NA	128
613	SF3A3	1	NA	57
614	FHL3	1	NA	5
615	UTP11	1	NA	26
616	POU3F1	1	NA	9
617	MIR3659HG	1	NA	3
618	LINC02786	1	NA	0
619	AL390839.1	1	NA	0
620	LINC01685	1	NA	6
621	AL354702.2	1	NA	0
622	RRAGC	1	NA	17
623	AL139260.1	1	NA	39
624	MYCBP	1	NA	51
625	GJA9	1	NA	7
626	RHBDL2	0.119	1.13683623985358	17
627	AKIRIN1	0.042	1.993230148811	59
628	NDUFS5	0.001	7.31892241786546	94
629	MACF1	1	NA	142
630	AL356055.1	1	NA	0
631	AL442071.2	1	NA	4
632	AL442071.1	0.236	0.625995323694534	4
633	BMP8A	1	NA	2
634	PABPC4	0.046	1.91381387041107	82
635	PABPC4-AS1	1	NA	11
636	HEYL	1	NA	0
637	HPCAL4	1	NA	0
638	PPIE	1	NA	43
639	BMP8B	1	NA	3
640	OXCT2	1	NA	0
641	AL033527.3	1	NA	0
642	AL033527.4	1	NA	5
643	LINC02811	1	NA	5
644	TRIT1	1	NA	40
645	MYCL	1	NA	1
646	MFSD2A	1	NA	20
647	CAP1	1	NA	124
648	PPT1	1	NA	41
649	RLF	1	NA	131
650	TMCO2	1	NA	2
651	AL050341.2	1	NA	7
652	ZMPSTE24	1	NA	53
653	COL9A2	1	NA	8
654	SMAP2	1	NA	165
655	AL031985.4	1	NA	14
656	ZFP69B	0.663	-0.482376365750902	6
657	AL031985.3	1	NA	2
658	ZFP69	1	NA	9
659	AL603839.3	1	NA	31
660	EXO5	1	NA	10
661	AL603839.2	1	NA	1
662	ZNF684	0.0629999999999999	1.74354562975815	17
663	AL356379.2	1	NA	0
664	RIMS3	1	NA	3
665	AL031289.2	1	NA	0
666	AL031289.1	1	NA	1
667	NFYC-AS1	1	NA	17
668	NFYC	1	NA	133
669	KCNQ4	1	NA	1
670	CITED4	1	NA	1
671	CTPS1	0.013	2.62385350145657	56
672	SLFNL1-AS1	1	NA	44
673	SLFNL1	0.277	0.426048904737265	28
674	SCMH1	0.012	2.60801234624427	151
675	AC093151.8	1	NA	0
676	FOXO6	1	NA	0
677	HIVEP3	0.001	7.28632547629015	111
678	FOXJ3	1	NA	139
679	AC096540.1	1	NA	1
680	RIMKLA	1	NA	1
681	ZMYND12	1	NA	3
682	PPCS	0.858	-0.948417296790574	35
683	CCDC30	0.00700000000000001	2.90871409595845	13
684	PPIH	0.151	1.02513410979407	72
685	AC098484.4	0.469	-0.0611728499611762	53
686	AC098484.2	1	NA	2
687	YBX1	0.001	5.23010111744674	118
688	P3H1	1	NA	25
689	C1orf50	1	NA	27
690	AC098484.1	1	NA	1
691	TMEM269	1	NA	6
692	SVBP	0.084	1.40365283724074	38
693	ERMAP	1	NA	23
694	AL512353.1	1	NA	4
695	ZNF691	1	NA	6
696	SLC2A1	1	NA	23
697	SLC2A1-AS1	1	NA	5
698	AC099795.1	1	NA	0
699	FAM183A	1	NA	0
700	EBNA1BP2	0.258	0.534816565075213	24
701	CFAP57	1	NA	1
702	TIE1	1	NA	0
703	MPL	1	NA	0
704	AL139289.2	1	NA	9
705	CDC20	0.001	3.44832777280882	46
706	ELOVL1	1	NA	20
707	MED8	0.686	-0.536406918756416	14
708	AL139289.1	1	NA	1
709	SZT2	1	NA	54
710	HYI	1	NA	5
711	HYI-AS1	1	NA	1
712	PTPRF	1	NA	2
713	KDM4A	1	NA	65
714	KDM4A-AS1	1	NA	35
715	ST3GAL3	0.291	0.276982459896485	132
716	AL451062.1	1	NA	21
717	AL357079.1	1	NA	3
718	IPO13	1	NA	9
719	AL357079.2	1	NA	1
720	DPH2	1	NA	11
721	ATP6V0B	0.379	0.116175055379255	49
722	B4GALT2	1	NA	8
723	CCDC24	1	NA	7
724	SLC6A9	1	NA	2
725	AL139220.2	1	NA	1
726	DMAP1	1	NA	29
727	ERI3	0.2	0.735092765989737	59
728	ERI3-IT1	1	NA	0
729	RNF220	0.566	-0.271782353468593	37
730	TMEM53	1	NA	9
731	ARMH1	0.314	0.264144847490657	42
732	KIF2C	0.233	0.614198779068346	87
733	AL592166.1	1	NA	10
734	RPS8	0.001	11.5568808894601	207
735	BEST4	1	NA	1
736	PLK3	1	NA	9
737	BTBD19	1	NA	1
738	PTCH2	1	NA	7
739	EIF2B3	1	NA	82
740	HECTD3	1	NA	11
741	UROD	1	NA	21
742	ZSWIM5	0.00600000000000001	3.02069973608266	13
743	LINC01144	1	NA	5
744	HPDL	1	NA	1
745	MUTYH	0.024	2.46853827991278	37
746	TOE1	1	NA	26
747	TESK2	0.13	1.17209559902492	95
748	CCDC163	1	NA	2
749	MMACHC	1	NA	12
750	PRDX1	0.001	4.34354071305956	131
751	AKR1A1	0.005	3.40433156882758	64
752	NASP	0.00900000000000001	3.01034575338959	152
753	CCDC17	1	NA	4
754	GPBP1L1	1	NA	137
755	TMEM69	1	NA	41
756	IPP	1	NA	31
757	AL604028.1	1	NA	1
758	MAST2	0.036	2.09142944199345	195
759	PIK3R3	0.001	4.35782903827818	21
760	AL358075.1	1	NA	0
761	AL358075.2	1	NA	0
762	TSPAN1	1	NA	1
763	POMGNT1	1	NA	6
764	LURAP1	1	NA	0
765	RAD54L	0.033	2.28828055687837	37
766	LRRC41	0.097	1.39338241038479	82
767	UQCRH	0.539	-0.191294265560886	152
768	NSUN4	1	NA	23
769	FAAH	1	NA	4
770	MKNK1-AS1	1	NA	9
771	MKNK1	1	NA	40
772	MOB3C	1	NA	6
773	ATPAF1	0.047	2.13046455561366	52
774	TEX38	1	NA	2
775	EFCAB14-AS1	0.32	0.333088754416801	18
776	EFCAB14	1	NA	80
777	CYP4B1	1	NA	0
778	CYP4X1	1	NA	0
779	CYP4Z1	1	NA	1
780	CYP4A22-AS1	1	NA	0
781	PDZK1IP1	1	NA	0
782	STIL	0.002	3.47375218721993	74
783	CMPK1	1	NA	83
784	LINC01389	0.479	-0.0363311407442524	7
785	FOXD2-AS1	1	NA	0
786	FOXD2	1	NA	1
787	TRABD2B	1	NA	0
788	AL109659.1	1	NA	0
789	SLC5A9	1	NA	0
790	SPATA6	1	NA	1
791	AGBL4	0.001	3.68547391332868	7
792	BEND5	1	NA	3
793	AL645507.1	1	NA	1
794	AC099788.1	1	NA	0
795	ELAVL4	1	NA	0
796	DMRTA2	1	NA	0
797	FAF1	1	NA	215
798	AL049637.1	0.222	0.702229630436179	11
799	CDKN2C	1	NA	48
800	C1orf185	1	NA	1
801	LINC01562	1	NA	1
802	RNF11	1	NA	13
803	AL162430.2	1	NA	0
804	TTC39A	1	NA	0
805	TTC39A-AS1	1	NA	0
806	EPS15	1	NA	240
807	AC104170.2	0.00900000000000001	2.79491663694555	15
808	AC104170.1	0.001	6.4190447208047	201
809	OSBPL9	1	NA	191
810	NRDC	1	NA	141
811	AL050343.2	1	NA	5
812	RAB3B	1	NA	0
813	TXNDC12	1	NA	47
814	KTI12	1	NA	7
815	AL445685.1	1	NA	6
816	TXNDC12-AS1	1	NA	0
817	BTF3L4	0.18	0.770376499265195	72
818	ZFYVE9	1	NA	11
819	CC2D1B	0.0570000000000001	1.71192109409083	13
820	AL513218.1	1	NA	1
821	AL513218.2	1	NA	0
822	ORC1	0.08	1.34408409036211	38
823	PRPF38A	0.139	1.09041764774464	61
824	TUT4	1	NA	208
825	AL591167.1	1	NA	0
826	GPX7	1	NA	35
827	SHISAL2A	0.096	1.36987538153565	57
828	COA7	0.185	0.779486732750586	11
829	ZYG11B	1	NA	53
830	ZYG11A	0.744	-0.681013670202677	33
831	ECHDC2	1	NA	37
832	SCP2	1	NA	52
833	PODN	1	NA	0
834	CPT2	0.084	1.44068508139577	17
835	AL606760.2	1	NA	2
836	CZIB	1	NA	25
837	AL606760.3	1	NA	1
838	MAGOH	1	NA	70
839	AL606760.1	0.479	-0.0675430685245878	7
840	LRP8	0.00800000000000001	2.93970612313496	59
841	AL355483.1	1	NA	0
842	AL355483.2	1	NA	1
843	LINC01771	1	NA	5
844	AC119428.2	1	NA	2
845	LINC02812	1	NA	3
846	GLIS1	1	NA	1
847	NDC1	0.003	3.90389569393437	150
848	YIPF1	0.01	3.19332907072254	43
849	DIO1	0.242	0.579085144714902	10
850	HSPB11	1	NA	105
851	LRRC42	0.001	4.43872238756709	26
852	TMEM59	1	NA	61
853	TCEANC2	1	NA	41
854	CDCP2	1	NA	0
855	CYB5RL	0.075	1.58309170591627	20
856	MRPL37	1	NA	38
857	SSBP3	1	NA	157
858	SSBP3-AS1	1	NA	1
859	AL161644.1	1	NA	2
860	AC099796.2	1	NA	0
861	ACOT11	1	NA	0
862	FAM151A	1	NA	1
863	MROH7	1	NA	0
864	TTC4	0.268	0.519594056543244	31
865	PARS2	1	NA	5
866	TTC22	1	NA	2
867	LEXM	1	NA	1
868	DHCR24	0.243	0.568937321500674	10
869	AC096536.3	0.021	2.49811106772087	4
870	PCSK9	1	NA	0
871	USP24	1	NA	181
872	MIR4422HG	0.786	-0.807730418231021	11
873	AL603840.1	1	NA	1
874	AL353681.1	1	NA	0
875	AC119674.1	0.001	4.36334097289058	21
876	LINC01767	1	NA	1
877	PLPP3	0.012	2.80677287897964	19
878	PRKAA2	1	NA	0
879	FYB2	1	NA	0
880	DAB1	0.001	11.0610211901154	12
881	DAB1-AS1	1	NA	1
882	AL445193.2	1	NA	0
883	OMA1	0.318	0.24976453317642	19
884	AL035411.3	1	NA	0
885	TACSTD2	1	NA	0
886	MYSM1	1	NA	93
887	AL136985.3	1	NA	0
888	JUN	1	NA	2
889	LINC01135	0.038	1.89050934051058	8
890	AL136985.1	1	NA	0
891	LINC02777	1	NA	0
892	LINC01358	1	NA	2
893	AL592431.1	1	NA	1
894	AC093425.1	1	NA	0
895	FGGY	0.177	0.888682022081969	75
896	AL035416.1	0.508	-0.142838077471791	0
897	HOOK1	1	NA	9
898	CYP2J2	1	NA	0
899	AC099792.1	1	NA	0
900	NFIA	0.001	5.6765659899965	56
901	NFIA-AS2	1	NA	1
902	NFIA-AS1	1	NA	0
903	AC099791.4	1	NA	1
904	TM2D1	1	NA	91
905	AC099791.2	1	NA	1
906	PATJ	0.001	3.88557181506055	48
907	L1TD1	1	NA	3
908	KANK4	1	NA	0
909	USP1	0.031	2.23646315079332	96
910	DOCK7	0.033	2.01763945353289	59
911	ANGPTL3	1	NA	1
912	AC103923.1	1	NA	2
913	ATG4C	1	NA	65
914	LINC00466	1	NA	0
915	FOXD3-AS1	1	NA	0
916	ALG6	0.001	4.24198058272473	62
917	ITGB3BP	0.172	0.810425984425712	125
918	BX004807.1	1	NA	30
919	EFCAB7	0.003	4.45005819612055	36
920	DLEU2L	1	NA	5
921	PGM1	0.43	0.100035409185538	28
922	ROR1	0.001	9.10786099445357	8
923	ROR1-AS1	1	NA	0
924	UBE2U	1	NA	0
925	CACHD1	1	NA	1
926	RAVER2	0.513	-0.192311444242788	15
927	JAK1	1	NA	217
928	LINC01359	1	NA	0
929	AK4	1	NA	2
930	DNAJC6	0.0649999999999999	1.64327336633087	8
931	AL139294.1	0.462	0.00822523038932418	2
932	LEPROT	1	NA	17
933	LEPR	0.021	2.43546301846099	16
934	AL513493.1	1	NA	1
935	PDE4B	0.004	3.26660467156182	25
936	SGIP1	1	NA	1
937	AL139147.1	1	NA	0
938	TCTEX1D1	1	NA	0
939	WDR78	0.02	2.52458868980308	13
940	MIER1	1	NA	125
941	SLC35D1	0.001	6.43433774314916	101
942	C1orf141	1	NA	0
943	AL133320.2	1	NA	0
944	IL23R	1	NA	0
945	IL12RB2	0.001	5.31077473461391	19
946	SERBP1	0.001	4.47524418591324	166
947	GADD45A	1	NA	8
948	GNG12	1	NA	1
949	GNG12-AS1	1	NA	0
950	WLS	1	NA	4
951	DEPDC1	0.001	6.85171721096937	66
952	AL138789.1	1	NA	6
953	DEPDC1-AS1	1	NA	4
954	AL033530.1	1	NA	0
955	LINC01707	1	NA	0
956	AL359894.1	1	NA	0
957	LRRC7	1	NA	35
958	LRRC40	1	NA	59
959	SRSF11	1	NA	170
960	AL353771.1	1	NA	3
961	ANKRD13C	1	NA	93
962	HHLA3	1	NA	13
963	AL158839.1	1	NA	0
964	CTH	1	NA	3
965	LINC01788	1	NA	0
966	PTGER3	1	NA	0
967	ZRANB2-AS1	1	NA	13
968	ZRANB2	1	NA	136
969	ZRANB2-AS2	0.004	2.92247700497755	40
970	NEGR1	1	NA	1
971	AL513166.1	1	NA	1
972	AL583808.1	1	NA	0
973	LRRIQ3	0.056	1.76778096119437	6
974	FPGT	1	NA	11
975	TNNI3K	1	NA	1
976	AC093158.1	1	NA	0
977	ERICH3	1	NA	1
978	ERICH3-AS1	1	NA	0
979	CRYZ	0.097	1.30753637673756	22
980	TYW3	0.19	0.829862472085949	57
981	AC099786.3	1	NA	0
982	LHX8	1	NA	0
983	SLC44A5	0.272	0.499473473934922	18
984	ACADM	1	NA	117
985	RABGGTB	0.695	-0.561001587555877	52
986	MSH4	1	NA	5
987	ASB17	1	NA	0
988	AC092813.1	1	NA	0
989	ST6GALNAC3	1	NA	6
990	AC104458.1	1	NA	0
991	ST6GALNAC5	1	NA	1
992	AL035409.1	1	NA	0
993	PIGK	0.052	1.90057777619255	57
994	AK5	1	NA	0
995	AC095030.1	1	NA	0
996	AC093575.1	1	NA	0
997	AC118549.1	0.241	0.575716745557519	130
998	USP33	1	NA	122
999	MIGA1	1	NA	89
1000	NEXN-AS1	1	NA	4
1001	NEXN	0.0649999999999999	1.57781288171571	38
1002	FUBP1	1	NA	120
1003	DNAJB4	1	NA	12
1004	GIPC2	1	NA	6
1005	AC103591.3	0.033	2.22218762195377	11
1006	AC103591.4	1	NA	0
1007	AC096531.2	1	NA	0
1008	PTGFR	1	NA	3
1009	IFI44L	1	NA	1
1010	IFI44	1	NA	1
1011	ADGRL4	1	NA	3
1012	LINC01781	1	NA	0
1013	ADGRL2	1	NA	0
1014	AL138799.4	1	NA	0
1015	AC117944.1	1	NA	0
1016	LINC01362	0.005	3.18224185227982	8
1017	LINC01361	1	NA	0
1018	AC116099.1	1	NA	2
1019	LINC01712	1	NA	3
1020	LINC01725	0.375	0.17934827943227	6
1021	AL035706.1	1	NA	0
1022	TTLL7	1	NA	4
1023	AL359504.2	1	NA	3
1024	PRKACB	0.324	0.4037991716612	131
1025	SAMD13	1	NA	7
1026	DNASE2B	1	NA	0
1027	RPF1	1	NA	38
1028	GNG5	0.012	2.70529590918237	130
1029	SPATA1	1	NA	58
1030	CTBS	1	NA	48
1031	AL359762.1	1	NA	6
1032	SSX2IP	0.566	-0.3282916701551	40
1033	LPAR3	1	NA	1
1034	MCOLN2	1	NA	180
1035	WDR63	0.014	2.5353041091837	21
1036	MCOLN3	1	NA	2
1037	SYDE2	1	NA	1
1038	C1orf52	1	NA	54
1039	BCL10	1	NA	48
1040	AL078459.1	0.001	4.04246488873866	95
1041	DDAH1	0.041	1.93486712698893	54
1042	AC092807.3	1	NA	1
1043	CCN1	1	NA	0
1044	ZNHIT6	1	NA	76
1045	COL24A1	1	NA	2
1046	LINC02795	1	NA	0
1047	ODF2L	0.445	-0.056350707027695	58
1048	CLCA2	1	NA	0
1049	CLCA4	1	NA	0
1050	CLCA4-AS1	1	NA	2
1051	AL049597.2	1	NA	2
1052	SH3GLB1	1	NA	107
1053	AL355981.1	1	NA	1
1054	SELENOF	1	NA	115
1055	HS2ST1	0.4	-0.00675367796010518	232
1056	AL121989.1	1	NA	41
1057	LINC01140	1	NA	1
1058	LMO4	0.001	6.42206428925341	93
1059	LINC01364	1	NA	2
1060	PKN2-AS1	1	NA	20
1061	PKN2	1	NA	149
1062	GTF2B	1	NA	47
1063	KYAT3	1	NA	63
1064	RBMXL1	1	NA	21
1065	GBP3	1	NA	9
1066	GBP1	1	NA	15
1067	GBP2	0.001	6.84921486697709	7
1068	AC104459.1	1	NA	1
1069	GBP7	1	NA	0
1070	GBP4	0.034	2.06124916442859	11
1071	AC099063.4	1	NA	1
1072	GBP5	1	NA	4
1073	AC099063.1	1	NA	0
1074	GBP6	1	NA	0
1075	AL596214.1	0.004	2.98556795673976	14
1076	LRRC8B	0.025	2.25719896995733	50
1077	LRRC8C-DT	1	NA	24
1078	AC093423.2	1	NA	0
1079	LRRC8C	0.002	3.93299509450581	28
1080	AC099568.2	1	NA	6
1081	LRRC8D	0.044	1.89265790546048	127
1082	AL391497.1	1	NA	0
1083	ZNF326	0.014	2.76610436723967	58
1084	AC098656.1	1	NA	0
1085	AL627316.1	1	NA	0
1086	LINC02609	1	NA	1
1087	LINC02788	1	NA	0
1088	LINC01763	1	NA	0
1089	ZNF644	0.081	1.56991052298625	174
1090	HFM1	0.00800000000000001	3.10442159199904	15
1091	CDC7	0.475	-0.0368375905779512	88
1092	TGFBR3	0.164	0.949368322991872	7
1093	BRDT	1	NA	0
1094	EPHX4	1	NA	0
1095	BTBD8	0.262	0.514194982427818	4
1096	C1orf146	1	NA	2
1097	GLMN	0.085	1.3374040811873	73
1098	RPAP2	1	NA	115
1099	GFI1	0.003	3.46495122351274	5
1100	EVI5	0.001	7.09637779343874	112
1101	RPL5	0.001	4.90349616410558	194
1102	DIPK1A	0.018	2.3790941024684	135
1103	AC093577.1	1	NA	1
1104	MTF2	0.001	6.89347242738731	184
1105	TMED5	0.091	1.36939065383983	76
1106	CCDC18	0.212	0.691326551838494	180
1107	CCDC18-AS1	1	NA	171
1108	DR1	1	NA	84
1109	FNBP1L	1	NA	5
1110	BCAR3	0.001	5.66762192044802	181
1111	AL109613.1	1	NA	16
1112	AL049796.1	1	NA	1
1113	DNTTIP2	0.285	0.469229061205756	30
1114	GCLM	0.174	0.877659621435829	17
1115	ABCA4	1	NA	0
1116	ARHGAP29	1	NA	1
1117	ARHGAP29-AS1	1	NA	0
1118	AC118469.2	1	NA	0
1119	ABCD3	0.135	1.0710578144114	72
1120	F3	1	NA	0
1121	SLC44A3	1	NA	5
1122	CNN3	1	NA	1
1123	AC105942.1	1	NA	1
1124	ALG14	1	NA	43
1125	AC095033.1	1	NA	0
1126	TLCD4	1	NA	0
1127	AC092802.1	1	NA	2
1128	RWDD3	1	NA	31
1129	AC092802.2	1	NA	2
1130	AC092802.4	1	NA	0
1131	LINC02607	1	NA	0
1132	PTBP2	1	NA	145
1133	DPYD	0.001	5.20988679922413	91
1134	DPYD-AS1	0.42	0.105315957020164	24
1135	DPYD-IT1	1	NA	0
1136	DPYD-AS2	1	NA	1
1137	SNX7	1	NA	0
1138	PLPPR5	1	NA	0
1139	AL445433.2	1	NA	0
1140	PLPPR4	1	NA	0
1141	PALMD	1	NA	0
1142	FRRS1	1	NA	5
1143	AGL	1	NA	67
1144	AC118553.1	1	NA	1
1145	SLC35A3	1	NA	69
1146	MFSD14A	1	NA	68
1147	AC093019.2	1	NA	27
1148	SASS6	0.089	1.3798551831716	61
1149	TRMT13	1	NA	62
1150	LRRC39	1	NA	10
1151	DBT	1	NA	51
1152	AL445928.2	0.104	1.32559707377282	29
1153	RTCA-AS1	1	NA	9
1154	RTCA	1	NA	49
1155	CDC14A	0.513	-0.132033714266015	37
1156	AL589990.1	1	NA	6
1157	LINC01349	1	NA	0
1158	AC099670.3	1	NA	0
1159	VCAM1	0.001	3.87876220350588	11
1160	EXTL2	0.509	-0.142518354404031	16
1161	AC104506.1	1	NA	1
1162	SLC30A7	0.23	0.674840549734979	71
1163	DPH5	0.055	1.7793037834493	34
1164	AC093157.2	1	NA	1
1165	AC093157.1	0.004	3.05085982196909	18
1166	AL109741.1	1	NA	0
1167	S1PR1	1	NA	1
1168	LINC01307	1	NA	0
1169	LINC01709	1	NA	0
1170	COL11A1	1	NA	0
1171	AC095032.1	0.083	1.50135233277148	7
1172	RNPC3	1	NA	84
1173	AMY2B	0.298	0.475530075408852	12
1174	LINC01676	1	NA	1
1175	AL355306.2	1	NA	0
1176	PRMT6	1	NA	12
1177	NTNG1	0.001	10.030261920473	87
1178	VAV3	0.001	13.7380112812108	142
1179	VAV3-AS1	0.001	5.86394861737298	57
1180	LINC02785	0.092	1.40568568674399	21
1181	SLC25A24	0.952	-1.24796183226978	38
1182	AL359258.2	1	NA	0
1183	FAM102B	0.168	0.850397035502568	65
1184	HENMT1	1	NA	13
1185	AL160171.1	1	NA	6
1186	PRPF38B	1	NA	99
1187	FNDC7	1	NA	0
1188	STXBP3	1	NA	63
1189	AKNAD1	0.001	7.05174112495497	47
1190	GPSM2	0.016	2.4594147736084	105
1191	CLCC1	1	NA	23
1192	WDR47	0.113	1.26500777307232	17
1193	TAF13	1	NA	28
1194	AL356488.3	1	NA	9
1195	TMEM167B	1	NA	29
1196	AL356488.2	1	NA	1
1197	C1orf194	1	NA	4
1198	KIAA1324	0.0639999999999999	1.66776184737478	14
1199	SARS	1	NA	55
1200	CELSR2	1	NA	2
1201	PSRC1	0.27	0.565684528589326	11
1202	SORT1	1	NA	1
1203	PSMA5	1	NA	77
1204	SYPL2	1	NA	0
1205	ATXN7L2	1	NA	5
1206	CYB561D1	1	NA	29
1207	AMIGO1	1	NA	0
1208	GPR61	1	NA	0
1209	GNAI3	0.761	-0.737431421744184	66
1210	GNAT2	1	NA	1
1211	AMPD2	1	NA	9
1212	GSTM4	1	NA	8
1213	GSTM2	1	NA	8
1214	GSTM1	1	NA	2
1215	AC000032.1	1	NA	0
1216	GSTM5	1	NA	0
1217	GSTM3	1	NA	0
1218	LINC01768	1	NA	0
1219	CSF1	1	NA	4
1220	AHCYL1	1	NA	47
1221	STRIP1	1	NA	26
1222	AL160006.1	1	NA	1
1223	ALX3	1	NA	1
1224	LINC02586	1	NA	0
1225	KCNC4	0.053	1.84567992586124	19
1226	RBM15-AS1	0.898	-1.06716660367746	16
1227	RBM15	1	NA	95
1228	LAMTOR5-AS1	0.054	1.81557270428673	109
1229	SLC16A4	1	NA	114
1230	AL355488.1	1	NA	25
1231	LAMTOR5	1	NA	109
1232	KCNA2	1	NA	4
1233	AL365361.1	1	NA	5
1234	KCNA3	1	NA	2
1235	CD53	1	NA	237
1236	AL360270.2	1	NA	0
1237	AL360270.1	0.844	-0.869913572345326	16
1238	LRIF1	0.448	0.0302302197093239	47
1239	AL360270.3	1	NA	1
1240	DRAM2	1	NA	122
1241	CEPT1	1	NA	139
1242	AL355816.1	1	NA	2
1243	AL355816.2	1	NA	3
1244	DENND2D	1	NA	73
1245	CHI3L2	1	NA	32
1246	PIFO	1	NA	0
1247	OVGP1	1	NA	0
1248	AL390195.2	1	NA	0
1249	AL390195.1	1	NA	3
1250	WDR77	0.423	-0.0311469479658119	28
1251	ATP5PB	0.244	0.461847443328875	86
1252	C1orf162	1	NA	13
1253	TMIGD3	0.005	3.73385551691358	4
1254	ADORA3	1	NA	0
1255	RAP1A	1	NA	198
1256	LINC01160	1	NA	3
1257	INKA2	1	NA	86
1258	INKA2-AS1	1	NA	1
1259	AL049557.1	1	NA	0
1260	DDX20	1	NA	27
1261	KCND3	1	NA	2
1262	AL445426.1	1	NA	0
1263	CTTNBP2NL	0.055	1.71627053332454	10
1264	WNT2B	0.046	1.84616096488197	7
1265	ST7L	0.00800000000000001	2.83970198891003	51
1266	CAPZA1	1	NA	200
1267	MOV10	1	NA	8
1268	AL603832.1	1	NA	3
1269	RHOC	1	NA	2
1270	PPM1J	1	NA	0
1271	LINC01356	1	NA	1
1272	LINC01357	1	NA	0
1273	SLC16A1	0.384	0.206399620054613	47
1274	SLC16A1-AS1	0.12	1.19451746923543	95
1275	AL390242.1	0.001	4.79235726935621	20
1276	LRIG2-DT	0.402	0.117444368081187	26
1277	LRIG2	1	NA	89
1278	MAGI3	0.128	1.16420328358843	25
1279	PHTF1	0.002	3.83925208123215	44
1280	RSBN1	0.365	0.0802873694147774	65
1281	AL137856.1	1	NA	53
1282	PTPN22	0.349	0.17853760362339	90
1283	AP4B1-AS1	0.209	0.706662866173523	22
1284	BCL2L15	1	NA	3
1285	AP4B1	1	NA	25
1286	DCLRE1B	1	NA	2
1287	HIPK1-AS1	1	NA	4
1288	HIPK1	1	NA	64
1289	OLFML3	1	NA	0
1290	SYT6	1	NA	0
1291	AL121999.1	1	NA	0
1292	TRIM33	1	NA	125
1293	BCAS2	1	NA	42
1294	DENND2C	1	NA	3
1295	AMPD1	1	NA	0
1296	NRAS	0.496	-0.12504992693448	36
1297	CSDE1	0.001	4.06605886915052	147
1298	SIKE1	0.208	0.73767598262259	35
1299	TSPAN2	1	NA	0
1300	LINC01765	1	NA	0
1301	NGF-AS1	1	NA	0
1302	NGF	1	NA	0
1303	VANGL1	1	NA	12
1304	LINC01649	1	NA	0
1305	SLC22A15	0.052	1.81195959101788	9
1306	AL365318.1	1	NA	0
1307	ATP1A1	0.394	0.152912937344299	58
1308	ATP1A1-AS1	1	NA	56
1309	LINC01762	1	NA	4
1310	AL390066.1	0.56	-0.225818977788913	13
1311	AL390066.2	1	NA	5
1312	CD58	0.001	5.6407116446671	97
1313	IGSF3	1	NA	0
1314	CD2	0.001	8.84331515462723	17
1315	PTGFRN	1	NA	0
1316	CD101	1	NA	4
1317	AL445231.1	0.374	0.208881337755564	12
1318	TTF2	0.087	1.38043399697468	87
1319	TRIM45	1	NA	2
1320	AL358072.1	1	NA	0
1321	MAN1A2	0.05	2.01234880485036	148
1322	TENT5C	0.069	1.50807206121664	21
1323	GDAP2	1	NA	49
1324	WDR3	0.155	0.984094604071322	29
1325	SPAG17	1	NA	7
1326	TBX15	1	NA	0
1327	WARS2	0.26	0.570783734212289	32
1328	WARS2-IT1	1	NA	2
1329	WARS2-AS1	0.175	0.930951003458569	81
1330	AL359915.1	1	NA	8
1331	LINC01780	1	NA	0
1332	HAO2	1	NA	0
1333	ZNF697	1	NA	0
1334	PHGDH	0.017	2.56814277174526	30
1335	NOTCH2	0.014	2.78113401365107	18
1336	SEC22B	0.213	0.754648499458528	49
1337	NBPF26	1	NA	19
1338	AC253572.2	1	NA	5
1339	LINC00623	1	NA	49
1340	AC244453.3	1	NA	1
1341	AC244453.1	1	NA	0
1342	FAM72B	1	NA	17
1343	SRGAP2C	1	NA	69
1344	SRGAP2-AS1	1	NA	12
1345	LINC02798	1	NA	3
1346	AL592494.1	1	NA	1
1347	AL592494.2	1	NA	4
1348	LINC01691	1	NA	0
1349	AC239800.2	1	NA	1
1350	LINC02591	1	NA	9
1351	HIST2H3PS2	1	NA	1
1352	FAM72C	0.528	-0.157360300824249	10
1353	LINC02802	1	NA	10
1354	AC246785.3	1	NA	0
1355	NBPF15	1	NA	41
1356	LINC01632	1	NA	0
1357	FP700111.1	1	NA	3
1358	SRGAP2B	1	NA	44
1359	FAM72D	1	NA	12
1360	PPIAL4D	1	NA	0
1361	AC245014.3	1	NA	7
1362	AC245014.1	1	NA	0
1363	NBPF20	1	NA	2
1364	AC239860.4	1	NA	1
1365	GPR89A	1	NA	35
1366	PDZK1	0.222	0.571609301005123	22
1367	CD160	1	NA	6
1368	RNF115	1	NA	114
1369	POLR3C	1	NA	65
1370	NUDT17	1	NA	14
1371	PIAS3	1	NA	12
1372	ANKRD35	1	NA	1
1373	ITGA10	1	NA	9
1374	PEX11B	1	NA	16
1375	RBM8A	0.043	1.97077870349591	94
1376	LIX1L-AS1	1	NA	29
1377	LIX1L	0.922	-1.21809748381385	20
1378	ANKRD34A	1	NA	2
1379	AC243547.2	1	NA	1
1380	POLR3GL	1	NA	25
1381	TXNIP	0.093	1.23778350336172	14
1382	HJV	1	NA	0
1383	AC239799.2	1	NA	10
1384	LINC01719	1	NA	3
1385	NBPF10	1	NA	1
1386	NOTCH2NLA	1	NA	9
1387	AC239799.1	1	NA	2
1388	AC245407.2	1	NA	8
1389	NBPF12	1	NA	54
1390	PRKAB2	0.145	0.958102360821992	20
1391	AC242426.2	1	NA	29
1392	FMO5	0.012	2.58480090977865	13
1393	CHD1L	1	NA	3
1394	LINC00624	0.561	-0.334644985234434	51
1395	BCL9	0.129	1.15118606454909	13
1396	ACP6	1	NA	13
1397	GPR89B	1	NA	47
1398	AC239803.1	1	NA	0
1399	LINC02804	1	NA	0
1400	NBPF11	1	NA	42
1401	LINC02805	1	NA	3
1402	AC239809.3	1	NA	1
1403	LINC01138	1	NA	52
1404	AC245100.1	1	NA	4
1405	AC245100.6	1	NA	0
1406	PPIAL4G	1	NA	3
1407	NBPF14	1	NA	16
1408	NUDT4B	1	NA	0
1409	PDE4DIP	1	NA	35
1410	AC239802.2	1	NA	0
1411	NBPF9	1	NA	15
1412	AC245297.3	1	NA	64
1413	AC245297.2	1	NA	2
1414	NOTCH2NLC	0.242	0.615711253036504	9
1415	NBPF19	1	NA	8
1416	AC242842.1	1	NA	2
1417	HIST2H2BF	1	NA	5
1418	HIST2H3D	1	NA	0
1419	HIST2H4A	1	NA	0
1420	HIST2H2AA4	1	NA	6
1421	HIST2H4B	1	NA	6
1422	AC239868.1	1	NA	9
1423	HIST2H2BE	1	NA	2
1424	HIST2H2AC	0.305	0.430111916123621	12
1425	HIST2H2AB	0.033	2.03527131327909	3
1426	BOLA1	1	NA	11
1427	SV2A	1	NA	0
1428	SF3B4	1	NA	29
1429	MTMR11	1	NA	0
1430	OTUD7B	0.021	2.31414911226259	16
1431	AC244033.2	1	NA	9
1432	VPS45	1	NA	68
1433	PLEKHO1	1	NA	63
1434	AC242988.2	1	NA	2
1435	ANP32E	0.766	-0.753468096494491	132
1436	CA14	1	NA	0
1437	APH1A	1	NA	30
1438	C1orf54	1	NA	1
1439	CIART	1	NA	0
1440	MRPS21	0.216	0.66749985972107	104
1441	PRPF3	1	NA	71
1442	RPRD2	1	NA	138
1443	TARS2	1	NA	31
1444	ECM1	1	NA	2
1445	FALEC	1	NA	5
1446	AL356356.1	1	NA	0
1447	ADAMTSL4	1	NA	1
1448	ADAMTSL4-AS1	1	NA	69
1449	MCL1	1	NA	98
1450	ENSA	1	NA	139
1451	GOLPH3L	0.344	0.275232741257844	54
1452	HORMAD1	1	NA	8
1453	CTSS	1	NA	133
1454	CTSK	1	NA	6
1455	ARNT	0.494	-0.115919061256741	50
1456	CTXND2	1	NA	0
1457	SETDB1	1	NA	73
1458	CERS2	1	NA	18
1459	AL590133.2	1	NA	2
1460	AL590133.1	1	NA	1
1461	ANXA9	1	NA	0
1462	MINDY1	1	NA	5
1463	PRUNE1	1	NA	16
1464	BNIPL	1	NA	9
1465	C1orf56	1	NA	18
1466	CDC42SE1	1	NA	57
1467	MLLT11	1	NA	16
1468	GABPB2	0.184	0.753901720320468	58
1469	SEMA6C	1	NA	5
1470	TNFAIP8L2	1	NA	5
1471	SCNM1	1	NA	33
1472	LYSMD1	1	NA	2
1473	VPS72	0.341	0.270123589597126	20
1474	PIP5K1A	1	NA	130
1475	PSMD4	1	NA	62
1476	ZNF687-AS1	1	NA	6
1477	ZNF687	1	NA	10
1478	PI4KB	1	NA	57
1479	RFX5	1	NA	36
1480	AL391069.1	1	NA	1
1481	AL391069.2	1	NA	19
1482	SELENBP1	1	NA	0
1483	PSMB4	0.451	-0.0849774226536364	57
1484	POGZ	1	NA	139
1485	CGN	1	NA	2
1486	TUFT1	1	NA	1
1487	AL365436.2	1	NA	1
1488	SNX27	0.173	0.926954810006363	34
1489	AL391335.1	0.017	2.61349965304641	5
1490	CELF3	1	NA	0
1491	AL589765.7	1	NA	3
1492	MRPL9	0.00600000000000001	3.20073263303162	15
1493	OAZ3	1	NA	1
1494	AL589765.4	1	NA	0
1495	AL589765.5	1	NA	0
1496	TDRKH	1	NA	8
1497	TDRKH-AS1	1	NA	2
1498	AL589765.6	1	NA	1
1499	LINGO4	1	NA	0
1500	RORC	1	NA	0
1501	C2CD4D	1	NA	1
1502	C2CD4D-AS1	1	NA	8
1503	THEM5	1	NA	2
1504	THEM4	0.027	2.26312579527707	81
1505	AL450992.2	1	NA	63
1506	AL450992.3	1	NA	1
1507	S100A10	0.091	1.41225303210974	101
1508	AL450992.1	1	NA	2
1509	S100A11	0.001	5.89104956685096	38
1510	TCHH	1	NA	0
1511	FLG-AS1	0.189	0.83967718074534	9
1512	HRNR	1	NA	4
1513	FLG	1	NA	0
1514	FLG2	1	NA	0
1515	LINC01527	1	NA	0
1516	LOR	1	NA	0
1517	S100A8	1	NA	0
1518	S100A6	0.017	2.53108855787131	10
1519	S100A5	1	NA	0
1520	S100A4	1	NA	8
1521	S100A3	1	NA	0
1522	S100A2	1	NA	0
1523	BX470102.2	1	NA	0
1524	S100A16	1	NA	0
1525	S100A14	1	NA	0
1526	S100A13	1	NA	4
1527	S100A1	1	NA	1
1528	AL162258.2	1	NA	5
1529	CHTOP	1	NA	47
1530	SNAPIN	1	NA	19
1531	ILF2	0.00600000000000001	3.14192069692873	54
1532	NPR1	1	NA	1
1533	INTS3	1	NA	43
1534	AL513523.4	1	NA	2
1535	AL513523.3	1	NA	1
1536	SLC27A3	1	NA	5
1537	GATAD2B	1	NA	159
1538	AL358472.5	1	NA	36
1539	DENND4B	1	NA	98
1540	CRTC2	1	NA	14
1541	SLC39A1	1	NA	23
1542	AL358472.4	1	NA	7
1543	AL358472.3	1	NA	4
1544	CREB3L4	0.0629999999999999	1.6347064632966	6
1545	JTB	1	NA	78
1546	AL358472.2	1	NA	3
1547	RAB13	0.137	1.05863208755737	12
1548	RPS27	0.001	11.7531715460289	208
1549	NUP210L	0.004	3.14128231935784	31
1550	TPM3	0.034	2.13894246149023	192
1551	C1orf189	1	NA	2
1552	C1orf43	0.534	-0.216533888374947	73
1553	UBAP2L	0.206	0.708130342213042	73
1554	HAX1	0.076	1.54568338545396	36
1555	ATP8B2	1	NA	7
1556	IL6R-AS1	1	NA	3
1557	IL6R	0.001	5.15081558523661	26
1558	SHE	1	NA	1
1559	TDRD10	1	NA	0
1560	UBE2Q1	1	NA	49
1561	UBE2Q1-AS1	1	NA	1
1562	AL592078.2	1	NA	0
1563	CHRNB2	1	NA	0
1564	AL592078.1	1	NA	1
1565	ADAR	1	NA	130
1566	KCNN3	0.001	12.5157191362202	144
1567	PMVK	1	NA	64
1568	AL451085.1	1	NA	1
1569	PBXIP1	0.089	1.47158481994867	19
1570	PYGO2	1	NA	22
1571	AL451085.2	1	NA	9
1572	SHC1	1	NA	19
1573	CKS1B	0.287	0.461889313231771	72
1574	FLAD1	0.175	0.869049560088829	29
1575	ZBTB7B	1	NA	13
1576	DCST2	0.019	2.43731677266907	2
1577	DCST1	1	NA	3
1578	ADAM15	1	NA	3
1579	EFNA4	1	NA	5
1580	EFNA3	1	NA	0
1581	EFNA1	1	NA	0
1582	SLC50A1	0.016	2.67082689944864	28
1583	DPM3	1	NA	31
1584	KRTCAP2	0.012	2.89194383185508	63
1585	TRIM46	1	NA	4
1586	MUC1	1	NA	0
1587	AC234582.1	1	NA	3
1588	THBS3	1	NA	5
1589	MTX1	1	NA	23
1590	AC234582.2	1	NA	0
1591	GBA	1	NA	23
1592	FAM189B	0.0669999999999999	1.63901971395989	5
1593	SCAMP3	0.198	0.723141536342748	29
1594	CLK2	1	NA	50
1595	HCN3	1	NA	2
1596	PKLR	1	NA	1
1597	FDPS	1	NA	90
1598	RUSC1-AS1	1	NA	2
1599	RUSC1	1	NA	6
1600	ASH1L	1	NA	204
1601	ASH1L-IT1	1	NA	3
1602	ASH1L-AS1	1	NA	13
1603	AL353807.2	1	NA	0
1604	MSTO1	1	NA	16
1605	AL353807.5	1	NA	3
1606	YY1AP1	0.425	0.0320630334179435	78
1607	DAP3	0.328	0.213433385588651	100
1608	AL162734.1	1	NA	0
1609	GON4L	1	NA	115
1610	SYT11	1	NA	22
1611	RIT1	1	NA	19
1612	KHDC4	1	NA	87
1613	RXFP4	1	NA	0
1614	ARHGEF2	1	NA	95
1615	AL355388.2	1	NA	4
1616	AL355388.1	1	NA	0
1617	AL355388.3	1	NA	4
1618	SSR2	1	NA	85
1619	UBQLN4	1	NA	15
1620	LAMTOR2	0.079	1.4620516198416	64
1621	RAB25	1	NA	0
1622	MEX3A	1	NA	1
1623	LMNA	0.056	1.82286263149306	5
1624	SEMA4A	1	NA	156
1625	SLC25A44	1	NA	35
1626	PMF1	1	NA	64
1627	BGLAP	1	NA	4
1628	PAQR6	1	NA	2
1629	SMG5	1	NA	46
1630	TMEM79	1	NA	21
1631	GLMP	1	NA	8
1632	CCT3	0.081	1.48803548440974	98
1633	TSACC	1	NA	15
1634	C1orf61	1	NA	2
1635	MEF2D	1	NA	91
1636	AL365181.1	1	NA	0
1637	IQGAP3	0.181	0.912162381406587	30
1638	TTC24	0.472	-0.0665394578517914	12
1639	NAXE	1	NA	21
1640	GPATCH4	0.00900000000000001	2.882632836949	44
1641	BCAN	1	NA	0
1642	AL365181.3	1	NA	0
1643	AL590666.2	1	NA	1
1644	NES	1	NA	1
1645	AL590666.3	1	NA	1
1646	AL590666.4	1	NA	0
1647	CRABP2	1	NA	2
1648	AL590666.1	1	NA	1
1649	ISG20L2	1	NA	47
1650	RRNAD1	1	NA	29
1651	MRPL24	1	NA	16
1652	HDGF	0.028	2.30261818282204	77
1653	PRCC	1	NA	65
1654	AL590666.5	1	NA	0
1655	SH2D2A	1	NA	7
1656	NTRK1	1	NA	0
1657	INSRR	1	NA	0
1658	PEAR1	1	NA	0
1659	ARHGEF11	1	NA	1
1660	ETV3L	1	NA	0
1661	ETV3	1	NA	22
1662	FCRL5	0.001	10.798753466305	107
1663	FCRL4	1	NA	4
1664	FCRL3	0.001	13.9085452399858	95
1665	AL356276.1	0.001	10.9740143391551	57
1666	FCRL2	0.001	4.82516550954413	111
1667	FCRL1	0.21	0.642975722910215	184
1668	CD5L	1	NA	8
1669	KIRREL1	1	NA	0
1670	LINC01704	1	NA	0
1671	CD1D	1	NA	6
1672	AL138899.1	1	NA	0
1673	CD1A	1	NA	0
1674	CD1C	1	NA	12
1675	CD1E	1	NA	0
1676	OR10K1	1	NA	0
1677	OR6N1	1	NA	1
1678	MNDA	1	NA	1
1679	PYHIN1	0.001	9.10924226147402	19
1680	IFI16	1	NA	183
1681	AIM2	1	NA	129
1682	CADM3	0.667	-0.527877236605538	7
1683	CADM3-AS1	1	NA	0
1684	ACKR1	1	NA	3
1685	DUSP23	1	NA	11
1686	FCRL6	1	NA	0
1687	SLAMF8	1	NA	0
1688	AL590560.2	1	NA	0
1689	VSIG8	1	NA	0
1690	AL590560.3	1	NA	0
1691	CFAP45	1	NA	0
1692	TAGLN2	0.038	2.18630589555036	63
1693	LINC01133	1	NA	0
1694	KCNJ10	1	NA	4
1695	PIGM	1	NA	19
1696	AL121987.1	1	NA	0
1697	KCNJ9	1	NA	3
1698	IGSF8	1	NA	11
1699	ATP1A4	1	NA	0
1700	CASQ1	1	NA	1
1701	AL121987.2	1	NA	4
1702	PEA15	1	NA	50
1703	DCAF8	1	NA	92
1704	AL139011.1	1	NA	1
1705	PEX19	0.126	1.13972349945206	16
1706	COPA	0.107	1.24440770236968	96
1707	NCSTN	1	NA	17
1708	NHLH1	1	NA	2
1709	VANGL2	1	NA	2
1710	SLAMF6	1	NA	153
1711	AL138930.1	1	NA	10
1712	CD84	0.021	2.28398356439495	65
1713	SLAMF1	0.001	10.8230601080285	90
1714	AL121985.1	0.253	0.47700497559533	38
1715	CD48	1	NA	103
1716	SLAMF7	0.075	1.55693788831224	31
1717	LY9	0.65	-0.479262696870288	68
1718	CD244	1	NA	0
1719	F11R	1	NA	15
1720	TSTD1	1	NA	66
1721	USF1	0.096	1.3667406163924	19
1722	ARHGAP30	1	NA	88
1723	NECTIN4	1	NA	0
1724	KLHDC9	1	NA	0
1725	PFDN2	0.182	0.811351319472509	97
1726	NIT1	1	NA	22
1727	DEDD	1	NA	25
1728	UFC1	0.098	1.33725451653308	32
1729	AL590714.1	1	NA	2
1730	USP21	1	NA	3
1731	PPOX	1	NA	14
1732	B4GALT3	1	NA	20
1733	ADAMTS4	1	NA	0
1734	NDUFS2	1	NA	43
1735	FCER1G	1	NA	0
1736	TOMM40L	1	NA	9
1737	NR1I3	1	NA	3
1738	PCP4L1	1	NA	0
1739	MPZ	1	NA	8
1740	SDHC	1	NA	56
1741	CFAP126	1	NA	0
1742	AL592295.4	0.011	2.70164999072284	15
1743	AL592295.5	1	NA	7
1744	AL592295.3	0.054	1.72145254581927	13
1745	FCGR2A	1	NA	1
1746	HSPA6	1	NA	0
1747	FCGR3A	1	NA	0
1748	FCGR3B	1	NA	0
1749	FCGR2B	1	NA	10
1750	FCRLA	1	NA	115
1751	FCRLB	1	NA	5
1752	DUSP12	1	NA	24
1753	AL359541.1	1	NA	0
1754	ATF6	0.352	0.176131230616641	119
1755	OLFML2B	1	NA	0
1756	NOS1AP	1	NA	0
1757	AL450163.1	1	NA	0
1758	C1orf226	1	NA	0
1759	SH2D1B	1	NA	1
1760	UHMK1	0.34	0.23674300298021	90
1761	AL596325.1	1	NA	0
1762	UAP1	1	NA	20
1763	AL596325.2	1	NA	0
1764	DDR2	0.003	3.32301223802448	13
1765	HSD17B7	1	NA	39
1766	CCDC190	1	NA	1
1767	RGS5	0.015	2.5985112312578	9
1768	AL499616.1	0.03	2.24384700648197	4
1769	AL592435.1	1	NA	10
1770	AL592435.2	1	NA	0
1771	NUF2	0.001	5.40084694636944	120
1772	PBX1	1	NA	3
1773	AL357568.1	1	NA	0
1774	AL357568.2	1	NA	0
1775	MGST3	0.506	-0.0981640709815677	10
1776	ALDH9A1	1	NA	26
1777	TMCO1	0.26	0.441993964661198	68
1778	TMCO1-AS1	1	NA	8
1779	UCK2	0.001	5.16858166014162	25
1780	AL358115.1	1	NA	2
1781	FAM78B	1	NA	7
1782	AL626787.1	1	NA	0
1783	AL596087.3	1	NA	0
1784	AL596087.2	1	NA	1
1785	LINC01675	1	NA	1
1786	POGK	1	NA	53
1787	TADA1	1	NA	20
1788	ILDR2	0.071	1.60756437324854	30
1789	MAEL	0.171	0.861425985391758	7
1790	GPA33	1	NA	0
1791	DUSP27	1	NA	0
1792	AL451050.2	1	NA	4
1793	POU2F1	1	NA	184
1794	AL136984.1	1	NA	6
1795	CD247	0.001	8.63601275318205	30
1796	AL359962.3	1	NA	0
1797	AL359962.2	1	NA	0
1798	CREG1	1	NA	12
1799	AL031733.2	1	NA	5
1800	RCSD1	1	NA	205
1801	MPZL1	1	NA	92
1802	ADCY10	1	NA	2
1803	MPC2	1	NA	61
1804	DCAF6	0.199	0.721342906935556	125
1805	GPR161	0.221	0.716346896757897	3
1806	TIPRL	1	NA	61
1807	SFT2D2	1	NA	77
1808	TBX19	0.191	0.797564393167078	16
1809	AL023755.1	1	NA	0
1810	XCL2	1	NA	0
1811	XCL1	1	NA	0
1812	DPT	1	NA	0
1813	ATP1B1	1	NA	2
1814	NME7	0.019	2.3440117998536	48
1815	Z99758.1	0.0590000000000001	1.7709319461061	4
1816	BLZF1	0.004	3.50837279490569	42
1817	CCDC181	1	NA	4
1818	SLC19A2	1	NA	12
1819	Z99572.1	1	NA	3
1820	F5	1	NA	4
1821	SELP	1	NA	0
1822	C1orf112	0.048	1.94312156454035	99
1823	SELL	0.0659999999999999	1.68105618879812	30
1824	SELE	1	NA	1
1825	METTL18	1	NA	9
1826	SCYL3	0.492	-0.104997063682616	52
1827	KIFAP3	0.004	3.34419087931015	49
1828	GORAB-AS1	1	NA	1
1829	GORAB	1	NA	25
1830	AL023495.1	1	NA	0
1831	PRRX1	1	NA	5
1832	Z97200.1	1	NA	0
1833	BX284613.2	0.001	11.0020212453375	16
1834	MROH9	0.019	2.47173951465471	5
1835	FMO3	1	NA	2
1836	FMO2	1	NA	0
1837	FMO1	1	NA	1
1838	FMO4	1	NA	28
1839	PRRC2C	1	NA	199
1840	MYOCOS	1	NA	2
1841	MYOC	1	NA	0
1842	VAMP4	1	NA	45
1843	EEF1AKNMT	1	NA	24
1844	DNM3	0.001	5.61600424342387	23
1845	DNM3OS	1	NA	0
1846	PIGC	1	NA	22
1847	C1orf105	1	NA	2
1848	SUCO	1	NA	75
1849	FASLG	1	NA	1
1850	AL031599.1	0.005	2.92455285407135	9
1851	Z97198.1	1	NA	1
1852	TNFSF18	1	NA	0
1853	AL022310.1	1	NA	0
1854	TNFSF4	0.04	1.88736740627769	6
1855	AL645568.1	0.00600000000000001	3.10539400508589	92
1856	PRDX6	1	NA	83
1857	SLC9C2	1	NA	0
1858	AL139142.1	1	NA	0
1859	ANKRD45	1	NA	0
1860	KLHL20	1	NA	86
1861	CENPL	0.00800000000000001	3.12992523655356	42
1862	DARS2	1	NA	41
1863	GAS5	1	NA	148
1864	GAS5-AS1	1	NA	0
1865	ZBTB37	1	NA	45
1866	SERPINC1	1	NA	0
1867	RC3H1	1	NA	158
1868	RC3H1-IT1	1	NA	3
1869	RABGAP1L-DT	1	NA	17
1870	RABGAP1L	1	NA	263
1871	GPR52	1	NA	14
1872	RABGAP1L-IT1	0.266	0.507305870916639	4
1873	Z99127.1	0.213	0.72081321762465	57
1874	Z99127.4	1	NA	21
1875	CACYBP	0.011	2.86478472312534	62
1876	MRPS14	1	NA	35
1877	TNN	1	NA	1
1878	KIAA0040	0.029	2.26414061209377	91
1879	Z94057.1	1	NA	0
1880	TNR	1	NA	1
1881	LINC02803	1	NA	23
1882	COP1	1	NA	199
1883	AL590723.1	1	NA	3
1884	AL591043.2	0.00900000000000001	3.09363874064015	30
1885	PAPPA2	1	NA	2
1886	ASTN1	1	NA	1
1887	BRINP2	1	NA	0
1888	LINC01645	1	NA	0
1889	AL136114.1	1	NA	0
1890	SEC16B	1	NA	0
1891	RASAL2-AS1	1	NA	1
1892	RASAL2	1	NA	4
1893	CLEC20A	1	NA	0
1894	TEX35	1	NA	0
1895	C1orf220	1	NA	33
1896	AL137796.1	1	NA	1
1897	AL449106.1	1	NA	1
1898	RALGPS2	1	NA	244
1899	ANGPTL1	1	NA	121
1900	FAM20B	1	NA	59
1901	TOR3A	0.233	0.686699220061618	43
1902	ABL2	0.012	2.9194727917702	55
1903	SOAT1	0.01	3.18529341517807	43
1904	AXDND1	0.124	1.11797990741331	3
1905	NPHS2	1	NA	0
1906	TDRD5	1	NA	1
1907	FAM163A	1	NA	0
1908	LINC02818	1	NA	0
1909	TOR1AIP2	1	NA	89
1910	AL353708.3	1	NA	6
1911	TOR1AIP1	1	NA	48
1912	AL353708.2	1	NA	0
1913	AL353708.1	1	NA	2
1914	CEP350	1	NA	163
1915	QSOX1	1	NA	18
1916	LHX4	0.283	0.442834983776085	9
1917	ACBD6	1	NA	141
1918	XPR1	0.733	-0.642963056932419	97
1919	KIAA1614	1	NA	2
1920	AL162431.1	0.044	1.87076080492413	6
1921	KIAA1614-AS1	1	NA	2
1922	STX6	1	NA	59
1923	MR1	1	NA	58
1924	IER5	0.093	1.39164618574835	21
1925	LINC01732	1	NA	0
1926	CACNA1E	1	NA	1
1927	LINC01344	1	NA	0
1928	GLUL	1	NA	10
1929	RGSL1	1	NA	2
1930	RNASEL	0.381	0.212265875033512	14
1931	RGS16	0.709	-0.607058440017173	40
1932	LINC01686	1	NA	3
1933	RGS8	1	NA	5
1934	NPL	1	NA	4
1935	AL355999.1	0.038	2.05488125721256	10
1936	DHX9	0.178	0.842403596467668	127
1937	SHCBP1L	1	NA	2
1938	LAMC1	0.037	2.03328078104898	8
1939	LAMC1-AS1	1	NA	0
1940	LAMC2	1	NA	1
1941	NMNAT2	1	NA	0
1942	AL354953.1	1	NA	0
1943	SMG7-AS1	1	NA	1
1944	SMG7	1	NA	156
1945	NCF2	1	NA	17
1946	ARPC5	0.452	-0.107149823779568	199
1947	RGL1	0.001	8.06985868904669	4
1948	APOBEC4	1	NA	0
1949	COLGALT2	1	NA	1
1950	TSEN15	0.002	3.05094015055958	32
1951	AL158011.1	1	NA	2
1952	C1orf21	0.001	4.9247823942794	5
1953	AL713852.1	1	NA	0
1954	EDEM3	0.301	0.260150123324767	77
1955	NIBAN1	0.028	2.34421745629313	184
1956	RNF2	0.27	0.516126887744954	28
1957	TRMT1L	0.342	0.258555069126852	43
1958	SWT1	0.255	0.601536020771355	12
1959	IVNS1ABP	0.217	0.714571699824393	51
1960	AL078644.2	1	NA	0
1961	LINC01350	1	NA	0
1962	AL133383.1	1	NA	0
1963	HMCN1	0.001	14.7716251539164	2
1964	AL133553.2	1	NA	0
1965	PRG4	1	NA	3
1966	TPR	1	NA	120
1967	ODR4	0.357	0.168736946042088	46
1968	OCLM	1	NA	0
1969	AL096803.2	0.012	3.11297934296663	10
1970	PDC	1	NA	2
1971	PTGS2	1	NA	0
1972	PLA2G4A	1	NA	0
1973	ERVMER61-1	0.001	7.54043734192338	42
1974	LINC01035	1	NA	0
1975	BRINP3	1	NA	1
1976	AL138927.1	1	NA	0
1977	RGS18	1	NA	0
1978	AL390957.1	1	NA	221
1979	RGS21	1	NA	5
1980	AL136987.1	0.176	0.885153162806862	17
1981	RGS1	1	NA	6
1982	RGS13	0.526	-0.295667485714831	239
1983	AL136454.1	1	NA	0
1984	RGS2	0.015	2.88405533170234	8
1985	UCHL5	0.072	1.53021272111939	63
1986	RO60	1	NA	83
1987	GLRX2	1	NA	13
1988	CDC73	1	NA	109
1989	B3GALT2	1	NA	9
1990	LINC01031	1	NA	0
1991	AL138778.1	1	NA	0
1992	AL136456.1	0.001	21.8197940432821	6
1993	AL357793.2	1	NA	0
1994	AL353072.2	1	NA	0
1995	AL353709.1	1	NA	0
1996	LINC01724	1	NA	0
1997	KCNT2	1	NA	0
1998	CFH	1	NA	0
1999	CFHR1	1	NA	0
[truncated: 24,100 more rows]
