# Supplementary material for: Slide-tags enables single-nucleus barcoding for multimodal spatial genomics
Source: Nature. 2023 Dec 13;625(7993):101–9. doi: 10.1038/s41586-023-06837-4 (PMC10764288; doi:10.1038/s41586-023-06837-4)
Supplement: Supplementary file 9 — Spatial effect size from spatial varying gene expression results and percentage variance in gene expression, human tonsil. [file 41586_2023_6837_MOESM9_ESM.csv]

	Name	p	EffectSize	PercentVariance
1	AL669831.2	1	NA	0.0683175817477264
2	KLHL17	1	NA	0.0255522892930849
3	AL390719.3	1	NA	0.0683175817477268
4	TNFRSF18	0.095	1.25133606867851	0.140138276782253
5	TNFRSF4	1	NA	0.543298982772339
6	ATAD3B	0.255	0.544652255147231	0.0377933643357016
7	AL691432.2	1	NA	0.0683175817477268
8	AL590822.2	0.041	2.00678223074377	0.213187673442355
9	PLCH2	1	NA	0.242333850499545
10	TP73	0.05	1.78095087929371	0.230946538005241
11	RPL22	0.001	6.7282894861153	0.388789896998048
12	LINC00337	1	NA	0.137494115248877
13	GPR153	1	NA	0.492589623125892
14	TAS1R1	0.001	10.6315433203516	0.659598011432182
15	PHF13	0.703	-0.546926868184409	0.105292508295247
16	PER3	0.01	3.22680108611787	0.0858930792412198
17	Z98884.1	0.018	2.38785171243012	0.179660893194319
18	TNFRSF9	1	NA	0.0255522892930849
19	AL034417.4	1	NA	0.0683175817477264
20	AL034417.3	1	NA	0.155116597582927
21	ENO1	0.00700000000000001	3.31616677085749	0.295259237145666
22	ENO1-AS1	1	NA	0.0255522892930846
23	SLC2A5	0.034	2.25236032734208	0.102452890191249
24	PGD	0.074	1.54871925860859	0.235868225256963
25	SRM	0.00600000000000001	3.58512477830073	0.497675500522238
26	FBXO2	1	NA	0.186558024868757
27	TNFRSF8	0.001	6.25595798132011	0.469561742737275
28	AL357835.1	1	NA	0.393671976678898
29	TNFRSF1B	0.002	4.08980748084868	0.359138004690373
30	PRDM2	0.001	6.44490702747649	0.571498278293056
31	KAZN	0.001	9.66176541581645	0.614303480407757
32	EFHD2	0.476	-0.198549503523552	0.0625882853693448
33	AL121992.1	0.024	2.38438032386858	0.067009825147174
34	DDI2	0.001	4.00778785380747	0.0532501759592403
35	AL450998.2	0.714	-0.634262551021647	0.0534209322925712
36	ALDH4A1	1	NA	0.21290105294441
37	MRTO4	0.04	1.95266487373135	0.10761162848788
38	MICOS10	0.013	2.57550982292132	0.0917580005219739
39	VWA5B1	1	NA	0.0683175817477268
40	HP1BP3	0.00700000000000001	3.16112177247058	0.0649939051454062
41	ALPL	0.001	4.4554267610411	0.578838861770307
42	WNT4	1	NA	0.204217711636821
43	ASAP3	0.118	1.26503098040552	0.069537393897929
44	E2F2	0.016	2.644556271739	0.211090900583715
45	RPL11	0.001	4.86049727741689	0.188916676774256
46	ELOA	0.346	0.291437712874316	0.0901144564481129
47	PITHD1	0.359	0.179231323287424	0.0282203676354724
48	FUCA1	0.189	0.8489111927865	0.0888075184057253
49	CNR2	0.053	1.96359584158128	0.0373252410146255
50	IFNLR1	0.002	3.91934635561447	0.0517998231211697
51	AL138902.1	1	NA	0.356985528278419
52	STPG1	0.197	0.76141829661266	0.0678468450050044
53	NCMAP	1	NA	0.0255522892930835
54	SRRM1	0.018	2.50246247729651	0.00231386970359949
55	RHD	0.003	2.93905370813503	0.00550023513978347
56	MAN1C1	0.047	1.83376696082725	0.362912784466771
57	SELENON	1	NA	0.0683175817477268
58	AL033528.2	1	NA	0.204217711636821
59	STMN1	0.001	6.49267968124723	0.233184226921917
60	ZNF593	0.00900000000000001	2.59569296398736	0.25220879175108
61	CRYBG2	0.634	-0.448211731235282	0.0500745634309922
62	HMGN2	0.001	5.21934599834866	0.213783137849986
63	PIGV	0.404	0.0656139938637396	0.13233710527988
64	AHDC1	0.102	1.31582021222839	0.132798788924864
65	THEMIS2	0.051	1.91973702462698	0.146311079871875
66	EYA3	0.054	1.96114000504631	0.204398284957212
67	SNHG3	0.01	2.91648631686892	0.170586246210661
68	AL357500.1	1	NA	0.186558024868754
69	EIF3I	0.455	-0.000559054632100617	0.0703984971693489
70	ZBTB8A	0.154	1.00223584288993	0.114301676001171
71	TMEM54	1	NA	0.186558024868754
72	AL031602.2	0.0659999999999999	1.67258829475459	0.0665097464351273
73	TRIM62	0.38	0.104819921211158	0.110094012310233
74	AL513327.1	0.211	0.653677142419396	0.17143743057307
75	AL513327.2	1	NA	0.311142326253443
76	ZSCAN20	0.32	0.340130741663805	0.0509741855839729
77	CSMD2	0.087	1.42336495068065	0.0600863471124786
78	DLGAP3	1	NA	0.189565260984027
79	ZMYM1	0.073	1.53955676332829	0.0228623646179921
80	CLSPN	0.224	0.691076826156533	0.220188804438421
81	TRAPPC3	0.435	0.0237421620534542	0.0577759559823645
82	CDCA8	0.001	5.38536800232298	0.312677794889193
83	RHBDL2	0.119	1.13683623985358	0.103184565480024
84	NDUFS5	0.001	7.31892241786546	0.287390144884896
85	AL442071.1	0.236	0.625995323694534	0.179491473653285
86	BMP8A	1	NA	0.426587416103346
87	PABPC4	0.046	1.91381387041107	0.0641789757701567
88	ZFP69B	0.663	-0.482376365750902	0.0563251244219246
89	AL356379.2	1	NA	0.186558024868752
90	CTPS1	0.013	2.62385350145657	0.111373111904448
91	SLFNL1	0.277	0.426048904737265	0.0392722631677506
92	SCMH1	0.012	2.60801234624427	0.104148152614516
93	HIVEP3	0.001	7.28632547629015	0.238657663839851
94	RIMKLA	1	NA	0.380133252866887
95	PPIH	0.151	1.02513410979407	0.0182071885951329
96	YBX1	0.001	5.23010111744674	0.333744694077322
97	CDC20	0.001	3.44832777280882	0.313508035136781
98	ST3GAL3	0.291	0.276982459896485	0.134241427743472
99	ERI3	0.2	0.735092765989737	0.11566547757364
100	ARMH1	0.314	0.264144847490657	0.025670145166775
101	KIF2C	0.233	0.614198779068346	0.186566806771107
102	RPS8	0.001	11.5568808894601	0.576901924470848
103	ZSWIM5	0.00600000000000001	3.02069973608266	0.267353981933318
104	TESK2	0.13	1.17209559902492	0.123601729911715
105	PRDX1	0.001	4.34354071305956	0.305336398185752
106	NASP	0.00900000000000001	3.01034575338959	0.273118027828198
107	LRRC41	0.097	1.39338241038479	0.0923530371228684
108	UQCRH	0.539	-0.191294265560886	0.124898287795234
109	ATPAF1	0.047	2.13046455561366	-0.00522078376725616
110	STIL	0.002	3.47375218721993	0.106090334305588
111	LINC01389	0.479	-0.0363311407442524	0.0536725880081526
112	AGBL4	0.001	3.68547391332868	0.26348288994767
113	AC104170.1	0.001	6.4190447208047	0.25570736388523
114	ZFYVE9	1	NA	0.120856828223175
115	ZYG11A	0.744	-0.681013670202677	0.151964339360179
116	AL606760.1	0.479	-0.0675430685245878	0.0217518792008718
117	LRP8	0.00800000000000001	2.93970612313496	0.206579248225849
118	NDC1	0.003	3.90389569393437	0.13741890628317
119	YIPF1	0.01	3.19332907072254	0.119424784316283
120	DHCR24	0.243	0.568937321500674	0.103184565480023
121	AC096536.3	0.021	2.49811106772087	0.100812516472269
122	MIR4422HG	0.786	-0.807730418231021	0.116410583622402
123	AC119674.1	0.001	4.36334097289058	0.177880138881836
124	DAB1	0.001	11.0610211901154	0.58232234395576
125	OMA1	0.318	0.24976453317642	0.0375233534703409
126	LINC01135	0.038	1.89050934051058	0.301325161490862
127	LINC01358	1	NA	0.186558024868752
128	FGGY	0.177	0.888682022081969	0.0842391925746695
129	AL035416.1	0.508	-0.142838077471791	0.0255081477628207
130	NFIA	0.001	5.6765659899965	0.526654620921229
131	PATJ	0.001	3.88557181506055	0.110205957371244
132	USP1	0.031	2.23646315079332	0.119586039614679
133	DOCK7	0.033	2.01763945353289	0.174704249587252
134	AC103923.1	1	NA	0.204217711636821
135	ALG6	0.001	4.24198058272473	0.130977282114945
136	PGM1	0.43	0.100035409185538	0.0993954261369294
137	ROR1	0.001	9.10786099445357	0.765979662039265
138	ROR1-AS1	1	NA	0.512892862149965
139	RAVER2	0.513	-0.192311444242788	0.0212551198439405
140	AK4	1	NA	0.120856828223174
141	DNAJC6	0.0649999999999999	1.64327336633087	0.466253787418286
142	AL139294.1	0.462	0.00822523038932418	0.198267321307781
143	LEPR	0.021	2.43546301846099	0.361140171068006
144	PDE4B	0.004	3.26660467156182	0.33737478275098
145	WDR78	0.02	2.52458868980308	0.209234364061551
146	SLC35D1	0.001	6.43433774314916	0.100102191426497
147	IL12RB2	0.001	5.31077473461391	0.247440424586844
148	SERBP1	0.001	4.47524418591324	0.194721299436561
149	DEPDC1	0.001	6.85171721096937	0.2572487211781
150	AL033530.1	1	NA	0.311142326253442
151	ZRANB2-AS2	0.004	2.92247700497755	0.179333395432626
152	NEGR1	1	NA	0.510628681736721
153	LRRIQ3	0.056	1.76778096119437	0.0670098251471739
154	AC093158.1	1	NA	0.137494115248875
155	TYW3	0.19	0.829862472085949	0.0334154604986347
156	SLC44A5	0.272	0.499473473934922	0.0821919415898314
157	ST6GALNAC3	1	NA	0.242333850499541
158	PIGK	0.052	1.90057777619255	0.368005756768429
159	ADGRL4	1	NA	0.618457726323607
160	LINC01362	0.005	3.18224185227982	0.327340092165893
161	LINC01712	1	NA	0.239110356032115
162	LINC01725	0.375	0.17934827943227	0.124142740065184
163	TTLL7	1	NA	0.0255522892930846
164	PRKACB	0.324	0.4037991716612	0.0628132484272037
165	LPAR3	1	NA	0.212901052944411
166	AL078459.1	0.001	4.04246488873866	0.311060349503592
167	DDAH1	0.041	1.93486712698893	0.305504976998668
168	ODF2L	0.445	-0.056350707027695	0.115111597403639
169	HS2ST1	0.4	-0.00675367796010518	0.0371588890467238
170	LMO4	0.001	6.42206428925341	0.0993110896764216
171	GBP2	0.001	6.84921486697709	0.547015226786182
172	GBP4	0.034	2.06124916442859	0.271970198597449
173	AC099063.1	1	NA	0.186558024868753
174	AL596214.1	0.004	2.98556795673976	0.0111741060422144
175	LRRC8B	0.025	2.25719896995733	0.369460326679409
176	LRRC8C	0.002	3.93299509450581	0.234535644919394
177	LRRC8D	0.044	1.89265790546048	0.172842428404598
178	HFM1	0.00800000000000001	3.10442159199904	0.17370689998333
179	CDC7	0.475	-0.0368375905779512	0.102498074293006
180	TGFBR3	0.164	0.949368322991872	0.120380635053368
181	BTBD8	0.262	0.514194982427818	0.120809849077608
182	GFI1	0.003	3.46495122351274	0.167784496421305
183	RPL5	0.001	4.90349616410558	0.325739718898532
184	CCDC18	0.212	0.691326551838494	0.0644049691669367
185	FNBP1L	1	NA	0.308127896668893
186	ABCD3	0.135	1.0710578144114	0.183500584595757
187	AC095033.1	1	NA	0.0683175817477264
188	DPYD	0.001	5.20988679922413	0.272165765188873
189	DPYD-AS1	0.42	0.105315957020164	0.374638749205795
190	CDC14A	0.513	-0.132033714266015	0.172322809887144
191	VCAM1	0.001	3.87876220350588	0.400481559813996
192	SLC30A7	0.23	0.674840549734979	0.0931786822616436
193	DPH5	0.055	1.7793037834493	0.0737497979662634
194	AC093157.1	0.004	3.05085982196909	0.156163499430465
195	S1PR1	1	NA	0.380133252866887
196	AC095032.1	0.083	1.50135233277148	0.0916891671818594
197	NTNG1	0.001	10.030261920473	0.679226437294649
198	VAV3	0.001	13.7380112812108	0.148212494626492
199	VAV3-AS1	0.001	5.86394861737298	0.537666821521731
200	LINC02785	0.092	1.40568568674399	0.229174713484468
201	SLC25A24	0.952	-1.24796183226978	0.0582540076814519
202	FAM102B	0.168	0.850397035502568	0.172682098189071
203	AKNAD1	0.001	7.05174112495497	0.289024253534968
204	GPSM2	0.016	2.4594147736084	0.154926011942626
205	WDR47	0.113	1.26500777307232	0.114231721883921
206	KIAA1324	0.0639999999999999	1.66776184737478	0.165697787030962
207	SORT1	1	NA	0.137494115248879
208	KCNC4	0.053	1.84567992586124	0.132275545579628
209	RBM15-AS1	0.898	-1.06716660367746	0.0993954261369269
210	AL365361.1	1	NA	0.0683175817477268
211	AL360270.1	0.844	-0.869913572345326	0.0853315249470262
212	WDR77	0.423	-0.0311469479658119	0.0326565410201507
213	TMIGD3	0.005	3.73385551691358	0.271966686915859
214	KCND3	1	NA	0.124421785543016
215	ST7L	0.00800000000000001	2.83970198891003	0.0603830907761004
216	SLC16A1	0.384	0.206399620054613	0.215995423515019
217	AL390242.1	0.001	4.79235726935621	0.20680969307103
218	MAGI3	0.128	1.16420328358843	0.340775279977072
219	PHTF1	0.002	3.83925208123215	0.0271257971038275
220	PTPN22	0.349	0.17853760362339	0.13056955625224
221	SLC22A15	0.052	1.81195959101788	0.24217586695942
222	LINC01762	1	NA	0.204217711636821
223	CD58	0.001	5.6407116446671	0.281509659706291
224	CD2	0.001	8.84331515462723	0.615754791557674
225	TTF2	0.087	1.38043399697468	0.102425016182569
226	TENT5C	0.069	1.50807206121664	0.482096183915363
227	WARS2	0.26	0.570783734212289	0.180896973226315
228	WARS2-AS1	0.175	0.930951003458569	0.0715659809074095
229	ZNF697	1	NA	0.492589623125892
230	PDZK1	0.222	0.571609301005123	0.11850101574345
231	RBM8A	0.043	1.97077870349591	0.123118528938716
232	FMO5	0.012	2.58480090977865	0.0499340204568891
233	LINC00624	0.561	-0.334644985234434	0.0431211839170746
234	NOTCH2NLC	0.242	0.615711253036504	0.0720164538853274
235	OTUD7B	0.021	2.31414911226259	0.273511950027082
236	ANP32E	0.766	-0.753468096494491	0.231597432562391
237	FALEC	1	NA	0.0683175817477268
238	ADAMTSL4	1	NA	0.0255522892930829
239	VPS72	0.341	0.270123589597126	0.0582281795065111
240	PSMB4	0.451	-0.0849774226536364	0.04391314675226
241	SNX27	0.173	0.926954810006363	0.0405738486170754
242	AL391335.1	0.017	2.61349965304641	0.130009420494695
243	S100A10	0.091	1.41225303210974	0.203446955306926
244	S100A11	0.001	5.89104956685096	0.260973819334447
245	HRNR	1	NA	0.204217711636821
246	S100A6	0.017	2.53108855787131	0.405604029854839
247	S100A4	1	NA	0.124142740065186
248	S100A1	1	NA	0.344802057651847
249	RAB13	0.137	1.05863208755737	0.341491573543693
250	RPS27	0.001	11.7531715460289	0.427632253804905
251	NUP210L	0.004	3.14128231935784	0.274617178761172
252	TPM3	0.034	2.13894246149023	0.0369843579989169
253	IL6R	0.001	5.15081558523661	0.589774459458822
254	KCNN3	0.001	12.5157191362202	0.181433750931967
255	CKS1B	0.287	0.461889313231771	0.141114008112815
256	FLAD1	0.175	0.869049560088829	0.0593703546697593
257	DCST2	0.019	2.43731677266907	0.271970198597447
258	FAM189B	0.0669999999999999	1.63901971395989	0.198267321307781
259	LMNA	0.056	1.82286263149306	0.289232819636477
260	PAQR6	1	NA	0.137494115248879
261	CCT3	0.081	1.48803548440974	0.0639244489011259
262	C1orf61	1	NA	0.480688474231841
263	IQGAP3	0.181	0.912162381406587	0.0253397563991996
264	GPATCH4	0.00900000000000001	2.882632836949	0.233954584943582
265	FCRL5	0.001	10.798753466305	0.296793918884917
266	FCRL4	1	NA	0.363945129720504
267	FCRL3	0.001	13.9085452399858	0.326373857557303
268	AL356276.1	0.001	10.9740143391551	0.103945589847727
269	FCRL2	0.001	4.82516550954413	0.246254395900485
270	PYHIN1	0.001	9.10924226147402	0.460096999423805
271	CADM3	0.667	-0.527877236605538	0.00634745859981907
272	AL121987.1	1	NA	0.186558024868751
273	PEX19	0.126	1.13972349945206	0.102956783588518
274	SLAMF1	0.001	10.8230601080285	0.722309953338304
275	AL121985.1	0.253	0.47700497559533	0.204385000673069
276	SLAMF7	0.075	1.55693788831224	0.0465503842097601
277	CD244	1	NA	0.186558024868755
278	AL592295.3	0.054	1.72145254581927	0.0313534068690978
279	ATF6	0.352	0.176131230616641	0.235918151233354
280	NOS1AP	1	NA	0.808229322728777
281	AL450163.1	1	NA	0.512892862149965
282	DDR2	0.003	3.32301223802448	0.270828699967995
283	RGS5	0.015	2.5985112312578	0.262615726631539
284	AL499616.1	0.03	2.24384700648197	0.0446648104087245
285	NUF2	0.001	5.40084694636944	0.233556260412483
286	MGST3	0.506	-0.0981640709815677	0.0711519210293758
287	TMCO1	0.26	0.441993964661198	0.0887890866224946
288	UCK2	0.001	5.16858166014162	0.525661696759599
289	AL358115.1	1	NA	0.204217711636821
290	FAM78B	1	NA	0.179491473653287
291	ILDR2	0.071	1.60756437324854	0.554103607330729
292	MAEL	0.171	0.861425985391758	0.124142740065185
293	CD247	0.001	8.63601275318205	0.675933034276808
294	AL031733.2	1	NA	0.155116597582927
295	DCAF6	0.199	0.721342906935556	0.0134937636567875
296	GPR161	0.221	0.716346896757897	0.124741716422997
297	NME7	0.019	2.3440117998536	0.249371944741179
298	Z99758.1	0.0590000000000001	1.7709319461061	0.0477701278953159
299	BLZF1	0.004	3.50837279490569	0.0250907489369828
300	Z99572.1	1	NA	0.0683175817477264
301	F5	1	NA	0.186558024868756
302	SELL	0.0659999999999999	1.68105618879812	0.300098919522673
303	PRRX1	1	NA	0.242333850499541
304	BX284613.2	0.001	11.0020212453375	0.55583086139618
305	MROH9	0.019	2.47173951465471	0.540225621619785
306	FMO3	1	NA	0.0255522892930825
307	DNM3	0.001	5.61600424342387	0.294876274602431
308	AL031599.1	0.005	2.92455285407135	0.208619775925258
309	TNFSF4	0.04	1.88736740627769	0.0683175817477268
310	SERPINC1	1	NA	0.186558024868752
311	RABGAP1L-IT1	0.266	0.507305870916639	0.0217518792008709
312	CACYBP	0.011	2.86478472312534	0.124777835874772
313	TNR	1	NA	0.39640408708613
314	AL591043.2	0.00900000000000001	3.09363874064015	0.0605071320817061
315	ABL2	0.012	2.9194727917702	0.117376087442629
316	AXDND1	0.124	1.11797990741331	0.205632977157178
317	RGS16	0.709	-0.607058440017173	0.157490914638677
318	RGS8	1	NA	0.137494115248873
319	AL355999.1	0.038	2.05488125721256	0.205632977157178
320	LAMC1	0.037	2.03328078104898	0.324684890559005
321	SMG7-AS1	1	NA	0.0255522892930853
322	ARPC5	0.452	-0.107149823779568	0.0268321141723525
323	RGL1	0.001	8.06985868904669	0.382402088348624
324	TSEN15	0.002	3.05094015055958	0.0287508010498741
325	C1orf21	0.001	4.9247823942794	0.314147999374479
326	AL713852.1	1	NA	0.137494115248876
327	NIBAN1	0.028	2.34421745629313	0.0731709564111541
328	HMCN1	0.001	14.7716251539164	0.823068997758289
329	AL133553.2	1	NA	0.380133252866888
330	AL096803.2	0.012	3.11297934296663	0.412198260449029
331	ERVMER61-1	0.001	7.54043734192338	0.62633783565709
332	RGS21	1	NA	0.521282622203221
333	AL136987.1	0.176	0.885153162806862	0.0886402440355292
334	RGS13	0.526	-0.295667485714831	0.179795339150135
335	RGS2	0.015	2.88405533170234	0.0886039451363611
336	AL136456.1	0.001	21.8197940432821	0.911452223808808
337	AL357793.2	1	NA	0.380133252866888
338	ASPM	0.001	10.4968997392435	0.469898812041145
339	NEK7	0.00900000000000001	2.95520742699891	0.0475722702821551
340	AL450352.1	0.001	14.3851057864182	0.727761491526025
341	AL157402.1	0.024	2.32923865163627	0.11850101574345
342	MIR181A1HG	0.002	4.77234575839455	0.181604987802243
343	AC096631.1	0.032	2.1717413287025	0.0499569481663421
344	LINC01221	0.001	5.35932099106961	0.418433379819802
345	AC105941.1	0.00900000000000001	2.74246305345372	0.35832988942439
346	LINC02789	0.001	5.95789647142608	0.673335463696545
347	LINC00862	0.002	4.70180164101984	0.358790954372166
348	AC104461.1	0.126	1.14638314754251	0.151910775653799
349	KIF14	0.001	5.89820023884167	0.330025630755472
350	DDX59	0.297	0.367797747244067	0.0550275719250421
351	DDX59-AS1	1	NA	0.186558024868752
352	NAV1	0.005	3.68397649269337	0.0957710215547523
353	PPP1R12B	0.137	1.10118185483057	0.0342383579044721
354	RABIF	0.001	6.56745706935367	0.0319072080145426
355	TMEM183A	0.271	0.439826529749045	0.0468495032089319
356	CHIT1	0.00900000000000001	2.79652170454149	0.0377933643357012
357	BTG2	0.001	6.90774409525963	0.181295708675001
358	PRELP	0.00700000000000001	3.4333816290911	0.195744186310637
359	ATP2B4	0.364	0.24302193612025	0.197257100013275
360	LAX1	0.001	7.77319542130709	0.314284113852219
361	ZC3H11A	1	NA	0.0683175817477268
362	SNRPE	0.013	2.93045898143899	0.238804874588564
363	NFASC	1	NA	0.204217711636821
364	TMCC2	0.002	3.61549474978023	0.173111670882595
365	NUCKS1	0.302	0.313483047721267	0.0541123433043575
366	SLC41A1	0.103	1.30230695263897	0.127369573017123
367	AC119673.2	0.001	9.61549953340572	0.2594033144901
368	RHEX	0.001	10.2735068964125	0.519014985199963
369	AC244034.2	1	NA	0.242333850499545
370	MAPKAPK2	0.126	1.07526616615619	0.0475455046021329
371	IL10	1	NA	0.204217711636821
372	IL19	0.005	3.34597926761691	0.259203915352267
373	IL24	1	NA	0.0255522892930866
374	FCMR	0.014	2.39556136368099	0.034865220452771
375	FCAMR	0.14	1.03295727617987	0.361220309214016
376	AL596218.1	0.101	1.27027039398887	0.0255081477628203
377	AL391597.1	0.0580000000000001	1.62679866982546	0.176615770562117
378	CR1	0.001	8.07918946932855	0.400189100917876
379	AL137789.1	0.123	1.13111490533741	0.0266963366800702
380	PLXNA2	1	NA	0.0255522892930881
381	HSD11B1-AS1	1	NA	0.509863480724148
382	G0S2	0.001	10.819532886125	0.625419560974729
383	HSD11B1	1	NA	0.366538557464621
384	C1orf74	0.002	3.70587166384097	0.0150869503525995
385	HHAT	0.00600000000000001	3.45058346267053	0.189881170494187
386	NEK2	0.462	-0.00584472460552389	0.100205201201085
387	DTL	0.001	6.68291693274002	0.52836932542565
388	NENF	0.239	0.52681124910683	0.0711519210293764
389	BATF3	0.001	9.48718078713802	0.787238281404208
390	FLVCR1	0.001	3.55045505500475	0.116764659854552
391	VASH2	0.577	-0.242628835567967	-0.00238460998023539
392	PROX1-AS1	1	NA	0.204217711636821
393	PTPN14	0.001	5.95688436424405	0.735118311421329
394	CENPF	0.001	13.1127332925387	0.481679965295294
395	KCTD3	0.104	1.32533243257737	0.0901144564481126
396	GPATCH2	0.124	1.2016396578848	0.148775289539207
397	SPATA17	1	NA	0.306320992615985
398	RRP15	0.042	2.009528384338	0.0521908010276433
399	LYPLAL1-DT	0.001	3.80341427983471	0.178688286347437
400	AC096642.1	0.216	0.650741497212003	0.0896474148201729
401	LYPLAL1-AS1	0.01	3.00510520004124	0.112599539905765
402	MARK1	0.001	6.91720549621698	0.2253284161935
403	C1orf115	0.388	0.144334659536645	0.120380635053366
404	FAM177B	1	NA	0.0683175817477268
405	DISP1	0.153	0.995405325015856	0.196838558627199
406	TP53BP2	0.001	4.97884640828743	0.435269331366408
407	CNIH3	0.003	3.48402222063854	0.216517852533602
408	AL596330.2	1	NA	0.0683175817477268
409	DNAH14	0.001	6.96696421989416	0.242941620650932
410	AC099066.2	1	NA	0.239110356032115
411	SRP9	0.166	0.94592785119745	0.170903882616492
412	AL512343.2	0.457	-0.0635101167119296	0.121095008875033
413	H3F3A	0.00900000000000001	3.64731641025487	0.0935571670415631
414	PSEN2	1	NA	0.204217711636821
415	ZNF678	0.0679999999999999	1.63008768892553	0.143503413542509
416	RAB4A	0.179	0.847226728162383	0.123800423740603
417	ABCB10	0.019	2.23282782600629	0.168680182603896
418	GALNT2	0.00900000000000001	2.97721389411819	0.433269252049793
419	AL136988.2	1	NA	0.155116597582927
420	PGBD5	0.001	12.1676987426659	0.533939056965354
421	SPRTN	0.049	2.02176301320152	0.183537113115985
422	TSNAX	0.301	0.265437282742255	0.0727367318839348
423	DISC1	0.00800000000000001	3.24230161720289	0.20967696820665
424	SIPA1L2	0.001	3.73969764119776	0.444294522820875
425	PCNX2	0.01	2.77399525803697	0.382887805748764
426	MAP3K21	0.041	1.9797272728476	0.0720164538853278
427	KCNK1	1	NA	0.381964165390072
428	SLC35F3	1	NA	0.204217711636821
429	IRF2BP2	0.015	2.82781295158114	0.0651355397629657
430	GNG4	0.001	10.8673231490021	0.608115376042331
431	LYST	0.00900000000000001	2.57927394733574	0.384853362857631
432	GPR137B	0.001	5.33653118536554	0.191624380471837
433	ERO1B	0.449	-0.0429039363140337	0.0319650086395
434	ACTN2	0.001	4.55492864250522	0.406151608583812
435	RYR2	1	NA	0.0683175817477264
436	CHRM3	1	NA	0.512892862149965
437	CHRM3-AS2	1	NA	0.380133252866887
438	FMN2	0.001	5.0036715774995	0.307322686604562
439	RGS7	0.001	20.7898832165969	0.920347691452754
440	KMO	0.001	8.21551042637837	0.278659324622773
441	WDR64	1	NA	0.186558024868754
442	EXO1	0.00700000000000001	3.0946758350822	0.177760750996185
443	AKT3	0.00600000000000001	3.18723208996143	0.33923674797706
444	C1orf100	1	NA	0.242333850499546
445	EFCAB2	0.03	2.02241743126872	0.243411612738828
446	AC118555.1	0.231	0.598424149692094	0.0860438909501772
447	AHCTF1	0.234	0.590023518936846	0.0793580838502953
448	ZNF670	0.004	3.11692211977553	0.193224309260225
449	AL390860.1	1	NA	0.492589623125891
450	AC098483.1	0.376	0.198076310795822	0.195744186310639
451	OR2T11	0.123	1.14047571841076	0.14920967311469
452	SH3YL1	0.084	1.54420958351663	0.211082653542305
453	AC079779.3	1	NA	0.426587416103346
454	SNTG2	1	NA	0.572802425935349
455	PXDN	0.03	2.17737447643809	0.354783215656207
456	LINC01250	1	NA	0.558809272518616
457	ADI1	0.056	1.75269571027766	0.107159097449758
458	RNASEH1-AS1	0.373	0.159528187670977	0.0129122490704816
459	RPS7	0.126	1.14354425150946	0.253414285524823
460	COLEC11	1	NA	0.204217711636821
461	LINC00487	0.001	6.31748336030136	0.129908935459746
462	CMPK2	0.288	0.416612820729201	0.156044524749612
463	RSAD2	0.334	0.339889773959957	0.0500745634309922
464	AC068481.1	1	NA	0.393671976678899
465	LINC00299	0.011	2.69016247373247	0.3963240445649
466	LINC01814	0.002	3.73059663863769	0.334411907407452
467	MBOAT2	0.133	1.08879344755502	0.366896208168607
468	ASAP2	1	NA	0.381964165390072
469	YWHAQ	0.662	-0.547899132579674	0.0401631076618632
470	GRHL1	1	NA	0.186558024868753
471	CYS1	0.045	1.9937581378184	0.025920944978625
472	RRM2	0.001	5.18416972927236	0.321707647922128
473	HPCAL1	0.111	1.25793666365556	0.122377581905893
474	NOL10	0.619	-0.473514119688201	0.0836930518218866
475	AC007314.1	0.913	-1.19148360275803	0.0291552168270974
476	ATP6V1C2	0.029	2.32100467183069	0.571154753155673
477	PDIA6	0.01	2.78042637811524	0.330255428996764
478	GREB1	0.042	1.9337946735025	0.208649412823815
479	MIR3681HG	0.001	8.12343833822812	0.452049387951967
480	LINC00276	1	NA	0.204217711636821
481	AC068286.2	0.001	4.73680117548501	0.459228562834332
482	AC104623.1	1	NA	0.137494115248876
483	FAM49A	0.001	5.58324195550036	0.0582213232787739
484	LINC01376	0.018	2.46613515862614	0.168784747139664
485	WDR35	0.525	-0.118677873581716	0.185196329033644
486	TDRD15	0.011	2.75963736774063	0.382402088348624
487	AC018742.1	0.001	7.36446282290029	0.713906682719395
488	AC009411.2	1	NA	0.381964165390072
489	LINC01822	1	NA	0.492589623125892
490	KLHL29	0.001	6.93642092804753	0.404137800457038
491	MFSD2B	0.384	0.0910165921111473	0.0915175087110526
492	SF3B6	0.028	2.27979316053128	-0.0145069460868242
493	DNAJC27	0.473	-0.103841880343085	0.0289173111226125
494	EFR3B	0.012	2.86641117335121	0.30503704494477
495	DNMT3A	0.245	0.602226852821198	0.18198608280855
496	DTNB	0.001	13.3942416252337	0.29494437897771
497	GAREM2	1	NA	0.261952201832882
498	ADGRF3	0.682	-0.542918574877637	0.185032849620252
499	SELENOI	0.003	3.56731444090952	0.0559038198290562
500	CENPA	0.153	0.95918685383134	0.20714343002448
501	OST4	0.001	6.98724421595773	0.0724220515428341
502	CAD	0.027	2.17243223537374	0.0324384585000209
503	PPM1G	0.14	1.09477654070884	0.0575457606370226
504	C2orf16	1	NA	0.186558024868752
505	RBKS	0.402	0.19486584453713	0.0374513433100742
506	BABAM2	0.001	5.43392778420587	0.0335230362719373
507	WDR43	0.031	2.10803806130638	0.337579650032945
508	CLIP4	0.00600000000000001	3.46306132503352	0.0249788172136177
509	LBH	0.233	0.583902027893537	0.0430312597293034
510	GALNT14	0.002	4.13395719692138	0.0659004539604586
511	CAPN14	0.567	-0.261791510982685	0.117636159427994
512	SPAST	0.312	0.27153746853266	0.0430834770587579
513	NLRC4	0.029	2.29413910859333	0.0480347375850967
514	AL133245.1	1	NA	0.0683175817477264
515	AL133244.2	1	NA	0.492589623125892
516	LTBP1	0.001	6.47923850548578	0.414116605872038
517	AC019127.1	0.102	1.29440479625636	0.25465564269297
518	AC017050.1	0.002	3.13977754255834	0.0553423590850342
519	LINC01320	0.001	6.03618882297552	0.633142960886497
520	AC008170.1	1	NA	0.512892862149966
521	CRIM1	0.859	-0.959199200824266	0.113092223301555
522	AC006369.1	0.003	2.76879875071915	0.154823372844539
523	LINC00211	1	NA	0.380133252866886
524	RMDN2-AS1	0.36	0.160527910952456	0.117226002743435
525	CYP1B1	1	NA	0.204217711636821
526	LINC02613	0.312	0.408035748230716	0.198267321307781
527	HNRNPLL	0.001	5.42467220978031	0.649059705776631
528	GALM	0.021	2.58933462820307	0.220276977091426
529	AC074366.1	1	NA	0.204217711636821
530	GEMIN6	0.393	0.0752334029600244	0.105201502280317
531	MAP4K3	0.245	0.514992039106304	0.0298130924117683
532	MAP4K3-DT	0.118	1.17335584913671	0.137501618803906
533	THUMPD2	0.086	1.44539162641396	0.0679844023078408
534	SLC8A1-AS1	0.032	2.14446776518329	0.463667785596886
535	SLC8A1	0.001	13.6658662123698	0.69146942586943
536	AC083949.1	0.224	0.618305904475042	0.0255081477628207
537	THADA	0.037	2.18527225178873	0.22430278984656
538	ABCG5	1	NA	0.492589623125891
539	CAMKMT	0.004	3.16678825182298	0.183322710429343
540	SRBD1	0.087	1.39917857447902	0.216536841254693
541	EPAS1	0.427	0.00877268369537539	0.319764712829436
542	LINC01118	1	NA	0.426587416103347
543	MCFD2	0.327	0.24913205326001	0.0343810453579357
544	CALM2	0.001	3.6705855403229	0.147086562177303
545	EPCAM-DT	1	NA	0.0683175817477268
546	KCNK12	0.012	2.69479570741612	0.0562385348895032
547	AC092650.1	0.085	1.41446738156751	0.182472778719698
548	AC007402.1	1	NA	0.695893820418534
549	CHAC2	0.152	0.980963250153983	0.0447054655235643
550	ERLEC1	0.049	1.86694598984972	0.191536495862027
551	PSME4	0.028	2.33000982958467	0.0484396101265471
552	SPTBN1	0.247	0.608984165725463	0.173754532043838
553	AC093110.1	0.638	-0.457058005918154	0.156044524749614
554	EML6	0.001	8.75518666896997	0.296416822923019
555	CLHC1	0.598	-0.398413898046283	0.0464219278945548
556	RPS27A	0.004	2.88855568266252	0.306525594710866
557	CCDC85A	0.284	0.478552050123706	0.263482889947669
558	AC132153.1	0.025	2.34052457713555	0.208007635091928
559	FANCL	0.005	3.11325075937176	0.229912949857722
560	LINC01122	0.00600000000000001	3.48786702265005	0.439928798985848
561	AC007100.1	1	NA	0.721609694589624
562	AC007381.1	0.339	0.292681508708056	0.14569456857012
563	LINC01185	0.001	4.31773260386231	0.132487550726152
564	FAM161A	1	NA	0.155116597582927
565	CCT4	0.117	1.24292296190752	0.0796680740235033
566	EHBP1	0.011	2.73057789976066	0.249137352055928
567	AC092567.1	0.197	0.831482872460461	0.120935412449622
568	AC007098.1	0.669	-0.546617976087801	0.21795959652313
569	AC009501.3	0.001	3.97164682045901	0.155315267089322
570	WDPCP	0.048	1.76544971987125	-0.00391002338440668
571	UGP2	0.001	5.82022114023993	0.093935849034107
572	AC012368.1	0.001	8.68607844957499	0.0629284010096701
573	LINC00309	0.014	2.84193123251531	0.109072480301815
574	LGALSL-DT	0.093	1.35500883365116	0.0736258541848399
575	AC008074.2	0.106	1.2752393095456	0.0261152949977426
576	SERTAD2	0.318	0.293455141466922	-0.00208318337130302
577	AC007880.1	0.714	-0.621915892984436	0.052572728378023
578	LINC02576	0.004	3.48184054931049	0.0610313955626155
579	AC007389.1	0.015	2.44368806297731	-0.00943280046349801
580	AC012370.2	0.001	8.42988193403709	0.216456201518989
581	AC007389.3	0.042	1.84327823535102	0.130024431456449
582	LINC01828	1	NA	0.381964165390072
583	LINC01829	0.113	1.25062289221471	0.227732500785597
584	CNRIP1	0.148	0.931343303225737	0.0255081477628203
585	FBXO48	0.148	1.02131409970215	0.0339863785948987
586	APLF	0.275	0.47084780555304	0.173080135980743
587	ARHGAP25	0.004	4.39935222742413	-0.0217252767593575
588	AAK1	0.014	2.50651988345451	0.276208105676758
589	GMCL1	0.3	0.42310829389744	0.0982697270596084
590	SNRPG	0.001	4.2162626673371	0.237261484615303
591	FAM136A	0.147	0.949423781898494	0.167148335294925
592	ADD2	0.031	2.16626484671799	0.312421659996615
593	MCEE	0.248	0.651915758492325	0.0484905852758402
594	EXOC6B	0.121	1.21370863247828	0.129853904394328
595	SFXN5	0.022	2.38188446224081	0.154816608962344
596	ALMS1-IT1	1	NA	0.0683175817477264
597	TPRKB	0.151	0.971292641089655	0.109777425570447
598	TET3	0.00800000000000001	2.9999044254265	0.261700330341576
599	MTHFD2	0.046	1.81254594948406	0.0874781893956027
600	WDR54	0.108	1.30630049868026	0.0394992885746755
601	LINC01291	0.00800000000000001	2.57696609640211	0.0524779535298409
602	AC104135.1	1	NA	0.0255522892930874
603	POLE4	0.00800000000000001	3.0328608589527	0.0914391383452375
604	TACR1	0.00900000000000001	2.93114022719569	0.271729067243994
605	DNAH6	0.45	0.0145341507052587	0.0410853072525696
606	TMSB10	0.001	4.3806975516678	0.376443316288506
607	MAT2A	0.003	4.06449501797693	0.191635512811619
608	POLR1A	0.242	0.589029907739858	0.11421670227869
609	CHMP3	0.475	-0.15219850562996	0.0530441316041555
610	AC015971.1	0.05	1.9149919968747	0.0855641902795271
611	AC068279.2	0.00800000000000001	3.28106800076651	0.317232956725857
612	LINC01943	0.002	3.86608405796117	0.448937067084471
613	CYTOR	0.001	4.71881677864772	0.367256280743298
614	KRCC1	0.606	-0.430181346794568	0.0899517921921209
615	AC104134.1	0.534	-0.230077023735495	0.0642146613490211
616	EIF2AK3	0.001	4.49699631379501	0.060316719199931
617	IGKC	0.001	102.712710358774	0.978827039543443
618	IGKV1-5	1	NA	0.380133252866887
619	IGKV3-15	1	NA	0.6201324460878
620	IGKV2-30	1	NA	0.917996462599001
621	IGKV2D-28	1	NA	0.695893820418535
622	IGKV2D-26	1	NA	0.492589623125891
623	IGKV1D-8	1	NA	0.137494115248879
624	GPAT2	1	NA	0.251815126711504
625	DUSP2	0.001	5.3583838992154	0.512538025200438
626	NCAPH	0.361	0.160928840909462	0.143642481857721
627	ARID5A	0.001	7.26701111562392	0.661135216678898
628	C2orf92	0.025	2.15182890637442	0.124741716422997
629	ZAP70	0.003	3.49553038129744	0.238953987084096
630	INPP4A	0.00900000000000001	2.66616074867037	0.349064280224251
631	TSGA10	0.04	1.98952892147122	0.0373601695689636
632	AC079447.1	0.032	2.17175603789621	0.182576546599278
633	EIF5B	0.028	2.33880319815338	0.0819846876164926
634	AFF3	0.001	11.1005378101909	0.854647174355751
635	LINC01104	1	NA	0.0683175817477268
636	LONRF2	1	NA	0.186558024868752
637	PDCL3	0.529	-0.262628348047492	0.034865220452771
638	NPAS2	1	NA	0.311142326253444
639	RPL31	0.001	7.87894553332117	0.614996402149864
640	TBC1D8	0.354	0.266253222470514	0.0929039269921021
641	RFX8	1	NA	0.306320992615983
642	IL18R1	0.024	2.41942353055766	0.383512846688929
643	TMEM182	0.013	2.66460157786505	0.318685208281944
644	LINC01935	1	NA	0.492589623125892
645	LINC01102	0.001	5.59037502866302	0.234036947420646
646	LINC01103	0.214	0.653701062284961	0.236703136588536
647	AC010884.1	1	NA	0.186558024868759
648	FHL2	0.019	2.64161226203324	0.0464858618031414
649	AC009505.1	0.086	1.44877647856692	0.0620964886822338
650	UXS1	0.657	-0.523234566681623	0.053748273092028
651	SULT1C3	1	NA	0.380133252866887
652	SULT1C2	1	NA	0.492589623125891
653	EDAR	1	NA	0.306320992615984
654	SH3RF3	0.001	9.72663291768398	0.769108076819391
655	BUB1	0.001	5.50998594667491	0.317785722123621
656	ACOXL	0.001	7.21344175002526	0.667092022474637
657	MIR4435-2HG	0.073	1.51341551128325	0.228761422552256
658	BCL2L11	0.001	4.42416400581964	0.160496270835933
659	AC108463.2	1	NA	0.49258962312589
660	AC017002.6	1	NA	0.137494115248879
661	AC017002.5	0.002	3.2758008355171	0.426346096686505
662	AC017002.1	1	NA	0.492589623125891
663	MERTK	1	NA	0.691514399084067
664	FBLN7	0.04	2.04219444594754	0.198192659951735
665	ZC3H8	0.019	2.77571741807149	0.0535416965940493
666	TTL	0.22	0.569511327496935	0.151256262285031
667	POLR1B	0.00700000000000001	3.1792682357822	0.0599678477369668
668	SLC20A1	0.207	0.64218363705957	0.0928089577334871
669	NT5DC4	0.051	1.77167013020251	0.0477701278953167
670	CKAP2L	0.004	3.67960554292634	0.286697506866847
671	IL1A	0.394	0.0392205055422856	0.086155382154428
672	AC079753.2	0.056	1.73805903337435	0.306293813634307
673	IL1B	1	NA	0.0255522892930862
674	AC017074.1	1	NA	0.124421785543015
675	AC110769.2	0.001	7.62714214653909	0.00197678471381105
676	DDX18	0.001	4.30208742127753	0.0243779545411092
677	THORLNC	1	NA	0.311142326253447
678	DBI	0.001	4.19945253793859	0.0925483586844423
679	PTPN4	0.93	-1.09678001775387	0.0281573680186461
680	AC012363.1	1	NA	0.0683175817477264
681	RALB	0.04	2.02709311861216	0.0913488240850695
682	INHBB	1	NA	0.186558024868754
683	NIFK-AS1	0.282	0.433630043247622	0.173593338832458
684	NIFK	0.153	0.98913004810061	0.236690541857693
685	AC011246.1	0.001	14.1519868896578	0.556772916354744
686	AC142116.2	0.032	2.07496997091119	0.272837265801906
687	AC023347.1	1	NA	0.204217711636821
688	MYO7B	0.004	3.38173543100844	0.36291278446677
689	POLR2D	0.609	-0.415227288047082	0.0590736829336653
690	TUBA3D	1	NA	0.025552289293087
691	C2orf27A	0.447	-0.0920695448457149	0.0651355397629648
692	NCKAP5	0.001	8.40439074097106	0.676777265041248
693	AC010974.2	0.036	2.11922999679697	0.383314578215319
694	NCKAP5-AS2	0.036	1.91958978371523	0.153729538490843
695	TMEM163	0.00800000000000001	2.87991898414132	0.186155334899665
696	CCNT2-AS1	0.001	5.97144209884835	0.276069550810331
697	ACMSD	0.337	0.172841691086704	0.1467527009102
698	MAP3K19	1	NA	0.251815126711501
699	MCM6	0.001	3.45179548550027	0.136020830626096
700	CXCR4	0.001	7.59765912443896	0.222600984200735
701	THSD7B	0.001	6.17983100077576	0.442793826640081
702	AC114763.1	0.081	1.45194409984035	0.227390709352454
703	KYNU	0.001	11.9882567543294	0.540974824467523
704	ARHGAP15	0.001	7.642115406988	0.252406132492013
705	AC092652.2	0.00700000000000001	3.39870350544124	0.125910021126664
706	AC016910.1	0.093	1.35901212684126	0.0425249896193627
707	ZEB2	0.001	20.9462725978767	0.661205926483632
708	AC009951.5	1	NA	0.120856828223175
709	TEX41	0.001	9.22850622627022	0.663020178439837
710	AC079163.2	0.002	3.94870914553892	0.151603393102957
711	ACVR2A	0.046	1.91941056652325	0.534161622184238
712	AC009480.1	1	NA	0.204217711636821
713	KIF5C	0.08	1.51682066335303	0.0377933643357002
714	LYPD6B	0.001	4.84775837082894	0.372132932034777
715	AC009230.1	0.0570000000000001	1.82007685420278	0.0525727283780227
716	AC007364.1	0.038	2.11289421980195	0.332407919692655
717	LINC01931	1	NA	0.426587416103345
718	NEB	0.68	-0.554050829057204	0.016770999615509
719	ARL5A	0.16	0.965393876494955	0.127613699062529
720	CACNB4	0.001	5.68453986284877	0.587806964636396
721	FMNL2	0.001	5.33682323495631	0.425968215459206
722	LINC01876	1	NA	0.644821435033987
723	GPD2	0.002	3.37436275240062	0.18052775603575
724	AC019186.1	1	NA	0.204217711636821
725	ACVR1	0.005	3.23910954411367	0.0626345965861659
726	PKP4	0.002	3.76612311167205	0.457789472331293
727	TANC1	1	NA	0.512892862149966
728	WDSUB1	0.756	-0.731627960687124	0.0553983997810783
729	GRB14	1	NA	0.492589623125891
730	COBLL1	0.001	4.65054715385352	0.267754150961289
731	AC019197.1	0.565	-0.304083690228607	0.236703136588537
732	SLC38A11	1	NA	0.189565260984028
733	CSRNP3	0.293	0.425298006618401	0.124142740065185
734	GALNT3	0.034	1.94565308413859	0.0855049532230491
735	AC009495.3	1	NA	0.492589623125891
736	AC009495.1	0.017	2.77984328954632	0.38331457821532
737	SCN7A	0.001	9.22088603001962	0.819004750382043
738	AC073050.1	1	NA	0.426587416103346
739	STK39	0.117	1.18797352067802	0.202352179673072
740	CERS6	0.001	5.86259654427856	0.489818222932938
741	NOSTRIN	0.291	0.361444782639343	0.158628879959316
742	SPC25	0.013	2.81202262957851	0.199956221456695
743	KLHL41	1	NA	0.492589623125892
744	FASTKD1	0.048	1.92336242233561	0.172922920173733
745	KLHL23	0.001	5.12292642679401	0.167970793611188
746	SSB	0.381	0.196405956839926	0.185943666665396
747	UBR3	0.123	1.27300266476217	0.123827847923511
748	MYO3B	0.001	5.58933628623184	0.167713327139082
749	MYO3B-AS1	1	NA	0.33225720665759
750	AC007277.1	1	NA	0.204217711636821
751	METTL8	0.018	2.78448335959718	0.449578476399111
752	CYBRD1	0.039	1.94652292480662	0.177300960366814
753	METAP1D	0.004	3.56000641802083	0.156977929441598
754	AC078883.1	0.012	2.79230016559031	0.0554572087176414
755	RAPGEF4	1	NA	0.212901052944412
756	MAP3K20	0.022	2.61656013593505	0.158969390443283
757	MAP3K20-AS1	0.014	2.63058865880376	0.306525734797871
758	CDCA7	0.001	4.31520000688929	0.0392384931661061
759	SCRN3	0.023	2.55609018717731	0.0223355908155498
760	CHN1	0.001	4.23651061235101	0.503299630596277
761	ATP5MC3	0.0659999999999999	1.63128466360009	0.225779480448847
762	LINC01117	0.195	0.780082307914865	0.229692988480868
763	AC079305.3	0.205	0.747456633354253	0.132211109454345
764	TTN	0.07	1.62688442325919	0.207620865471266
765	AC092640.1	0.00700000000000001	3.15657440506928	0.163454751904531
766	CCDC141	0.148	1.0123725685803	0.144794207753269
767	SESTD1	0.272	0.522640653935877	0.325303934894016
768	ZNF385B	0.001	15.4476880338489	0.786189557593127
769	UBE2E3	0.005	3.20425220911297	0.113533423974097
770	LINC01934	0.001	24.9382502744411	0.887070052007306
771	PPP1R1C	1	NA	0.186558024868753
772	PDE1A	0.001	3.79315647150868	0.519894157001961
773	FRZB	0.0679999999999999	1.60913579340243	0.272837265801905
774	NCKAP1	0.016	2.5605896454901	0.489682040208956
775	DUSP19	1	NA	0.239110356032115
776	NUP35	0.00800000000000001	2.97592925538225	0.0945731109166488
777	AC021851.2	0.394	0.170848987398683	0.0255522892930857
778	AC093639.2	1	NA	0.124421785543015
779	AC096555.1	0.001	10.090501589586	0.882777030928171
780	AC020584.1	0.001	9.1280415235247	0.808669444807426
781	AC096667.1	1	NA	0.0683175817477264
782	ZNF804A	0.001	20.3032540773238	0.770160881268586
783	AC009315.1	0.001	3.80039913346014	0.231931331998857
784	FSIP2	0.444	-0.0276349283094519	0.0563251244219257
785	ITGAV	0.024	2.31766474783277	0.0825327087061481
786	AC017101.1	0.61	-0.355637501618305	0.154823372844539
787	AC007319.1	0.035	2.09290772451882	0.412547730765778
788	CALCRL	1	NA	0.426587416103345
789	LINC01090	1	NA	0.311142326253445
790	WDR75	0.378	0.170723332296908	0.0673319260492663
791	SLC40A1	1	NA	0.0683175817477264
792	PMS1	0.018	2.57150309942174	0.148971177006226
793	C2orf88	0.201	0.756138279906346	0.138582282390207
794	MFSD6	0.746	-0.699837625948451	0.0315815195550879
795	AC108047.1	0.307	0.423343943559048	0.132731119331186
796	AC006460.2	0.194	0.72528917346956	0.0627798011225657
797	NAB1	0.0600000000000001	1.83320830955914	0.0979598224942217
798	AC006460.1	0.11	1.18425875968353	0.0526001814424579
799	STAT4	0.001	11.9756827044152	0.66026375736231
800	AC067945.4	1	NA	0.189565260984027
801	MYO1B	0.441	0.0195354848313576	0.106798634774728
802	HECW2	0.001	7.07013889503434	0.111373111904449
803	CCDC150	0.00600000000000001	3.00905557316724	0.312380401961604
804	GTF3C3	0.439	-0.0504621335353742	0.0513727564998111
805	PGAP1	0.02	2.46080821195179	0.0525727283780203
806	HSPD1	0.001	9.31671254308066	0.501812256067214
807	HSPE1	0.001	9.32447076291233	0.59767401932917
808	RFTN2	0.001	5.37083664855242	0.558749206197366
809	PLCL1	0.001	6.0056525645352	0.235591718486189
810	FTCDNL1	0.001	5.02661709717174	0.472815363878994
811	AC097717.1	0.039	2.05054351081811	0.274290417883063
812	C2orf69	0.202	0.770808926598739	0.0040014148614582
813	TYW5	0.705	-0.63429379621416	0.0530952256029156
814	SPATS2L	0.001	5.54899845697439	0.386078654816471
815	AC012459.1	1	NA	0.460352885070689
816	SGO2	0.003	3.74805244463486	0.296869836202041
817	AOX1	1	NA	0.380133252866886
818	PPIL3	0.137	1.06115017845209	0.0294976049154036
819	NIF3L1	0.224	0.550318524381782	0.0580678765075548
820	ORC2	0.207	0.743317494482679	0.0322737569678798
821	CFLAR	0.08	1.46880137497432	0.141972763395952
822	CFLAR-AS1	0.023	2.25411556245119	0.0783967933628357
823	CASP10	1	NA	0.512892862149965
824	AC079354.3	1	NA	0.492589623125891
825	BMPR2	0.033	2.08289464089033	0.0521908010276436
826	FAM117B	0.146	1.04095932275724	0.184324485485545
827	NBEAL1	0.584	-0.346263872851472	0.0401378369038183
828	ABI2	0.001	5.35038164620927	0.0719007750700135
829	RAPH1	0.001	4.76657779470398	0.0273707545197498
830	CD28	0.001	7.88023648450778	0.304627296747725
831	CTLA4	1	NA	0.695893820418533
832	ICOS	0.001	9.7663393423479	0.613297385148407
833	EEF1B2	0.001	5.62624927355109	0.436411235702455
834	ADAM23	0.001	8.01563315540891	0.813893392184479
835	AC008269.1	1	NA	0.460352885070688
836	KLF7	0.392	0.19476055374475	0.169345486054938
837	AC009226.1	0.001	4.24746066799031	0.319371154619193
838	PLEKHM3	0.551	-0.200598479826263	0.188772064077153
839	IDH1	0.015	2.38467815591598	0.12534281164369
840	IDH1-AS1	1	NA	0.380133252866887
841	PTH2R	1	NA	0.137494115248879
842	MAP2	0.001	4.59230340247579	0.486188957602137
843	KANSL1L	0.568	-0.35060532624985	0.0601267774417529
844	AC093865.1	0.001	4.7927531284246	0.435300769578874
845	AC108066.2	1	NA	0.186558024868753
846	IKZF2	0.001	5.05773180126789	0.434101209482624
847	AC079610.2	1	NA	0.0683175817477264
848	SPAG16-DT	1	NA	0.124421785543017
849	SPAG16	0.001	11.2216100518597	0.539582345287731
850	AC068051.1	0.001	5.67637962493015	0.642344940915116
851	VWC2L	1	NA	0.285325318712652
852	BARD1	0.004	3.25673388229202	0.0590454607393075
853	SNHG31	0.001	5.22994717239953	0.418624695054053
854	ABCA12	0.001	4.90279202193984	0.279332381579946
855	AC072062.1	1	NA	0.308127896668892
856	ATIC	0.201	0.789730117209317	0.0619883982003967
857	FN1	0.168	0.971468919845086	0.110094012310235
858	XRCC5	0.005	3.35210617021028	0.0995103678262053
859	RPL37A	0.001	6.65637374971641	0.479208015918791
860	DIRC3	0.013	2.70433528123011	0.546803323497178
861	CATIP-AS2	0.027	2.30041088917104	0.472175057459657
862	USP37	0.095	1.3326807783212	0.105819358958947
863	LINC01494	0.087	1.53408466237644	0.0514429273913154
864	TUBA4B	0.052	1.92538940959694	0.0587972218387018
865	GMPPA	0.048	1.76794807173182	0.120809849077608
866	LINC02832	0.001	6.701436982374	0.634883916423439
867	AC019211.1	0.001	14.5571377460607	0.773888061434036
868	AC067956.1	0.017	2.43739980233048	0.447456534074461
869	EPHA4	0.001	5.57291665057849	0.56463710466981
870	SGPP2	0.001	7.27334089698717	0.636347778740196
871	ACSL3	0.127	1.05613830863985	0.0250907489369825
872	AP1S3	0.005	3.66785808441927	0.121275379002452
873	WDFY1	0.12	1.21027118011815	0.0352574249849775
874	SERPINE2	0.001	10.4608937358317	0.510247660022465
875	DOCK10	0.001	7.9933473368147	0.132773198532282
876	NYAP2	1	NA	0.380133252866883
877	IRS1	0.383	0.179273935870847	0.0853610546823297
878	RHBDD1	0.092	1.33386896510845	0.254990986120803
879	COL4A4	0.164	0.948744322565289	0.140533445566741
880	COL4A3	0.034	2.0381648382851	0.304694539651516
881	AC097662.1	0.146	0.999638660963375	0.295338901657808
882	PID1	0.001	10.9620996380736	0.531152491092984
883	DNER	0.001	4.92635396985908	0.576898415388884
884	TRIP12	0.284	0.426980426773067	0.111382465004905
885	SLC16A14	1	NA	0.204217711636821
886	CAB39	0.085	1.52939251988154	0.0621287143717782
887	NCL	0.001	6.17248720240886	0.368904576856093
888	PTMA	0.081	1.47740912440364	0.887052347295349
889	AC019130.1	0.143	1.04903742292205	0.181755574760954
890	SNORC	0.015	2.75174872103268	0.0464858618031421
891	USP40	0.00700000000000001	3.30345711415825	0.113537414141674
892	HJURP	0.483	-0.0788554774755293	0.198709326128392
893	AC010148.1	1	NA	0.561008167763141
894	AGAP1	0.137	1.08619367877307	0.189881170494186
895	ACKR3	1	NA	0.242333850499545
896	AC012063.1	0.001	4.0607928565399	0.139209678314101
897	COL6A3	0.011	2.44429607170338	0.117261997244146
898	LRRFIP1	0.176	0.883715062522674	0.0359529611726646
899	RBM44	1	NA	0.0683175817477268
900	SCLY	0.00600000000000001	2.97799279455081	0.142449663591551
901	TRAF3IP1	0.087	1.44473633468372	0.334044778509329
902	TWIST2	1	NA	0.92519644829588
903	HDAC4	0.011	2.66361796852615	0.257247799837381
904	SNED1	0.001	5.73915439792336	0.0429613271356383
905	MTERF4	0.053	1.84053567585076	0.0541482542919056
906	ATG4B	0.5	-0.141114435335945	0.0670640916397653
907	DTYMK	0.002	3.44362280489412	0.110006323872564
908	PDCD1	0.005	3.50660827881299	0.579921622809975
909	RTP5	1	NA	0.380133252866888
910	CHL1	0.00900000000000001	2.90360417166241	-0.0344877781320387
911	LINC01266	1	NA	0.881420616022056
912	CNTN6	1	NA	0.494804878911818
913	AC034195.1	0.00600000000000001	3.21574099813053	0.150726671954304
914	LRRN1	0.0610000000000001	1.65123025962109	0.179491473653285
915	AC023480.1	0.016	2.54699525234106	0.285731320187278
916	EGOT	0.26	0.439156275899927	0.028220367635472
917	BHLHE40	1	NA	0.155116597582927
918	AC087857.1	1	NA	0.656136012007038
919	AC026167.1	0.001	4.66009222723714	0.5385387492951
920	AC069277.1	0.001	21.8020898594674	0.826430370100872
921	GRM7-AS3	0.001	8.22497730571562	0.651230503547832
922	LMCD1-AS1	0.001	4.14788795719041	0.413254256246502
923	LMCD1	0.112	1.30543921115822	0.0550885275002683
924	CAV3	0.003	3.36073609058394	0.545534118147842
925	RAD18	0.001	4.05659706438126	0.223930020455707
926	SRGAP3	0.002	3.46746752239636	0.383314578215318
927	CPNE9	0.003	3.87525635403247	0.179491473653285
928	BRPF1	0.318	0.292861162912819	0.057525393044127
929	FANCD2	0.0649999999999999	1.77405926764898	0.0760941870779516
930	FANCD2OS	0.0649999999999999	1.7216765322142	0.0620964886822338
931	IRAK2	0.832	-0.942711062951985	0.0845530625572296
932	HRH1	1	NA	0.155116597582927
933	SYN2	1	NA	0.492589623125892
934	TSEN2	0.003	3.5159235305183	0.199759441620365
935	RPL32	0.001	8.26658105191681	0.614517984286893
936	IQSEC1	0.001	10.857533971801	0.434896036096863
937	NUP210	0.001	4.52010108827141	0.0012651173147395
938	C3orf20	0.00700000000000001	3.67851295478787	0.155533499464976
939	COLQ	0.657	-0.479396123862938	0.120935412449623
940	BTD	0.224	0.734087984905189	0.151532265347017
941	ANKRD28	0.001	4.12605278382362	0.133689228279697
942	AC090945.1	0.018	2.23698215502675	0.29354579972886
943	GALNT15	1	NA	0.492589623125891
944	PLCL2	0.00900000000000001	2.84964228405127	-0.00406666082331921
945	AC090644.1	0.183	0.916990875622244	0.0188277901846585
946	SATB1-AS1	0.003	3.46561465312583	0.313826420142224
947	KCNH8	0.001	4.13379000155428	0.156520903929059
948	AC061958.1	0.034	2.06748457787023	0.206433998234373
949	SGO1-AS1	0.012	2.68989775251936	0.209422525447809
950	AC099753.1	1	NA	0.508891829646584
951	ZNF385D	0.002	4.2596226720222	0.628570422642073
952	ZNF385D-AS1	1	NA	0.137494115248875
953	UBE2E2	0.777	-0.813279032249222	0.0849782547136158
954	NKIRAS1	0.353	0.263978824272549	0.182807608096365
955	RPL15	0.004	3.65733769155083	0.283873652600207
956	THRB	0.001	3.63807622498547	0.511901520794941
957	THRB-AS1	1	NA	0.204217711636821
958	NEK10	0.001	3.69675796057795	0.219435443127718
959	EOMES	1	NA	0.492589623125892
960	LINC01967	1	NA	0.712855431389117
961	CMC1	0.0600000000000001	1.66704330047516	0.0728068167105004
962	ZCWPW2	0.151	1.0027553337796	0.267859051250129
963	OSBPL10-AS1	0.00700000000000001	3.28141252979279	0.115621681769429
964	CMTM8	0.001	4.62899438641964	0.602701232865063
965	TMPPE	1	NA	0.0683175817477268
966	CRTAP	0.086	1.45097167679287	0.109072480301814
967	LINC01811	0.001	6.98548882072296	0.475524628376254
968	MLH1	0.433	-0.0510733781145524	0.0321354423621349
969	VILL	0.765	-0.728291548688583	0.132275545579627
970	XYLB	0.367	0.289045199235041	0.251449172343672
971	SCN11A	0.267	0.579307371458012	0.318158689826718
972	TTC21A	0.21	0.645320645820538	0.00766010533770546
973	AC104850.2	0.405	0.0411181290791854	0.0745768774342618
974	RPSA	0.039	2.01833091920574	0.405801200789025
975	MYRIP	0.001	7.93328153117486	0.595087668196761
976	EIF1B-AS1	0.03	2.16277496766003	0.38851996569813
977	ENTPD3	0.431	0.0341935238221858	0.0670098251471727
978	RPL14	0.003	3.48092533110961	0.184690298852909
979	ULK4	0.001	4.14300630418286	0.343075927001868
980	HIGD1A	0.02	2.30657477075812	0.0447226369155089
981	GASK1A	1	NA	0.492589623125892
982	SNRK-AS1	1	NA	0.124421785543013
983	ANO10	0.089	1.40483181029219	0.310166367226639
984	TOPAZ1	1	NA	0.492589623125891
985	TCAIM	0.141	1.15757364559823	0.0395471160731728
986	LARS2	0.046	2.06868554360937	0.0570946340270022
987	LARS2-AS1	0.253	0.524327783983512	0.0603630936885013
988	LIMD1	0.026	2.30579703164068	0.43723636106587
989	FYCO1	0.45	0.0140636787428896	0.0901200266671787
990	LRRC2	1	NA	0.204217711636821
991	NBEAL2	0.777	-0.782122837890417	0.0858266199565063
992	SMARCC1	0.042	2.07850006651568	0.0653505032829572
993	SPINK8	1	NA	0.179491473653285
994	CCDC51	0.469	-0.0926625586069762	0.0499569481663424
995	TMA7	0.00900000000000001	2.82066397224151	0.0373676510630278
996	PFKFB4	1	NA	0.0255522892930853
997	ARIH2	0.29	0.369768642262004	0.0406213134629843
998	IMPDH2	0.001	4.17044026621094	0.0917732167800436
999	LSMEM2	1	NA	0.239110356032115
1000	IFRD2	0.001	4.27418210037776	0.0262270636002965
1001	MAPKAPK3	0.823	-0.896721613518693	0.0525727283780222
1002	DOCK3	0.001	4.11095000403678	0.198192659951735
1003	MANF	0.336	0.32738882618984	0.238145650118528
1004	RPL29	0.001	10.636707756036	0.525300023301387
1005	SPCS1	0.534	-0.221678838326753	0.115051221196272
1006	STIMATE	0.322	0.384138773727033	0.0612702351113337
1007	AC097015.1	1	NA	0.124421785543014
1008	CACNA1D	0.001	4.59880949962991	0.128842503091888
1009	CHDH	0.388	0.207783831975947	0.132487550726152
1010	SELENOK	0.001	4.68228454184669	0.194813004524903
1011	CACNA2D3	0.001	5.36909135025611	0.470648180517972
1012	CACNA2D3-AS1	1	NA	0.0683175817477264
1013	AC121764.1	1	NA	0.492589623125893
1014	ARHGEF3	0.001	5.28964354548376	0.49311332814657
1015	FLNB	0.051	1.85178078225385	0.267784424263928
1016	ABHD6	0.043	1.89622724796248	0.207728604960671
1017	C3orf67	0.001	10.954222462372	0.38913628317426
1018	C3orf67-AS1	0.001	5.47240707350609	0.0250499083617722
1019	FHIT	0.001	14.647357811178	0.487426543511629
1020	PTPRG	0.00600000000000001	3.0121407533315	0.286891112630874
1021	PTPRG-AS1	0.00700000000000001	2.82824922298893	0.285546923529054
1022	CADPS	0.001	7.9637143456339	0.670901579869229
1023	LINC00698	0.001	9.52438746555953	0.447802047116541
1024	C3orf49	0.038	1.93523795115842	0.209845328583382
1025	PSMD6-AS2	0.12	1.26305949887809	0.131016248459728
1026	PRICKLE2	1	NA	0.517670682279229
1027	MAGI1-AS1	1	NA	0.380133252866886
1028	LRIG1	0.001	5.7278422056167	0.254142309220458
1029	AC098969.2	0.247	0.499265097127132	0.130024431456449
1030	AC098969.1	1	NA	0.186558024868753
1031	AC114401.1	1	NA	0.261952201832882
1032	SUCLG2	0.11	1.2954136744891	0.0736203153362082
1033	SUCLG2-AS1	0.001	4.35488999674196	0.338713542649647
1034	EOGT	0.00700000000000001	3.64766106772546	0.0377933643356992
1035	TMF1	0.508	-0.23602479361625	0.0782816435877973
1036	FRMD4B	1	NA	0.464930864575226
1037	MITF	0.014	2.7263836998902	0.385776296095086
1038	FOXP1	0.001	16.4167630504879	0.471534641964279
1039	RYBP	0.648	-0.516341464105657	0.146045385821836
1040	SHQ1	0.132	1.16924788016043	0.248485618122666
1041	LINC02018	1	NA	0.0683175817477264
1042	LINC00960	0.17	0.861874583704876	0.0332964050796325
1043	ROBO1	0.001	12.0014447861026	0.82346285745453
1044	GBE1	0.025	2.28022631844731	0.40330297204145
1045	POU1F1	1	NA	0.186558024868753
1046	STX19	0.09	1.32127522023622	0.208649412823817
1047	NSUN3	0.031	2.21834281172247	0.0624640234142809
1048	MTRNR2L12	0.159	0.915483338100964	0.140914781650446
1049	ARL6	0.042	1.87901813470279	0.138534504153301
1050	CLDND1	0.017	2.59507033682326	0.062063508721649
1051	DCBLD2	0.049	1.84048399943606	0.325501004888402
1052	AC091212.1	1	NA	0.710373580142783
1053	COL8A1	1	NA	0.204217711636821
1054	CMSS1	0.001	6.07569986421707	0.245513898405895
1055	FILIP1L	0.001	9.31013494252135	0.461640324240765
1056	AC129803.1	0.036	2.01323282837285	0.232654207265193
1057	ABI3BP	0.403	0.0943856187014378	0.0255081477628207
1058	IMPG2	0.788	-0.818349112177496	0.156508469278117
1059	RPL24	0.001	4.58858283192064	0.418511672309393
1060	NFKBIZ	0.001	4.1921914249124	0.376028474376822
1061	LINC02085	1	NA	0.186558024868752
1062	ALCAM	0.001	6.97145440042471	0.154861575391181
1063	CBLB	0.011	3.0547790217841	0.24185595058686
1064	LINC00882	0.001	5.58370587214893	0.433018834273798
1065	DUBR	0.258	0.475775444057735	0.224408923654667
1066	BBX	0.001	4.69522891787127	0.0300092504859817
1067	AC012020.1	0.043	1.9380311373074	0.047770127895315
1068	IFT57	0.046	2.06936674961876	0.0948659505762831
1069	MYH15	1	NA	0.393671976678899
1070	CIP2A	0.003	3.66160468152887	0.147235404631265
1071	DZIP3	0.686	-0.575869964571195	0.0511324760645104
1072	TRAT1	1	NA	0.212901052944411
1073	NECTIN3	1	NA	0.356985528278419
1074	CD96	0.001	7.79953154428513	0.601230657056294
1075	ZBED2	0.049	1.75611263255535	0.312421659996617
1076	PLCXD2	0.021	2.60843692313599	0.0692400593023126
1077	PHLDB2	1	NA	0.0255522892930853
1078	C3orf52	0.023	2.41797253544547	0.041772468567041
1079	GCSAM	0.081	1.57061227332107	0.19974090091684
1080	TBILA	1	NA	0.380133252866887
1081	SLC9C1	0.001	5.64800646725384	0.662056567778
1082	AC112487.1	1	NA	0.204217711636821
1083	CD200	0.001	9.06174017221725	0.799914961645918
1084	BTLA	0.004	3.5378659185128	0.277925379996297
1085	ATG3	0.092	1.32005229176265	0.0540446394111109
1086	CD200R1L-AS1	1	NA	0.137494115248879
1087	CD200R1	0.025	2.37134999563963	0.0499569481663437
1088	AC078785.1	0.001	6.93581027579839	0.15731127268684
1089	CFAP44	0.229	0.587870803324	0.131621572380855
1090	CFAP44-AS1	0.14	0.993795354420087	-0.0344877781320403
1091	SIDT1	0.001	3.93970270914311	0.235551123484226
1092	NAA50	0.01	3.0848199035576	-0.0378426429060272
1093	GRAMD1C	0.258	0.541200889260538	0.188643352302605
1094	CCDC191	0.096	1.24225165951837	0.0832420578793295
1095	AC092896.2	1	NA	0.0683175817477268
1096	AC093010.2	0.55	-0.320132747351192	0.130209485523818
1097	TIGIT	0.001	6.77409043583124	0.322565308179257
1098	ZBTB20-AS5	0.001	12.5123337705724	0.0393308727226056
1099	AC026341.1	0.001	5.02193010725599	0.223627057339396
1100	LSAMP	0.001	12.1178629915958	0.846924119432221
1101	LSAMP-AS1	1	NA	0.186558024868752
1102	AC068633.1	0.001	8.83617486262158	0.83128982403791
1103	IGSF11	1	NA	0.137494115248879
1104	ARHGAP31	0.001	6.24436967940833	0.141284741160029
1105	ARHGAP31-AS1	0.188	0.777452109475035	0.230057143252871
1106	CD80	0.361	0.0933860585583153	0.120820950025216
1107	COX17	0.112	1.13730784692559	0.056319668246023
1108	AC092910.3	0.054	1.78142112281673	0.0120315273120989
1109	GPR156	1	NA	0.356985528278419
1110	LRRC58	0.015	2.6508409852012	0.138455757114928
1111	RABL3	0.232	0.578102260846102	0.0887229925832443
1112	STXBP5L	0.015	2.5531503986371	0.181958237594821
1113	AC079841.2	0.017	2.45519395242296	0.0829880439405689
1114	POLQ	0.001	5.09891419736754	0.279547079022116
1115	ILDR1	0.182	0.863548335373734	0.102305760322174
1116	CASR	1	NA	0.186558024868755
1117	CSTA	0.001	6.18169060556883	0.362912784466768
1118	FAM162A	0.001	3.82217682871988	0.130749969363529
1119	PARP15	0.001	6.89693423243498	0.0836102032000246
1120	PDIA5	0.181	0.880999538897644	0.287563318585667
1121	CCDC14	0.268	0.523251976985881	0.174729007515698
1122	KALRN	1	NA	0.517670682279229
1123	HEG1	0.01	2.77732962986657	0.116764659854551
1124	SLC12A8	0.4	0.155482310387979	0.0498360674731905
1125	SNX4	0.675	-0.540061130201903	0.0857308552008759
1126	AC092902.4	0.013	2.8584340302703	0.252243209056281
1127	LINC02614	0.347	0.245523795163616	0.275811556126473
1128	ROPN1B	1	NA	0.186558024868757
1129	CHCHD6	0.215	0.703409999560383	0.056193517023757
1130	MCM2	0.039	2.3687326439359	0.0256701451667753
1131	MGLL	0.001	20.3889324732753	0.351413819505351
1132	AC117480.1	0.001	29.297630446246	0.343236574892494
1133	KBTBD12	0.00900000000000001	2.94207196590272	0.435091663244239
1134	SEC61A1	0.025	2.32725567814397	0.0509276861679644
1135	GATA2-AS1	1	NA	0.492589623125893
1136	AC112484.3	1	NA	0.137494115248879
1137	H1FX	0.00800000000000001	3.04344188776938	0.0669035337971024
1138	H1FX-AS1	0.095	1.31176076608954	0.00634745859981907
1139	EFCAB12	0.206	0.706288839717896	0.179052055501906
1140	TMCC1-AS1	1	NA	0.242333850499543
1141	PIK3R4	0.027	2.27918018127383	0.033296405079632
1142	NEK11	0.005	3.23089970123355	0.236407211973411
1143	AC116424.1	1	NA	0.656136012007037
1144	AC010210.1	0.467	-0.0666072893725922	0.146903340664609
1145	MRPL3	0.081	1.42973709215994	0.217681450882073
1146	ACPP	0.07	1.5589070367498	0.350441329716253
1147	TMEM108	0.001	5.52649417002257	0.176493452072952
1148	BFSP2-AS1	0.00800000000000001	3.01360555675929	0.0735624698820142
1149	CDV3	0.454	-0.101956826271216	0.0268983382111191
1150	RYK	0.002	3.39698522146082	0.0445465780631821
1151	EPHB1	0.043	1.89189541191044	0.320744095427426
1152	KY	1	NA	0.0683175817477264
1153	AC016931.1	1	NA	0.492589623125892
1154	PPP2R3A	0.001	3.93276363905157	0.186453993795287
1155	SLC35G2	0.36	0.142348859234743	0.193107473243023
1156	IL20RB	0.475	-0.091449750319564	0.160248287163141
1157	IL20RB-AS1	0.4	0.0945213186239446	0.2236270573394
1158	DBR1	0.149	1.03790164898215	0.0447226369155071
1159	CEP70	0.002	3.87581736719246	0.402024965835564
1160	AC046134.2	0.038	1.94702197215138	0.460393024621549
1161	NMNAT3	0.00600000000000001	3.32715715334567	0.320505924310316
1162	PXYLP1	0.002	3.58987149044898	0.0524779535298394
1163	AC117383.1	0.001	4.16380616266815	0.037793364335701
1164	ZBTB38	0.114	1.22888743751685	0.0969034069786354
1165	ATP1B3	0.015	2.56178690318997	0.13534306613642
1166	GK5	0.844	-0.965385334827628	0.0320274267315962
1167	PLS1	0.001	4.5744809649032	0.137497004551909
1168	AC072028.1	1	NA	0.155116597582927
1169	SLC9A9	0.001	14.1828431679431	0.612693556162267
1170	SLC9A9-AS1	1	NA	0.204217711636821
1171	PLSCR2	1	NA	0.0683175817477268
1172	HLTF	0.001	4.04504599782088	0.0547536545501262
1173	HPS3	0.125	1.16789261829663	0.0298130924117683
1174	WWTR1	0.111	1.27202079037905	0.281685954966665
1175	ANKUB1	0.055	1.81678603996863	0.214765078611868
1176	RNF13	0.149	1.09638958262404	0.261830079631693
1177	ERICH6	1	NA	0.124421785543015
1178	SIAH2-AS1	0.281	0.435154763429329	0.0324384585000205
1179	P2RY14	0.001	3.7818712800243	0.306939906061436
1180	GPR87	0.023	2.39233153934038	0.124142740065184
1181	P2RY12	0.001	7.32882226148264	0.173211014318376
1182	IGSF10	0.001	8.07534860128036	0.0411745026010123
1183	AC108718.1	1	NA	0.492589623125892
1184	MME	0.001	12.4525256439794	0.183733319479885
1185	C3orf33	1	NA	0.189565260984027
1186	GMPS	0.001	3.82531888397695	0.117176951732143
1187	AC091607.2	0.091	1.35019117709511	0.0217518792008713
1188	SSR3	0.073	1.581298560136	0.226456882511399
1189	TIPARP	0.023	2.14708874972566	0.117814810101838
1190	LINC00886	0.163	1.01333899573461	0.0706218654338597
1191	LEKR1	0.093	1.40388648844115	0.162405089868871
1192	LINC00880	1	NA	0.186558024868752
1193	AC092944.1	0.105	1.3239764160262	0.10629960994708
1194	VEPH1	0.00700000000000001	2.93632607525663	0.139236289628281
1195	RARRES1	0.615	-0.40944235255328	0.240074614377144
1196	IQCJ-SCHIP1	0.001	8.2021526128726	0.814411460503486
1197	SMC4	0.004	3.20585407851197	0.196623238834366
1198	KPNA4	0.698	-0.6023093012179	0.0364090335476798
1199	AC069224.1	1	NA	0.0683175817477268
1200	PPM1L	0.016	2.38498670305575	0.153084036186856
1201	B3GALNT1	0.17	0.843050872949454	0.00795988773865271
1202	NMD3	0.095	1.38147873390919	0.185861149074009
1203	WDR49	1	NA	0.510628681736723
1204	PDCD10	0.118	1.19059422337668	0.0945485652775555
1205	SERPINI1	0.004	3.67218966230222	0.292977427811542
1206	GOLIM4	0.257	0.548443894651193	0.160924417612161
1207	MECOM	0.001	5.03851392118933	0.519505458403448
1208	AC074033.1	1	NA	0.380133252866884
1209	MYNN	0.118	1.05196701740236	0.117716698870499
1210	LRRC34	0.349	0.272968725371644	0.221107310238899
1211	AC078795.2	1	NA	0.492589623125893
1212	SAMD7	1	NA	0.155116597582927
1213	AC008040.1	0.003	3.33001374490704	0.0150869503526
1214	AC073288.1	1	NA	0.186558024868752
1215	RPL22L1	0.001	4.63340295325998	0.413328134949111
1216	SLC2A2	1	NA	0.673591463972245
1217	TNIK	0.001	8.8217946706512	0.582450687116455
1218	PLD1	1	NA	0.186558024868756
1219	FNDC3B	0.001	14.1654937110425	0.72384899753709
1220	ECT2	0.002	3.72938978755755	0.335973213935239
1221	SPATA16	1	NA	0.512892862149967
1222	NAALADL2	0.03	2.13985303528098	0.553939973868431
1223	NAALADL2-AS2	0.001	6.10302770021192	0.781788242614214
1224	LINC01208	1	NA	0.508891829646583
1225	LINC00501	1	NA	0.0683175817477264
1226	LINC00578	0.001	4.13309119425565	0.434156306494757
1227	KCNMB2	1	NA	0.439928798985846
1228	KCNMB2-AS1	0.001	3.88445652766051	0.258556456668677
1229	ZMAT3	0.082	1.60931899268392	0.148399600477564
1230	AC076966.2	1	NA	0.186558024868754
1231	USP13	0.028	2.30027434578398	0.155659650265023
1232	PEX5L	1	NA	0.0255522892930857
1233	LINC02053	1	NA	0.580938238755181
1234	SOX2-OT	0.00700000000000001	3.20685802965243	0.202710467782942
1235	AC068308.1	1	NA	0.49258962312589
1236	AC069431.1	1	NA	0.186558024868752
1237	MCF2L2	0.026	2.3274628614919	0.419884261697629
1238	C3orf70	0.001	5.89660740125287	0.512271071326928
1239	TMEM41A	0.69	-0.541291750714156	0.0480347375851002
1240	ETV5	0.004	3.24744861802285	0.18198608280855
1241	DGKG	0.001	8.13133169617605	0.261880080096587
1242	DNAJB11	0.173	0.896034864295428	0.0572085829408234
1243	AC068631.1	0.767	-0.714226171125782	0.175696005279343
1244	RFC4	0.358	0.228077860872527	0.0704132284927404
1245	AC112907.1	1	NA	0.137494115248874
1246	LINC02043	1	NA	0.494804878911819
1247	AC068295.1	0.048	1.90895596435313	0.0587972218387005
1248	LPP	0.001	10.2099629886022	0.942651535753773
1249	TPRG1-AS1	0.004	3.74200729186936	0.167713327139085
1250	TPRG1	0.003	4.22154269928491	0.161094542999846
1251	TP63	0.001	7.30877260441304	0.701330969526926
1252	CLDN16	1	NA	0.443237777131056
1253	IL1RAP	0.139	1.0939880095962	0.198267321307781
1254	CCDC50	0.001	8.65528482176168	0.107327633498921
1255	FGF12	0.036	2.07437440698755	0.229692988480865
1256	MB21D2	1	NA	0.390667544411353
1257	HES1	1	NA	0.204217711636821
1258	ATP13A3	0.001	6.19556803178781	0.107637718655283
1259	XXYLT1	0.002	3.81170188653628	0.609790387549105
1260	XXYLT1-AS2	0.336	0.292114692515546	0.0670098251471709
1261	PIGZ	0.445	-0.00511492155562846	0.0915175087110526
1262	MELTF	0.001	9.44406078237533	0.689857174678213
1263	DLG1	0.017	2.87917409497404	0.00786671450382277
1264	BDH1	0.43	0.0399656382819783	0.133080431294638
1265	RPL35A	0.001	11.5236167801547	0.470255975216011
1266	ZNF732	0.001	5.32075261864753	0.126268342521426
1267	ATP5ME	0.047	1.79623173546734	-0.00356025168415994
1268	AC016773.1	0.052	1.91278562318877	0.216412758799008
1269	TACC3	0.051	1.811311266981	0.131243051603578
1270	NSD2	0.139	1.09519080588416	0.135146029814642
1271	ZFYVE28	0.001	6.17300032655538	0.080981196341225
1272	NOP14	0.198	0.797757866264167	0.140935589259147
1273	HTT-AS	0.051	2.0116290091624	0.245635071335551
1274	RGS12	0.001	4.51571833978562	0.102698709001699
1275	LYAR	0.001	4.91955906209073	0.379668018836025
1276	STX18-AS1	0.028	2.24524995505362	0.122887623398519
1277	STK32B	1	NA	0.0255522892930842
1278	EVC2	0.093	1.31063418033714	0.318148955624965
1279	CRMP1	0.001	4.21570871454329	0.0167709996155085
1280	AC113615.2	1	NA	0.494804878911822
1281	PPP2R2C	1	NA	0.356985528278419
1282	SH3TC1	0.124	1.05252496181623	0.179032179056698
1283	AC108519.1	1	NA	0.0683175817477264
1284	AC105916.1	1	NA	0.3639451297205
1285	SLC2A9	0.05	1.804034574439	0.50618273456271
1286	AC005599.1	1	NA	0.626431407328766
1287	CLNK	1	NA	0.538538749295098
1288	AC084048.1	1	NA	0.204217711636821
1289	AC006230.1	1	NA	0.0255522892930846
1290	C1QTNF7	0.00700000000000001	3.63401844543923	0.197191411985236
1291	CC2D2A	0.001	3.73199296077119	0.22353001924482
1292	FBXL5	0.001	4.42025729713464	0.0693578740563758
1293	FAM200B	0.657	-0.534698806246018	0.106006820333696
1294	TAPT1	0.001	7.01322422450545	0.268503022717124
1295	TAPT1-AS1	0.001	6.43006595943394	0.144793518542806
1296	AC097515.1	1	NA	0.396404087086131
1297	DCAF16	0.128	1.04316204183176	0.0698210954780853
1298	NCAPG	0.0669999999999999	1.70348225865596	0.385217832069709
1299	LCORL	0.013	2.9703519313202	0.184157889450024
1300	AC093898.1	1	NA	0.356985528278419
1301	SLIT2	1	NA	0.559921568852303
1302	CCDC149	0.248	0.635693710508823	0.0997326345030947
1303	LINC02506	0.001	6.50812638304174	0.663682421664624
1304	ARAP2	0.00700000000000001	3.15766941883295	0.361703205090691
1305	DTHD1	1	NA	0.74977517149785
1306	AC104078.2	0.001	4.64960865412856	0.433663958788789
1307	RELL1	0.02	2.39541827258264	0.0532437972295357
1308	KLF3	1	NA	0.0683175817477268
1309	TMEM156	0.001	8.71703503438024	0.0377894838704037
1310	RPL9	0.001	11.8076501583801	0.562051313100411
1311	AC108471.3	0.148	0.96544159771342	0.0649125922565641
1312	AC095057.3	1	NA	0.137494115248876
1313	RBM47	0.015	2.48375109372166	0.177300960366815
1314	APBB2	0.001	11.7003777159609	0.479879251842328
1315	AC111006.1	0.037	2.00864385573583	0.0464858618031418
1316	AC024022.1	1	NA	0.33225720665759
1317	AC096734.2	1	NA	0.492589623125891
1318	AC114757.1	1	NA	0.492589623125891
1319	YIPF7	1	NA	0.0255522892930849
1320	ATP10D	0.001	5.0932710451053	0.139907093240058
1321	AC107068.2	0.023	2.4113317666979	0.298336295079837
1322	TXK	0.00800000000000001	2.820623209775	0.287206177383344
1323	TEC	0.19	0.814785371381775	0.0801474722984275
1324	DCUN1D4	0.269	0.410951672548792	0.15201409212137
1325	SPATA18	1	NA	0.155116597582927
1326	USP46	0.129	1.09051478580063	0.0605281273850287
1327	DANCR	0.001	6.37893990120752	0.342371810009445
1328	SCFD2	0.001	7.19589386903297	0.221730752714776
1329	LNX1	0.278	0.414331533551526	0.189881170494186
1330	AC110792.2	1	NA	0.0255522892930838
1331	AC069200.1	1	NA	0.492589623125893
1332	PDCL2	1	NA	0.137494115248877
1333	NMU	0.001	7.60783545843288	0.393116195384807
1334	AC110611.1	0.17	0.93297594112939	0.0100482031934601
1335	KIAA1211	0.001	8.077518128598	0.278356372670477
1336	PPAT	0.406	0.0457983009513895	0.0486602499695976
1337	ARL9	1	NA	0.35698552827842
1338	HOPX	0.001	6.88552441769347	0.165327144348007
1339	IGFBP7	0.001	6.45365814006048	0.717783136422302
1340	AC104806.2	0.03	2.30308926189941	0.0263161546948342
1341	UBA6-AS1	0.18	0.930260202827369	0.141401131037464
1342	UGT2B17	1	NA	0.344802057651847
1343	FDCSP	0.001	61.4136781456968	0.933468689964069
1344	AMBN	1	NA	0.0683175817477264
1345	JCHAIN	0.001	10.2597235899441	0.793017799912846
1346	RASSF6	0.001	6.62395096966012	0.541787785310838
1347	UMLILO	1	NA	0.380133252866888
1348	MTHFD2L	0.00800000000000001	2.7763870590592	0.192601142268697
1349	PARM1	0.026	2.37043893805964	0.300512781208204
1350	AC110760.1	0.731	-0.66255422513398	0.20494340944959
1351	CDKL2	1	NA	0.124421785543017
1352	NAAA	0.194	0.747088436639997	0.0524779535298431
1353	AC112719.2	0.22	0.713243747545558	0.0525727283780211
1354	AC107072.2	0.092	1.35099493838384	0.120343246434374
1355	CCNG2	0.005	3.04677081836873	0.114096364565861
1356	AC092674.1	0.181	0.849236663487024	0.29842075368128
1357	CXCL13	0.001	17.9153477659644	0.898164191993144
1358	CNOT6L	0.202	0.802632484265882	0.0196016749894571
1359	LINC01088	0.00900000000000001	3.23282523763592	0.382402088348624
1360	ANTXR2	0.001	3.90013400536031	0.0745768774342623
1361	PRDM8	1	NA	0.480688474231841
1362	CFAP299	0.001	10.5025539751138	0.598362296573694
1363	BMP3	1	NA	0.120856828223173
1364	RASGEF1B	0.013	2.58486706793835	0.239937659845449
1365	TMEM150C	0.003	3.38445661669391	0.036889637388994
1366	SCD5	1	NA	0.225654078577148
1367	COPS4	0.184	0.844807497845462	0.0484758854755584
1368	PLAC8	1	NA	0.0255522892930853
1369	MAPK10	0.002	4.03137807045611	0.289019388257102
1370	AC104827.1	0.039	1.86736802174912	0.246006816237988
1371	PTPN13	0.001	21.0560030155944	0.901280572376436
1372	AFF1	0.001	4.79975799810743	0.598254523991265
1373	KLHL8	0.056	1.7195076197723	0.0122679069563212
1374	HSD17B11	0.072	1.66782567055575	0.0978635986627952
1375	AC112250.2	1	NA	0.0683175817477268
1376	SPARCL1	0.0600000000000001	1.72658383299193	0.262783832272172
1377	PKD2	0.148	1.06954341004159	0.050359430185826
1378	PPM1K-DT	1	NA	0.0683175817477264
1379	HERC6	0.001	4.33546745071036	0.209676968206651
1380	HERC5	1	NA	0.380133252866888
1381	FAM13A	0.00800000000000001	2.98776315157763	0.534107757850057
1382	GPRIN3	0.001	8.34644311306658	0.604202887219715
1383	CCSER1	0.001	13.5529476938038	0.664346373721528
1384	AC096746.1	1	NA	0.204217711636821
1385	HPGDS	1	NA	0.492589623125891
1386	PDLIM5	0.433	0.0386982811146516	0.166123322655632
1387	RAP1GDS1	0.078	1.50717467498654	0.0606408041025654
1388	TSPAN5	0.001	7.83422952027564	0.77841327209288
1389	AC108159.1	1	NA	0.204217711636821
1390	AC114811.2	1	NA	0.656136012007038
1391	AP002026.1	0.118	1.16196217798657	0.0477701278953142
1392	ADH4	1	NA	0.58093823875518
1393	H2AFZ	0.001	5.42400894838886	0.385066366826092
1394	AC097460.1	0.011	2.77835749760676	0.278518391444776
1395	PPP3CA	0.001	7.24724768888612	0.189232480012953
1396	BANK1	0.001	10.5393115514806	0.139801926605442
1397	AP002075.1	0.055	1.79197750677918	0.150884970596694
1398	SLC39A8	0.153	0.992800517177238	0.0640848404384743
1399	NFKB1	0.26	0.489661427990583	0.0710847767179533
1400	CENPE	0.001	5.42970015732113	0.542858824616679
1401	AC004053.1	1	NA	0.808474742093873
1402	TET2	0.054	1.74428556429789	0.155745817764271
1403	PPA2	0.001	5.28381554605925	0.2217986934944
1404	AC109361.1	1	NA	0.426587416103347
1405	DKK2	1	NA	0.547212801679216
1406	CYP2U1	0.706	-0.617553529393834	0.0492816967932193
1407	LEF1	0.001	7.96884498239637	0.736370276068336
1408	RPL34-AS1	0.026	2.26677598919382	0.0131058645471134
1409	RPL34	0.001	9.10323131250345	0.5521137331975
1410	PLA2G12A	0.575	-0.293102563739666	0.0607680283781876
1411	ELOVL6	0.139	1.00766694393126	0.0967419626348247
1412	AC004704.1	0.048	1.74022048146423	0.366538557464619
1413	FAM241A	0.001	7.02438515355444	0.348279221358937
1414	AP1AR	0.343	0.241629886101659	0.0558567462184228
1415	TIFA	0.86	-0.989057228537929	0.0611581325383179
1416	ALPK1	0.001	11.592526859233	0.578000991067184
1417	ZGRF1	0.137	1.11542585026082	0.150923935863677
1418	LARP7	0.476	-0.11538175826878	0.0457769213220729
1419	ANK2	0.001	6.81475345323157	0.532748228447233
1420	AC093879.1	0.005	3.67903974850153	0.25465564269297
1421	CAMK2D	0.037	2.12662843812357	0.385618274817205
1422	NDST3	0.07	1.581928437415	0.536488157340838
1423	SNHG8	0.02	2.3681787332975	0.139841791261597
1424	SEC24D	0.001	4.98053141350847	0.334231904755624
1425	USP53	0.001	11.3639220141746	0.37979500968611
1426	MAD2L1	0.029	1.98960519881975	0.0889420024893272
1427	AC073475.1	0.001	6.69267020267244	0.410095023329144
1428	TNIP3	1	NA	0.380133252866884
1429	CCNA2	0.039	2.10502222953828	0.268960752428627
1430	IL21	0.001	9.99265501756576	0.898487008994712
1431	SPATA5	0.001	3.3436519817005	0.262895752319564
1432	LARP1B	0.001	4.29549607373204	0.407917236752616
1433	LINC02615	0.117	1.27396948093853	0.259097062312838
1434	SCLT1	0.01	2.86097861749516	0.306867519535552
1435	LINC02479	1	NA	0.186558024868754
1436	AC097511.1	1	NA	0.884979714803461
1437	LINC00616	1	NA	0.871316656942726
1438	SLC7A11-AS1	1	NA	0.204217711636821
1439	AC109927.1	1	NA	0.155116597582927
1440	SETD7	0.003	3.37490173020109	0.0686031256008342
1441	MAML3	0.001	10.0252658176786	0.477696530761988
1442	SCOC	0.108	1.26169201832671	0.0750818616001637
1443	SCOC-AS1	0.58	-0.283147516885458	0.0916891671818627
1444	TBC1D9	1	NA	0.456694231767093
1445	INPP4B	0.001	12.2362504395665	0.755144641865865
1446	AC139720.1	0.001	8.12770719443097	0.624769462687367
1447	AC104596.1	0.001	3.50946074977382	0.187353345281381
1448	GAB1	1	NA	0.124421785543014
1449	AC097658.3	1	NA	0.380133252866886
1450	AC107223.1	0.001	4.67567206657908	0.361345063096612
1451	FREM3	0.031	2.00135577088727	0.335943647137726
1452	GYPB	1	NA	0.380133252866887
1453	AC098588.3	0.002	3.31493253730034	0.0886039451363601
1454	HHIP	1	NA	0.285325318712652
1455	AC109811.1	0.127	1.0653308437404	0.31888686855064
1456	SMAD1	0.001	4.72299601855719	0.613442822807421
1457	SLC10A7	0.518	-0.185540577971998	0.345587328182323
1458	TMEM184C	0.902	-1.12575928326019	0.0455857420455708
1459	ARHGAP10	0.001	6.50905315164593	0.522679476209437
1460	AC002460.2	0.517	-0.177029299899002	0.459228562834332
1461	LRBA	0.001	7.09328063049461	0.0693511807445756
1462	RPS3A	0.001	6.06230825303517	0.359528181865754
1463	ARFIP1	0.114	1.25942087266646	0.119961562724893
1464	TRIM2	0.001	7.31348910298117	0.131968634728704
1465	MND1	0.023	2.35920498842927	0.389358393469112
1466	TLR2	1	NA	0.212901052944411
1467	RNF175	1	NA	0.393671976678897
1468	AC079298.3	1	NA	0.239110356032115
1469	FNIP2	0.191	0.79936666919842	0.120809849077609
1470	C4orf45	1	NA	0.137494115248879
1471	RAPGEF2	0.001	5.3620325845525	0.189830198373936
1472	TMA16	0.004	3.44870002415087	0.0743823328513501
1473	MARCH1	0.005	3.7671900299869	0.231682743539287
1474	TMEM192	0.005	3.29855969188926	0.0484758854755588
1475	KLHL2	0.00900000000000001	3.02341374427262	0.0871286221913732
1476	MSMO1	0.083	1.51902355039933	0.110591996944229
1477	PALLD	0.001	5.27608229244023	0.588143209595527
1478	SH3RF1	0.001	9.77229370465086	0.250603996781194
1479	NEK1	0.244	0.63122198357833	0.0580020830843992
1480	HPF1	0.1	1.36467031480011	0.11620776334211
1481	GALNT7	0.046	1.81527799138688	0.0312435166191931
1482	AC097534.1	0.174	0.840891554802572	0.298030325167584
1483	HMGB2	0.001	7.11034052604806	0.352557111821802
1484	GLRA3	0.001	8.37795880334625	0.559030092014607
1485	ADAM29	0.001	10.4579864996585	0.467131827820074
1486	AC022325.2	0.001	3.86983286789884	0.484567891506564
1487	GPM6A	0.001	11.4480548662808	0.781601291440763
1488	AC097537.1	1	NA	0.356985528278419
1489	WDR17	0.05	1.8603463315592	0.177072753386421
1490	NEIL3	0.0600000000000001	1.66088747295842	0.323069207616392
1491	AC027627.1	0.547	-0.235887654886057	0.0423334209588441
1492	AC078881.1	0.194	0.801086508983252	0.302528738351831
1493	DCTD	0.108	1.31241716939105	0.00634745859981732
1494	LINC02362	0.001	6.8244721728289	0.512968989175631
1495	LINC02427	0.562	-0.294812680360506	0.0715481976633401
1496	PRIMPOL	0.901	-1.12860567981265	0.0963167442178961
1497	CENPU	0.073	1.59668664054947	0.278160575910236
1498	CFAP97	0.004	3.39681622115209	0.0862998991730914
1499	C4orf47	1	NA	0.137494115248879
1500	SORBS2	0.017	2.64519138246909	0.312421659996617
1501	FAM149A	1	NA	0.137494115248879
1502	KLKB1	1	NA	0.306320992615984
1503	FRG1-DT	0.00600000000000001	2.98997199287655	0.396258244458056
1504	FRG1	0.288	0.343035011281457	0.11421670227869
1505	NKD2	1	NA	0.512892862149966
1506	TERT	0.147	1.02812689132229	0.0398885099741314
1507	CLPTM1L	0.109	1.31457375228683	0.0331616057757335
1508	SRD5A1	0.001	3.73960323233583	0.0582540076814481
1509	MTRR	0.23	0.668150184798984	0.118828608668708
1510	LINC02112	1	NA	0.492589623125893
1511	AC012640.2	1	NA	0.0683175817477268
1512	ANKRD33B	0.003	3.9724157719331	0.404158843701742
1513	CTNND2	0.001	6.43117538746887	0.505474712653375
1514	TRIO	0.003	3.89190703547234	0.29674672563725
1515	OTULIN	0.055	1.92372195256936	0.0367106371427093
1516	LINC02149	0.001	5.44727822934226	0.405604029854841
1517	FBXL7	0.001	16.8079529576443	0.860008147049533
1518	LINC02150	1	NA	0.492589623125891
1519	RETREG1	0.002	3.63644806586003	0.482235578485496
1520	MYO10	0.096	1.26191595460186	0.281685954966665
1521	LINC02100	0.013	2.43159950993031	0.316965614000392
1522	C5orf17	1	NA	0.559921568852301
1523	LINC02211	1	NA	0.345544505679501
1524	LINC02109	1	NA	0.809565183534321
1525	SUB1	0.001	9.68070119089497	0.729508177857107
1526	AC137810.1	1	NA	0.492589623125893
1527	IL7R	1	NA	0.403100076498276
1528	SLC1A3	0.072	1.57717630632931	0.275095122959556
1529	NIPBL-DT	0.177	0.858244807242255	0.146426506428831
1530	FYB1	0.001	7.57539119065151	0.776487302150023
1531	C9	1	NA	0.712855431389118
1532	TTC33	0.003	3.38534420151154	0.309702080669596
1533	RPL37	0.001	7.75559141093431	0.541475543600148
1534	OXCT1	0.031	2.04922157213094	0.19086175573077
1535	CCDC152	0.07	1.58464627633693	0.0425249896193613
1536	SELENOP	1	NA	0.476428155188263
1537	AC114956.3	0.647	-0.478314826853968	0.0504708388267802
1538	C5orf34	0.037	2.27186401724554	0.125153810883722
1539	NNT-AS1	0.821	-0.862632008878987	0.0727941748033581
1540	NNT	0.001	4.78590868627367	0.0462336763187431
1541	PARP8	0.001	3.84221066166333	0.068635473902889
1542	AC008966.1	1	NA	0.0683175817477264
1543	ARL15	0.001	4.85901355854602	0.483333407426706
1544	PLPP1	0.001	3.49052636444418	0.098975625212515
1545	DDX4	0.153	0.940095699221298	0.213187673442356
1546	IL6ST	0.001	10.9837653216956	0.733329517886744
1547	AC008892.1	0.001	9.02677163611186	0.699527762660602
1548	ANKRD55	0.04	1.99308824005084	0.397837673462892
1549	C5orf67	1	NA	0.204217711636821
1550	PDE4D	0.001	5.38361785619836	0.525173302210212
1551	AC092343.1	0.071	1.59699675944734	0.289314798448295
1552	PART1	0.013	2.51893685108657	0.110194841100005
1553	DEPDC1B	0.001	5.94466216974477	0.455410775676645
1554	ELOVL7	1	NA	0.186558024868751
1555	NDUFAF2	0.001	7.92523412799188	0.473699333240114
1556	IPO11	0.025	2.22532097804651	0.0322303564644443
1557	RNF180	1	NA	0.311142326253442
1558	RGS7BP	1	NA	0.492589623125891
1559	SREK1IP1	0.0659999999999999	1.64929077297757	0.0592494743157851
1560	ADAMTS6	0.001	11.163868285283	0.206233815826172
1561	CENPK	0.027	2.32438452920916	0.203296132461403
1562	NLN	0.001	5.1184424084091	0.221315747709291
1563	MAST4	0.001	12.3741832102731	0.497337432154624
1564	AC112206.2	0.002	3.42502327997674	0.526880306759544
1565	AC010280.2	1	NA	0.137494115248879
1566	AC010280.1	0.001	6.37541564947559	0.189657069290009
1567	CCNB1	0.001	3.88671928575805	0.306361626174109
1568	AC063979.2	1	NA	0.186558024868755
1569	AC035140.1	1	NA	0.186558024868752
1570	BTF3	0.467	-0.167033369348212	0.0565627898666208
1571	ARHGEF28	1	NA	0.426587416103347
1572	NSA2	0.231	0.639950250493338	0.09174032232396
1573	FAM169A	0.12	1.14170270573032	0.0568201134114748
1574	GCNT4	1	NA	0.393671976678896
1575	ANKRD31	1	NA	0.239110356032115
1576	HMGCR	0.05	1.97104633332169	0.122174117452616
1577	POLK	0.004	3.47811979770723	0.201845373286485
1578	ANKDD1B	0.657	-0.49089604501634	0.0689444133210732
1579	IQGAP2	0.001	8.59929233278088	0.646111368298159
1580	AC026725.1	1	NA	0.380133252866887
1581	F2RL2	1	NA	0.13749411524888
1582	AC025188.1	1	NA	0.204217711636821
1583	F2R	1	NA	0.186558024868754
1584	S100Z	0.001	10.036761512357	0.735253156643586
1585	CRHBP	0.001	4.3004881521315	0.173706899983331
1586	PDE8B	0.001	5.69676093172053	0.356486001008049
1587	AP3B1	0.017	2.82398625805659	0.159653956629658
1588	LHFPL2	0.001	11.8696440889219	0.307414692403619
1589	ARSB	0.001	5.50138547888006	0.295868194737807
1590	DMGDH	0.075	1.59233622381981	0.0836102032000246
1591	HOMER1	0.01	3.12711841785588	0.0915175087110519
1592	CMYA5	1	NA	0.21290105294441
1593	AC012636.1	1	NA	0.380133252866887
1594	SERINC5	0.001	8.46256147695543	0.456232209897825
1595	AC010260.1	0.005	3.87014221962174	0.280494501947756
1596	AC008771.1	0.083	1.44587711255408	0.091523665789313
1597	ANKRD34B	0.001	4.74396465413765	0.579403793226832
1598	DHFR	0.245	0.599003313020882	0.181457133163391
1599	MSH3	0.206	0.733316712416374	0.142067590649823
1600	RASGRF2	0.001	4.71662025253282	0.505642283287941
1601	CKMT2-AS1	0.031	2.12150880063489	0.281094753866075
1602	ZCCHC9	0.001	5.95799248907564	0.371721059080516
1603	ATG10	0.073	1.57080625292612	0.165568227222051
1604	RPS23	0.001	9.56147152718741	0.49951727037994
1605	ATP6AP1L	0.776	-0.767825157235205	0.0268154830277362
1606	TMEM167A	0.709	-0.607784199964257	0.125048493851348
1607	XRCC4	0.001	4.77718256650024	0.257792883698575
1608	VCAN	1	NA	0.674079302243825
1609	VCAN-AS1	1	NA	0.618428949696762
1610	LINC02059	1	NA	0.492589623125892
1611	AC109492.1	0.00800000000000001	3.13458517275032	0.47566505439199
1612	LINC01949	1	NA	0.204217711636821
1613	TMEM161B-AS1	0.00600000000000001	3.16069970978533	0.0558592446518741
1614	LINC00461	0.188	0.734137350232938	0.272837265801905
1615	MEF2C-AS1	0.001	6.95758495662642	0.258137329077541
1616	POLR3G	0.021	2.25701382099926	0.183323388419246
1617	ARRDC3-AS1	0.096	1.38093261559257	0.283843542339317
1618	AC093298.2	1	NA	0.120856828223175
1619	NR2F1-AS1	1	NA	0.186558024868752
1620	AC106818.2	0.056	1.6860939163108	0.073775742138913
1621	AC117528.1	1	NA	0.515653804921794
1622	KIAA0825	0.082	1.4759241326616	0.19562345470065
1623	SLF1	0.014	2.6758438179977	0.0400615126971287
1624	MCTP1	0.001	5.49672567221005	0.616847568079741
1625	FAM81B	1	NA	0.380133252866884
1626	GLRX	0.001	3.75001075746362	0.168919494662064
1627	ELL2	0.001	7.88141673485118	0.550394219692431
1628	AC104123.1	0.001	8.76304805606326	0.450290880463908
1629	AC008592.2	0.016	2.60649183058015	0.270347459895825
1630	ERAP2	0.105	1.33307753682091	0.204003557821311
1631	LIX1-AS1	0.0610000000000001	1.65013061705168	0.0880922529878179
1632	LIX1	1	NA	0.124421785543015
1633	AC008883.1	0.212	0.70782309944902	0.117261997244146
1634	LINC01340	0.019	2.62259145822311	0.318886868550637
1635	LINC02234	1	NA	0.508891829646583
1636	RGMB	1	NA	0.0255522892930853
1637	CHD1	0.003	3.34997096745824	0.20012039355025
1638	AC113385.1	0.505	-0.15789570661964	0.173706899983331
1639	AC021086.1	0.00600000000000001	3.0004639016682	0.189657069290008
1640	SLCO4C1	1	NA	0.0255522892930835
1641	PAM	0.001	8.96476810921896	0.426699404303907
1642	FER	0.617	-0.387121438564227	0.0707580429422918
1643	AC008467.1	0.161	0.97683818812326	0.0150869503525998
1644	MAN2A1	0.001	4.90488713018201	0.191934422808553
1645	TMEM232	0.022	2.29848011921441	0.224809586196875
1646	WDR36	0.152	0.996479026095697	0.128659033892249
1647	CAMK4	0.012	2.75836471447027	0.117782933083947
1648	AC010275.1	0.11	1.27175878426352	0.0930035452942541
1649	STARD4-AS1	0.0639999999999999	1.51596167832319	0.108981692343064
1650	NREP	0.025	2.25202811824793	0.238395437111012
1651	EPB41L4A	0.001	4.24340380595927	0.473720237536584
1652	EPB41L4A-AS1	0.316	0.409769982602736	0.133820896749954
1653	TRIM36	0.012	2.77406203322373	0.270347459895824
1654	CCDC112	0.548	-0.224197038054675	0.0517654595530365
1655	AP3S1	0.646	-0.519905436116214	0.168077174530035
1656	LVRN	1	NA	0.186558024868753
1657	SEMA6A	0.043	1.96220213219851	0.135430255441504
1658	SEMA6A-AS1	0.011	2.58470895653737	0.0255048087966706
1659	AC008568.1	1	NA	0.512892862149965
1660	SRFBP1	0.081	1.45200753087465	0.210112083122266
1661	SNX2	0.153	1.02645818097631	0.079077024183958
1662	SNX24	0.002	3.19750896999864	0.106108696225391
1663	LINC01170	0.001	7.95044641670898	0.536588365767097
1664	AC025465.1	1	NA	0.380133252866887
1665	LINC02240	0.004	3.47568753922199	0.419577195461874
1666	AC116362.1	0.025	2.27270412726767	0.415659646861597
1667	ALDH7A1	0.115	1.23758678865848	0.069240059302312
1668	LMNB1	0.35	0.299731347760753	0.130901742014359
1669	MARCH3	0.001	4.69972280224049	0.198723051380764
1670	AC011416.4	1	NA	0.380133252866887
1671	CCDC192	0.014	2.64363000289202	0.272837265801905
1672	SLC12A2	0.134	1.03526554384643	0.0614782509799619
1673	MEIKIN	1	NA	0.68139762844265
1674	ACSL6	1	NA	0.186558024868755
1675	SLC22A4	0.305	0.380554189218644	0.105292508295245
1676	MIR3936HG	0.015	2.63317088791759	0.198782605130621
1677	C5orf56	0.016	2.74368114172324	0.043012070952614
1678	IRF1	0.03	2.44977549813396	0.27096029705109
1679	IL5	1	NA	0.186558024868752
1680	UQCRQ	0.025	2.29718440550139	0.090146672297522
1681	VDAC1	0.001	4.98656693081188	0.137704636120086
1682	TCF7	0.001	10.7400264963758	0.443713323056036
1683	JADE2	0.462	-0.0858763865279248	0.130878853148331
1684	SEC24A	0.016	2.70785409513212	0.104722656936751
1685	PCBD2	0.071	1.58103049235898	0.261216625884879
1686	CXCL14	0.001	11.7659900731704	0.556672207151955
1687	SMAD5	0.001	4.39347921289431	0.0993724694642898
1688	SPOCK1	1	NA	0.344802057651848
1689	BRD8	0.375	0.193208658020473	0.0412034530878119
1690	KIF20A	0.034	2.04424489021403	0.0960819155421905
1691	CDC25C	0.353	0.282400532052936	0.160761441719047
1692	EGR1	0.001	5.90879999760565	0.427269606109886
1693	SIL1	0.001	3.86588893389448	0.269732104173852
1694	SNHG4	0.001	3.90358019365185	0.360182318773036
1695	MZB1	0.001	8.32702854073495	0.522536472413542
1696	SLC4A9	0.016	2.76672359226858	0.130024431456448
1697	NDUFA2	0.02	2.63114379082751	0.130466622130147
1698	IK	0.134	1.05952390519945	0.0147480286843721
1699	PCDHGB6	1	NA	0.0255522892930829
1700	PCDHGC3	0.303	0.419406645492658	0.0255081477628203
1701	RNF14	0.129	1.11820604818624	0.0737111494868484
1702	NDFIP1	0.003	3.27164555885882	0.20105094272521
1703	ARHGAP26	0.0669999999999999	1.65457656209223	0.113631666088026
1704	AC008696.2	0.001	4.28745267902309	0.446618603058154
1705	KCTD16	0.001	5.61011152267878	0.691473417923505
1706	PRELID2	0.001	5.20932703865363	0.32547730535716
1707	LARS	0.666	-0.584841984110952	0.0403369971864078
1708	AC011396.2	1	NA	0.381964165390072
1709	PPP2R2B	0.00600000000000001	3.19146263386731	0.47971485056997
1710	DPYSL3	1	NA	0.0683175817477264
1711	JAKMIP2-AS1	0.042	1.94783485816235	0.0429911223928245
1712	JAKMIP2	0.019	2.39209391940717	0.0628638723749788
1713	AC011346.1	0.014	2.63579198817235	0.483662799989766
1714	AFAP1L1	0.00700000000000001	3.20405254938466	0.150726671954304
1715	PPARGC1B	0.004	3.53765773717923	0.456583140766292
1716	RPS14	0.001	8.90304686287908	0.629020092630329
1717	SLC36A3	1	NA	0.239110356032115
1718	FAT2	1	NA	0.225654078577148
1719	SPARC	0.023	2.37642243442047	0.319764712829435
1720	CLMAT3	0.0659999999999999	1.68594279449775	0.130009420494696
1721	LINC01933	1	NA	0.124421785543016
1722	AC008571.2	1	NA	0.494804878911823
1723	FAM114A2	0.376	0.122885249889403	0.0654142261912719
1724	GALNT10	0.035	1.96637716087026	0.175343489738648
1725	FAXDC2	0.15	0.964732428533245	0.112683552718199
1726	SGCD	0.001	5.1205389010214	0.282734771188792
1727	ITK	0.001	8.82285478067673	0.552770361146484
1728	AC010609.1	0.00900000000000001	2.64363065396211	0.4210739090842
1729	NIPAL4	0.001	5.00610238682597	0.26348288994767
1730	CLINT1	0.403	0.0395205574371455	0.0367115762925997
1731	LINC02227	1	NA	0.124421785543015
1732	AC008691.1	0.001	14.404344917982	0.756926802300736
1733	AC008703.1	0.277	0.516105914804154	0.179052055501907
1734	PTTG1	0.002	3.70563648350952	0.367072192852719
1735	MIR3142HG	0.003	3.47466482550801	0.372758827248589
1736	ATP10B	0.085	1.54830220556011	0.34382157448761
1737	AC113414.1	0.001	5.14567509701532	0.247536685996838
1738	HMMR	0.001	4.44972820264893	0.365241678989508
1739	WWC1	0.004	3.5413608104215	0.23446077224183
1740	SPDL1	0.001	4.85694657264683	0.193052247345449
1741	LCP2	0.001	9.19960443317058	0.596097164169448
1742	LINC01366	1	NA	0.137494115248879
1743	RANBP17	0.003	3.41637042534723	0.322565308179257
1744	NPM1	0.003	3.77483806577024	0.398584593610682
1745	RPL26L1	0.296	0.421116127491859	0.0942254509026479
1746	LINC01484	0.001	10.0672731616745	0.362915225034179
1747	LINC01485	1	NA	0.380133252866886
1748	CPEB4	0.001	4.08422223860986	0.388883486605358
1749	CPLX2	1	NA	0.439928798985848
1750	KIAA1191	0.144	0.974634929796101	0.0217092435733881
1751	RAB24	1	NA	0.204217711636821
1752	MXD3	0.041	2.18716661013941	0.134388370425262
1753	PRELID1	0.398	0.151188358877416	0.0318490134416122
1754	TMED9	0.515	-0.171117174869555	0.14210317535641
1755	NHP2	0.001	3.75323208553024	0.21928634496845
1756	HNRNPAB	0.005	3.61625421267174	0.29214394664358
1757	ZFP2	1	NA	0.204217711636821
1758	CANX	0.041	1.94590409255473	0.0336200764198914
1759	LTC4S	1	NA	0.380133252866886
1760	MGAT4B	0.025	2.27180608531257	0.0480347375850979
1761	RNF130	1	NA	0.155116597582927
1762	AC008610.1	1	NA	0.137494115248879
1763	BTNL9	0.001	4.85564066058036	0.317094544175123
1764	RACK1	0.032	2.03011691582655	0.189326592368868
1765	AL365272.1	0.319	0.32822514678913	0.0670098251471739
1766	DUSP22	0.08	1.43390932262899	0.499843427341392
1767	IRF4	0.001	19.2804352579268	0.851799363710725
1768	AL357054.2	1	NA	0.239110356032115
1769	AL357054.5	1	NA	0.380133252866888
1770	GMDS	0.079	1.5402270019951	0.0451301600214822
1771	GMDS-DT	0.054	1.74054644299406	0.209759857419136
1772	AL031768.2	0.209	0.737833990856711	0.0378342547078271
1773	AL031963.3	1	NA	0.155116597582926
1774	TUBB2A	0.141	1.02514538840313	0.113092223301556
1775	PXDC1	1	NA	0.426587416103345
1776	CDYL	0.465	-0.0595360751902408	0.181233872045202
1777	AL359643.2	0.401	0.136161411085546	0.120380635053366
1778	AL022097.1	0.796	-0.82943640461897	0.0698103110337349
1779	F13A1	0.026	2.49269925312068	0.178764146361153
1780	AL162719.1	0.056	1.75775785620475	0.0850075273884852
1781	BMP6	0.041	1.92764206152457	0.146311079871876
1782	TXNDC5	0.028	2.2764266894699	0.383448374532123
1783	EEF1E1	0.002	4.20506887215093	0.0379853143474766
1784	AL355499.1	1	NA	0.0683175817477268
1785	HULC	0.001	4.52917813461504	0.410351428762841
1786	C6orf52	0.197	0.785346564624234	0.0217518792008713
1787	PAK1IP1	0.085	1.4472256816531	0.0373237362753768
1788	TMEM14B	0.074	1.63141738056526	0.0623998960213126
1789	MAK	0.178	0.924164171180539	0.000345945404355767
1790	ELOVL2	1	NA	0.393671976678898
1791	TMEM170B	1	NA	0.124142740065186
1792	ADTRP	1	NA	0.654621257576505
1793	HIVEP1	0.621	-0.495732801322371	0.0444714440555907
1794	PHACTR1	0.001	4.52179168466898	0.151095533605254
1795	GFOD1	0.031	2.33476678892766	0.256570256141172
1796	RANBP9	0.852	-0.920365428423048	0.215317183604036
1797	MCUR1	0.101	1.33981612794146	0.0613154992021284
1798	CD83	0.001	14.8446191075169	0.477963485552603
1799	AL080313.1	0.115	1.23332137414169	0.055342359085035
1800	AL009177.1	0.001	8.90155890518732	0.455701731843186
1801	AL138720.1	0.001	4.20347374332776	0.552701066534211
1802	JARID2	0.003	3.49312121598362	0.472556130046867
1803	ATXN1	0.001	12.798019195825	0.814239543302318
1804	DEK	0.002	3.63597116832281	0.21795185510363
1805	RNF144B	0.001	15.2475599078228	0.340193226171346
1806	MIR548A1HG	1	NA	0.186558024868755
1807	MBOAT1	0.003	4.24221858760289	0.606400191749281
1808	AL158198.1	1	NA	0.644821435033986
1809	E2F3	0.03	2.22939396746324	0.075010309878117
1810	AL513188.1	0.34	0.170891972020752	0.0355218561873098
1811	AL512380.2	1	NA	0.492589623125892
1812	SOX4	0.001	4.98498699546699	0.256106776256592
1813	GPLD1	0.072	1.5707636214719	0.0605281273850272
1814	KIAA0319	0.001	5.68582356254921	0.571328328647436
1815	AL133268.4	0.001	4.04151516070714	0.14569456857012
1816	CARMIL1	0.328	0.33270810192696	0.516315864994122
1817	HIST1H1A	0.001	5.60910139949459	0.373888440247414
1818	HIST1H3A	1	NA	0.137494115248878
1819	HIST1H3B	0.026	2.43594806421548	0.0862219423736487
1820	HIST1H1C	0.001	3.77986858794918	0.44587507593882
1821	HFE	0.002	4.81595498991225	0.120380635053368
1822	HIST1H4C	0.001	4.31132359858305	0.280274006517568
1823	HIST1H2AC	0.004	3.53831061761595	0.747638423832509
1824	HIST1H1E	0.132	1.13189889400241	0.324421427987245
1825	AL353759.1	0.338	0.261957321804203	0.189881170494189
1826	HIST1H4E	0.056	1.69401910368393	0.205632977157178
1827	HIST1H2BG	0.014	2.61024014243934	0.146311079871877
1828	HIST1H1D	0.00900000000000001	2.70516586693963	0.386925260931309
1829	HIST1H2BH	0.031	2.02387287903124	0.496088058184357
1830	HIST1H2BJ	0.001	5.06791801725904	0.534227264496154
1831	HIST1H2AG	0.137	0.983017509661668	0.279342449061395
1832	HIST1H2AH	0.02	2.40955524121955	0.239321817545413
1833	ZNF184	0.39	0.128319574573843	0.0563251244219268
1834	AL009179.2	1	NA	0.0255522892930866
1835	HIST1H3H	1	NA	0.0683175817477268
1836	HIST1H2AJ	1	NA	0.0255522892930853
1837	HIST1H1B	0.001	4.79372458363067	0.143504225456358
1838	HIST1H2AM	1	NA	0.0255522892930838
1839	ZSCAN16-AS1	0.341	0.167084764049794	0.107900701519567
1840	AL121944.1	0.016	2.29632524616338	0.144587512044834
1841	ZSCAN23	0.03	2.29485702367572	0.146259484885562
1842	AL049543.1	1	NA	0.239110356032115
1843	ZFP57	0.039	1.98858735960877	0.124741716422997
1844	HLA-A	0.001	10.9191938022627	0.430415182637058
1845	HCG9	1	NA	0.186558024868751
1846	ZNRD1	0.00600000000000001	3.52125541241896	0.0439614026880434
1847	HCG17	0.126	1.07434542357128	0.0137917766543568
1848	MDC1	0.056	1.91667687372169	0.169526038987621
1849	TUBB	0.00700000000000001	3.0430279690607	0.277399815743392
1850	TCF19	0.421	0.0372347945329526	0.0776050705024798
1851	AL662844.4	0.002	3.77005104728018	0.0147156260523951
1852	HCG27	0.79	-0.788110520718764	0.0431010344422424
1853	LTA	0.0629999999999999	1.74281624930874	0.60715385265982
1854	TNF	0.00800000000000001	3.10233417866143	0.330594954377786
1855	LTB	0.001	11.9734758533558	0.159882604994041
1856	CLIC1	0.08	1.53623386449749	0.0915347828775593
1857	HSPA1A	1	NA	0.0683175817477268
1858	EHMT2-AS1	0.43	0.0141510249272382	0.0429911223928268
1859	TSBP1-AS1	0.001	4.26354772624683	0.254007371983688
1860	PSMB8	0.004	3.88188652525178	0.0917485847377687
1861	RPS18	0.001	8.3387661554708	0.582315904670817
1862	B3GALT4	0.07	1.52530892916139	0.116210034682829
1863	KIFC1	0.114	1.31020632170232	0.174159590484303
1864	CUTA	0.23	0.615708032802923	0.0705226771150808
1865	HMGA1	0.0610000000000001	1.6507762194816	0.00134041036474815
1866	RPS10	0.021	2.32667662002962	0.333572096563429
1867	PACSIN1	0.016	2.77817643775447	0.0781758013365043
1868	AL591002.1	0.269	0.525555216984536	0.124142740065185
1869	SCUBE3	0.025	2.24387427116892	0.0880922529878203
1870	RPL10A	0.001	10.0845826687993	0.291117914119095
1871	FKBP5	0.055	1.65788470213935	0.283150090073933
1872	SLC26A8	1	NA	0.120856828223175
1873	ETV7	0.001	3.50763254853619	0.246391530021921
1874	CDKN1A	0.001	3.87390768706397	0.177300960366814
1875	CCDC167	0.166	0.937617211487964	0.0523274704426564
1876	BTBD9	0.001	7.45642773753848	0.057602215654109
1877	DNAH8	0.257	0.56147435983594	0.265327500394777
1878	KCNK5	1	NA	0.408285102130624
1879	KIF6	1	NA	0.381964165390072
1880	MOCS1	1	NA	0.186558024868755
1881	TSPO2	1	NA	0.492589623125893
1882	NFYA	0.332	0.236021835213122	0.0269357359221187
1883	AL035588.1	0.046	1.93331503821272	0.103810471736713
1884	TRERF1	0.001	4.03340360290599	0.0331598786633278
1885	AL035587.1	0.056	1.86031133875745	0.0182759764816946
1886	MRPL2	0.096	1.37785825544545	0.00777249880000403
1887	AL359813.1	0.41	0.0833918496563754	0.156044524749613
1888	POLR1C	0.462	-0.133865693603826	0.0228097078871322
1889	POLH	0.005	3.76785948220658	0.224305175549071
1890	POLH-AS1	0.462	-0.125940445699356	0.0319072080145426
1891	GTPBP2	0.003	3.24129001086015	0.114261395967492
1892	TMEM63B	0.819	-0.907217239626107	0.0947497453415213
1893	HSP90AB1	0.001	11.1703569803336	0.540517503944675
1894	NFKBIE	0.1	1.29674110795515	0.0282064000036772
1895	AL133334.1	0.269	0.538379360386845	0.124741716422997
1896	SUPT3H	0.037	1.97352602270358	0.185203531790154
1897	RUNX2	0.003	3.27216431109031	0.151077664425377
1898	CLIC5	0.036	2.01338995483781	0.213187673442356
1899	AL035701.1	0.724	-0.643402620043113	0.0255081477628203
1900	ENPP5	0.162	0.954604149394629	0.0217518792008713
1901	RCAN2	1	NA	0.186558024868753
1902	AL035670.1	0.003	4.36667861930011	0.371422858163625
1903	CYP39A1	0.001	8.10652737739393	0.38068304125774
1904	SLC25A27	0.001	6.36560800576301	0.216228825281901
1905	AL591242.1	0.01	3.22119676736399	0.122541162550822
1906	PKHD1	1	NA	0.393671976678898
1907	MCM3	0.02	2.44474999061019	0.159279817006953
1908	TRAM2	0.002	3.83617437501848	0.101038935644686
1909	TRAM2-AS1	0.182	0.792481347909704	0.263482889947671
1910	ICK	0.02	2.25540533299393	0.012031527312098
1911	GCLC	0.084	1.47928464853675	0.0706218654338595
1912	LRRC1	0.015	2.52232786464362	0.188382476987943
1913	DST	0.024	2.45596557024056	0.382937731049179
1914	KIAA1586	0.742	-0.684546353952862	0.074645686609562
1915	BAG2	0.024	2.48192419027496	0.164467623668398
1916	PRIM2	0.04	1.98540728647032	0.228889468763279
1917	AL021368.5	1	NA	0.356985528278419
1918	KHDRBS2	0.001	13.7220673441406	0.536144075438861
1919	EYS	0.011	2.87229688847802	0.160170926531006
1920	AL713998.1	1	NA	0.380133252866888
1921	AL646090.2	1	NA	0.306320992615986
1922	COL19A1	0.001	8.14690500782757	0.477297547532878
1923	LINC00472	0.001	6.73127802777773	0.588484179435725
1924	KCNQ5	0.001	4.02285555901252	0.486436294607368
1925	EEF1A1	0.002	3.34273434180744	0.513928444764306
1926	SLC17A5	0.325	0.261803159351137	0.0654142261912713
1927	CD109	1	NA	0.572802425935348
1928	MYO6	0.001	4.32707991693951	0.239321817545413
1929	IRAK1BP1	0.00800000000000001	3.29175986568355	-0.0233142761771289
1930	AL391840.1	1	NA	0.155116597582927
1931	SH3BGRL2	1	NA	0.186558024868754
1932	TTK	0.00800000000000001	3.17721017865636	0.259927919609422
1933	AL591135.2	0.414	0.0834051511658808	0.375800013572657
1934	BCKDHB	0.01	3.42172620041014	0.23450794848975
1935	UBE3D	0.001	4.14530489138779	0.259551316064984
1936	AL355613.1	0.956	-1.51207927915405	0.205632977157177
1937	PGM3	0.717	-0.620829294691912	0.0292429298202081
1938	AL034347.1	0.129	1.09639447995043	0.174320890446885
1939	CEP162	0.078	1.52357552870607	0.054607386985758
1940	GJB7	0.033	2.09687331374024	0.0517654595530341
1941	CNR1	0.013	2.67100219001645	0.307256571956957
1942	AL353135.2	0.024	2.63687960220403	0.0661481838150877
1943	ANKRD6	0.001	5.14714347900811	0.255534336857983
1944	MDN1	0.001	4.41819773093396	0.129616167619423
1945	CASP8AP2	0.553	-0.339817620413553	0.0321175532369778
1946	BACH2	0.001	15.1520307791005	0.927387970758256
1947	AL158136.1	0.001	6.39969515654213	0.0792165625808564
1948	AL132996.1	0.001	6.63318994710009	0.344693208328473
1949	MAP3K7	0.13	1.23260763384244	0.0754135105955728
1950	MANEA	0.002	3.4849329564036	0.158530520858049
1951	UFL1-AS1	0.026	2.25823624639915	0.0333714272570348
1952	KLHL32	0.004	3.34521302350054	0.00152762322663848
1953	MMS22L	0.001	8.20278936143954	0.348873805000309
1954	AL589740.1	0.092	1.39812089822389	0.392493994976323
1955	GRIK2	1	NA	0.204217711636821
1956	HACE1	0.054	1.72470363473304	0.0185330110361694
1957	AL096794.1	0.002	4.24068300806089	0.315872435702473
1958	LINC02836	0.001	4.62720538745374	0.0683175817477264
1959	AL591518.1	0.001	20.8068009025075	0.604466831340842
1960	PRDM1	0.001	13.2133840193341	0.663232041222424
1961	RTN4IP1	0.005	2.80345600366155	0.0956013440178001
1962	LINC02532	0.0620000000000001	1.67389503878814	0.169813650825526
1963	SOBP	0.002	3.17131117489378	0.115906338550198
1964	SCML4	1	NA	0.120856828223175
1965	Z98742.4	1	NA	0.380133252866888
1966	FOXO3	0.001	4.4071676373467	0.225018721384777
1967	SESN1	0.745	-0.707289360941731	0.10913100707114
1968	CEP57L1	0.004	2.96189949551037	0.139522373352003
1969	CD164	0.661	-0.519985952728458	0.0351719417830027
1970	PPIL6	1	NA	0.0683175817477268
1971	AK9	0.828	-0.886605350610103	0.149077050864287
1972	WASF1	0.011	2.65796949923019	0.314284113852219
1973	AMD1	0.001	4.7878899147021	0.0325299430339372
1974	RPF2	0.001	4.55204023292069	0.185049500918539
1975	SLC16A10	0.001	5.15730565524389	0.484465469837336
1976	AL360227.1	1	NA	0.124142740065186
1977	FYN	0.003	3.39588298071435	0.532556748083344
1978	MARCKS	0.001	11.0859092805726	0.37041309425879
1979	AL590550.1	0.001	12.5071701789163	0.769711542689789
1980	FRK	0.024	2.3328092396134	0.0844909503921829
1981	DSE	0.023	2.38835946532213	0.179805713017733
1982	RWDD1	0.92	-1.10532181631838	0.0228097078871322
1983	MCM9	0.517	-0.261140638662003	0.0289522563635488
1984	AL137009.1	0.001	4.8523349876025	0.356618009135429
1985	FAM184A	0.001	4.63426421293371	0.453037170118259
1986	MAN1A1	0.001	5.37451294769319	0.369745401469661
1987	TBC1D32	0.005	3.49583205767672	0.123527001227343
1988	PKIB	0.021	2.55352116732223	0.17211273773916
1989	SMPDL3A	0.29	0.421636337093526	0.169819574322622
1990	HDDC2	0.624	-0.504416462696727	0.0750335351406597
1991	TRMT11	0.069	1.58920744049937	0.202259543014973
1992	THEMIS	0.001	12.7930879348482	0.753773965326188
1993	PTPRK	1	NA	0.21290105294441
1994	L3MBTL3	0.015	2.71643794294667	0.0784795590530856
1995	AL355581.1	0.02	2.30328209701687	0.213187673442356
1996	SAMD3	0.001	11.5490308542997	0.654544987044067
1997	TMEM200A	0.001	5.15891254426999	0.345046953711282
1998	EPB41L2	0.00900000000000001	2.96753626768414	0.15345503513735
1999	AKAP7	0.004	3.19416466015113	0.481594188252488
[truncated: 3,068 more rows]
