# Supplementary material for: Slide-tags enables single-nucleus barcoding for multimodal spatial genomics
Source: Nature. 2023 Dec 13;625(7993):101–9. doi: 10.1038/s41586-023-06837-4 (PMC10764288; doi:10.1038/s41586-023-06837-4)
Supplement: Supplementary file 10 — Receptor–ligand interaction prediction results, human tonsil. [file 41586_2023_6837_MOESM10_ESM.csv]

	source	target	ligand.complex	receptor.complex	aggregate_rank	mean_rank	natmi.edge_specificity	natmi.rank	connectome.weight_sc	connectome.rank	logfc.logfc_comb	logfc.rank	sca.LRscore	sca.rank	cellphonedb.pvalue	cellphonedb.rank	sci	sci_fc	sci_pval	adj.sci_pval
2072	FDC	doublet	CCL19	CCR7	0.0109172411782411	3014	0.104707377976887	850	1.23395737110684	1739	1.66208763558608	250	0.8504402680486	5314	0	6917	0.597459313155701	2.15131963695253	1E-04	0.00134065656565657
6160	CD8_T	CD8_T	HLA-C	CD3D	0.0884375617398213	7323	0.00984930993962038	12483	0.408279965537405	9006	0.65171580521672	4223	0.86274573774909	3986	0	6917	0.081861065111263	2.11681443100912	1E-04	0.00134065656565657
27906	mDC	germinal_center_B	B2M	CD247	1	23988.6	0.000647515843864406	27906	-0.235564627289812	26918	-1.13545940660324	27761	0.803788493634014	10769	1	26589	0.187036046102215	1.89788351459665	1E-04	0.00134065656565657
2667	germinal_center_B	CD4_T	HLA-DMA	CD4	0.0175858481675833	7074.6	0.0143976815367254	9037	0.435518532380347	8502	0.779548354060076	2843	0.826999385289116	8074	0	6917	0.0569209445787399	1.77659057076709	1E-04	0.00134065656565657
1032	FDC	doublet	CCL21	CCR7	0.00309369067621709	2462	0.0993216725720486	925	1.37840294210637	1341	1.90485090966047	109	0.872535160114624	3018	0	6917	0.682795427409764	1.76315800116259	1E-04	0.00134065656565657
24942	germinal_center_B	mDC	VIM	CD44	1	14571.4	0.00297339341316361	24918	0.136238687345009	16378	0.180042459230557	14053	0.805517056792767	10591	0	6917	0.156219396399898	1.76050866516122	1E-04	0.00134065656565657
2802	germinal_center_B	follicular_helper_T	CD80	CD28	0.019235516484299	5376.6	0.0370108862522551	3894.5	0.699780296320703	4836.5	0.890463902604534	1968.5	0.816946972995852	9266.5	0	6917	0.0507856682094591	1.75476893538977	1E-04	0.00134065656565657
1070	FDC	CD4_T	CCL19	CCR7	0.00328249820903107	2737.6	0.118962636009866	717	1.30117961097653	1548	2.09493321383247	54	0.858377420523411	4452	0	6917	0.481691934908306	1.72652416177463	1E-04	0.00134065656565657
27628	doublet	germinal_center_B	PKM	CD44	1	25383.8	0.00114524354462683	27627	-0.308106825325944	27410	-1.13794364384776	27762	0.741251317961227	17531	1	26589	0.0461923442984072	1.67476678639285	1E-04	0.00134065656565657
27572	CD4_T	germinal_center_B	ADAM10	TSPAN5	1	25420.2	0.00121515698493448	27571	-0.151035697621876	25845	-0.445264478013484	26112	0.703708616727932	20984	1	26589	0.0481281775734364	1.66587977374534	1E-04	0.00134065656565657
604	FDC	CD4_T	CCL21	CCR7	0.00127356799680111	2258.2	0.112843700323466	760	1.44562518197606	1188	2.33769648790686	20	0.879465925254825	2406	0	6917	0.647696040968571	1.64041271945817	1E-04	0.00134065656565657
1422	naive_B	mDC	HLA-DMB	CD4	0.00536131096676676	5655.8	0.0190025257603133	7126	0.603471178742185	5868	0.774662927276049	2890	0.848956296735457	5478	0	6917	0.105280833497606	1.6374148248028	1E-04	0.00134065656565657
5007	CD4_T	germinal_center_B	CALM1	HMMR	0.0587014977311356	8424.6	0.0273411377131991	5246	0.244832527860739	12837	0.534005805193531	6036	0.801064530093795	11087	0	6917	0.0635597794700758	1.61620253485412	1E-04	0.00134065656565657
1763	FDC	NK	CCL19	CCR7	0.007841356739211	3431.2	0.0866215122545182	1171	1.1486714786293	2046	1.6157014574326	294	0.837976358080865	6728	0	6917	0.321602476066987	1.5799656303457	1E-04	0.00134065656565657
3136	CD8_T	germinal_center_B	HLA-A	APLP2	0.0241642512920347	6068.8	0.0155432908495696	8465	0.447792596111604	8277	0.664536494922424	4055	0.876807011691699	2630	0	6917	0.102182752931463	1.57840473753452	1E-04	0.00134065656565657
1164	FDC	mDC	LAMA4	CD44	0.00382202511970514	3204.8	0.0627104894455738	1996	1.18071325781025	1925	0.88450879152171	2000	0.87065522730602	3186	0	6917	0.534363319777715	1.57393158811518	1E-04	0.00134065656565657
27802	naive_B	germinal_center_B	COL4A4	CD44	1	26670.4	0.000866262208696925	27802	-0.333831365548487	27508	-1.03115801409574	27672	0.665769564569536	23781	1	26589	0.022668177072534	1.54524294297908	1E-04	0.00134065656565657
27819	doublet	germinal_center_B	B2M	CD247	1	21508.7	0.000846005340181196	27819	-0.0176868856988077	22213	-0.934270119389479	27536	0.824021411074571	8411	0.687	21564.5	0.18554939759823	1.53883185418685	1E-04	0.00134065656565657
27832	CD4_T	germinal_center_B	ADAM10	CD44	1	24905.6	0.000812130736175758	27832	-0.337523210651039	27523	-0.974092366268654	27595	0.765335239085746	14989	1	26589	0.0641544354100102	1.53699325974033	1E-04	0.00134065656565657
27356	doublet	germinal_center_B	ADAM10	IL6R	1	23472.4	0.0014336550059941	27355	-0.035685077527711	22798	-0.437495498101284	26060	0.717869920713313	19748	0.654	21401	0.0392810488563259	1.514193154497	1E-04	0.00134065656565657
27912	CD4_T	germinal_center_B	PSEN1	CD44	1	26307.8	0.000640433903461593	27912	-0.386416290121047	27672	-1.12613110694791	27757	0.69627885523963	21609	1	26589	0.0292026552667831	1.48698495564872	1E-04	0.00134065656565657
27669	doublet	germinal_center_B	ADAM10	CD44	1	24200.4	0.0010886193797415	27668	-0.22320631852156	26797	-1.08895779455322	27726	0.790618585554233	12222	1	26589	0.0785559777021158	1.4598537560692	1E-04	0.00134065656565657
27149	doublet	germinal_center_B	ADAM10	TSPAN5	1	23447.1	0.00162885528684342	27148	-0.036718805492397	22840	-0.560129906298048	26650	0.733318118251193	18264	0.818	22333.5	0.0512585733067405	1.45654505713113	1E-04	0.00134065656565657
1468	FDC	mDC	COL6A3	CD44	0.00565729703302917	4728.4	0.0272359346007999	5268	0.689895018794208	4937	0.794404214930917	2700	0.864342241928152	3820	0	6917	0.399864651018018	1.38068787873686	1E-04	0.00134065656565657
22207	germinal_center_B	NK	HLA-A	CD3D	1	16339	0.00424995623763957	22098	0.223513213368716	13472	-0.196973762141077	23416	0.836396156114439	6932	0.01	15777	0.151287850915818	1.37166595073656	1E-04	0.00134065656565657
1454	FDC	mDC	TNFSF13B	HLA-DPB1	0.00559085169522951	3258	0.0395352534875211	3621	0.954226428868171	2955	1.16766041556674	906	0.886442732667566	1891	0	6917	0.486497206897442	1.35463860997886	1E-04	0.00134065656565657
26967	NK	germinal_center_B	ADAM10	TSPAN5	1	22379.6	0.0017671245559219	26966	0.00148902143154733	21541	-0.405392197751072	25823	0.741208875974639	17538	0.382	20030	0.055741483245068	1.33894651360499	1E-04	0.00134065656565657
4073	germinal_center_B	follicular_helper_T	FAM3C	CLEC2D	0.0392855401678086	6792.6	0.0140833606410324	9201	0.329811331402122	10613	0.504584952795801	6546	0.908101516770023	686	0	6917	0.300848775525467	1.32570397888447	1E-04	0.00134065656565657
27685	CD4_T	germinal_center_B	ADAM10	IL6R	1	25513.4	0.00106953386749051	27684	-0.15000196965719	25826	-0.32263006981672	25137	0.68727666438848	22331	1	26589	0.0279823251329427	1.31894245615785	1E-04	0.00134065656565657
1184	FDC	doublet	COL1A1	CD44	0.00394509249506072	3062	0.0873620215958585	1150	1.37913126672952	1336	0.739487240729122	3212	0.876204254961835	2695	0	6917	0.474135364373267	1.31735565557096	1E-04	0.00134065656565657
27846	NK	germinal_center_B	B2M	CD247	1	22710	0.000776808940598847	27846	-0.09364231682736	24585	-1.02010597850111	27663	0.817748697705291	9183	0.988	24273	0.142736215158809	1.31438671880726	1E-04	0.00134065656565657
5345	naive_B	FDC	GNAI2	ADRA2A	0.0664446024330018	7715.8	0.0491881032015812	2782	0.899734585325301	3269	0.40253835159329	8449	0.74491829231432	17162	0	6917	0.0586861911545863	1.31112069495555	1E-04	0.00134065656565657
3181	naive_B	memory_B	SEMA7A	PLXNC1	0.0248750654081869	7653	0.0144303945881076	9015	0.381480771602345	9525	0.74845756501442	3122	0.813405524350365	9686	0	6917	0.0587603244625188	1.3095916396349	1E-04	0.00134065656565657
27608	naive_B	germinal_center_B	ADAM10	TSPAN5	1	25590.8	0.00117509766083506	27607	-0.162105255825819	26029	-0.504190571365012	26420	0.700202009070162	21309	1	26589	0.035280041457168	1.30084901072282	1E-04	0.00134065656565657
2603	FDC	doublet	LUM	ITGB1	0.0166993997334945	3748.6	0.103895316036787	857	1.2332164657142	1743	0.836641977529801	2364	0.836886776526882	6862	0	6917	0.210943358982569	1.28501629869264	1E-04	0.00134065656565657
27933	CD4_T	germinal_center_B	B2M	CD247	1	24245	0.000592516183131939	27933	-0.29593659704652	27345	-1.18122630634152	27797	0.796694324765234	11561	1	26589	0.119146497748591	1.28011859483203	1E-04	0.00134065656565657
27880	germinal_center_B	naive_B	MAML2	NOTCH2	1	26135.6	0.000722287221236572	27880	-0.3208793097233	27463	-1.40920195565819	27919	0.705397222988111	20827	1	26589	0.0324440785721037	1.27764432456967	1E-04	0.00134065656565657
27898	CD8_T	germinal_center_B	ADAM10	CD44	1	25361.6	0.000674204264026633	27898	-0.394550238723974	27698	-1.16242951334808	27785	0.748210683775265	16838	1	26589	0.0451566714832905	1.2760744606834	1E-04	0.00134065656565657
23880	memory_B	germinal_center_B	COL4A3	CD44	1	21619.4	0.00347409639253209	23827	0.0662946386315546	19075	-0.485939596062266	26326	0.790102960785684	12280	1	26589	0.0755978744087608	1.27220092682916	1E-04	0.00134065656565657
26654	naive_B	germinal_center_B	COL4A3	CD44	1	24890.8	0.00197961392380056	26653	-0.185007869809138	26339	-0.73371653511931	27180	0.73968459064097	17693	1	26589	0.0410976336809479	1.27068464310418	1E-04	0.00134065656565657
8526	NK	doublet	B2M	CD3G	0.180594103552971	8447	0.00833155369953715	14399	0.384051965323734	9472	0.324757056261356	10276	0.897879790781553	1171	0	6917	0.300084273469429	1.2688390394235	1E-04	0.00134065656565657
27826	germinal_center_B	memory_B	MAML2	NOTCH1	1	26334.2	0.000824033453848072	27826	-0.354044147240363	27588	-1.54648249100414	27949	0.694977884744355	21719	1	26589	0.0286191024757966	1.2677458307539	1E-04	0.00134065656565657
679	FDC	doublet	LAMA4	CD44	0.00150364495182252	2932	0.0764533350930669	1452	1.30689302126445	1527	0.819762549234261	2510	0.881408928454261	2254	0	6917	0.508717162489116	1.25006557623915	1E-04	0.00134065656565657
27358	memory_B	germinal_center_B	ADAM10	TSPAN5	1	24891.6	0.00143005122486427	27357	-0.0916541591143579	24545	-0.512642172106856	26447	0.720398568541045	19520	1	26589	0.0421323921189836	1.24958512925924	1E-04	0.00134065656565657
27635	doublet	germinal_center_B	PSEN1	CD44	1	25027	0.00113635088188715	27634	-0.23254277312501	26884	-1.05874523150317	27702	0.753312165246032	16326	1	26589	0.0399773193296992	1.24932962247333	1E-04	0.00134065656565657
24260	germinal_center_B	CD4_T	HLA-A	CD3D	1	19329.3	0.00329921927802819	24219	0.0837144692521385	18417	-0.0914494764539036	21333	0.818325423211168	9106	0.958	23571.5	0.101118959792172	1.24767788821776	1E-04	0.00134065656565657
25081	germinal_center_B	doublet	HLA-A	CD3D	1	21417.6	0.00289817795139864	25061	0.0247443479847722	20697	-0.430641124619644	25996	0.808492004939093	10246	0.999	25088	0.0953963466019451	1.24636459416509	1E-04	0.00134065656565657
27858	germinal_center_B	CD4_T	MAML2	NOTCH1	1	26486	0.000760269763923036	27858	-0.372189909720739	27640	-1.50179623567861	27939	0.686375154522739	22404	1	26589	0.0256660516939514	1.24615330247098	1E-04	0.00134065656565657
2150	FDC	naive_B	LAMA2	RPSA	0.0117162387819998	5099.2	0.0459483634408645	3038	0.778663753815906	4120	0.752351940484442	3089	0.824669576287344	8332	0	6917	0.172941571113105	1.24542084048317	1E-04	0.00134065656565657
1603	naive_B	follicular_helper_T	BTLA	CD247	0.00662006985048908	4554	0.018050032887359	7433	0.674587149494698	5096	0.988304589188034	1443	0.886604423385512	1881	0	6917	0.212494740935974	1.24289079726875	1E-04	0.00134065656565657
1730	FDC	NK	CCL21	CCR7	0.00762453524363917	2800	0.0821660674163574	1281	1.29311704962883	1568	1.85846473150699	133	0.861612951125253	4101	0	6917	0.357185039648801	1.23985134638382	1E-04	0.00134065656565657
27475	naive_B	germinal_center_B	BTLA	CD247	1	25683	0.00131891430387419	27474	-0.0754492591213313	24095	-0.785385590829055	27296	0.678818461177678	22961	1	26589	0.0258039807171798	1.23918441826626	1E-04	0.00134065656565657
5640	FDC	naive_B	LUM	ITGB1	0.0745812804071143	7103.2	0.039472955861291	3630	0.937051713023455	3053	0.516142658310534	6340	0.759759272808509	15576	0	6917	0.0800541614080834	1.23634396106313	1E-04	0.00134065656565657
6421	FDC	follicular_helper_T	B2M	CD3G	0.0969669488544509	6865.4	0.00965332927554076	12715	0.432753644189887	8548	0.576494708201458	5307	0.904435709643239	840	0	6917	0.343255878508245	1.23483777271141	1E-04	0.00134065656565657
27913	germinal_center_B	naive_B	MAML2	NOTCH1	1	26777.8	0.000637040529153242	27913	-0.407258275861408	27731	-1.58773140909452	27957	0.667035372609463	23699	1	26589	0.0214548053630426	1.22674491658327	1E-04	0.00134065656565657
2144	FDC	CD8_T	C3	CD46	0.0116440636038088	2978.6	0.0582787773360537	2226	1.52586865119301	1016	1.41498534056992	489	0.860302546176591	4245	0	6917	0.304496540400764	1.21972031982823	1E-04	0.00134065656565657
6405	FDC	follicular_helper_T	NECTIN2	CD226	0.0965349396437095	5849.4	0.0376267745149669	3833	0.93156412540129	3084	0.859445084094242	2197	0.78154283887918	13216	0	6917	0.0472772397400787	1.21956394457967	1E-04	0.00134065656565657
9012	doublet	FDC	APP	ADRA2A	0.206971371178044	6242.2	0.0818816226612185	1285	1.13055691400777	2121	0.530805622986501	6091	0.767108794617696	14797	0	6917	0.0726113079984744	1.21228089029635	1E-04	0.00134065656565657
2646	FDC	follicular_helper_T	COL4A2	CD44	0.0172479288045077	5537	0.0444220470195956	3156	1.06982964218445	2373	0.377704788210426	9002	0.842311250260938	6237	0	6917	0.0749809516826661	1.20925991128323	1E-04	0.00134065656565657
27736	naive_B	germinal_center_B	ADAM17	IL6R	1	26570.4	0.000991542279814506	27736	-0.232116888871552	26879	-0.543620354983478	26597	0.642165425579396	25051	1	26589	0.0166611215483763	1.20869515020986	1E-04	0.00134065656565657
1027	FDC	CD4_T	LAMA4	CD44	0.00306178472580827	3051.6	0.0649611629520661	1883	1.20137778813725	1854	0.955690615501485	1594	0.872627732389149	3010	0	6917	0.400202470224747	1.20556522600361	1E-04	0.00134065656565657
6672	FDC	memory_B	LAMA2	RPSA	0.104999298848478	8686.6	0.0286865131910611	5003	0.589801057849914	6072	0.219113820750952	12919	0.787975454506353	12522	0	6917	0.0977459661426759	1.19455020092983	1E-04	0.00134065656565657
24730	mDC	germinal_center_B	MAML2	NOTCH1	1	16772.8	0.00308780526690255	24699	0.0737071905575678	18775	-0.233966651830161	24003	0.815175710927171	9470	0	6917	0.119793102339638	1.1839236537509	1E-04	0.00134065656565657
27901	germinal_center_B	memory_B	MAML2	NOTCH2	1	26298.6	0.000669415836545312	27901	-0.340177369534188	27536	-1.51859128588276	27945	0.69743737359682	21522	1	26589	0.0282642696847632	1.17722857766349	1E-04	0.00134065656565657
27703	naive_B	germinal_center_B	ADAM10	IL6R	1	25717.4	0.00103427521007892	27702	-0.161071527861133	26011	-0.381556163168247	25662	0.683663005354389	22623	1	26589	0.0241992724462525	1.17221560045748	1E-04	0.00134065656565657
27534	doublet	germinal_center_B	BTLA	CD247	1	25926	0.00125700896039568	27533	-0.0917991267610248	24548	-1.03512355074459	27676	0.67355546816677	23284	1	26589	0.0248556856448446	1.16022834851506	1E-04	0.00134065656565657
27691	memory_B	germinal_center_B	BTLA	CD247	1	26411.2	0.00105907772733413	27690	-0.144074896193458	25691	-1.01199347137986	27649	0.654446419473497	24437	1	26589	0.0195400922509879	1.15483672464206	1E-04	0.00134065656565657
6904	FDC	naive_B	VEGFC	ITGB1	0.113781210778563	7570.2	0.0433913709146274	3260	0.955908682770339	2944	0.439425838911951	7735	0.74667645571306	16995	0	6917	0.0612232545317274	1.14798611384151	1E-04	0.00134065656565657
25808	memory_B	germinal_center_B	CD55	ADGRE5	1	23509.8	0.0025281292656149	25801	-0.00433518485108332	21754	-0.220277516688592	23799	0.647788198041721	24769	0.659	21426	0.0161766906020957	1.14481878792048	1E-04	0.00134065656565657
2528	FDC	doublet	TNFSF13B	TNFRSF13B	0.0159028561751002	5346.4	0.0379010772944095	3801	0.752202048195893	4334	0.782223917372062	2823	0.820333838519777	8857	0	6917	0.160047667711088	1.14329271470999	1E-04	0.00134065656565657
8165	plasma	follicular_helper_T	HLA-A	CD3G	0.162606338664676	8289.8	0.00853818485388056	14100	0.393213782057981	9288	0.417541308570172	8136	0.872655306861299	3008	0	6917	0.127279842440338	1.14015736373696	1E-04	0.00134065656565657
26505	naive_B	germinal_center_B	LAMC1	CD44	1	26132	0.00207659931936844	26503	-0.178123323939677	26253	-0.771934361343167	27259	0.661147317088042	24056	1	26589	0.0169634874945012	1.13985969604312	1E-04	0.00134065656565657
24993	germinal_center_B	doublet	HLA-A	CD3G	1	21907.2	0.00295230625988925	24969	0.0279241550482327	20565	-0.48709793178681	26333	0.801176251497853	11080	1	26589	0.081436565126042	1.1343199299274	1E-04	0.00134065656565657
23497	germinal_center_B	NK	HLA-A	CD3G	1	19180.2	0.00364789305024047	23437	0.126475206878471	16725	-0.296768414352734	24839	0.817491501669532	9208	0.711	21692	0.0965413301799854	1.13107641241702	1E-04	0.00134065656565657
27434	memory_B	germinal_center_B	ADAM17	IL6R	1	25720.2	0.00136241252683701	27433	-0.142783646191768	25660	-0.415523414993632	25894	0.677793606608185	23025	1	26589	0.0221172461742388	1.1295095215693	1E-04	0.00134065656565657
27907	naive_B	germinal_center_B	B2M	CD247	1	23983.8	0.000647321141307833	27907	-0.235778348187367	26922	-1.09739458353641	27729	0.803764777567665	10772	1	26589	0.109130846674958	1.12691867409986	1E-04	0.00134065656565657
12148	FDC	germinal_center_B	CNTN1	NOTCH1	0.459461070805125	9673.8	0.0380825425721988	3784	1.07961474563077	2331	0.25812152752914	11911	0.671620911580637	23426	0	6917	0.00858200472798052	1.12604270738293	1E-04	0.00134065656565657
25513	CD8_T	FDC	ADAM10	CD44	1	20682.3	0.0026861908817031	25500	-0.0876550004793766	24441	-0.311679272587661	24998	0.855729593144328	4759	0.966	23713.5	0.196279579519822	1.12121532013603	1E-04	0.00134065656565657
3391	memory_B	follicular_helper_T	ADAM10	IL6R	0.0277051023664052	5236.8	0.0127969447537055	9897	0.651423718681548	5326	0.892957996064938	1955	0.883747804736716	2089	0	6917	0.165334627194893	1.11670575618065	1E-04	0.00134065656565657
2707	FDC	myeloid	CDH1	PTPRM	0.018047935722375	3406.2	0.0539630447451824	2491	1.39821619765387	1282	1.07227986550437	1162	0.851811514713325	5179	0	6917	0.109222231954413	1.11283803201859	1E-04	0.00134065656565657
27845	naive_B	germinal_center_B	ADAM10	CD44	1	24999	0.000785357727605742	27845	-0.348592768854982	27564	-1.03301845962018	27674	0.762311632884196	15323	1	26589	0.0465393889379972	1.11066933316439	1E-04	0.00134065656565657
3795	FDC	doublet	TNFSF13B	TFRC	0.0339228708123701	7240.8	0.0170603436972852	7835	0.561965191396058	6447	0.618064683320224	4699	0.807920574909348	10306	0	6917	0.0994725805850097	1.10851325265712	1E-04	0.00134065656565657
1267	FDC	naive_B	LAMA2	CD44	0.00447805627346529	5872.6	0.0234645288898641	6003	0.758450740458106	4271	0.530553681650883	6096	0.843583318904898	6076	0	6917	0.221030515856893	1.10717269398345	1E-04	0.00134065656565657
2600	FDC	doublet	VEGFC	ITGB1	0.0166900662887616	4089.6	0.114208832251794	754	1.25207343546108	1680	0.759925158131218	3025	0.827047978316515	8072	0	6917	0.150886340821186	1.10631547936107	1E-04	0.00134065656565657
1041	FDC	CD4_T	COL1A1	CD44	0.00315003607733849	3132.6	0.0742300975333792	1529	1.27361603360232	1627	0.875415306996345	2065	0.867095784324095	3525	0	6917	0.333442879063927	1.10476944475011	1E-04	0.00134065656565657
3090	FDC	doublet	TNFSF13B	HLA-DPB1	0.0232986828266212	8408.8	0.0144485244429153	9007	0.447407683157063	8282	0.353419761595078	9560	0.82514600284854	8278	0	6917	0.123701480691098	1.10386866880076	1E-04	0.00134065656565657
3307	CD8_T	FDC	ADAM10	EPHA3	0.0265356423753401	5261.4	0.0487213994941334	2823	1.104708160324	2227	0.625531326533996	4600	0.813041850352985	9740	0	6917	0.134618521373628	1.1037208504851	1E-04	0.00134065656565657
489	FDC	doublet	COL1A2	CD44	0.000844211197714934	2577.4	0.0796827406494301	1349	1.52037556200359	1035	0.864090537000917	2167	0.893304768436695	1419	0	6917	0.537756689729938	1.10084723598887	1E-04	0.00134065656565657
27844	naive_B	germinal_center_B	PSEN1	CD44	1	25881.8	0.000785968066807381	27844	-0.341259833433099	27543	-1.01827817138392	27654	0.717486006893417	19779	1	26589	0.0280650018305777	1.09895059576295	1E-04	0.00134065656565657
1169	plasma	follicular_helper_T	B2M	CD3G	0.0038521791253305	4531.6	0.0132654086075792	9627	0.735320460415865	4501	1.05181955418298	1217	0.917317105061436	396	0	6917	0.433298279069697	1.09813170092183	1E-04	0.00134065656565657
2218	FDC	doublet	COL6A3	CD44	0.0125702016754342	4226.8	0.033204620997497	4330	0.8160747822484	3819	0.729657972643468	3316	0.87554577832435	2752	0	6917	0.388955455380628	1.08558162763423	1E-04	0.00134065656565657
555	FDC	CD8_T	COL1A1	CD44	0.00105790886130423	2569.4	0.0953923226956574	983	1.4436548726075	1190	0.982309706919131	1462	0.880895208393848	2295	0	6917	0.422813910643427	1.07380375880208	1E-04	0.00134065656565657
1324	naive_B	myeloid	APP	TNFRSF21	0.0048203022118179	3813.6	0.0366116068488894	3937	1.95224315722114	456	1.22756041561912	782	0.835985871340012	6976	0	6917	0.0928242851076548	1.07212190210555	1E-04	0.00134065656565657
373	FDC	CD8_T	LAMA4	CD44	0.000537210059356533	2526.8	0.0834809117180824	1238	1.37141662714242	1359	1.06258501542427	1188	0.885928338463631	1932	0	6917	0.47381502626771	1.06939468013993	1E-04	0.00134065656565657
868	FDC	FDC	S100A4	EGFR	0.00229936082212327	3079.6	0.157506931868379	472	1.95093186172911	458	1.12344881292856	1021	0.839678086620281	6530	0	6917	0.0933832950500824	1.06330301710364	1E-04	0.00134065656565657
13116	naive_B	FDC	COL4A3	CD47	0.569316102948638	14420.6	0.0095677784605751	12805	0.0912281284520415	18116	0.124325529684435	15682	0.82377002272104	8441	0.043	17059	0.0887897327640134	1.0621177330481	1E-04	0.00134065656565657
6886	FDC	memory_B	TNFSF13B	TFRC	0.113209632986798	8706.6	0.0124609822322391	10141	0.478082592773907	7720	0.557453531901866	5640	0.78236084316362	13115	0	6917	0.0777187416930563	1.05718711928847	1E-04	0.00134065656565657
23553	germinal_center_B	doublet	VIM	CD44	1	13494.6	0.00362500508272083	23494	0.262418450799201	12314	0.115296216943109	15924	0.820570260080004	8824	0	6917	0.116662971328439	1.05481697153794	1E-04	0.00134065656565657
580	FDC	germinal_center_B	C3	CD19	0.00117851823669051	2604.6	0.161582100464811	449	1.6274875670022	814	1.44392172968357	445	0.858893925639919	4398	0	6917	0.0617457715670343	1.05125635916748	1E-04	0.00134065656565657
2452	naive_B	FDC	ALCAM	CHL1	0.014990860064648	7233.8	0.0324013135422165	4435	0.440505013679916	8402	0.443625157621473	7662	0.82119686190328	8753	0	6917	0.140891251275237	1.03567880202895	1E-04	0.00134065656565657
27753	memory_B	germinal_center_B	ADAM10	CD44	1	24535	0.000955751864505545	27753	-0.278141672143521	27243	-1.04147006036203	27686	0.779640825670582	13404	1	26589	0.0536303306007258	1.03303263688152	1E-04	0.00134065656565657
7842	CD4_T	follicular_helper_T	CALM1	CACNA1C	0.146591435739738	10186.6	0.0106793077970367	11661	0.210011689964373	13867	0.52156429118169	6257	0.790531572257428	12231	0	6917	0.0155800558608586	1.0322283173514	1E-04	0.00134065656565657
27801	CD8_T	germinal_center_B	B2M	CD247	1	20905.3	0.000869278946414642	27801	0.00786006191764607	21317	-0.795362763818986	27319	0.825980439048394	8189	0.357	19900.5	0.140741899582208	1.03086052290059	1E-04	0.00134065656565657
27781	memory_B	germinal_center_B	PSEN1	CD44	1	25608.8	0.000893817727256623	27781	-0.307796154466429	27407	-1.08443863185695	27725	0.730334080294907	18542	1	26589	0.0303924364343968	1.02220660414237	1E-04	0.00134065656565657
23309	FDC	CD4_T	CD99	PILRB	1	20322.4	0.00373933415352834	23242	0.00452964689746709	21427	-0.0472929626197007	20304	0.752279514479075	16429	0.418	20210	0.0349133508396591	1.01671138866215	1E-04	0.00134065656565657
3943	doublet	FDC	ADAM10	EPHA3	0.0365436468018236	3854.8	0.0786691252598575	1382	1.27605208052641	1618	0.699003045328863	3637	0.846766749909348	5720	0	6917	0.1854950299992	1.01556434503421	1E-04	0.00134065656565657
447	FDC	mDC	COL1A2	CD44	0.00075167774459002	2778.8	0.0653593942031134	1862	1.3941957985494	1291	0.928836779288365	1720	0.883487175568741	2104	0	6917	0.423758610263862	1.01238843218501	1E-04	0.00134065656565657
22353	naive_B	FDC	COL4A4	CD47	1	21439.9	0.00418677844297466	22250	-0.0575953672873076	23548	-0.173115949291999	22983	0.766183420441079	14899	0.954	23519.5	0.0390904411546324	1.0092086669257	1E-04	0.00134065656565657
3967	CD4_T	FDC	APP	ADRA2A	0.0372415053199818	7444.8	0.0522113262646576	2589	1.00848407689021	2664	0.539813462203435	5939	0.724535033043836	19115	0	6917	0.0395002399303638	1.00653878316406	1E-04	0.00134065656565657
27532	memory_B	germinal_center_B	ADAM10	IL6R	1	24754.2	0.0012586754108327	27531	-0.0906204311496719	24518	-0.390007763910091	25719	0.704503546980939	20915	0.999	25088	0.0261669066925223	1.00198793798551	1E-04	0.00134065656565657
26629	CD8_T	germinal_center_B	ADAM10	NOTCH1	1	25311.4	0.00199672734796801	26628	-0.146636158708459	25754	-0.336062690544153	25254	0.687259686076661	22332	1	26589	0.0209193510236458	0.999423791463647	1E-04	0.00134065656565657
25624	memory_B	germinal_center_B	COL4A4	CD44	1	22618.4	0.00262967905056209	25612	0.0306302797795758	20434	-0.566915018167389	26671	0.776316405918505	13786	1	26589	0.0519970270718132	0.999349644492606	1E-04	0.00134065656565657
11568	naive_B	FDC	COL4A3	CD44	0.401636236020622	13938.9	0.00788725487976964	15057	0.12188736843546	16895	0.117033705641114	15875	0.85011496343256	5344	0.025	16523.5	0.16398471750834	0.996459946411408	1E-04	0.00134065656565657
807	CD4_T	FDC	CALM1	CACNA1C	0.00200931139918816	4819.6	0.0241627652425056	5856	0.740954592010997	4436	0.96243933485464	1555	0.850227307396371	5334	0	6917	0.20389651368733	0.993511867005029	1E-04	0.00134065656565657
24738	germinal_center_B	CD4_T	VIM	CD44	1	13909	0.00308010822018476	24708	0.156903217672003	15575	0.251224283210332	12075	0.808264160649471	10270	0	6917	0.088182340308096	0.989199013314759	1E-04	0.00134065656565657
4090	doublet	germinal_center_B	SEMA4D	PLXNB2	0.0396757538960046	8574.6	0.0133058495597035	9602	0.36624703601304	9842	0.334237359336552	10036	0.840053967729804	6476	0	6917	0.0598764809759782	0.987018299072932	1E-04	0.00134065656565657
20422	memory_B	FDC	TGFB1	SMAD3	1	18589.3	0.00513654487490368	20147	0.00497537646967938	21410	-0.129881408889305	22152	0.824823029481584	8317	0.557	20920.5	0.107175167148278	0.985427814494121	1E-04	0.00134065656565657
19794	FDC	germinal_center_B	MIF	TNFRSF14	1	20299.8	0.00564060264897691	19106	0.0388494468656688	20139	-0.0276031040914045	19821	0.63782609990171	25276	0.048	17157	0.014477675986155	0.985423010115949	1E-04	0.00134065656565657
21613	germinal_center_B	CD8_T	HLA-A	CD3G	1	15493.8	0.0045397936285355	21469	0.252840085191629	12607	-0.085849282375098	21203	0.83324605906075	7314	0.003	14876	0.103684220268263	0.983845027710444	1E-04	0.00134065656565657
1464	FDC	mDC	COL6A1	CD44	0.00564944730892611	3251.4	0.0370518443358863	3890	1.27592846976701	1619	0.924183276884211	1757	0.883953162080444	2074	0	6917	0.387690593208244	0.98104129568132	1E-04	0.00134065656565657
12528	FDC	doublet	HLA-B	CD3G	0.49891568015322	13566	0.00638242829967128	17644	0.197027116539413	14287	0.0565020173224842	17564	0.86777959418301	3459	0.003	14876	0.204030487221856	0.979687246289482	1E-04	0.00134065656565657
1982	plasma	follicular_helper_T	HLA-C	CD3G	0.00999260325022502	4800.2	0.0164916573707226	8071	0.687516754291919	4960	0.879257317068761	2047	0.884951625088575	2006	0	6917	0.167093664122708	0.975856488957354	1E-04	0.00134065656565657
23920	naive_B	FDC	COL4A4	CD44	1	20496.4	0.00345139562343936	23869	-0.0269361273038896	22528	-0.18040777333532	23107	0.799036943034099	11306	0.708	21672	0.0742967773275832	0.975620277400349	1E-04	0.00134065656565657
3774	myeloid	FDC	ST6GAL1	EGFR	0.0336174850030097	6735.4	0.0524022273678531	2570	1.35898162593166	1395	0.2777913786908	11415	0.894670957500745	1336	0.039	16961	0.208827700748441	0.974250623721507	1E-04	0.00134065656565657
1350	FDC	memory_B	LAMA2	CD44	0.0049636287395421	4797	0.0287257736775123	4995	0.875990515026513	3388	0.667169510832973	4021	0.856471526782154	4664	0	6917	0.257683108045728	0.968203121565344	1E-04	0.00134065656565657
11217	germinal_center_B	CD8_T	VIM	CD44	0.369681294763107	11576.4	0.00395821488911947	22750	0.326942056677175	10687	0.358118683133118	9453	0.826952989074923	8075	0	6917	0.115358440267984	0.965970942889412	1E-04	0.00134065656565657
1713	FDC	NK	COL6A3	CD44	0.0075154734686726	3989.2	0.0337602918021335	4253	0.827821824399291	3742	0.837448926694013	2361	0.876447172914757	2673	0	6917	0.354257836099999	0.959721185024562	1E-04	0.00134065656565657
3007	germinal_center_B	memory_B	CALM2	KCNQ5	0.0222224430986306	5860.6	0.0159321440052105	8287	0.384111635462429	9470	0.638988175252518	4413	0.928536485174904	216	0	6917	0.60579475676036	0.956203056571406	1E-04	0.00134065656565657
448	naive_B	FDC	FAM3C	LIFR	0.000755132852876083	3062	0.0729566768699714	1571	1.58239209849299	908	1.09016804967809	1099	0.855165687728153	4815	0	6917	0.222155222352551	0.956005236035314	1E-04	0.00134065656565657
1124	FDC	memory_B	COL1A1	CD44	0.00357103073909787	3103.6	0.0798695576751814	1344	1.31892919173077	1490	0.802896618529451	2636	0.871258623653103	3131	0	6917	0.330864001414531	0.952012501521263	1E-04	0.00134065656565657
1064	doublet	myeloid	IRAK4	TLR4	0.00326107074991127	2535.8	0.0654350731606942	1859	2.41980220411038	220	1.31965430189078	624	0.872106521627418	3059	0	6917	0.182011203250912	0.951773973096971	1E-04	0.00134065656565657
10354	mDC	doublet	HLA-B	CD3D	0.296595184607091	9792.4	0.00732178046180933	15901	0.28027342822551	11863	0.252965471281655	12030	0.881420496180102	2251	0	6917	0.308686253253647	0.949188618077656	1E-04	0.00134065656565657
25848	germinal_center_B	naive_B	HLA-A	LILRB1	1	24718.6	0.00250707278437497	25841	-0.203464277030558	26572	-0.584803373146754	26731	0.737725595297626	17860	1	26589	0.0308242900626511	0.936657216113038	1E-04	0.00134065656565657
5562	FDC	naive_B	TNFSF13B	TNFRSF13B	0.0724155501099698	7530.2	0.0209902205842849	6563	0.571665775076111	6312	0.695040946311975	3678	0.77261732098739	14181	0	6917	0.0638478933646437	0.934884142212473	1E-04	0.00134065656565657
11226	naive_B	FDC	ADAM28	ITGA4	0.370107303500968	9948.2	0.0069215809848598	16621	0.21286000407924	13780	0.30900716726078	10655	0.888073680997613	1768	0	6917	0.270118239678637	0.926285186980107	1E-04	0.00134065656565657
10249	follicular_helper_T	FDC	CD40LG	CD53	0.289014862786525	9996.1	0.019712056395809	6894	0.395572832631644	9245	0.336497875648401	9977	0.8558572853162	4739	0.23	19125.5	0.168689628506813	0.923405297816848	1E-04	0.00134065656565657
11451	mDC	doublet	B2M	CD3D	0.391401156730546	9973	0.00681751061287053	16808	0.238949847797822	13022	0.265860435326393	11714	0.893731737987107	1404	0	6917	0.466097307397582	0.919414838226806	1E-04	0.00134065656565657
2722	FDC	myeloid	LAMA2	CD44	0.0182466170863103	4801	0.0301562237253558	4770	0.907947738638237	3226	0.613185660776202	4755	0.859432673490932	4337	0	6917	0.144183837969639	0.916103567654395	1E-04	0.00134065656565657
9506	FDC	memory_B	HMGB1	CXCR4	0.237045225599792	9482.2	0.0166515585191654	8006	0.168290978647052	15204	0.218444443633854	12941	0.859406767457489	4343	0	6917	0.0671260520203008	0.913051617044648	1E-04	0.00134065656565657
2787	FDC	follicular_helper_T	CALM2	CACNA1C	0.0191049911323448	6787.2	0.0192446071152934	7048	0.398380115346807	9188	0.595374044541435	5025	0.84646713219266	5758	0	6917	0.137111941986801	0.910446464264661	1E-04	0.00134065656565657
89	CD8_T	FDC	CCL5	ADRA2A	2.96372181982026E-05	2300.6	0.533304218388822	61	2.39071157213705	236	1.83019488432787	146	0.861265599270199	4143	0	6917	0.220379084488427	0.909324589429736	1E-04	0.00134065656565657
5457	FDC	germinal_center_B	COL18A1	PTPRS	0.0695980871864438	6262.6	0.0502356803781457	2707	0.846678667691164	3605	0.676324905159821	3907	0.772628609002942	14177	0	6917	0.00837275253906825	0.906954731502349	1E-04	0.00134065656565657
1048	FDC	CD4_T	COL6A3	CD44	0.00318708329496609	4495.2	0.0282134297052478	5076	0.710559549121203	4726	0.865586038910692	2151	0.866396246641779	3606	0	6917	0.276831780835431	0.906218153128946	1E-04	0.00134065656565657
4516	NK	double_neg_T	B2M	CD247	0.047246856801747	5178	0.0114096046978828	11012	0.715653327303118	4681	0.738530013286109	3224	0.945042863657133	56	0	6917	0.969699427548215	0.901763188851004	1E-04	0.00134065656565657
7524	doublet	doublet	B2M	CD3D	0.135649154771181	7327.6	0.0089073502059947	13598	0.456827589388826	8111	0.467049722540154	7221	0.90577711682696	791	0	6917	0.565519149123931	0.901686192079316	1E-04	0.00134065656565657
706	CD4_T	FDC	ADAM10	EPHA3	0.00160969981650768	4352	0.0586886618046081	2199	1.16173518839694	1997	0.813868473613427	2554	0.826777954750005	8093	0	6917	0.135631701941038	0.90122801480171	1E-04	0.00134065656565657
2443	naive_B	FDC	APP	ADRA2A	0.0149221473728997	6466.4	0.0673106297755636	1769	1.07060731264896	2370	0.630849022751616	4527	0.7491490486054	16749	0	6917	0.0466369239935077	0.901131337058733	1E-04	0.00134065656565657
1888	FDC	CD8_T	COL6A3	CD44	0.00906636597228766	3619.6	0.0362567837066901	3979	0.880598388126374	3358	0.972480438833478	1500	0.880258273350386	2344	0	6917	0.359862868357332	0.89851091081958	1E-04	0.00134065656565657
1608	memory_B	FDC	CALM1	CACNA1C	0.00666024547667742	6057.8	0.018488712631924	7280	0.676110245169193	5077	0.7059505873523	3573	0.832375704783837	7442	0	6917	0.148867196476265	0.898092576906538	1E-04	0.00134065656565657
164	FDC	myeloid	ADAM10	GPNMB	9.36653308969165E-05	1854.6	0.0833458988657341	1242	3.03327373923473	63	1.52991452861453	364	0.908095441717893	687	0	6917	0.322026432642186	0.896573186121741	1E-04	0.00134065656565657
393	FDC	CD4_T	COL1A2	CD44	0.000591759141652473	2656.6	0.0677051366496144	1752	1.41486032887639	1246	1.00001860326814	1388	0.88528977577774	1980	0	6917	0.374261125733388	0.891023121597889	1E-04	0.00134065656565657
1678	FDC	germinal_center_B	APP	APLP2	0.00726264697392134	6418.6	0.0244796486757668	5785	0.547184600644076	6643	0.585128894345907	5176	0.831360033713328	7572	0	6917	0.0409595841328238	0.889334679070362	1E-04	0.00134065656565657
922	naive_B	mDC	HLA-DRA	CD4	0.00257530912926465	4017.8	0.0228007605824949	6154	0.729321756493247	4552	0.97124520060571	1505	0.901770960451419	961	0	6917	0.312637865350718	0.889165039152042	1E-04	0.00134065656565657
10566	FDC	follicular_helper_T	HMGB1	CXCR4	0.314157356604811	11757.2	0.0153123546785138	8586	0.143849571266756	16085	0.17060919162223	14330	0.854264756589421	4909	0.003	14876	0.185371488486448	0.884494484519069	1E-04	0.00134065656565657
46	FDC	FDC	EFNA5	EPHA3	8.27146393398061E-06	2289	0.80884892260276	10	2.56724115153277	154	1.9003249609178	115	0.860248711610767	4249	0	6917	0.300820620530788	0.883627244473201	1E-04	0.00134065656565657
1254	FDC	naive_B	COL1A1	CD44	0.00443264025686273	3799.6	0.0652411163761651	1867	1.20138941716236	1853	0.666280789347361	4031	0.859480378271481	4330	0	6917	0.242127981205088	0.882904007382631	1E-04	0.00134065656565657
1621	FDC	memory_B	LUM	ITGB1	0.00677286882618107	3738	0.0970610438038288	965	1.2017977076901	1852	0.976134883254633	1489	0.832189155717129	7467	0	6917	0.161858197815419	0.88253341687631	1E-04	0.00134065656565657
75	plasma	FDC	HSP90B1	TLR4	2.24213686601819E-05	2364.4	0.0556696029206666	2383	1.72950443299063	662	2.03876064200983	63	0.887715781971821	1797	0	6917	0.367119376622802	0.882234718076071	1E-04	0.00134065656565657
7224	doublet	doublet	B2M	CD3G	0.125352726751679	7519.8	0.00907370983189389	13385	0.460007396452287	8054	0.410592915372988	8280	0.901725997241592	963	0	6917	0.50530658473738	0.87795990256718	1E-04	0.00134065656565657
11137	mDC	doublet	B2M	CD3G	0.363804458375744	11795.9	0.00694483899773156	16564	0.242129654861282	12925	0.209403628159226	13195	0.889226063171964	1700	0.002	14595.5	0.407440592499681	0.869441970829785	1E-04	0.00134065656565657
12045	plasma	FDC	FAM3C	CLEC2D	0.449011934740651	12248.8	0.0103464073752444	11986	0.16294256737818	15372	0.066553580134714	17276	0.894399961283882	1356	0.005	15254	0.205496053733904	0.86806780782407	1E-04	0.00134065656565657
24642	naive_B	FDC	PSEN1	CD44	1	19868	0.00313148457673415	24610	-0.0343645951885015	22762	-0.167527930623501	22867	0.835235772388326	7059	0.772	22042	0.115318237212514	0.867480335019936	1E-04	0.00134065656565657
3290	naive_B	myeloid	COL4A3	CD44	0.0263199942518009	6672.2	0.0129687238959411	9796	0.385863912706453	9424	0.610980649749265	4785	0.879122779096717	2439	0	6917	0.293438536269368	0.864917459315021	1E-04	0.00134065656565657
12821	FDC	doublet	HLA-B	CD3D	0.534082121240373	13170.9	0.00626541129075949	17886	0.193847309475953	14403	0.11295882448965	15992	0.873033039775271	2978	0.002	14595.5	0.204743288701565	0.860762386198597	1E-04	0.00134065656565657
1818	FDC	FDC	CD55	CR1	0.00836470110599848	4096.6	0.0287380376661164	4993	0.633671570586118	5502	1.01234949618362	1335	0.888634074494282	1736	0	6917	0.49586145301228	0.858427154726087	1E-04	0.00134065656565657
27905	memory_B	germinal_center_B	B2M	CD247	1	23998.4	0.000648362085620832	27905	-0.234635725528502	26910	-1.21827436576436	27826	0.803891463586747	10762	1	26589	0.0846220790934906	0.855704597256268	1E-04	0.00134065656565657
6447	myeloid	CD8_T	ADAM28	ITGA4	0.097731970297436	8492.8	0.0105903903172349	11743	0.293460491706722	11515	0.271448995628983	11578	0.907531927801359	711	0	6917	0.46475112729255	0.85532111813095	1E-04	0.00134065656565657
5241	follicular_helper_T	memory_B	SEMA4D	CD72	0.0636690985480634	8390.8	0.0116211521084902	10821	0.287326813430504	11689	0.443371777770535	7666	0.854828496818086	4861	0	6917	0.109752133139687	0.8502917080405	1E-04	0.00134065656565657
728	FDC	FDC	FGF14	FGFR2	0.00167540449278722	4206.6	0.42569176945614	104	1.75706987347385	631	1.16287244256557	917	0.788443408402122	12464	0	6917	0.111140272667533	0.839124305436716	1E-04	0.00134065656565657
1748	doublet	FDC	ST6GAL1	EGFR	0.0077248587742279	2923.8	0.0738793507463194	1544	1.58106788863819	911	0.623767480924619	4615	0.909792908108556	632	0	6917	0.426804494447089	0.834931638779101	1E-04	0.00134065656565657
2076	FDC	CD8_T	LAMA2	CD44	0.0109398609558791	3922.6	0.0343086696870386	4177	1.00071619590324	2699	0.846582599222654	2284	0.8670460545207	3536	0	6917	0.276957105440938	0.833890158821932	1E-04	0.00134065656565657
19950	plasma	CD4_T	CALM1	PTPRA	1	16227.1	0.00551557379835636	19361	-0.00207366821437846	21667	0.154261209567447	14794	0.858111441261241	4486	0.536	20827.5	0.165416152244377	0.83140102196838	1E-04	0.00134065656565657
124	FDC	doublet	LAMA3	CD44	5.72508674767438E-05	1798.6	0.0902772292540919	1097	2.09807921421997	383	1.52854128994083	366	0.927720085390131	230	0	6917	0.768355578862359	0.830843096890292	1E-04	0.00134065656565657
25184	germinal_center_B	CD4_T	NUCB2	ERAP1	1	21749.6	0.00285031985073052	25166	-0.00253798849189716	21685	-0.011159315555505	19372	0.689865917519464	22140	0.454	20385	0.0183740629770765	0.829048066670667	1E-04	0.00134065656565657
6170	CD4_T	memory_B	TGFB1	SMAD3	0.0887257402335371	12299.4	0.00594091380647021	18499	0.102035234525129	17703	0.282642234685803	11298	0.835086371609237	7080	0	6917	0.0630127898199401	0.827381326346176	1E-04	0.00134065656565657
320	FDC	CD4_T	LAMC2	CD44	0.000381154583153639	2424.8	0.0672745233521122	1771	1.62088655436659	831	1.06411656138084	1182	0.893285103156041	1423	0	6917	0.274169271880025	0.825065180636805	1E-04	0.00134065656565657
150	FDC	CD8_T	COL1A2	CD44	8.01175061357923E-05	2244.4	0.0870071636444956	1160	1.58489916788156	900	1.10691300319093	1051	0.897423596383975	1194	0	6917	0.467580746326595	0.819042147379799	1E-04	0.00134065656565657
5453	myeloid	naive_B	ADAM28	ITGA4	0.0693639479043101	6272.6	0.0132510416963977	9640	0.412618334562301	8927	0.566757521642185	5465	0.916516411337865	414	0	6917	0.580396807444379	0.817706802780292	1E-04	0.00134065656565657
3821	FDC	follicular_helper_T	CALM1	CACNA1C	0.0344861411664656	8032.2	0.0157947428895149	8347	0.342282761207617	10340	0.548589224505376	5789	0.821099886159139	8768	0	6917	0.0908550150777424	0.813078074228731	1E-04	0.00134065656565657
2321	naive_B	mDC	HLA-DMA	CD4	0.0136064053619115	6740.8	0.0153127884586777	8585	0.542920143704436	6692	0.673622204496044	3939	0.831363185866468	7571	0	6917	0.115917731896083	0.81023196346269	1E-04	0.00134065656565657
116	FDC	FDC	CXCL13	ADRA2A	4.93792280940432E-05	2129.2	0.566409065324776	49	2.29782913458831	280	2.35435762172998	19	0.868505137034736	3381	0	6917	0.331548102367419	0.802734336294407	1E-04	0.00134065656565657
23901	FDC	naive_B	MAML2	NOTCH1	1	20716.9	0.00346095213582198	23848	-0.03659133346634	22836	-0.403632633188756	25812	0.823615813897605	8459	0.859	22629.5	0.106302125612054	0.802121548598512	1E-04	0.00134065656565657
10084	mDC	doublet	HLA-B	CD3G	0.277874380838528	10129.6	0.00745852692741061	15695	0.283453235288971	11786	0.196508664114489	13579	0.876464987015819	2671	0	6917	0.252371127951837	0.799279970807023	1E-04	0.00134065656565657
241	plasma	FDC	LRIG2	EGFR	0.000195675244461348	3467.6	0.115915488848845	735	1.72512086625083	668	0.973480247442365	1496	0.831773080689012	7522	0	6917	0.0690344329396214	0.796263597790475	1E-04	0.00134065656565657
20064	germinal_center_B	naive_B	GPI	AMFR	1	22846.8	0.00540597790348678	19579	-0.0706531844525237	23936	-0.14277351156257	22402	0.694929784607832	21728	1	26589	0.0203086357111387	0.788768562879189	1E-04	0.00134065656565657
4207	CD4_T	germinal_center_B	CD28	CD80	0.0418594009250956	6357.6	0.028698177167977	5001.5	0.54244789444814	6703.5	0.942789044767401	1653.5	0.797155334916055	11512.5	0	6917	0.0676838226328201	0.787129458445305	1E-04	0.00134065656565657
9298	FDC	doublet	B2M	CD3G	0.223713570920369	8726.4	0.00790091851275852	15029	0.339978919444524	10387	0.335235437998043	10006	0.89542089271159	1293	0	6917	0.398440265152328	0.786084681156695	1E-04	0.00134065656565657
19470	plasma	follicular_helper_T	CALM1	PTPRA	1	15904.4	0.00590917823333217	18555	0.0282086768861688	20551	0.0677308881168122	17243	0.862256266746347	4030	0.234	19143	0.0959909817760354	0.781935216781435	1E-04	0.00134065656565657
24632	memory_B	memory_B	PKM	CD44	1	15460.6	0.00313492205385576	24599	0.0585233922966708	19390	0.0335097704624562	18182	0.82577517294256	8215	0	6917	0.0731057830197706	0.780580056181543	1E-04	0.00134065656565657
5020	germinal_center_B	CD4_T	CD80	CD28	0.05901799226545	6357.6	0.028698177167977	5001.5	0.54244789444814	6703.5	0.942789044767401	1653.5	0.797155334916055	11512.5	0	6917	0.0676838226328201	0.776313876876958	1E-04	0.00134065656565657
4565	myeloid	germinal_center_B	SPARC	FGFR1	0.0483928451020359	4418	0.0457611967909647	3056	1.91165127892336	482	1.17183198481621	899	0.804137939264202	10736	0	6917	0.101813199307894	0.769053833195716	1E-04	0.00134065656565657
3814	memory_B	FDC	COL4A3	CD47	0.0344028413475032	7697.6	0.0167908420095448	7936	0.342530636892734	10335	0.37210246874148	9123	0.860963766592427	4177	0	6917	0.134128697059704	0.763803613359667	1E-04	0.00134065656565657
2816	follicular_helper_T	NK	B2M	CD3D	0.0193663271343098	4591	0.0140510913977359	9213	0.725919866035556	4585	0.892151871467838	1959	0.923511427981478	281	0	6917	0.489793970085	0.763718582198854	1E-04	0.00134065656565657
4661	memory_B	FDC	COL4A4	CD47	0.0508031804768608	8876.8	0.012709643166123	9954	0.306866278040755	11173	0.291127046636356	11088	0.850953526064263	5252	0	6917	0.108698146712735	0.762453033309452	1E-04	0.00134065656565657
21692	germinal_center_B	naive_B	HSP90B1	TLR1	1	19295.9	0.00449708441975997	21553	0.019312154646638	20903	-0.0327983060468407	19953	0.769657403340523	14515	0.298	19555.5	0.0390352364309789	0.762091026020375	1E-04	0.00134065656565657
1072	FDC	CD4_T	C3	CD46	0.00329267333516144	3467.2	0.0467228624582951	2971	1.46379289628673	1150	1.37475218726114	546	0.84648612891415	5752	0	6917	0.170341197651376	0.754554629908534	1E-04	0.00134065656565657
22306	myeloid	plasma	ST6GAL1	CD22	1	21091.2	0.00421091080065194	22199	-0.407894587254913	27733	-0.998246238957017	27629	0.895137139732651	1306	1	26589	0.289934722084707	0.75430286045593	1E-04	0.00134065656565657
2358	CD8_T	FDC	CALM1	CACNA1C	0.0139919611461895	3903.8	0.0323318017626787	4452	0.8343121750002	3698	1.13140292821117	1000	0.867841165893661	3452	0	6917	0.244895009389428	0.747515034007659	1E-04	0.00134065656565657
1575	FDC	doublet	C3	CD46	0.00644644550867051	2817.6	0.0641769241697412	1922	1.55755215882717	956	1.3089112077482	649	0.865995686624722	3644	0	6917	0.217315660279283	0.745847787044691	1E-04	0.00134065656565657
204	FDC	FDC	CCL21	ADRA2A	0.000150615795561731	3034.2	0.577570688444703	47	2.05186651661195	407	2.03373043471196	65	0.830056505825771	7735	0	6917	0.174176339730729	0.744440461361169	1E-04	0.00134065656565657
3419	naive_B	CD8_T	TGFB1	TGFBR3	0.0281275572447439	5934.2	0.0262482422571608	5434	0.627766616666171	5586	0.916011374974354	1807	0.811496353035093	9927	0	6917	0.0634877631301304	0.742099217021686	1E-04	0.00134065656565657
23220	follicular_helper_T	FDC	COPA	CD74	1	21758	0.00378492514343161	23151	-0.253335894530885	27086	-0.321369937049093	25121	0.837081845240497	6843	1	26589	0.135193799583985	0.740868412745088	1E-04	0.00134065656565657
1278	FDC	naive_B	CXCL13	CXCR5	0.0045304153214819	3500.8	0.0485584586817527	2837	1.30479361225685	1535	1.96526295542348	83	0.843213601078472	6132	0	6917	0.174500542129161	0.73781348405572	1E-04	0.00134065656565657
23020	naive_B	germinal_center_B	COL4A4	CD47	1	22863	0.00387493616968073	22942	-0.0842209598470745	24361	-0.291273310154946	24767	0.75917895908207	15656	1	26589	0.0308538061999463	0.734868695966457	1E-04	0.00134065656565657
120	FDC	FDC	NRG1	FCAMR	5.09752256312964E-05	2549.2	0.516118541676061	67	2.29721446190855	283	1.72142666087043	202	0.850775509102978	5277	0	6917	0.253177211779257	0.732029448074129	1E-04	0.00134065656565657
4583	doublet	FDC	IL16	GRIN2B	0.0487417920665776	3819.8	0.0923364183384918	1056	1.28750810724056	1588	0.725281077576451	3367	0.842735290870509	6171	0	6917	0.105427196024049	0.730636371154839	1E-04	0.00134065656565657
9564	FDC	doublet	B2M	CD3D	0.241759581179228	8483.2	0.00775606113111486	15264	0.336799112381063	10468	0.391692245165209	8711	0.899703016126055	1056	0	6917	0.422526151327661	0.728108015406023	1E-04	0.00134065656565657
249	FDC	doublet	C3	CR1	0.000205690135714909	2326.8	0.0777589667507421	1401	1.52972396080477	1009	1.22431217607743	792	0.891892174807652	1515	0	6917	0.53744163205773	0.727527386625687	1E-04	0.00134065656565657
8854	mDC	doublet	B2M	CD247	0.197856928398115	9678.2	0.00641863681500899	17554	0.291402743387366	11570	0.2497662173315	12125	0.928045839041011	225	0	6917	1.06907800384351	0.724803989921559	1E-04	0.00134065656565657
11752	follicular_helper_T	doublet	ST6GAL1	CD22	0.417804821455825	19560	0.00654724071267351	17333	-0.208985801206374	26640	-0.591851693739718	26754	0.914119608671601	484	1	26589	0.57315299494923	0.724753562421655	1E-04	0.00134065656565657
5745	myeloid	follicular_helper_T	HLA-A	CD3D	0.0778923486273567	5075.6	0.0138445093429797	9308	0.675402082116235	5086	0.748696242187588	3120	0.902220540964909	947	0	6917	0.382470592935239	0.7219668440213	1E-04	0.00134065656565657
1635	FDC	follicular_helper_T	FAM3C	PDCD1	0.00688241558255991	3405.4	0.0557672579318168	2378	1.06747793958496	2386	1.03631867345907	1256	0.861686342093428	4090	0	6917	0.148700269392157	0.712001236895004	1E-04	0.00134065656565657
800	memory_B	myeloid	HLA-DPA1	CD4	0.00198201137850388	4502	0.0242363959170952	5840	0.84800309926429	3595	0.824061057655635	2471	0.865519516151023	3687	0	6917	0.154859714113743	0.711236830547941	1E-04	0.00134065656565657
833	FDC	naive_B	COL1A2	CD44	0.00212924192383002	3147.8	0.0595063033217136	2155	1.34263371243642	1437	0.790884085619156	2743	0.878570889664821	2487	0	6917	0.280615348388277	0.703078410733365	1E-04	0.00134065656565657
13498	FDC	follicular_helper_T	HLA-DRA	CD4	0.618378314226096	13046.1	0.00819567294315791	14591	0.204465465127492	14054	0.239382689531534	12378	0.846247133833228	5789	0.14	18418.5	0.132971878686792	0.695801590635777	1E-04	0.00134065656565657
24334	CD8_T	germinal_center_B	MAML2	NOTCH1	1	16065	0.00326928406589218	24295	0.110679274745134	17327	-0.164855523053092	22819	0.819439301580482	8967	0	6917	0.0879618901520947	0.684011778178015	1E-04	0.00134065656565657
6901	doublet	doublet	HLA-B	CD3D	0.113685194053232	7740.2	0.00928843559731011	13126	0.44117396843277	8389	0.385125062633565	8849	0.89330077639701	1420	0	6917	0.330040138203903	0.683902152882462	1E-04	0.00134065656565657
24646	naive_B	FDC	ADAM10	CD44	1	19409.4	0.00312905283952087	24614	-0.0416975306103846	23026	-0.182268218859757	23153	0.864896437647279	3765	0.839	22489	0.166400070909448	0.683590358669278	1E-04	0.00134065656565657
1386	FDC	memory_B	C3	CD46	0.00515758143632039	3484.2	0.0471639567405068	2944	1.46616235477122	1144	1.2542127368925	733	0.84709565216299	5683	0	6917	0.173421774988591	0.681085468516586	1E-04	0.00134065656565657
1067	plasma	germinal_center_B	LMAN1	MCFD2	0.00327488338504209	4211.2	0.0408707521033217	3496	0.986988885532596	2775	0.9951015471333	1411	0.840209079686872	6457	0	6917	0.0756291862097301	0.675843899447427	1E-04	0.00134065656565657
24799	germinal_center_B	CD4_T	HLA-A	CD3G	1	20990.2	0.0030487159812342	24771	0.0415835280797529	20047	-0.161947418399673	22767	0.803723219644863	10777	1	26589	0.0561309455183801	0.673928814802623	1E-04	0.00134065656565657
6212	FDC	CD8_T	HLA-B	CD3G	0.08986359958318	7440.2	0.0098143298082223	12523	0.42194304668281	8750	0.457750666734197	7400	0.890573733368443	1611	0	6917	0.231471808198005	0.672840306833147	1E-04	0.00134065656565657
449	FDC	plasma	FN1	CD79A	0.000757318065106554	2230.2	0.186535060372063	366	1.40666126309702	1263	1.40615383971643	497	0.883438565950978	2108	0	6917	0.329249306035903	0.666300434752193	1E-04	0.00134065656565657
398	memory_B	FDC	FAM3C	LIFR	0.000613453599488646	3007.4	0.0750682667051955	1507	1.59024903372588	890	1.08876795483002	1104	0.856923706814196	4619	0	6917	0.170404885469726	0.662811625237063	1E-04	0.00134065656565657
5377	myeloid	germinal_center_B	IGF1	IGF2R	0.0674602047324616	4338	0.0335965038657457	4281	2.07372285616028	391	0.922433001569066	1773	0.824720256508567	8328	0	6917	0.103878569525075	0.661757524525997	1E-04	0.00134065656565657
179	FDC	memory_B	C3	CR2	0.000108851100250561	2131.2	0.100632540675125	902	1.53387684588176	1000	1.37463213062166	547	0.895445239326039	1290	0	6917	0.448336886680643	0.654838676224394	1E-04	0.00134065656565657
6683	doublet	doublet	HLA-B	CD3G	0.105284070123184	8015.4	0.00946191262868553	12926	0.444353775496231	8327	0.328668255466398	10179	0.88877910312798	1728	0	6917	0.292422715839722	0.650465363244826	1E-04	0.00134065656565657
11015	germinal_center_B	CD4_T	CD48	CD2	0.351776963950923	11160.2	0.0070047111506791	16453	0.239885805102951	12990	0.294397301696616	10998	0.82376753341233	8443	0	6917	0.0701304997978232	0.646896432466434	1E-04	0.00134065656565657
14270	CD4_T	doublet	CALM1	KCNQ1	0.7241662178714	16198.8	0.0082195834986877	14556	0.0678397188600024	19009	0.080065604902921	16898	0.791229235290144	12151	0.135	18380	0.0596662306985018	0.646530187166156	1E-04	0.00134065656565657
5710	FDC	naive_B	ADAM28	ITGA4	0.0770638497578607	7999.6	0.010180758705873	12144	0.271401527433751	12086	0.421389271271332	8065	0.905863398777753	786	0	6917	0.403808290498275	0.646462131242951	1E-04	0.00134065656565657
21015	germinal_center_B	CD4_T	ADAM10	IL6R	1	13604.6	0.00482459286645513	20827	0.138024383448624	16302	0.129697083884382	15507	0.823562066774774	8470	0	6917	0.0686550889135332	0.636230146696985	1E-04	0.00134065656565657
9131	FDC	germinal_center_B	CD22	PTPRC	0.213410695020565	19325.4	0.00610848858799005	18183	-0.120630104659808	25211	-0.500033935770463	26401	0.926944003658462	243	1	26589	0.917287298263122	0.631195343418258	1E-04	0.00134065656565657
1992	myeloid	germinal_center_B	MMP9	IFNAR1	0.0101291470682535	3186.6	0.0434046119925316	3259	2.9583985382944	81	1.48274300972046	404	0.850801724051622	5272	0	6917	0.149439811548274	0.629097616253686	1E-04	0.00134065656565657
23496	FDC	plasma	ST6GAL1	CD22	1	21452.6	0.00364908252609829	23436	-0.480192020803401	27830	-1.01171927272451	27648	0.888223487712229	1760	1	26589	0.258997353191991	0.626642015339816	1E-04	0.00134065656565657
5866	CD4_T	memory_B	APP	NOTCH2	0.0807923891102456	16322.6	0.00374496495065511	23225	0.0934305072831568	18030	0.240287442576948	12345	0.702444597192242	21096	0	6917	0.0190450651513796	0.624616934974484	1E-04	0.00134065656565657
2129	germinal_center_B	FDC	CALM3	ESR1	0.0115345735246516	6584.8	0.0261687088483286	5447	0.445706081435731	8306	0.604450587642986	4885	0.832909468474615	7369	0	6917	0.1002922399502	0.611355405898906	1E-04	0.00134065656565657
6343	CD4_T	NK	ADAM10	CD44	0.093858411041361	9306.6	0.0056362017403969	19113	0.273340465402476	12046	0.468970244906907	7188	0.895744274100947	1269	0	6917	0.236299957698421	0.609107197865736	1E-04	0.00134065656565657
7964	FDC	doublet	B2M	CD247	0.152696570811346	8286.8	0.00730227532343696	15934	0.389252007970608	9358	0.375598027170316	9052	0.932235182326388	173	0	6917	1.02158037742108	0.608930791036122	1E-04	0.00134065656565657
36	FDC	naive_B	C3	CR1	3.81084781353077E-06	1692.8	0.142033424264807	550	1.83739118662994	555	2.08545616512824	55	0.917695541715721	387	0	6917	0.747235766235298	0.608603312522847	1E-04	0.00134065656565657
52	germinal_center_B	FDC	HSP90AA1	EGFR	1.08500531775876E-05	2011.2	0.138615396876951	572	1.85730471199222	533	1.31160614601155	645	0.893898142959866	1389	0	6917	0.207064749018956	0.608314835437537	1E-04	0.00134065656565657
6640	doublet	doublet	HLA-C	CD3G	0.103866369046219	9044.4	0.0094909589598643	12891	0.385276774622956	9445	0.294327332225795	11001	0.853700282793809	4968	0	6917	0.13814635896267	0.602226770071413	1E-04	0.00134065656565657
48	FDC	memory_B	C3	CR1	9.17364123068597E-06	1803.8	0.122579865034848	692	1.74427141818386	647	1.71650707453559	203	0.911958852988191	560	0	6917	0.647044085376488	0.59988688007414	1E-04	0.00134065656565657
22026	naive_B	germinal_center_B	CD99	PILRB	1	19433.1	0.00433533616959494	21908	0.013760164959635	21091	-0.0411972109446312	20166	0.765801277400329	14939	0.222	19061.5	0.0169889126001538	0.599430373290045	1E-04	0.00134065656565657
10134	germinal_center_B	CD8_T	CALM1	PTPRA	0.281343986564437	10493.2	0.00794366480649761	14965	0.152708249844364	15734	0.238762405404169	12395	0.878903945427428	2455	0	6917	0.215935743444265	0.598023499454999	1E-04	0.00134065656565657
81	FDC	FDC	EFNA5	EPHB2	2.50219112802064E-05	2501.4	0.705624438970778	23	2.59747189436506	142	1.69006620521809	223	0.851407710573388	5202	0	6917	0.163475330334972	0.594024977621359	1E-04	0.00134065656565657
4616	follicular_helper_T	follicular_helper_T	CALM1	OPRM1	0.0496319240531847	6952.2	0.0113032779051253	11121	0.428609146940387	8628	0.709838277612096	3525	0.857349100693337	4570	0	6917	0.161293287585836	0.591501989060276	1E-04	0.00134065656565657
306	FDC	memory_B	COL1A2	CD44	0.000349082705619286	2620.4	0.0728488779650434	1574	1.46017348700483	1161	0.927499914801246	1732	0.888955721754402	1718	0	6917	0.334801311315529	0.590474873161971	1E-04	0.00134065656565657
7011	doublet	doublet	B2M	CD247	0.117727171254534	7224.4	0.00838620564058097	14319	0.509280484978371	7236	0.450955504545261	7517	0.936478198776469	133	0	6917	1.19830266177462	0.589225225738843	1E-04	0.00134065656565657
20	plasma	follicular_helper_T	FAM3C	PDCD1	1.59743622628055E-06	2187.6	0.1049906102887	844	1.35665080974529	1405	1.42351645621045	474	0.895267149897225	1298	0	6917	0.316709061005685	0.587078013520651	1E-04	0.00134065656565657
6868	doublet	doublet	HLA-C	CD3D	0.112220420318857	8697.2	0.00931694938591498	13092	0.382096967559495	9511	0.350784139392961	9627	0.859422512474254	4339	0	6917	0.149158941527421	0.585575593584523	1E-04	0.00134065656565657
33	myeloid	myeloid	MMP9	CD44	3.54227310601635E-06	1703	0.0792277783713087	1357	3.26215127754865	30	1.93855502395026	95	0.938186919193631	116	0	6917	1.01634881839207	0.58477567431229	1E-04	0.00134065656565657
7764	doublet	doublet	HLA-A	CD3G	0.143767458107144	8452.8	0.00877502281874046	13757	0.421089280971876	8764	0.3371010207867	9959	0.874167855223322	2867	0	6917	0.212794664669918	0.584142389830849	1E-04	0.00134065656565657
13183	FDC	germinal_center_B	CALM1	KCNN4	0.57896584475101	15305.9	0.00960067104695387	12762	0.106829711588738	17509	0.0337107375955345	18177	0.778977461203901	13486	0.002	14595.5	0.039903564025005	0.582825226285198	1E-04	0.00134065656565657
531	follicular_helper_T	plasma	BTLA	CD79A	0.000966863810241181	3017.4	0.0678513951042414	1745	0.886492198761889	3340	1.16593321496404	908	0.882579089675452	2177	0	6917	0.256705937973844	0.581973135178009	1E-04	0.00134065656565657
1262	FDC	naive_B	COL6A1	CD44	0.00446504245991262	3635.8	0.0337337625992737	4261	1.22436638365404	1777	0.786230583215002	2781	0.87905384687469	2443	0	6917	0.168872203178246	0.576167648281304	1E-04	0.00134065656565657
2267	FDC	CD8_T	COL4A4	CD47	0.0130147109205567	4522.4	0.02361282280663	5971	0.687395092205827	4962	0.779346568087463	2847	0.88613076487744	1915	0	6917	0.297826482937171	0.574473486039402	1E-04	0.00134065656565657
8034	germinal_center_B	CD4_T	CD72	CD5	0.155915178694556	8424.2	0.0228665010606978	6143	0.378376382902849	9591	0.565772303090472	5488	0.774190988686935	13982	0	6917	0.0244945664422101	0.572539399256603	1E-04	0.00134065656565657
1473	naive_B	mDC	HLA-DRB1	CD4	0.00567695952286441	4526.8	0.0187321827243108	7208	0.698395238849713	4853	0.938259935170722	1672	0.885250916677613	1984	0	6917	0.259187894033359	0.570592370510853	1E-04	0.00134065656565657
20151	FDC	FDC	HLA-B	CANX	1	17311.9	0.00534046308562883	19719	0.0302185897250211	20455	-0.14159438018647	22380	0.867281524888565	3511	0.47	20494.5	0.105699698763805	0.567470497210338	1E-04	0.00134065656565657
8039	CD4_T	NK	HLA-C	CD3G	0.156182460012432	9435.6	0.00765064922234068	15415	0.311360886081365	11060	0.464852102401372	7267	0.839720270457709	6519	0	6917	0.107904086486839	0.563494510787573	1E-04	0.00134065656565657
2496	memory_B	naive_B	ADAM29	ITGA4	0.0154941556352865	6388.2	0.0337597273236721	4254	0.4194341600878	8800	0.744443731152055	3159	0.820659621359224	8811	0	6917	0.0870788391706268	0.562312610461257	1E-04	0.00134065656565657
6874	germinal_center_B	CD4_T	CD58	CD2	0.112520750068333	8743.4	0.00931157717680924	13099	0.349478163672781	10184	0.576207307277707	5311	0.825836349329263	8206	0	6917	0.0782354595766444	0.558493924990844	1E-04	0.00134065656565657
14828	memory_B	memory_B	APP	RPSA	0.804668562521237	16868.4	0.00688197125064358	16677	0.0578333856940378	19414	0.02653300620816	18383	0.805253870501411	10625	0.25	19243	0.064766670082094	0.557330599617376	1E-04	0.00134065656565657
4415	CD8_T	NK	B2M	CD3G	0.0454305389259838	5553	0.0115199775694153	10926	0.584105395898978	6150	0.739829788377558	3208	0.911807094911622	564	0	6917	0.522676606574545	0.556297155600413	1E-04	0.00134065656565657
14753	germinal_center_B	follicular_helper_T	OMG	TNFRSF1B	0.792758900013113	12389.2	0.00914247142943996	13307	0.264859002494889	12253	0.403623814961054	8424	0.702972984855957	21045	0	6917	0.0220116826667505	0.555972339036628	1E-04	0.00134065656565657
1638	FDC	follicular_helper_T	GNAS	TSHR	0.00689620799413019	4811	0.0213231327429776	6483	0.582730985309853	6166	0.814547471043485	2549	0.885810821606097	1940	0	6917	0.226385850800132	0.555404453924405	1E-04	0.00134065656565657
11333	germinal_center_B	FDC	ST6GAL1	CD22	0.379341355210568	18978.8	0.00683698584050303	16777	-0.106877568643333	24906	-0.457575978905654	26184	0.915804198814119	438	1	26589	0.561870134470916	0.55539911175694	1E-04	0.00134065656565657
21766	germinal_center_B	naive_B	HLA-B	LILRB1	1	21947	0.00446413420074079	21632	-0.124755408540948	25305	-0.384671150016977	25684	0.806118659552029	10525	1	26589	0.051476315631219	0.554547348970708	1E-04	0.00134065656565657
11134	naive_B	germinal_center_B	ADAM28	ITGA4	0.363515354593465	12135.4	0.00574253040312177	18903	0.170058078532751	15154	0.0690902967699557	17204	0.878450908128849	2499	0	6917	0.169464809110551	0.552509815241444	1E-04	0.00134065656565657
11860	NK	CD4_T	MAML2	NOTCH1	0.429478266226711	9725.8	0.00665044050953645	17123	0.275638494965571	11979	0.37880811899528	8982	0.866181418558264	3628	0	6917	0.187428500720188	0.552449731667654	1E-04	0.00134065656565657
20798	follicular_helper_T	plasma	CD38	PECAM1	1	16303.9	0.00492832149950246	20591	0.117468499129037	17075	0.215853308248983	13013	0.807462308623141	10354	0.469	20486.5	0.0230703431773189	0.551385097640099	1E-04	0.00134065656565657
59	FDC	naive_B	C3	CR2	1.29749666430429E-05	1854	0.130700459036566	629	1.65484850069233	755	1.68469793228837	228	0.907066058049382	741	0	6917	0.531581824086113	0.550132142875297	1E-04	0.00134065656565657
9167	germinal_center_B	FDC	CD55	CR1	0.21586244213735	10223.2	0.00796870730603936	14922	0.29171335414736	11562	0.458106432836354	7391	0.807759080692329	10324	0	6917	0.0744899324144932	0.54939363603014	1E-04	0.00134065656565657
10355	germinal_center_B	doublet	CALM1	KCNQ5	0.296722284481955	9727.2	0.0113056286114889	11118	0.207093699761698	13964	0.112681893932713	16001	0.909565479385091	636	0	6917	0.471785938906815	0.546042528640417	1E-04	0.00134065656565657
13219	CD4_T	memory_B	ADAM17	RHBDF2	0.583919705229719	14191	0.00710510131569682	16276	0.08882460533959	18208	0.211629362866575	13139	0.817590119985607	9197	0.001	14135	0.0762151494989637	0.545629183765578	1E-04	0.00134065656565657
7509	CD4_T	NK	HLA-C	CD3D	0.135101379898944	7929.6	0.00891334365801533	13587	0.408398892571611	9002	0.564646754613029	5502	0.856725956198899	4640	0	6917	0.138212781263943	0.545541755329545	1E-04	0.00134065656565657
22191	FDC	germinal_center_B	GNAS	TSHR	1	20173.9	0.00425777079577342	22081	0.00716276490082578	21339	-0.229732309503761	23947	0.776107233120588	13797	0.322	19705.5	0.038392692155458	0.540995795458227	1E-04	0.00134065656565657
10126	doublet	myeloid	PSEN1	CD44	0.280986542846726	9232.4	0.00744439138304848	15730	0.338329009390582	10420	0.285951953365403	11212	0.886570120571032	1883	0	6917	0.231927052802625	0.540941543150949	1E-04	0.00134065656565657
102	germinal_center_B	FDC	HMGB1	TLR4	3.53382016417318E-05	2776.4	0.0518454255528385	2610	1.04842410061739	2464	1.7505881515913	190	0.889221475207815	1701	0	6917	0.283924811939513	0.53867852341541	1E-04	0.00134065656565657
22954	FDC	FDC	ST6GAL1	CD22	1	21261.4	0.00390582719505749	22875	-0.459272192467034	27799	-0.915475222507195	27508	0.891554501723627	1536	1	26589	0.2864037877291	0.536027571734077	1E-04	0.00134065656565657
19176	naive_B	memory_B	APP	RPSA	1	17641.9	0.00622892020773595	17957	0.0287988311675082	20519	0.064956804907575	17314	0.797317090270189	11495	0.558	20924.5	0.0538084364163157	0.528250424616193	1E-04	0.00134065656565657
17571	germinal_center_B	FDC	LRPAP1	SORL1	1	16802.1	0.00881109060480142	13710	0.0732919470372728	18795	-0.0889391956156383	21264	0.781423551523999	13229	0.041	17012.5	0.0356861983419714	0.526044699631469	1E-04	0.00134065656565657
11057	germinal_center_B	CD4_T	CALM1	PTPRA	0.356181910418875	10438	0.00758735090146718	15503	0.132780290799222	16494	0.311463113424969	10602	0.876440438778246	2674	0	6917	0.197064371649252	0.525742225095156	1E-04	0.00134065656565657
3398	CD4_T	NK	CD48	CD2	0.0277891845575519	5825.8	0.0127928919113361	9903	0.585143371452882	6136	0.850318545594769	2261	0.863331185402161	3912	0	6917	0.12946359346883	0.52074145444195	1E-04	0.00134065656565657
1270	FDC	naive_B	COL4A4	CD47	0.00449436619308139	3819.8	0.0278166087101279	5140	0.761817665509357	4240	0.990281271799207	1433	0.894139109422613	1369	0	6917	0.340860184879671	0.518796601919018	1E-04	0.00134065656565657
70	CD4_T	myeloid	ADAM10	GPNMB	1.87793729929994E-05	2242.8	0.0570347038309335	2300	2.87837052067861	98	1.58551858202702	319	0.890993451094663	1580	0	6917	0.159195163439347	0.518353572368145	1E-04	0.00134065656565657
423	FDC	FDC	HSP90AA1	EGFR	0.000692992527940285	2333.6	0.113627231266968	756	1.73722786541106	652	1.02675801011849	1282	0.884095887773824	2061	0	6917	0.118322005883948	0.517349616094904	1E-04	0.00134065656565657
3047	germinal_center_B	CD4_T	CALM1	OPRM1	0.0227315678755521	6402.4	0.0134503928304207	9513	0.427182898142799	8657	0.716632527151699	3453	0.867657360789253	3472	0	6917	0.162970221566018	0.516921793039223	1E-04	0.00134065656565657
10798	memory_B	FDC	TGFB1	ITGB1	0.333360182529142	11592.8	0.00898290120885102	13503	0.196361117411648	14313	0.103131932124513	16277	0.836180746706975	6954	0	6917	0.0879232257658908	0.516085273817241	1E-04	0.00134065656565657
7881	FDC	follicular_helper_T	CD22	PTPRC	0.148336387387851	13431.8	0.00738171843975097	15818	0.124777251672815	16790	-0.00145322192585362	19129	0.933101065687413	168	0.005	15254	1.08237215429117	0.515575125233397	1E-04	0.00134065656565657
6750	FDC	memory_B	ADAM28	ITGA4	0.107625998415232	9238.6	0.00964686618470688	12719	0.240280181393957	12983	0.228600492672042	12693	0.903541430288609	881	0	6917	0.3582014864702	0.515460295849628	1E-04	0.00134065656565657
14387	FDC	germinal_center_B	HMGB1	CXCR4	0.740114710466819	13221.7	0.0135930114152701	9429	0.112470353370354	17265	-4.44226278263349E-05	19092	0.846693228818988	5727	0.002	14595.5	0.119052095102014	0.515388665843555	1E-04	0.00134065656565657
183	FDC	FDC	NRG1	EGFR	0.000113386797031138	2519	0.532502204275173	62	2.60475184267064	140	1.52144943174622	370	0.852429364490804	5106	0	6917	0.198767518276144	0.513630488479233	1E-04	0.00134065656565657
6911	memory_B	doublet	CD55	ADGRE5	0.113988654968943	11282	0.00964370218934216	12722	0.269824876106266	12124	0.273993100590594	11514	0.782235870715666	13133	0	6917	0.0363706148803738	0.5077771980273	1E-04	0.00134065656565657
10635	plasma	plasma	FAM3C	CLEC2D	0.319565259108036	12146.4	0.0102047664758196	12119	0.156939047690622	15572	0.107335916748515	16140	0.893747228853929	1402	0.00700000000000001	15499	0.262494573877382	0.501249094882795	1E-04	0.00134065656565657
206	FDC	FDC	TIMP1	CD63	0.0001561929068846	2524	0.323520356081431	175	2.31198338005674	273	1.47080663380214	412	0.854975130586426	4843	0	6917	0.159690894146362	0.497143439564598	1E-04	0.00134065656565657
2736	naive_B	memory_B	FCER2	CR2	0.0184892827870083	5463	0.0437574866061238	3224	0.40144080974118	9128	0.77415836665393	2896	0.852043758078598	5150	0	6917	0.134709609446783	0.49647347135695	1E-04	0.00134065656565657
9295	CD8_T	mDC	ADAM10	IL6R	0.223564755937998	8151.2	0.00790193556940345	15027	0.432427784539046	8560	0.559350160446865	5596	0.856603354796454	4656	0	6917	0.124391488913643	0.495568359040731	1E-04	0.00134065656565657
6730	doublet	naive_B	ADAM28	ITGA4	0.107005701145672	8520	0.00951209885532363	12866	0.24064670468906	12968	0.380723841508033	8938	0.902926619633796	911	0	6917	0.349017602945458	0.495062173501832	1E-04	0.00134065656565657
9660	mDC	CD4_T	HLA-B	CD3G	0.248161757943884	8490.8	0.00770209058219974	15344	0.297112608320491	11416	0.521659177501627	6256	0.87819412373277	2521	0	6917	0.193821648783041	0.491308584410696	1E-04	0.00134065656565657
6497	doublet	follicular_helper_T	CD22	PTPRC	0.0992876164501255	11031.8	0.00884952666219854	13669	0.188059448481067	14589	-0.0294322211976485	19872	0.938544055923961	112	0	6917	1.14020301463264	0.486196835626272	1E-04	0.00134065656565657
8981	naive_B	naive_B	BTLA	CD79A	0.204812391313552	9752	0.0165368998076826	8050	0.182361929201193	14766	0.509005313519745	6474	0.787717325656844	12553	0	6917	0.0470871538753794	0.481340163449379	1E-04	0.00134065656565657
5886	FDC	memory_B	FSTL1	DIP2A	0.0813118036990162	6255	0.0465057875954012	2990	1.11097696480107	2201	0.494094176985464	6738	0.788780340230886	12429	0	6917	0.0702740641045763	0.471758479271275	1E-04	0.00134065656565657
1181	FDC	germinal_center_B	FN1	CD79A	0.00393046019602316	3494.8	0.102357451380135	882	1.02315371754863	2586	0.955486604986669	1597	0.848814003240706	5492	0	6917	0.129075743219258	0.464585987567049	1E-04	0.00134065656565657
1998	FDC	FDC	LGALS1	ITGB1	0.0101734206540191	3931	0.0431845317312844	3274	1.05003773573616	2459	0.843767564712028	2305	0.856198311633516	4700	0	6917	0.132547782155499	0.463741381586421	1E-04	0.00134065656565657
3176	follicular_helper_T	CD8_T	HLA-C	CD3G	0.024759713387042	5810.6	0.0131836354304733	9677	0.562233853061767	6445	0.758376392040288	3039	0.873054611948065	2975	0	6917	0.13409016914016	0.46149930213788	1E-04	0.00134065656565657
845	myeloid	germinal_center_B	MMP9	RECK	0.00218204000577353	2875.4	0.0947889802990946	1003	3.06704406529915	50	1.7148983689295	207	0.8425694515962	6200	0	6917	0.140586799560724	0.460722244609158	1E-04	0.00134065656565657
6242	doublet	CD4_T	HLA-C	CD3G	0.090800346188778	7619	0.00980089316995915	12549	0.398936147654476	9177	0.619477845612933	4685	0.855695598059861	4767	0	6917	0.117665419797177	0.458654907562615	1E-04	0.00134065656565657
10008	CD4_T	doublet	HLA-B	CD3D	0.272660558382169	9763.8	0.00672806307147364	16986	0.231698847399913	13219	0.374539183784508	9079	0.876929370047656	2618	0	6917	0.210301939477872	0.448025937501734	1E-04	0.00134065656565657
8725	germinal_center_B	follicular_helper_T	HLA-B	CD3D	0.189792313250392	9808	0.00816823565047035	14630	0.351827221081311	10136	0.129552929803239	15514	0.887019412161233	1843	0	6917	0.183024598940299	0.445642077357404	1E-04	0.00134065656565657
16839	FDC	germinal_center_B	LTB	CD40	1	14809.5	0.0123012104618491	10264	0.0683992374612958	18994	0.0202095791056331	18551	0.859364719055317	4347	0.747	21891.5	0.113462981169989	0.444591988171626	1E-04	0.00134065656565657
13108	CD4_T	germinal_center_B	B2M	TFRC	0.568060166745127	14102.9	0.00672311950484115	16993	0.09135405576888	18108	0.119142765883757	15816	0.887678919930031	1800	0.085	17797.5	0.275577357614828	0.441524524858945	1E-04	0.00134065656565657
18388	FDC	germinal_center_B	CALM1	PTPRA	1	12891.2	0.00714468119983757	16204	0.106177003624947	17536	-0.0699310889603223	20838	0.873148471337322	2961	0	6917	0.129000264568885	0.441518638182574	1E-04	0.00134065656565657
8376	FDC	germinal_center_B	ST6GAL1	CD22	0.172713057304412	13268.1	0.0102596488620076	12065	0.0584439458712243	19392	0.0092043473858634	18837	0.930188815253952	196	0.011	15850.5	0.781019720523559	0.439433797990635	1E-04	0.00134065656565657
2655	plasma	follicular_helper_T	FAM3C	CLEC2D	0.0173921093059479	6049.8	0.0161287809870324	8215	0.40803133736028	9017	0.559253425642206	5599	0.913605694413082	501	0	6917	0.481271444425398	0.437507544312034	1E-04	0.00134065656565657
82	myeloid	FDC	PDGFC	PDGFRB	2.53586733277149E-05	2199.8	0.440056225599905	98	3.00966055989923	67	1.68914976089965	224	0.865491785607353	3693	0	6917	0.181123413063636	0.436534374191097	1E-04	0.00134065656565657
5664	CD4_T	naive_B	PSEN1	CD44	0.075497795250333	14709	0.00326456967067153	24304	0.0349584942144137	20270	0.13593409879535	15344	0.838079690768297	6710	0	6917	0.08140231924778	0.432477441720427	1E-04	0.00134065656565657
13713	germinal_center_B	follicular_helper_T	HLA-C	CD3G	0.648842957789717	13064.6	0.00588788159284529	18596	0.233820813733182	13160	0.0433732789212248	17913	0.821303093634192	8737	0	6917	0.057440964308405	0.432339360540959	1E-04	0.00134065656565657
13338	CD4_T	germinal_center_B	HLA-B	CANX	0.599312459178483	13646.9	0.00604528801511381	18303	0.0878536804599523	18256	0.174193642930805	14221	0.874255089079833	2859	0.002	14595.5	0.171755904523737	0.430477785568727	1E-04	0.00134065656565657
1945	FDC	FDC	COL4A4	CD44	0.00960864681213262	5748.6	0.0166454271833228	8008	0.657493798196477	5255	0.459849956037513	7363	0.897243439243901	1200	0	6917	0.326220298954752	0.430352619844757	1E-04	0.00134065656565657
20528	germinal_center_B	FDC	COPA	CD74	1	20644.8	0.00505948268549479	20302	-0.172067919964743	26170	-0.355283853974049	25429	0.855918118896289	4734	1	26589	0.129821237834551	0.429906397820443	1E-04	0.00134065656565657
8875	naive_B	germinal_center_B	HLA-A	APLP2	0.199188282530794	10063.8	0.00946140178275623	12927	0.185212168351591	14684	0.32995257812328	10144	0.847397127791496	5647	0	6917	0.0645472256694535	0.429279769920966	1E-04	0.00134065656565657
49	myeloid	germinal_center_B	APOE	SCARB1	9.38649925450917E-06	1670.2	0.134951940432289	610	2.78003524601438	110	2.35490330646626	18	0.90790670026995	696	0	6917	0.556446183558364	0.429157838417139	1E-04	0.00134065656565657
1363	naive_B	naive_B	FCER2	CR2	0.00504551153674154	4168.4	0.0568317519098517	2310	0.522412464551753	7040	1.08422416832064	1115	0.867776158955384	3460	0	6917	0.165602911823292	0.4251462281354	1E-04	0.00134065656565657
3813	follicular_helper_T	doublet	ITGB2	CD226	0.0343695665252075	8478	0.0133890028897448	9547	0.41050432325997	8966	0.499901183992887	6627	0.807676282345827	10333	0	6917	0.0369296812545543	0.424816830701288	1E-04	0.00134065656565657
14498	FDC	FDC	CD22	PTPRC	0.754936077032296	21437	0.0032964235015274	24224	-0.662638649110471	27953	-0.922421749740418	27518	0.903108096682564	901	1	26589	0.404803512100735	0.421594994798767	1E-04	0.00134065656565657
9511	plasma	germinal_center_B	CD22	PTPRC	0.237525313703827	19647.2	0.0057069547253683	18958	-0.141549932996174	25638	-0.596277985987782	26780	0.924608092957612	271	1	26589	0.670187769898462	0.419830960989982	1E-04	0.00134065656565657
10027	germinal_center_B	follicular_helper_T	HLA-C	CD3D	0.273738633572729	10151.4	0.0074878318248011	15648	0.386240286531287	9415	0.218632647178081	12928	0.845694506432956	5849	0	6917	0.0803466016327751	0.412724952582817	1E-04	0.00134065656565657
14029	FDC	germinal_center_B	FAM3C	CLEC2D	0.6934619184997	11663.8	0.00867046171640582	13904	0.127111905536112	16707	0.00896079035523412	18845	0.885759102975657	1946	0	6917	0.185224697571099	0.41184356909604	1E-04	0.00134065656565657
24633	FDC	germinal_center_B	GNAS	ADCY7	1	21277.6	0.00313456007024708	24601	-0.0444209216956878	23125	-0.36116276825985	25486	0.799576911903884	11248	0.753	21928	0.0356502345036255	0.407197950076263	1E-04	0.00134065656565657
26122	CD4_T	naive_B	GNAI2	ADCY7	1	23922.6	0.00234906408171196	26118	-0.128183840043568	25377	-0.0555388211085291	20506	0.703191065739973	21023	1	26589	0.0120012960725555	0.406629863296037	1E-04	0.00134065656565657
1207	FDC	germinal_center_B	LGALS1	PTPRC	0.0040673140432842	3798.2	0.0294958642470712	4880	0.950694362962004	2972	0.68017774564998	3862	0.918731806951955	360	0	6917	0.631687742628053	0.405935387530628	1E-04	0.00134065656565657
3550	FDC	germinal_center_B	CALM2	KCNQ5	0.0301227798870994	6751.8	0.0148231248869852	8825	0.355233000889225	10064	0.441546504928641	7697	0.92610534626715	256	0	6917	0.593476986184268	0.402149627608496	1E-04	0.00134065656565657
5166	memory_B	naive_B	APP	CD74	0.0619450653774231	7434.8	0.0107234115833378	11625	0.354887580844735	10067	0.4839161273612	6918	0.889963849649206	1647	0	6917	0.292065694169552	0.401978516977428	1E-04	0.00134065656565657
13576	naive_B	myeloid	PSEN1	CD44	0.628345453631524	10828.8	0.00514898522732278	20123	0.229611949082492	13287	0.32641901348465	10238	0.866671585663908	3579	0	6917	0.184227601677655	0.395023411538969	1E-04	0.00134065656565657
19832	germinal_center_B	CD4_T	CALM1	KCNQ5	1	19610.4	0.00560212079188303	19171	-0.0901450306752043	24504	-0.319671207132487	25098	0.876236462076524	2690	1	26589	0.270756075286033	0.375092255560948	1E-04	0.00134065656565657
43	germinal_center_B	follicular_helper_T	FAM3C	PDCD1	5.79443775915943E-06	2376.8	0.0916759071752952	1067	1.27843080378713	1612	1.36884798336404	558	0.888736911103984	1730	0	6917	0.219809792669747	0.372325058146553	1E-04	0.00134065656565657
9450	germinal_center_B	doublet	CALM1	PTPRA	0.233019204945897	10087.8	0.00927472127870308	13148	0.227151706836634	13368	0.142177893193022	15152	0.886909088042723	1854	0	6917	0.20873377044547	0.371308283135652	1E-04	0.00134065656565657
64	myeloid	naive_B	MMP9	CD44	1.55038340895424E-05	1865	0.0616470587101466	2041	3.11265427936852	42	1.85592304482494	135	0.93049923343709	190	0	6917	0.661578744453523	0.370688967103612	1E-04	0.00134065656565657
13810	germinal_center_B	FDC	CALM2	KCNQ5	0.662418322697075	13170.2	0.00874117657718723	13808	0.117470821100919	17074	0.150706170653177	14898	0.905874833251911	784	0.256	19287	0.401297861380782	0.369820360927842	1E-04	0.00134065656565657
9092	memory_B	memory_B	TGFB1	SMAD3	0.210988607440709	10750.2	0.00801277607197889	14854	0.182996817756607	14744	0.23972417428207	12365	0.854669010425573	4871	0	6917	0.127483297448803	0.364068417675144	1E-04	0.00134065656565657
21509	germinal_center_B	follicular_helper_T	HLA-A	CD3D	1	13500.6	0.00458730861905034	21359	0.273118352591701	12050	-0.0705792933265387	20858	0.841555402101109	6319	0	6917	0.0793544511357208	0.361231131891874	1E-04	0.00134065656565657
6795	doublet	CD4_T	B2M	CD3G	0.109462149867202	6377.6	0.00937001846638177	13027	0.473666769483807	7799	0.735743428760126	3245	0.903140626920549	900	0	6917	0.337383400811473	0.360052041826332	1E-04	0.00134065656565657
8794	germinal_center_B	germinal_center_B	IGSF10	MILR1	0.193976223763634	9455	0.0566649780685324	2326	0.411997417513871	8939	0.546394876604802	5825	0.673900794737821	23268	0	6917	0.0142018598403625	0.357263466120655	1E-04	0.00134065656565657
8520	germinal_center_B	follicular_helper_T	B2M	CD3D	0.180486273751792	9573.8	0.00842170941231665	14264	0.331270948901383	10579	0.139656315567656	15220	0.903357363114688	889	0	6917	0.292068834167967	0.352275276976809	1E-04	0.00134065656565657
380	germinal_center_B	follicular_helper_T	PDCD1LG2	PDCD1	0.000550481740627366	4243.6	0.0639228380904621	1934	1.17684980090834	1944	1.20280404877676	833	0.814178057483427	9590	0	6917	0.0644712459660147	0.350486120585569	1E-04	0.00134065656565657
1674	memory_B	naive_B	COL4A3	CD44	0.00722436215164489	5249.8	0.0177089777020678	7559	0.487669422967016	7564	0.77612560968099	2875	0.894722585581849	1334	0	6917	0.277125373698741	0.344373181559606	1E-04	0.00134065656565657
14674	germinal_center_B	plasma	CALM2	KCNQ5	0.780743286420674	14160.7	0.0080717642578153	14762	0.0926490363038734	18056	0.103905918472351	16257	0.902422803302359	934	0.531	20794.5	0.355996036881936	0.341143457473259	1E-04	0.00134065656565657
15885	germinal_center_B	follicular_helper_T	HLA-B	CD3G	0.997429248814288	14138.4	0.00642290124267108	17546	0.199407748283205	14208	-0.0457064384536172	20266	0.868141819241158	3418	0.005	15254	0.119943880443797	0.341048904239423	1E-04	0.00134065656565657
1790	memory_B	naive_B	COL4A3	CD47	0.00807873751948035	5019.2	0.0231311101165761	6069	0.477513744189033	7735	0.895241960459853	1931	0.879052735917498	2444	0	6917	0.191958914315668	0.340277241026874	1E-04	0.00134065656565657
3563	naive_B	memory_B	CD55	CR1	0.0302276849890766	6885.2	0.0154296370216972	8523	0.354785893467185	10071	0.671372437185495	3965	0.853946855357667	4950	0	6917	0.1284540607452	0.340174227128472	1E-04	0.00134065656565657
12050	germinal_center_B	plasma	ST6GAL1	CD22	0.449385413596344	19347.8	0.00638756512150146	17634	-0.127797396979699	25369	-0.553820029122973	26625	0.913145475870295	522	1	26589	0.413559905411071	0.333940487597558	1E-04	0.00134065656565657
3540	memory_B	memory_B	CD55	CR1	0.0300480261521685	7140.2	0.0154620286652329	8504	0.355415010813	10059	0.577344198450147	5288	0.854077584491024	4933	0	6917	0.131205553766586	0.333726918275494	1E-04	0.00134065656565657
10178	germinal_center_B	germinal_center_B	LRIG1	MET	0.284140550591979	8800.6	0.0532162812480731	2529	0.361785498214689	9930	0.461916916020405	7332	0.743563410096569	17295	0	6917	0.0294172780927926	0.328704714269107	1E-04	0.00134065656565657
1269	FDC	naive_B	COL4A4	CD44	0.0044911004133959	4071.6	0.021296154871607	6492	0.77197334428734	4164	0.871164921020345	2096	0.908058810224746	689	0	6917	0.458492085959067	0.31863551531797	1E-04	0.00134065656565657
538	follicular_helper_T	germinal_center_B	CD40LG	CD40	0.000995873468271683	3563.2	0.0764591755507734	1450	0.84862057426307	3593	1.06602455537764	1179	0.856353341473802	4677	0	6917	0.116142891181329	0.316902608003875	1E-04	0.00134065656565657
6737	germinal_center_B	FDC	CD22	PTPRC	0.107197092501592	16772	0.00865889501433588	13917	-0.144922510772212	25711	0.00225782015264042	19023	0.937913014075841	121	0.999	25088	1.10004145737601	0.313757808626339	1E-04	0.00134065656565657
1875	plasma	germinal_center_B	FAM3C	ADGRG5	0.00895524776816546	5839.8	0.0273888050825942	5236	0.468357955630809	7896	0.574835773305781	5333	0.864400504095983	3817	0	6917	0.135214853788255	0.312318876879499	1E-04	0.00134065656565657
15567	germinal_center_B	follicular_helper_T	B2M	CD3G	0.938344415247328	14401.6	0.00662221441256639	17175	0.178851476103277	14872	-0.0356030526891999	20020	0.886861438903633	1857	0.108	18084	0.199111185520544	0.308107289165992	1E-04	0.00134065656565657
18860	germinal_center_B	FDC	TGFB1	LPP	1	16200.7	0.00657239074821179	17286	0.053383908628229	19596	-0.415001965498653	25884	0.893195245493626	1431	0.033	16806.5	0.236525424428764	0.298595113527636	1E-04	0.00134065656565657
4462	doublet	follicular_helper_T	MAML2	NOTCH1	0.0461628694676688	5522.6	0.0140091249907228	9234	0.542537435185626	6700	0.677542869288554	3894	0.903795089957891	868	0	6917	0.339282426204309	0.298412497958884	1E-04	0.00134065656565657
1586	CD4_T	doublet	B2M	CD247	0.00651248041975816	10483.6	0.00587344112514979	18627	0.231030773630659	13245	0.203999317593224	13361	0.925025227917924	268	0	6917	0.753214748922314	0.297124103694283	1E-04	0.00134065656565657
2359	germinal_center_B	follicular_helper_T	HLA-DPB1	CD4	0.0140153864164927	6138.6	0.0151762767273945	8636	0.520581028992687	7060	0.661720520986272	4086	0.86269689635612	3994	0	6917	0.127042579107033	0.294982513472243	1E-04	0.00134065656565657
1268	follicular_helper_T	germinal_center_B	CD40LG	TRAF3	0.00448131446328185	5719.6	0.0227931731155121	6157	0.6073104786951	5818	0.486540768004118	6875	0.874610282830452	2831	0	6917	0.141205691352379	0.287997289098534	1E-04	0.00134065656565657
13976	germinal_center_B	plasma	FAM3C	CLEC2D	0.685768666821545	14097.8	0.00891061802203367	13591	0.0787190417324642	18601	0.0526674439021104	17660	0.887134168369851	1834	0.185	18803	0.182009310447521	0.273406553198337	1E-04	0.00134065656565657
1785	CD4_T	CD4_T	HLA-C	CD3D	0.00803743493071082	9221.8	0.00691938306747065	16624	0.268600148455033	12154	0.670171040300203	3985	0.840472444145617	6429	0	6917	0.082604361753633	0.265812569441192	1E-04	0.00134065656565657
19443	naive_B	naive_B	HLA-B	LILRB1	1	16064.8	0.00593940946360363	18502	0.0147722986576513	21056	0.207151479428174	13251	0.827462878957569	8029	0.285	19486	0.0743039089644304	0.264873029307088	1E-04	0.00134065656565657
19489	naive_B	naive_B	B2M	LILRB1	1	16093	0.00589572351398932	18581	0.0105275018849367	21222	0.149763009866114	14920	0.848544158649179	5532	0.418	20210	0.113201613629766	0.264430660147452	1E-04	0.00134065656565657
6378	naive_B	naive_B	APP	CD74	0.0953759951008143	7710.8	0.00970583466199106	12673	0.325853026318205	10716	0.522339926060615	6245	0.884986291089768	2003	0	6917	0.221042516750111	0.25248638792056	1E-04	0.00134065656565657
12740	plasma	doublet	GNAS	ADCY7	0.524889367248799	12674.4	0.00629542896764281	17824	0.150224787575972	15852	0.0625678013537263	17390	0.849708887443535	5389	0	6917	0.109059618462456	0.250098759162071	1E-04	0.00134065656565657
11650	naive_B	naive_B	COPA	CD74	0.40966343498724	10827	0.00673616328057784	16962	0.160252411526729	15466	0.26299710880311	11784	0.872684529040132	3006	0	6917	0.174791827279952	0.245198395460125	1E-04	0.00134065656565657
3404	germinal_center_B	germinal_center_B	BMP7	ACTR2	0.0278875383331156	6993.6	0.0417968995812163	3411	0.400652109597113	9139	0.559403946565773	5591	0.811682570950896	9910	0	6917	0.0728825739289733	0.243612178196145	1E-04	0.00134065656565657
2266	FDC	CD8_T	COL4A4	CD44	0.0130070651030492	3065	0.0311381808057351	4621	1.01423879973248	2633	1.18719383859212	865	0.922735934353574	289	0	6917	0.74260931495549	0.236501874064687	1E-04	0.00134065656565657
893	germinal_center_B	germinal_center_B	HMGB1	CXCR4	0.00243613666376739	4150	0.027060978324558	5295	0.588834110096315	6086	1.37475478761937	545	0.886267132702269	1907	0	6917	0.23108806725275	0.236274068102258	1E-04	0.00134065656565657
2526	plasma	germinal_center_B	FAM3C	CLEC2D	0.0158938806384879	6599.2	0.0163235041644551	8130	0.416284775696443	8856	0.396158573106611	8607	0.914078131194921	486	0	6917	0.386503508439893	0.231797164181287	1E-04	0.00134065656565657
8472	FDC	germinal_center_B	B2M	TFRC	0.178285703798491	9246.2	0.00835865527731279	14362	0.249575290108829	12698	0.290741475460849	11094	0.898084598216754	1160	0	6917	0.257288638725248	0.220244060181239	1E-04	0.00134065656565657
6073	germinal_center_B	germinal_center_B	ADAM17	MET	0.0857779808334021	7696.6	0.0557615939215575	2379	0.379888122640174	9563	0.467161006611868	7217	0.788966987511237	12407	0	6917	0.041834677181726	0.188921327521985	1E-04	0.00134065656565657
346	plasma	germinal_center_B	ST6GAL1	CD22	0.00047516009880276	3184.8	0.0283282270100944	5062	0.885422896648443	3343	1.33879993362204	599	0.956785924679049	3	0	6917	2.44611187482117	0.181108665281845	1E-04	0.00134065656565657
7980	germinal_center_B	germinal_center_B	RTN4	S1PR2	0.153257218372832	10477.6	0.0243604814523293	5810	0.273481917785246	12038	0.192656631373325	13689	0.774688112295301	13934	0	6917	0.0281047988215779	0.180937136067497	1E-04	0.00134065656565657
805	FDC	FDC	DCN	TLR4	0.00200743857842773	4377	0.157863033559734	471	1.59366947971516	880	1.14040657087804	975	0.786778544607295	12642	0	6917	0.0236650346430793	0.180564954628034	1E-04	0.00134065656565657
3704	germinal_center_B	germinal_center_B	SEMA4A	PLXNB2	0.0325627661939156	5638.6	0.0451627731347392	3104	0.579260795008215	6211	0.926938409558002	1739	0.808797262688437	10222	0	6917	0.0487406735383516	0.169135730946893	1E-04	0.00134065656565657
7809	germinal_center_B	germinal_center_B	ADAM17	RHBDF2	0.145552845512883	9980.6	0.0120534680385204	10489	0.212642904989638	13791	0.190502193938144	13740	0.853756700932692	4966	0	6917	0.0840606091867076	0.156163588094114	1E-04	0.00134065656565657
5643	follicular_helper_T	NK	CALM1	OPRM1	0.074651488467384	8176	0.0102587046712487	12067	0.36608840595938	9846	0.488604115474619	6836	0.851316199431205	5214	0	6917	0.130215955404628	0.146915480680961	1E-04	0.00134065656565657
1939	germinal_center_B	germinal_center_B	CALM1	HMMR	0.00955477339871537	5594.6	0.0488992308346619	2806	0.462562971467382	7999	0.65851531957513	4142	0.843386667637535	6109	0	6917	0.0970435922747442	0.145396233446357	1E-04	0.00134065656565657
3014	germinal_center_B	germinal_center_B	LY86	CD180	0.0222929308082112	6248	0.0374542999192119	3852	0.383796574356326	9476	0.464503337054777	7273	0.865289577312093	3722	0	6917	0.116199073163147	0.143676171494255	1E-04	0.00134065656565657
10623	doublet	naive_B	CALM1	KCNQ5	0.318872874567748	9831	0.00992494258411434	12404	0.142383952955588	16133	0.222121105134739	12846	0.904063761056066	855	0	6917	0.254594259788842	0.142707376224151	1E-04	0.00134065656565657
6314	germinal_center_B	germinal_center_B	CD99	CD81	0.0932503154084592	10598.2	0.00975881998439255	12616	0.257415051818117	12464	0.23987675630937	12360	0.822252862222953	8634	0	6917	0.049004512251611	0.129623864518785	1E-04	0.00134065656565657
2518	germinal_center_B	germinal_center_B	LTB	CD40	0.0157954169368866	5183.2	0.0275785252388799	5195	0.416852768917223	8845	0.670343417648301	3979	0.901472461160354	980	0	6917	0.254067940461298	0.0999496607524399	1E-04	0.00134065656565657
8129	CD4_T	NK	ADAM17	IL6R	0.160537001012352	12366.4	0.00543526130534738	19521	0.181463073471312	14798	0.325193609731381	10270	0.80775307365142	10326	0	6917	0.0663322504490636	0.0998755615238612	1E-04	0.00134065656565657
505	germinal_center_B	follicular_helper_T	CD22	PTPRC	0.000893559222822161	4220	0.0193899615645789	6999	0.642493390011073	5420	0.923226347967205	1763	0.957637468204451	1	0	6917	2.36215541543471	0.0989491249172322	1E-04	0.00134065656565657
1199	naive_B	FDC	CALM2	CACNA1C	0.0040342466250057	5548.8	0.0203763409873269	6732	0.653390458085241	5308	0.717600668590938	3445	0.850143693315823	5342	0	6917	0.135592972727436	0.0975173094593257	1E-04	0.00134065656565657
5750	FDC	memory_B	CNTN1	NOTCH2	0.0779575734011389	6426	0.0621112307210112	2023	1.21118067921691	1829	0.648746247786086	4276	0.745668447863621	17085	0	6917	0.0330832149071699	0.0923085605807921	1E-04	0.00134065656565657
1965	germinal_center_B	germinal_center_B	CD22	PTPRC	0.00982212711690942	6478.8	0.0160454994193455	8250	0.397086033678451	9217	0.424645634122596	7999	0.95362639120383	11	0	6917	1.81954276550818	0.0922642023138996	1E-04	0.00134065656565657
8615	follicular_helper_T	naive_B	B2M	LILRB1	0.184388230440477	8522.6	0.00828881684052213	14459	0.298942375636282	11368	0.504322260462161	6549	0.869161817683041	3320	0	6917	0.144571971818422	0.0639658143842649	1E-04	0.00134065656565657
2616	germinal_center_B	germinal_center_B	ST6GAL1	CD22	0.016830506983342	6119.6	0.0179590827998848	7455	0.410838569694926	8958	0.467103590987404	7220	0.946319581365571	48	0	6917	1.16305548345634	0.0636017440342296	1E-04	0.00134065656565657
1160	germinal_center_B	germinal_center_B	CALM2	KCNQ5	0.00379731519397394	4376.4	0.0206767996029301	6651	0.560043294881536	6471	0.930396120478777	1713	0.936716700470251	130	0	6917	0.854509291975832	0.0611785166414026	1E-04	0.00134065656565657
4104	plasma	follicular_helper_T	HLA-DPA1	CD4	0.040050262791762	8858	0.0118226312324194	10654	0.36407388020789	9880	0.441608963955821	7695	0.818020134795796	9144	0	6917	0.0706611231456445	1.4024221105824	2E-04	0.00258975609756098
6706	memory_B	NK	HLA-A	CD3G	0.105978230450578	7523.4	0.00944499373981645	12943	0.443271063438942	8347	0.485783560243309	6886	0.878159059526624	2524	0	6917	0.184519773672358	1.09039075405066	2E-04	0.00258975609756098
17051	FDC	CD4_T	MIF	TNFRSF14	1	12848.2	0.0110606728708228	11327	0.13997775338302	16226	0.357190920477263	9473	0.711492470811128	20298	0	6917	0.00949647320801541	1.03377976865988	2E-04	0.00258975609756098
4551	FDC	NK	B2M	CD3D	0.0479590430546484	5964.6	0.0113736702633417	11045	0.535567977765007	6818	0.625359607643776	4602	0.915702731659366	441	0	6917	0.441786871058491	0.901602771929926	2E-04	0.00258975609756098
7163	plasma	memory_B	ADAM17	ITGB1	0.123583420177968	8764.6	0.0108905691399344	11474	0.22772258687969	13347	0.44349726797121	7663	0.858645218246152	4422	0	6917	0.0720303307063776	0.79096253080188	2E-04	0.00258975609756098
470	germinal_center_B	myeloid	HLA-DPB1	CD4	0.0007967987407217	3516.4	0.0295575587307499	4867	0.987260173270133	2773	0.910078977631186	1839	0.897631034199908	1186	0	6917	0.234119794127498	0.74178327460079	2E-04	0.00258975609756098
3885	FDC	CD8_T	B2M	CD3G	0.0356009031511824	5491.6	0.0121493288183269	10406	0.564894849587921	6409	0.736484087409755	3237	0.913922485624798	489	0	6917	0.440472399326466	0.687002484595947	2E-04	0.00258975609756098
21861	follicular_helper_T	CD4_T	CALM1	PTPRA	1	18604.4	0.00441912314520946	21730	-0.0734426930085472	24029	0.073073806867062	17096	0.844076131144134	6018	0.985	24149	0.0696534461352379	0.518350662143161	2E-04	0.00258975609756098
479	plasma	naive_B	ST6GAL1	CD22	0.00080969845989754	3476.6	0.0249392467702665	5689	0.785413957239332	4050	1.26076058438944	717	0.95407380660285	10	0	6917	1.8554496070979	0.497884509128499	2E-04	0.00258975609756098
4721	doublet	CD8_T	HLA-B	CD3G	0.0522052290457633	5000.2	0.0145496865447413	8947	0.669269705639628	5154	0.729916904878111	3311	0.908335438640936	672	0	6917	0.259059606147497	0.346440753995059	2E-04	0.00258975609756098
7372	doublet	follicular_helper_T	ADAM10	TSPAN14	0.129912951997677	9002.8	0.00900032947149319	13481	0.317074010033927	10928	0.372527253321269	9116	0.857326875235098	4572	0	6917	0.0927759075012047	0.288804551152689	2E-04	0.00258975609756098
8156	naive_B	follicular_helper_T	HLA-B	CD3G	0.162145567244833	7867.8	0.0085454958809665	14092	0.338935455481804	10409	0.546116190991534	5827	0.883643540723086	2094	0	6917	0.14692323098341	0.233082672119789	2E-04	0.00258975609756098
5945	myeloid	NK	B2M	CD3D	0.0824768702637309	6791	0.0106838288036975	11659	0.486523536170163	7583	0.464190047807958	7281	0.913256193776742	515	0	6917	0.284961434094635	0.147913204861058	2E-04	0.00258975609756098
3130	FDC	germinal_center_B	CALM1	HMMR	0.024101584699001	6669.6	0.040437662130745	3545	0.377103599103983	9625	0.561030738517216	5565	0.830425459520743	7696	0	6917	0.0772070492931355	0.060465791018802	2E-04	0.00258975609756098
4917	myeloid	naive_B	LYZ	ITGAL	0.0568078791429599	4033.4	0.0211705366276527	6522	1.64669196184365	768	0.776483224212746	2868	0.871688209259777	3092	0	6917	0.187008867247727	1.21824370070654	3E-04	0.00382860576923077
3356	follicular_helper_T	follicular_helper_T	GNAI2	OPRM1	0.0272739137933758	6292.4	0.0128362253115337	9866	0.490134475452475	7522	0.881326115645538	2032	0.852216737448801	5125	0	6917	0.111478104160445	0.874730523898603	3E-04	0.00382860576923077
3773	FDC	follicular_helper_T	B2M	CD3D	0.0335949893504664	5359	0.0122764877358459	10286	0.585173116987992	6135	0.751754076458314	3093	0.918604428627553	364	0	6917	0.487883774602802	0.870735844648387	3E-04	0.00382860576923077
2078	naive_B	CD8_T	BTLA	CD247	0.0109629963635395	5120.4	0.016110032253041	8222	0.587619198056414	6104	0.877262972030556	2054	0.880761782394145	2305	0	6917	0.137352637640696	0.701715486957724	3E-04	0.00382860576923077
4110	germinal_center_B	NK	CD48	CD2	0.0401066821988402	7107.6	0.0118199254957749	10657	0.562971938268083	6437	0.473372999196734	7101	0.85859707336108	4426	0	6917	0.127798208661572	0.56858075901833	3E-04	0.00382860576923077
21333	memory_B	CD4_T	GNAS	ADCY7	1	17424.6	0.00466838524896003	21172	0.00821790595427899	21303	0.117457577835375	15862	0.829602730426116	7785	0.573	21001	0.0715305425216583	0.469508409655331	3E-04	0.00382860576923077
11013	FDC	FDC	LAMC1	CD44	0.351755389995931	10190.6	0.0148249401703589	8824	0.333778486611051	10539	0.0375289357661127	18075	0.839053287255274	6598	0	6917	0.0719140694126648	1.11092915549069	4E-04	0.00496168224299065
15355	germinal_center_B	germinal_center_B	CALM1	FAS	0.900308529853987	15277.4	0.00634176149507598	17740	0.152717014060413	15733	0.107274829854088	16142	0.716598780752146	19855	0	6917	0.0141482616385565	0.778791969503263	4E-04	0.00496168224299065
1750	FDC	CD4_T	COL6A1	ITGA6	0.00773944633304029	3840.4	0.0738627189428623	1545	1.35947157722627	1391	1.12034276960567	1024	0.824743663443359	8325	0	6917	0.0797352023861824	0.703609926779807	4E-04	0.00496168224299065
8264	follicular_helper_T	follicular_helper_T	CD48	CD2	0.167389924323895	8514	0.00848555934123264	14182	0.428456540528351	8630	0.535024585139017	6017	0.83725932289237	6824	0	6917	0.0549556920631119	0.563103330734742	4E-04	0.00496168224299065
4593	plasma	FDC	ST6GAL1	CD22	0.0490195842320695	7336	0.0107844976891478	11574	0.367706758310185	9812	0.414120363728977	8198	0.931791437299547	179	0	6917	1.06293515475435	0.560654372149308	4E-04	0.00496168224299065
3241	CD8_T	follicular_helper_T	B2M	CD3D	0.0257473791812323	4447.2	0.0144866342482167	8985	0.730748541612209	4539	0.966018909403753	1523	0.924582644844276	272	0	6917	0.344258005788444	0.39846056062611	4E-04	0.00496168224299065
13665	germinal_center_B	naive_B	SEMA7A	PLXNC1	0.642759880782248	15080.6	0.00653608888501867	17352	0.0797080551067415	18561	0.130066072541197	15497	0.745791869325016	17076	0	6917	0.0262942462190776	0.341084629471635	4E-04	0.00496168224299065
5119	doublet	follicular_helper_T	HLA-DMB	CD4	0.0610444853942283	9798.6	0.010762143190668	11591	0.314115223638328	11000	0.36636810170819	9262	0.808790447044469	10223	0	6917	0.0372289859445976	0.340736174052483	4E-04	0.00496168224299065
13512	FDC	germinal_center_B	CD99	PILRB	0.62005887175774	13246.6	0.00744734321098249	15722	0.169787788622399	15163	0.0248324427637834	18428	0.810809978873091	10003	0	6917	0.0247299968841168	0.334950685017805	4E-04	0.00496168224299065
5416	germinal_center_B	naive_B	COPA	CD74	0.0683779391111506	8666.2	0.0107507659871108	11600	0.280719736629117	11857	0.265395934850622	11724	0.896474263536569	1233	0	6917	0.212178338433498	0.317667956881303	4E-04	0.00496168224299065
3393	CD8_T	CD8_T	HLA-C	CD3G	0.0277191019125399	5074.8	0.0150463727028164	8699	0.625559669288821	5617	0.91930064861127	1789	0.880199575663236	2352	0	6917	0.148313933924323	0.286200135108611	4E-04	0.00496168224299065
14528	plasma	CD4_T	ADAM10	NOTCH1	0.759899614771703	15808	0.00559144837792683	19193	0.0955800984031529	17946	0.171228586776279	14305	0.786205588717224	12720	0.003	14876	0.022898621908587	0.169293364565726	4E-04	0.00496168224299065
4080	memory_B	mDC	HLA-DOB	CD4	0.0393910472173684	7285	0.0246222523420425	5758	0.605640918949359	5834	0.666130358351219	4033	0.775281324322378	13883	0	6917	0.0404956434361604	1.18606361418117	5E-04	0.00613048498845266
7802	germinal_center_B	doublet	CD58	CD2	0.145394601512293	10462.2	0.00875588907058388	13788	0.321430235934802	10809	0.251513787625257	12069	0.82136680356207	8728	0	6917	0.0401791745445316	0.910675121902926	5E-04	0.00613048498845266
13121	memory_B	doublet	PSEN1	CD44	0.57050981807401	10294.6	0.00610101204044504	18196	0.291320479436196	11573	0.25083302526807	12090	0.876172362357614	2697	0	6917	0.177629393746144	0.856755046869007	5E-04	0.00613048498845266
15402	FDC	memory_B	ADAM17	NOTCH1	0.908500132086149	18108.3	0.00633980689461606	17741	0.0453702503764902	19891	-0.0187692291185409	19579	0.768564603089904	14639	0.171	18691.5	0.0307430142442227	0.813336321367535	5E-04	0.00613048498845266
11444	plasma	FDC	IRAK4	TLR4	0.391142028216133	10406.4	0.0124042001692672	10188	0.510525636581895	7215	0.300581282177359	10858	0.748043037813103	16854	0	6917	0.0404445657570031	0.604194679120867	5E-04	0.00613048498845266
4439	CD4_T	follicular_helper_T	CD48	CD2	0.0458059958822794	6468.4	0.0114971962715542	10944	0.504818192776355	7298	0.813261700047721	2562	0.856908216048322	4621	0	6917	0.0858812282437383	0.766724749932741	6E-04	0.00730596330275229
6872	CD8_T	doublet	B2M	CD247	0.11246440055802	6593.4	0.00861691015106288	13977	0.534827432594825	6835	0.589862860115755	5111	0.937280621994987	127	0	6917	0.85930884652272	0.761922822485536	6E-04	0.00730596330275229
2107	FDC	naive_B	LAMC1	CD44	0.0112663073800032	6945.6	0.0189670242976154	7140	0.448258032701915	8267	0.448843900748945	7563	0.855003552683692	4841	0	6917	0.114973470063153	0.469804811299105	6E-04	0.00730596330275229
168	NK	myeloid	ADAM10	GPNMB	9.82291555309731E-05	1844.2	0.0829418971613859	1257	3.03089523973203	64	1.62539086228943	286	0.907892475939909	697	0	6917	0.253728256716613	0.436388336224434	7E-04	0.00848470319634703
885	FDC	doublet	CXCL14	CXCR4	0.00241931880706797	2429.4	0.0740217229818468	1538	1.75275280030702	636	1.69259958241182	222	0.874542027052485	2834	0	6917	0.233566494741501	0.353730720767632	7E-04	0.00848470319634703
23680	FDC	germinal_center_B	ADAM10	TSPAN14	1	18857	0.00356865102620261	23623	0.0676364324910227	19022	-0.246516273273338	24207	0.79096075272962	12179	0.005	15254	0.0246323347706538	0.538821078894023	8E-04	0.00965272727272727
6250	CD8_T	doublet	HLA-B	CD3D	0.0911627064359337	6506.8	0.00979512269527386	12559	0.482628225616329	7650	0.658345759140215	4144	0.895805752666538	1264	0	6917	0.162680702335722	0.377783046716805	8E-04	0.00965272727272727
861	mDC	follicular_helper_T	HLA-DPA1	CD4	0.00227827931187169	4631.6	0.0234494783601312	6005	0.686781465763202	4965	1.00068658309512	1385	0.863586956573122	3886	0	6917	0.368063171324392	1.74791503938688	0.001	0.010369140625
23854	germinal_center_B	mDC	COL4A4	CD44	1	16955.4	0.00348251913501705	23801	0.0886234884991263	18227	0.062827527101089	17383	0.799756744657984	11231	0.001	14135	0.104657053664459	1.32636560987289	0.001	0.010369140625
27725	CD8_T	germinal_center_B	ADAM10	TSPAN5	1	26087.6	0.00100878341898794	27725	-0.208062725694811	26632	-0.633601625092915	26889	0.68394405801352	22603	1	26589	0.0298999110212968	1.24231044215538	0.001	0.010369140625
1459	FDC	mDC	COL1A1	CD44	0.00561032928119709	3318	0.0716582883737126	1616	1.25295150327533	1678	0.80423348301657	2627	0.865050859075372	3752	0	6917	0.365307821341815	1.18727187531344	0.001	0.010369140625
27280	doublet	germinal_center_B	ADAM17	IL6R	1	25128.5	0.00151549947020773	27279	-0.105908881572504	24883	-0.501724581709057	26408	0.689309798214106	22179	0.998	24893.5	0.0213993048575722	1.13519627149889	0.001	0.010369140625
7608	doublet	FDC	GNAI2	ADRA2A	0.138922391044483	6646	0.0703761977654941	1659	0.996865462803804	2726	0.411224083396682	8265	0.777436978472156	13663	0	6917	0.0690469683237511	1.11714286127627	0.001	0.010369140625
8518	mDC	CD4_T	HLA-B	CD3D	0.180280768033463	7714.2	0.00833494687151074	14394	0.339243549492876	10406	0.592157119447396	5076	0.88802785322746	1778	0	6917	0.17925160296264	1.09224126229595	0.001	0.010369140625
17556	germinal_center_B	doublet	TNFSF10	CCR6	1	15907.8	0.00887132987990287	13642	0.139221723734283	16261	-0.00393475788802097	19191	0.669940468385711	23528	0	6917	0.00813921881429196	1.03051859996928	9E-04	0.010369140625
6153	FDC	CD4_T	VEGFC	ITGB1	0.0882800974472382	7230.6	0.047131437275961	2948	0.971549964002908	2859	0.466891920343343	7226	0.754415887370579	16203	0	6917	0.0583689003436464	1.01155549851458	0.001	0.010369140625
27600	NK	germinal_center_B	ADAM10	CD44	1	23912	0.00118102943431008	27599	-0.184998491597616	26338	-0.934220086006242	27535	0.797282585646042	11499	1	26589	0.0649284902097708	0.994643404555312	0.001	0.010369140625
501	FDC	NK	LAMA4	CD44	0.000887938113421975	2747.4	0.0777327620207683	1403	1.31864006341534	1492	0.927553503284806	1730	0.88227356747497	2195	0	6917	0.397052921009939	0.895992202930153	0.001	0.010369140625
27772	FDC	germinal_center_B	ALCAM	CD6	1	26272.4	0.000908778751920493	27772	-0.282568791899329	27281	-0.997467350522144	27626	0.690396551372464	22094	1	26589	0.0160526605941881	0.88717042871926	0.001	0.010369140625
26034	CD4_T	germinal_center_B	ADAM10	NOTCH1	1	24059.6	0.00240521120611523	26029	-0.0896091306355239	24493	-0.147725543464722	22494	0.706905755719138	20693	1	26589	0.0226261983148529	0.880816028397023	0.001	0.010369140625
3468	FDC	CD4_T	FSTL1	DIP2A	0.0289164462745972	4741	0.0592448871656398	2170	1.18471242974844	1909	0.826996212214461	2438	0.808244052758332	10271	0	6917	0.0933188859125581	0.877142990492336	0.001	0.010369140625
1349	FDC	memory_B	COL6A3	CD44	0.00495655905155831	4370.4	0.0303568798363046	4735	0.755872707249643	4291	0.793067350443798	2718	0.870577726537848	3191	0	6917	0.29580183773259	0.863879929637773	0.001	0.010369140625
2029	myeloid	plasma	IGF1	IGF2R	0.0104520911023797	2882.6	0.0585721132563652	2209	2.22757867380532	329	1.2042962583191	830	0.861353726688458	4128	0	6917	0.227247727289653	0.842390058300033	0.001	0.010369140625
744	FDC	NK	COL1A1	CD44	0.00172118684384385	2844.2	0.0888240025905673	1125	1.39087830888041	1303	0.847278194779667	2278	0.877101549793022	2598	0	6917	0.342310440711488	0.838792720794561	0.001	0.010369140625
2365	FDC	memory_B	VEGFC	ITGB1	0.0140885694075162	4014.4	0.106696133115862	819	1.22065467743698	1788	0.899418063856051	1903	0.82212722708915	8645	0	6917	0.123202857667228	0.800040828408286	0.001	0.010369140625
1266	FDC	naive_B	COL6A3	CD44	0.00447154557920004	5334.2	0.0247968911793915	5720	0.638332932681237	5459	0.656451521261708	4161	0.858747286837768	4414	0	6917	0.219206855988945	0.797129731087391	0.001	0.010369140625
4467	doublet	NK	HLA-B	CD3D	0.0462471620946487	5417.2	0.0136207801821316	9417	0.639942833816714	5444	0.618792425112132	4694	0.910219884146129	614	0	6917	0.292839830840269	0.791700740871625	0.001	0.010369140625
1588	doublet	FDC	CALM1	CACNA1C	0.0065223461000779	3536.8	0.0391514892955733	3655	0.912249094885478	3212	0.997402526363469	1400	0.878435531412982	2500	0	6917	0.266406114081446	0.787481361904867	0.001	0.010369140625
2169	FDC	mDC	COPA	CD74	0.0120217027783528	5757.6	0.015719191470476	8375	0.480369022670681	7675	0.577281503898955	5290	0.912823044069908	531	0	6917	0.513398497040369	0.779096167461322	0.001	0.010369140625
8479	CD4_T	FDC	SPON1	APP	0.178658426394017	10090.2	0.0121242459968361	10431	0.346547136117474	10254	0.401413105324493	8481	0.771076658160169	14368	0	6917	0.050509749381255	0.765715800417629	0.001	0.010369140625
345	FDC	FDC	CNTN4	PTPRG	0.000472810037779763	3255.8	0.394857050531628	121	1.79333980705234	598	1.47912994426302	407	0.825584199788476	8236	0	6917	0.149176093813049	0.710050190545663	0.001	0.010369140625
729	memory_B	FDC	CALM2	CACNA1C	0.00167544758760953	4830	0.0251558859225013	5647	0.710319900781706	4733	0.773310679569621	2906	0.863077240451365	3947	0	6917	0.211109108068233	0.692018117200812	0.001	0.010369140625
20177	germinal_center_B	doublet	B2M	CD3D	1	17341.7	0.00532068246520448	19765	0.0828969442944539	18452	-0.220405515725449	23801	0.881372558837937	2256	0.831	22434.5	0.24180212849473	0.680021180395428	0.001	0.010369140625
24181	doublet	germinal_center_B	ADAM28	ITGA4	1	21887	0.00334137984731943	24136	-0.144338549402916	25697	-0.767974676531589	27254	0.846457649853411	5759	1	26589	0.0955702801920471	0.666847957122723	0.001	0.010369140625
5257	CD4_T	germinal_center_B	MAML2	NOTCH1	0.0640105350984718	9676.8	0.00467513801800486	21156	0.397089318024632	9216	0.589876951307229	5110	0.844407811554651	5985	0	6917	0.129411621034881	0.644339280090614	0.001	0.010369140625
271	follicular_helper_T	myeloid	ADAM10	GPNMB	0.000244072146528897	1965	0.0726293622354646	1582	2.9701817354847	78	1.61236623966097	297	0.902188718180249	951	0	6917	0.508411094921413	0.643108688358937	0.001	0.010369140625
8252	naive_B	NK	TGFB1	ITGB1	0.166800606769855	9827.6	0.00922363957262877	13200	0.200498281588633	14172	0.418383282476804	8122	0.837984078447371	6727	0	6917	0.105487165637646	0.641981411927137	0.001	0.010369140625
1579	memory_B	FDC	LRIG2	EGFR	0.0064670810355652	4721.8	0.0722081741920464	1598	1.58049141940177	912	0.814205825341549	2552	0.7960182888621	11630	0	6917	0.0724870663412376	0.641637778876355	0.001	0.010369140625
8037	doublet	doublet	HLA-A	CD3D	0.156026721957049	8164.8	0.00861413939394201	13984	0.417909473908415	8823	0.393557827953866	8664	0.879202811931474	2436	0	6917	0.240882257484187	0.630257515627423	0.001	0.010369140625
15234	naive_B	FDC	ADAM17	ITGB1	0.878085883458951	16499.3	0.00632699609058945	17767	0.0570009174568147	19440	-0.0252941242389743	19756	0.822378678823431	8625	0.037	16908.5	0.0774277425490253	0.607581390724177	0.001	0.010369140625
23165	memory_B	FDC	ADAM10	CD44	1	17816.8	0.0038079437947668	23095	0.0287535661010762	20523	-0.190719819601602	23313	0.875963404177906	2713	0.278	19440	0.19206509106766	0.600139591739786	0.001	0.010369140625
710	plasma	myeloid	HLA-DMA	CD4	0.00161262185364511	4631.2	0.0253875912563461	5604	0.846886783483935	3602	0.742574298354261	3179	0.863904509993047	3854	0	6917	0.099564250945691	0.599395336021325	9E-04	0.010369140625
5538	myeloid	memory_B	ADAM28	ITGA4	0.0716091243259717	7215.4	0.0125561394534749	10068	0.381496988522507	9524	0.373968743042895	9091	0.914432388633396	477	0	6917	0.479901348841675	0.597402853475997	0.001	0.010369140625
2301	memory_B	follicular_helper_T	COL4A3	CD44	0.0133937848551935	6158.6	0.0158442472295638	8327	0.432470480059863	8558	0.5768925074039	5301	0.889366077470052	1690	0	6917	0.292560471669144	0.592970808569166	0.001	0.010369140625
17515	FDC	germinal_center_B	GNAI2	CNR1	1	17688.1	0.00900621143349251	13478	0.079377278521126	18574	0.0199363005398651	18552	0.698570801034536	21420	0.022	16416.5	0.0155861643267733	0.568786887526487	0.001	0.010369140625
1507	doublet	FDC	HSP90AA1	EGFR	0.00600457439226016	3092.4	0.0906744882752278	1086	1.62693193405487	815	0.705530280420604	3578	0.872024504707034	3066	0	6917	0.1869998989486	0.565909894236065	0.001	0.010369140625
13323	FDC	naive_B	ADAM10	CD44	0.597840429942585	10386.4	0.0060495436980635	18294	0.238754792240544	13031	0.232368786062115	12587	0.899002895715222	1103	0	6917	0.316836105837502	0.563576885715112	0.001	0.010369140625
11722	FDC	follicular_helper_T	FAM3C	CLEC2D	0.414760499953459	12295.6	0.00856703172746894	14064	0.118858467199949	17004	0.172055642890829	14281	0.885150519825909	1994	0.001	14135	0.221294336675958	0.546698620249842	0.001	0.010369140625
11717	CD4_T	naive_B	CD40LG	TRAF3	0.414394749976264	13004.3	0.00876292439290517	13779	0.144819225393791	16052	0.408627617217392	8331	0.812202597875277	9847	0.041	17012.5	0.0727235854805428	0.545396720916855	0.001	0.010369140625
4891	doublet	doublet	BTLA	CD247	0.0559565805233206	7757.2	0.012460365358537	10142	0.435168243916154	8506	0.350102073190155	9637	0.866599285141038	3584	0	6917	0.207466599012897	0.533799236136515	0.001	0.010369140625
5343	FDC	germinal_center_B	FN1	TSHR	0.0664108446903343	7922.2	0.0273632386580296	5242	0.815715372261612	3821	0.583969773403176	5188	0.731653889818202	18443	0	6917	0.0333779935100625	0.510502053915309	0.001	0.010369140625
9073	memory_B	CD4_T	GNAI2	OPRM1	0.210137733671222	9786.4	0.00801985618840458	14842	0.252461320451807	12617	0.555759813652074	5666	0.820084299692065	8890	0	6917	0.0755388445060788	0.502565518477208	0.001	0.010369140625
4875	doublet	doublet	CD48	CD2	0.0554183052219551	7601.2	0.012695109887228	9964	0.461626292487674	8012	0.371167710109752	9143	0.862877894014267	3970	0	6917	0.144620452802695	0.484389442749686	0.001	0.010369140625
3735	CD8_T	NK	HLA-B	CD3G	0.03296291335298	5406	0.0123289737916536	10247	0.584359084510028	6148	0.792218469407125	2726	0.901203526599555	992	0	6917	0.350437648224583	0.477056743959305	0.001	0.010369140625
9242	naive_B	memory_B	BTLA	CD79A	0.220237298641917	10249.6	0.0161608662483689	8202	0.175603779092397	14982	0.405803314774406	8390	0.785787814612461	12757	0	6917	0.0470416647158712	0.471586086258371	0.001	0.010369140625
4504	memory_B	memory_B	PTPN6	FCRL4	0.0469130613921209	6087.8	0.0515540165934691	2620	0.58739621339062	6109	0.786770141516512	2774	0.792435388591815	12019	0	6917	0.0572134917225892	0.470775932240921	0.001	0.010369140625
15602	FDC	germinal_center_B	CD55	CR1	0.946012481895153	12650	0.0109477936845623	11418	0.205187308381065	14026	-0.189909928350515	23292	0.831223352195833	7597	0	6917	0.0969151828222189	0.465332394603401	0.001	0.010369140625
20982	memory_B	doublet	CALM1	KCNQ5	1	18970	0.00483692448515944	20794	-0.0754810906867486	24096	-0.268316367951226	24495	0.868050442496595	3430	0.771	22035	0.186394363616359	0.459649164814591	0.001	0.010369140625
92	germinal_center_B	myeloid	ADAM10	GPNMB	3.04241081899058E-05	2446.8	0.0531447063452649	2533	2.85546874332078	106	1.1868951427249	866	0.887515285711846	1812	0	6917	0.247697093746408	0.430827499020631	0.001	0.010369140625
1206	FDC	germinal_center_B	LGALS1	ITGB1	0.00406429898482281	4567.4	0.0354796481867933	4053	0.966914080731407	2879	0.771630380072176	2925	0.843671715406537	6063	0	6917	0.10123799750333	0.420430936806784	0.001	0.010369140625
5284	doublet	CD4_T	HLA-C	CD3D	0.0647107649373108	6863.2	0.0106062013933925	11727	0.441067088826862	8391	0.689975787558702	3752	0.867070758975991	3529	0	6917	0.139477899419778	0.417467901645897	0.001	0.010369140625
2621	FDC	FDC	COL1A2	CD44	0.0168775300513117	4882.2	0.0465111117411572	2988	1.22815416634556	1758	0.379569120636324	8963	0.864803198658529	3785	0	6917	0.162108801258815	0.411817655722776	0.001	0.010369140625
10649	mDC	CD4_T	B2M	CD3G	0.320556465725691	8640.2	0.00717162779727228	16150	0.255789027892802	12515	0.534554141546364	6026	0.890798835908316	1593	0	6917	0.277386725449782	0.394390285602639	0.001	0.010369140625
7818	germinal_center_B	follicular_helper_T	HLA-DQA2	CD4	0.146019265332702	8949.2	0.0254750013402191	5588	0.447899783103038	8274	0.568638968428345	5433	0.730388550320163	18534	0	6917	0.0239786814923159	0.38718425257458	0.001	0.010369140625
7925	doublet	memory_B	ADAM28	ITGA4	0.150852716959237	9821.8	0.00901327174565839	13464	0.209525358649265	13890	0.187935062908742	13819	0.90054016612724	1019	0	6917	0.311117965278332	0.381620445301144	0.001	0.010369140625
14189	naive_B	memory_B	PSEN1	CD44	0.715059105946139	10929.8	0.00490474489299417	20655	0.197654725470769	14271	0.380402863541421	8947	0.863838771943265	3859	0	6917	0.148597514861955	0.369260361595653	0.001	0.010369140625
23579	naive_B	naive_B	PSEN1	NOTCH1	1	21273.4	0.00361282938308377	23520	-0.0288607261586564	22591	0.129573248465197	15512	0.700582210978687	21276	0.95	23468	0.0166824828245609	0.362913160922229	0.001	0.010369140625
2	myeloid	myeloid	APOE	SCARB1	1.25749049486252E-07	1472.8	0.262622139685271	236	3.27402049464154	28	2.63499820902907	8	0.932215989627455	175	0	6917	1.09300934599926	0.338229311630806	0.001	0.010369140625
1315	germinal_center_B	follicular_helper_T	CALR	TSHR	0.00475501536495633	4830.6	0.0325312783437849	4419	0.712540241505003	4704	1.07428896687327	1156	0.836155603301391	6957	0	6917	0.0937070196359177	0.326906749178591	0.001	0.010369140625
5765	doublet	CD4_T	B2M	CD3D	0.0782450052099308	5884.8	0.0101399230856697	12181	0.515797710656192	7127	0.806241370705895	2611	0.911164086645478	588	0	6917	0.396360761119987	0.325243570483299	0.001	0.010369140625
19640	naive_B	naive_B	HLA-C	LILRB1	1	17304.3	0.00576043020475307	18853	0.012349084319144	21147	0.221506824103348	12863	0.774956444882842	13914	0.327	19744.5	0.0357245660490811	0.301145582484392	0.001	0.010369140625
552	plasma	follicular_helper_T	B2M	CD3D	0.00105071498971768	3827.4	0.0168700995722337	7905	0.887739933213971	3332	1.22707892243983	783	0.929724377111458	200	0	6917	0.716091780199442	0.254128438205443	0.001	0.010369140625
16902	germinal_center_B	germinal_center_B	PDCD1LG2	PDCD2	1	14005.2	0.011851723042576	10635	0.178836349194153	14875	0.186008689980383	13892	0.666952616616559	23707	0	6917	0.0109325387549433	0.242121513571787	0.001	0.010369140625
265	plasma	germinal_center_B	HSP90B1	TLR1	0.00023386796829473	2878.8	0.0314517175414999	4569	1.29544513684232	1565	1.72733442473726	198	0.898337733896147	1145	0	6917	0.295355160548282	0.225696226107015	0.001	0.010369140625
2252	naive_B	memory_B	ADAM28	ITGA4	0.0128852199193405	4801.8	0.0154903032268434	8492	0.523921986584932	7015	1.02500003621029	1289	0.922298827746828	296	0	6917	0.519139923417614	0.201313233716237	0.001	0.010369140625
8282	germinal_center_B	follicular_helper_T	B2M	CD247	0.168367282520605	9719	0.00691597376812632	16630	0.358418877822849	9998	0.151964822362006	14859	0.930498095294937	191	0	6917	0.585704031862877	0.163735033011465	0.001	0.010369140625
2009	naive_B	naive_B	ADAM28	ITGA4	0.0102806278339757	4529.8	0.0163475927222152	8117	0.555043332624726	6539	1.21778881480958	800	0.924207141068988	276	0	6917	0.522430510653781	0.148835139250873	0.001	0.010369140625
2089	germinal_center_B	germinal_center_B	GNAI2	P2RY12	0.0110768027507741	5604.6	0.0373616539520267	3858	0.449805317763749	8239	0.715150240069938	3467	0.848455600878758	5542	0	6917	0.0845621401324519	0.11793591243818	0.001	0.010369140625
17728	germinal_center_B	germinal_center_B	SPTAN1	PTPRA	1	12445	0.00839895423262923	14300	0.151792728081116	15788	-0.0498787277604494	20357	0.854822447143018	4863	0	6917	0.0752483702904682	0.111009077657864	0.001	0.010369140625
1063	FDC	CD4_T	LGALS1	PTPRC	0.00325717041185476	3090	0.0318306502554628	4519	1.04389105288076	2476	1.04652668605478	1227	0.921530751867857	311	0	6917	0.484215356022764	1.01515842883478	0.0011	0.0113176356589147
14961	germinal_center_B	CD4_T	HLA-B	CD3G	0.828997315634788	15614.9	0.00542859280551985	19530	0.120292396569363	16956	0.038184804730105	18058	0.858213821936671	4476	0.221	19054.5	0.0759427932230906	0.575295443416239	0.0011	0.0113176356589147
3441	naive_B	follicular_helper_T	HLA-DRB1	CD4	0.0284835256449467	6233.8	0.0127177854663726	9952	0.465496764807239	7955	0.820368322544335	2504	0.864068676122542	3841	0	6917	0.143166595969452	0.477343456656524	0.0011	0.0113176356589147
6208	germinal_center_B	FDC	SEMA4B	DCBLD2	0.0896886018701996	8183.6	0.0393634079733633	3639	0.852344868631526	3564	0.414098947271306	8199	0.729779153353145	18599	0	6917	0.0158431909995317	0.117974088928085	0.0011	0.0113176356589147
6019	memory_B	follicular_helper_T	B2M	CD247	0.0841033363951431	6695.8	0.00887317465129944	13636	0.515400683087526	7133	0.555415814252725	5676	0.938136510935385	117	0	6917	0.882832235551329	0.848302718652893	0.0012	0.0122751445086705
7363	germinal_center_B	plasma	HLA-B	CANX	0.129751508039541	10687.6	0.00856395046065564	14067	0.285855819392877	11728	-0.00570736674885397	19235	0.892185132055398	1491	0	6917	0.174742620966222	0.748754931597444	0.0012	0.0122751445086705
3619	doublet	NK	B2M	CD247	0.0311986474387709	4472.8	0.0128138682380589	9879	0.818719707317722	3802	0.927520473389891	1731	0.947980387553383	35	0	6917	1.24504775793727	0.326834005943287	0.0012	0.0122751445086705
2142	FDC	memory_B	COL4A3	CD44	0.0116321110394309	6421.6	0.0158509720582731	8320	0.448148073430596	8269	0.484260829476675	6915	0.88938695218074	1687	0	6917	0.219385075995083	1.77987884410082	0.0013	0.0131711832061069
3389	CD8_T	CD8_T	CD48	CD2	0.0276771202432819	5660.2	0.0140804067403778	9204	0.549831228407911	6606	0.85344021364064	2233	0.868890591423101	3341	0	6917	0.128392012109726	0.802996643375496	0.0013	0.0131711832061069
27827	CD4_T	germinal_center_B	ADAM17	IL6R	1	26881.2	0.000821702202341631	27827	-0.273027058882351	27214	-0.597897198071435	26784	0.620302734223851	25992	1	26589	0.0124629712770265	0.418630760116806	0.0013	0.0131711832061069
15075	CD4_T	FDC	ST6GAL1	CD22	0.849719361471215	20638.8	0.00472806008330594	21040	-0.360420344307943	27612	-0.6457911754292	26930	0.900450621596628	1023	1	26589	0.137371695047726	0.339362285957748	0.0013	0.0131711832061069
5083	memory_B	memory_B	CD22	PTPRC	0.0604716841793434	13215.1	0.0104121419998764	11928	0.0713321861084359	18888	-0.0598127974269911	20596	0.94306975808497	68	0.002	14595.5	1.07620064622696	0.267466240047605	0.0013	0.0131711832061069
7410	follicular_helper_T	memory_B	HLA-C	LILRB1	0.131510818508544	9832.8	0.0110546095367564	11331	0.221858841572514	13514	0.365117069394257	9295	0.826701841978717	8107	0	6917	0.0704755031956779	0.813047976174333	0.0014	0.0140237735849057
8460	naive_B	memory_B	LY86	CD180	0.177355663072362	9279.6	0.0207785496466977	6626	0.144437959580163	16068	0.391091126473692	8723	0.827117786912782	8064	0	6917	0.0582903096458972	0.650290007850679	0.0014	0.0140237735849057
632	germinal_center_B	mDC	HLA-DQB1	CD4	0.00134467895998383	5078	0.0268514025209994	5330	0.714399887542265	4689	0.757716900741807	3050	0.849614791421058	5404	0	6917	0.0682447142642581	0.647995094059762	0.0014	0.0140237735849057
6929	memory_B	follicular_helper_T	IL16	CD4	0.114859258536059	8934.2	0.0092670873057443	13153	0.378266511363261	9597	0.524379808543474	6204	0.820760117802742	8800	0	6917	0.0839412358448859	0.569855177596085	0.0014	0.0140237735849057
11202	germinal_center_B	naive_B	ADAM10	CD44	0.368521074604153	14722	0.00385743303188025	22988	0.060949796326598	19291	-0.110650599827516	21768	0.876663189262366	2646	0	6917	0.129837603070868	0.557603408650605	0.0014	0.0140237735849057
4052	CD4_T	memory_B	SIRPG	CD47	0.0389903002467645	7057.2	0.0119100944474185	10597.5	0.429308965254064	8614.5	0.731760911484551	3288.5	0.845516617086132	5868.5	0	6917	0.0748306581317064	0.315641749528823	0.0014	0.0140237735849057
3239	naive_B	CD8_T	ADAM28	ITGA4	0.025734182165015	5474.4	0.0130651907708141	9752	0.435885489769147	8498	0.922480288796375	1772	0.915974451413779	433	0	6917	0.376251901197135	0.413958018212059	0.0015	0.014968984962406
6873	doublet	FDC	ALCAM	CHL1	0.112477806495797	8403	0.0317522428229518	4529	0.433693099150519	8531	0.213168947156083	13098	0.819706408262641	8940	0	6917	0.0674680526130736	0.193247374700299	0.0015	0.014968984962406
2712	FDC	doublet	CD55	ADGRE5	0.0181275471369766	8283.2	0.0151944960187774	8629	0.442677690736686	8361	0.404075253877871	8417	0.818476254070991	9092	0	6917	0.0281415313750175	0.719593688587112	0.0016	0.0159369606003752
2827	germinal_center_B	memory_B	CALM3	KCNQ1	0.0195350774666069	6380.8	0.033719226692266	4266	0.471322094379003	7846	0.697311447554449	3646	0.817327804072065	9229	0	6917	0.057959733600422	0.73600917107724	0.0017	0.0168068901303538
27660	FDC	germinal_center_B	PSEN1	CD44	1	25135.6	0.00109612739547749	27659	-0.245023348682931	27010	-1.11490102311015	27747	0.749948310261743	16673	1	26589	0.0131138952799294	0.644166227826267	0.0017	0.0168068901303538
7075	myeloid	NK	B2M	CD3G	0.120240555604449	7959.6	0.00917032144891283	13274	0.389485529679918	9355	0.3643953955963	9303	0.902194273245271	949	0	6917	0.224589109839449	0.604889063369578	0.0017	0.0168068901303538
6139	memory_B	myeloid	CD22	PTPRC	0.0878447625756614	16480.9	0.00934325994420356	13064	-0.0430822514458089	23071	-0.255564523564536	24336	0.940091277415622	99	0.737	21834.5	1.0313315195936	0.234365337641598	0.0017	0.0168068901303538
23619	germinal_center_B	naive_B	PSAP	CELSR1	1	22573.1	0.00359213285791464	23560	-0.00025689723483395	21595	-0.0360734296942998	20039	0.645820191235027	24882	0.881	22789.5	0.00587608413009132	0.463311675066659	0.0018	0.0177624535315985
16657	memory_B	FDC	ADAM29	ITGA4	1	18077.8	0.0142938896673171	9087	0.0772508315423139	18655	-0.164337916396742	22806	0.748589678255808	16798	0.909	23043	0.0426510862325994	1.26348127479998	0.002	0.0182439862542955
22142	germinal_center_B	doublet	CD55	CR1	1	21318.9	0.00428519995194558	22031	-0.0282378483744289	22568	-0.339011610068007	25284	0.754977321200041	16134	0.482	20577.5	0.0431575852242444	1.00833196043171	0.002	0.0182439862542955
7726	CD4_T	follicular_helper_T	GNAI2	OPRM1	0.142226859974987	8626.6	0.00815265619918166	14652	0.378947983284414	9581	0.735875322675861	3244	0.821292712989807	8739	0	6917	0.110191976738326	0.924765821750862	0.002	0.0182439862542955
1193	follicular_helper_T	FDC	NTRK3	PTPRS	0.00400139462878765	3504	0.0766328997109247	1439	1.20864147681041	1834	1.3306946731217	609	0.83802483909302	6721	0	6917	0.0423761851410828	0.898821774382366	0.0019	0.0182439862542955
10924	naive_B	CD4_T	ADAM10	CD44	0.344244956378115	10822	0.00455488897497493	21414	0.145008631920445	16048	0.438181263772059	7757	0.885370758865693	1974	0	6917	0.166490927822212	0.863866118649508	0.002	0.0182439862542955
4966	FDC	CD4_T	LUM	ITGB1	0.0579129232788505	6769.6	0.0428752792100896	3304	0.952692994256025	2962	0.543608739741925	5876	0.767223610540881	14789	0	6917	0.0650328211912283	0.858507442775829	0.002	0.0182439862542955
12594	doublet	mDC	PSEN1	CD44	0.506025057046851	9990.8	0.00636222650694439	17694	0.240394097323423	12980	0.341272667909293	9862	0.878428731650243	2501	0	6917	0.240107942620615	0.759389637194742	0.002	0.0182439862542955
2251	FDC	CD8_T	LAMC1	CD44	0.0128776350243782	4518	0.0277326416663758	5154	0.690523488147052	4931	0.764872818320715	2980	0.877003004359524	2608	0	6917	0.274965770190313	0.752066813150271	0.002	0.0182439862542955
1043	FDC	CD4_T	COL4A2	CD44	0.00317222281436873	3688.4	0.0564909782540827	2336	1.19725520153157	1867	0.7860724081365	2783	0.857624567102233	4539	0	6917	0.214704578537989	0.725137765083063	0.002	0.0182439862542955
24945	germinal_center_B	CD8_T	HLA-A	CD3D	1	21010.4	0.0029717351412537	24921	0.0355603814402135	20248	-0.353434125769648	25408	0.810424851731357	10046	0.992	24429	0.0595456636696727	0.70123507454032	0.002	0.0182439862542955
12961	plasma	follicular_helper_T	CALM2	CACNA1C	0.551933721744244	13410.7	0.0111265565174222	11270	0.179601097772331	14845	0.23309491084062	12567	0.807400766080458	10362	0.101	18009.5	0.0641154552364384	0.681178734148319	0.002	0.0182439862542955
13033	naive_B	FDC	LAMC1	CD44	0.559175634074699	15560	0.00827366786932399	14478	0.128771914304921	16651	0.0788158794172572	16939	0.79569214224117	11677	0.105	18055	0.0585093408790335	0.654132258616247	0.002	0.0182439862542955
8333	germinal_center_B	NK	CALM1	PTPRA	0.170960907697371	9895.8	0.00875724817122337	13786	0.198210420102576	14242	0.236793773772479	12464	0.883997761164722	2070	0	6917	0.241132874477889	0.642696872869441	0.002	0.0182439862542955
20024	naive_B	FDC	TGFB1	SMAD3	1	17051.8	0.00544735571369723	19505	0.0239217539737562	20730	0.0677851918847009	17239	0.829026983164788	7854	0.363	19931	0.0866534949918605	0.641754478210549	0.002	0.0182439862542955
26127	naive_B	memory_B	GNAI2	IGF1R	1	24487	0.00234498690180257	26123	-0.123523082816465	25279	-0.199457853343535	23459	0.703699526234696	20985	1	26589	0.0233851737948345	0.61533961806357	0.002	0.0182439862542955
7157	germinal_center_B	doublet	CALM1	KCNQ1	0.123398345826806	9587.6	0.0147006066493375	8880	0.285570162466645	11736	0.20457511928452	13343	0.835213338576357	7062	0	6917	0.106990022903425	0.61196284468482	0.002	0.0182439862542955
8825	germinal_center_B	NK	B2M	CD3D	0.195781791281127	10739.2	0.00780237377093513	15192	0.281665809678398	11830	0.0132618467531178	18713	0.899971306584061	1044	0	6917	0.328853662680247	0.610829622235096	0.002	0.0182439862542955
6229	CD4_T	memory_B	CD40LG	TRAF3	0.0904873163487487	10277	0.0098067535921001	12537	0.198643458035566	14228	0.383607076741635	8884	0.820635189660903	8819	0	6917	0.057920829203721	0.606474585629121	0.0019	0.0182439862542955
10157	CD4_T	doublet	BTLA	CD247	0.28290471685608	12480	0.00563006560147944	19121	0.253184136026412	12595	0.178136190014727	14108	0.813665108732755	9659	0	6917	0.0866735512073384	0.603628168559296	0.002	0.0182439862542955
2543	FDC	doublet	COL4A4	CD44	0.0160470171006494	3382.4	0.0285169114991076	5026	0.949715193854504	2979	0.944371372402105	1645	0.919542368824877	345	0	6917	0.738028130237081	0.568482546794875	0.002	0.0182439862542955
20393	germinal_center_B	doublet	HLA-B	CD3D	1	17042.6	0.00516054236371005	20102	0.103453216474382	17644	-0.230508901489867	23955	0.86188619620563	4072	0.278	19440	0.128867069000812	0.551294894716945	0.002	0.0182439862542955
5557	FDC	FDC	COL1A1	CD44	0.0722697760315379	5981.8	0.0509935365583767	2666	1.0869098710715	2302	0.254965824364529	11989	0.843932691151493	6035	0	6917	0.133900935082906	0.516837020173126	0.002	0.0182439862542955
22973	follicular_helper_T	FDC	CALM2	KCNQ5	1	21431.4	0.00389968547986863	22894	-0.283225872212085	27287	-0.57023553439645	26682	0.865378662029575	3705	1	26589	0.170579687825291	0.514796877722186	0.002	0.0182439862542955
4927	doublet	doublet	CALM1	OPRM1	0.0570207397443736	8319.6	0.0120219990558028	10510	0.374447288125299	9673	0.322674894275715	10329	0.86107741011681	4169	0	6917	0.143189564035329	0.513375350705585	0.002	0.0182439862542955
10176	CD4_T	doublet	CALM1	OPRM1	0.284036425651983	11142.4	0.00741950679673965	15764	0.203152785250818	14086	0.287711702766886	11166	0.829622570959775	7779	0	6917	0.0961374621623226	0.50453380927483	0.002	0.0182439862542955
13672	germinal_center_B	CD4_T	B2M	CD3D	0.643452771226985	14120.6	0.00605694282954492	18278	0.14186706556182	16158	0.118786132440291	15820	0.887982247531666	1780	0.157	18567	0.218710371979848	0.482702130296148	0.002	0.0182439862542955
1281	FDC	naive_B	CXCL14	CXCR4	0.00453699448871641	2577.8	0.0666372709404912	1804	1.72426618942908	671	1.86784594914036	129	0.868662262713522	3368	0	6917	0.211644833775963	0.47403696122556	0.002	0.0182439862542955
14063	memory_B	naive_B	APP	NOTCH2	0.697704052794611	13087.4	0.00575546903334368	18868	0.20388635737932	14069	0.402288534650283	8458	0.745325587564835	17125	0	6917	0.0299323149235158	0.452718777535787	0.002	0.0182439862542955
45	FDC	follicular_helper_T	CXCL13	CXCR5	7.46142997747872E-06	1727.6	0.16650158571931	426	1.76045126524566	629	2.59932700079678	9	0.908748932166904	657	0	6917	0.55290972649648	0.448928775627585	0.002	0.0182439862542955
12953	memory_B	germinal_center_B	ADAM28	ITGA4	0.550568465603302	13722.2	0.00551847083253108	19355	0.140720653905125	16191	-0.199618738316233	23465	0.876310080783106	2683	0	6917	0.152245803442212	0.434841439468191	0.002	0.0182439862542955
5011	plasma	follicular_helper_T	HLA-A	CD3D	0.0587621269080812	6344.6	0.010858318270634	11503	0.545633254856086	6659	0.592800676827028	5061	0.890967877395562	1583	0	6917	0.230161095102283	0.423320480592409	0.002	0.0182439862542955
24542	naive_B	FDC	COPA	CD74	1	22442	0.00317014634358241	24508	-0.292535245067131	27328	-0.357682680021561	25449	0.824631871475452	8336	1	26589	0.0581673457713479	0.417313299236386	0.002	0.0182439862542955
6013	germinal_center_B	follicular_helper_T	ICAM3	ITGAL	0.0839274668033382	9014.6	0.00997362718961751	12353	0.424020122275097	8715	0.547534694861352	5811	0.799310343208241	11277	0	6917	0.0569204563392054	0.407613809436797	0.002	0.0182439862542955
3177	CD4_T	NK	ADAM10	TSPAN5	0.024807711939447	5698.6	0.0117477116362837	10713	0.557970888842724	6507	0.879557180354025	2045	0.880735495704007	2311	0	6917	0.221907793488807	0.386539076679086	0.002	0.0182439862542955
9112	FDC	germinal_center_B	PSAP	CELSR1	0.211984774730888	9326.2	0.0116314153468224	10811	0.503994579372945	7308	0.494824406105934	6727	0.766418652567302	14868	0	6917	0.0350467843622717	0.375562559361978	0.002	0.0182439862542955
1935	FDC	FDC	COL4A4	CD47	0.00950708903533148	5809.6	0.0201920391947976	6776	0.626834558213059	5596	0.467141780080834	7219	0.877993306499418	2540	0	6917	0.159203742282751	0.369469102867951	0.002	0.0182439862542955
154	germinal_center_B	myeloid	HSPA4	TLR4	8.48875214008887E-05	2381.6	0.0915602398355707	1070	2.44576001789788	206	1.3358148664433	605	0.871472751801739	3110	0	6917	0.19338865149376	0.355924517932087	0.002	0.0182439862542955
23591	germinal_center_B	follicular_helper_T	HLA-A	CD3G	1	19226.3	0.00360712294436774	23532	0.120698879793595	16940	-0.245838661583395	24194	0.81665156066308	9296	0.794	22169.5	0.0554578078997743	0.352871313513263	0.002	0.0182439862542955
1617	memory_B	doublet	COL4A4	CD44	0.00673666487962173	4777.8	0.0179496367779906	7459	0.629746913682201	5551	0.768356638957628	2948	0.900669140842454	1014	0	6917	0.329760680032569	0.330390248444443	0.002	0.0182439862542955
1441	FDC	follicular_helper_T	VIM	CD44	0.00550732527449644	2974.2	0.0246667800830347	5746	1.36728616151079	1375	1.3765850839999	541	0.922657657054815	292	0	6917	0.667334529701246	0.314829380142254	0.002	0.0182439862542955
3670	germinal_center_B	FDC	CD99	CD81	0.03200909818437	8508.2	0.0125615004511912	10063	0.414833974279691	8886	0.328294647855323	10187	0.839958397040323	6488	0	6917	0.0752327745969866	0.28914273416721	0.002	0.0182439862542955
8247	naive_B	memory_B	TGFB1	SMAD3	0.166624135555482	9492.2	0.00849762682528675	14169	0.201943195260683	14129	0.437390775056075	7778	0.858279776514713	4468	0	6917	0.121372770330292	0.263052503797871	0.002	0.0182439862542955
7943	germinal_center_B	plasma	CD22	PTPRC	0.151824785009281	19037	0.0072101897158882	16084	-0.251224487579996	27074	-0.337033134914764	25266	0.932363493671426	172	1	26589	0.706019451108578	0.184377405088692	0.002	0.0182439862542955
6629	naive_B	naive_B	TGFB1	SMAD3	0.103624875616609	7993.2	0.00949479784166431	12885	0.260140586591111	12385	0.668216649976947	4012	0.864894763214746	3767	0	6917	0.124391051527697	0.181940966826135	0.002	0.0182439862542955
15203	doublet	doublet	TGFB1	CXCR4	0.873871575848611	15205	0.00918695499859593	13251	0.136585403304138	16360	-0.0246797633704449	19737	0.78782322884327	12542	0.001	14135	0.0324889400458134	1.11456190794456	0.0021	0.0190905821917808
3396	naive_B	follicular_helper_T	HLA-DRB5	CD4	0.0277611345098166	6299.8	0.012794457192655	9901	0.454434808820332	8160	0.826286335167296	2444	0.861831550894396	4077	0	6917	0.149175498459993	0.420438465031955	0.0021	0.0190905821917808
4867	FDC	follicular_helper_T	HLA-C	CD3D	0.0551750080949724	6755	0.0110152622501549	11359	0.504917079055113	7296	0.60425646462235	4887	0.869236521749578	3316	0	6917	0.077734595668693	0.982414900605695	0.0022	0.0198636054421769
23915	memory_B	germinal_center_B	HMGB1	CXCR4	1	24642.2	0.00345422368304676	23864	-0.24613989903814	27022	-1.04963447837635	27691	0.735735165098666	18045	1	26589	0.0212371756559664	0.504596735928735	0.0022	0.0198636054421769
5622	memory_B	CD4_T	GNAI2	IGF1R	0.0739120656068432	7958.6	0.0102779004216642	12043	0.316116370910615	10949	0.824600349055833	2464	0.83255376589015	7420	0	6917	0.0634980666922459	0.369339680446058	0.0022	0.0198636054421769
621	follicular_helper_T	FDC	HSP90AA1	EGFR	0.00132612000260066	3243.2	0.077903185186707	1396	1.56556137066349	945	0.758127917036061	3044	0.863311872916046	3914	0	6917	0.101163723105353	0.230515657051546	0.0022	0.0198636054421769
6184	follicular_helper_T	germinal_center_B	CALM1	HMMR	0.0889701882508113	8652.4	0.0284805231194209	5034	0.256339987659612	12498	0.420126013017223	8096	0.804297725714554	10717	0	6917	0.0499964686796547	0.731404029658209	0.0023	0.0206961016949153
16320	germinal_center_B	CD8_T	BMP7	ACTR2	1	17895.6	0.0201380593496172	6784	-0.015482645521235	22135	0.0670774705413207	17255	0.749486412893033	16715	1	26589	0.029973195598827	0.066740360672568	0.0023	0.0206961016949153
71	FDC	FDC	C3	ADRA2A	1.94575821434498E-05	2671.8	0.744393138787431	20	2.46691458897142	196	1.71526404223148	205	0.844067535856776	6021	0	6917	0.204762981891549	0.450060181773418	0.0025	0.0224576988155668
6503	CD8_T	germinal_center_B	HLA-F	LILRB1	0.0994320191208236	9445.6	0.0155727859850561	8451	0.281351235014771	11840	0.466255366489549	7241	0.78556241006879	12779	0	6917	0.030344001856094	0.778976220386428	0.0026	0.0232772344013491
4539	doublet	NK	ADAM10	TSPAN5	0.0476342651776388	4937.2	0.0157472017560797	8366	0.672287780972202	5121	0.764691752069461	2985	0.895286497736873	1297	0	6917	0.197310554079574	0.330871986342104	0.0026	0.0232772344013491
4448	germinal_center_B	germinal_center_B	LRPAP1	SORL1	0.0459316983200497	9090.8	0.0135507413246992	9452	0.316070510800968	10950	0.389413479147311	8758	0.815957641969102	9377	0	6917	0.0508667676528373	0.648678252983936	0.0027	0.0240912605042017
6283	memory_B	naive_B	CD22	PTPRC	0.0922483869539233	16576.3	0.00924214701939525	13180	-0.0539055021122497	23429	-0.159483655382496	22732	0.939784135579047	104	0.948	23436.5	0.992687267509949	0.193679375301613	0.0027	0.0240912605042017
9836	memory_B	follicular_helper_T	HLA-DOB	CD4	0.261384424479398	9613.2	0.016716713027713	7967	0.372742444906886	9703	0.548238745724831	5796	0.739766611891825	17683	0	6917	0.0457727305267564	1.16334940744238	0.003	0.0248084112149533
11919	follicular_helper_T	CD4_T	ADAM17	IL6R	0.435912377389703	11228.2	0.00662284976770684	17174	0.169500606745409	15169	0.410441914107738	8286	0.822632376838209	8595	0	6917	0.097693693991221	0.896022550117355	0.003	0.0248084112149533
3073	memory_B	FDC	APP	ADRA2A	0.0230745374804438	6303.6	0.0743675955911008	1524	1.09964186717549	2253	0.592425224052201	5071	0.758400476174653	15753	0	6917	0.054004167794336	0.840962785048314	0.003	0.0248084112149533
27592	naive_B	germinal_center_B	ALCAM	CD6	1	25473.4	0.00119354294502268	27591	-0.201437737853998	26543	-0.657871970715155	26971	0.718748808441102	19673	1	26589	0.0261831924449115	0.82734346990576	0.003	0.0248084112149533
25076	naive_B	plasma	SPTAN1	PTPRA	1	23170.8	0.00290246244679645	25056	-0.158944143699584	25971	-0.262520616918236	24416	0.775853252499149	13822	1	26589	0.0435769935929759	0.809642193120556	0.003	0.0248084112149533
21548	doublet	FDC	PKM	CD44	1	18775.1	0.00456292392535864	21399	-0.00121158708134695	21636	-0.287193403087337	24718	0.851150803850631	5232	0.55	20890.5	0.120845555504008	0.756414140227792	0.003	0.0248084112149533
1075	naive_B	FDC	ADAM10	EPHA3	0.00329868792690235	4542.2	0.0567539092143336	2316	1.15066563019299	2042	0.754942380261899	3068	0.824364344374151	8368	0	6917	0.117258144241588	0.738530959489323	0.003	0.0248084112149533
7492	FDC	FDC	COL18A1	PTPRS	0.134505827025196	6323.4	0.0535543240467314	2511	0.870952370039385	3425	0.583939126230741	5189	0.778198572651389	13575	0	6917	0.0491730880058714	0.704967210987126	0.003	0.0248084112149533
4140	memory_B	FDC	TGFB1	ITGB8	0.0405793210130486	7613	0.0233690123118157	6026	0.520989543122573	7053	0.458332621259186	7387	0.804705661478005	10682	0	6917	0.0798074007886093	0.692207996796905	0.003	0.0248084112149533
2585	naive_B	follicular_helper_T	HLA-DQA1	CD4	0.0165227766315427	6677.6	0.0146130593722511	8925	0.437207783233049	8483	0.791105581008792	2738	0.841493461373837	6325	0	6917	0.118128982986368	0.658601985990045	0.003	0.0248084112149533
6061	CD8_T	doublet	CALM1	OPRM1	0.0855017901883868	8722.6	0.00992792093626113	12399	0.296510368240021	11432	0.456675296123411	7420	0.849229923968293	5445	0	6917	0.14908247784516	0.654281340087323	0.003	0.0248084112149533
1186	memory_B	FDC	ADAM10	EPHA3	0.0039569417155119	4050	0.069067448683472	1702	1.22111672690445	1787	0.746490779520055	3138	0.83813009683981	6706	0	6917	0.13382645049138	0.630039681200508	0.003	0.0248084112149533
8475	germinal_center_B	memory_B	CALM1	KCNN4	0.178409875477612	11314.6	0.0117382763267922	10718	0.194833462570432	14364	0.219461542929247	12913	0.795796820061228	11661	0	6917	0.0588127547460209	0.62008966518039	0.003	0.0248084112149533
2096	FDC	follicular_helper_T	CALM1	OPRM1	0.0111441878952895	5320.6	0.0160487969613764	8249	0.549372758384758	6611	0.85074300311209	2254	0.877473064256162	2572	0	6917	0.20247280076501	0.611485740584919	0.003	0.0248084112149533
12967	memory_B	FDC	ADAM28	ITGA4	0.552393717597468	11738.2	0.00665151772800124	17119	0.183522579451614	14727	0.0402981321745911	18007	0.886080359050487	1921	0	6917	0.215032946950909	0.604481122994403	0.003	0.0248084112149533
9146	FDC	memory_B	APP	RPSA	0.21420396651162	9953.6	0.0120837059363605	10455	0.289101754384705	11644	0.150688216242936	14899	0.845657096850109	5853	0	6917	0.11768871878341	0.583910055312859	0.003	0.0248084112149533
3761	CD8_T	NK	HLA-A	CD3G	0.0334808317252957	5499.2	0.0122799947675033	10279	0.598196193604577	5947	0.78278631502837	2814	0.891519283672459	1539	0	6917	0.293757099454875	0.574310595982219	0.003	0.0248084112149533
20286	FDC	germinal_center_B	CALM1	FAS	1	19086	0.00524437714610985	19945	0.0672576416970146	19040	0.00979024879617477	18825	0.696915480202073	21561	0.014	16059	0.0165722789162347	0.563492485026095	0.003	0.0248084112149533
18725	naive_B	memory_B	BTLA	TNFRSF14	1	14192.8	0.00673151384548142	16980	0.155691718310007	15621	0.329595371207248	10160	0.700414764268781	21286	0	6917	0.0198543175347978	0.545908653894765	0.003	0.0248084112149533
14862	germinal_center_B	CD4_T	ADAM10	TSPAN5	0.809030012088981	12583.8	0.00548157120063851	19435	0.140268454882995	16211	0.209331810810155	13198	0.834557818870113	7158	0	6917	0.0782496126648717	0.515622580559156	0.003	0.0248084112149533
1810	FDC	naive_B	C3	CD46	0.00827914037738576	4135.6	0.0364558176680738	3950	1.40864065929368	1258	1.22946610875554	780	0.829662412656642	7773	0	6917	0.11120734666297	0.509669361386403	0.003	0.0248084112149533
5426	memory_B	FDC	COL4A4	CD44	0.0686667700721802	8678.8	0.0104772696708227	11867	0.337525518024173	10449	0.283835222593035	11257	0.873857026834735	2904	0	6917	0.178236262323689	0.501479422309438	0.003	0.0248084112149533
23318	CD4_T	naive_B	SPTAN1	PTPRA	1	20813.4	0.00373429574573212	23251	-0.121454031030215	25231	0.0601257455607309	17468	0.797002201870121	11528	1	26589	0.0560443508769694	0.484308239163856	0.003	0.0248084112149533
62	FDC	myeloid	HMGB1	TLR4	1.51501213114497E-05	1779	0.109422635623247	785	2.41220516100088	225	1.30488767109573	650	0.921020133555181	318	0	6917	0.771126094213031	0.478668250435167	0.003	0.0248084112149533
6162	CD4_T	NK	CALM1	OPRM1	0.0885084308456778	7979.2	0.00984829723806538	12485	0.354580946160507	10075	0.602483907650928	4914	0.848713683092697	5505	0	6917	0.13279755612404	0.477178483920781	0.003	0.0248084112149533
20361	CD4_T	doublet	CALM1	PTPRA	1	16877.9	0.00518579591957118	20057	0.00942126322999133	21267	0.0176683788114227	18604	0.854316571226604	4906	0.298	19555.5	0.120763626991399	0.464962955398735	0.003	0.0248084112149533
5870	CD8_T	CD4_T	CALM1	OPRM1	0.0808483889050853	7761.2	0.0100631233424661	12261	0.302810037525359	11267	0.761086606126625	3014	0.850093836530055	5347	0	6917	0.120256751893698	0.464702499583706	0.003	0.0248084112149533
6028	NK	NK	HLA-C	CD3D	0.0843359053215002	7799.4	0.00996239567503831	12365	0.44649476008055	8294	0.450775265560377	7520	0.863420265542155	3901	0	6917	0.147989699777131	0.449609270046031	0.003	0.0248084112149533
7882	CD4_T	NK	ADAM10	IL6R	0.148336387387851	8963.8	0.00707457766105977	16332	0.304488162696474	11225	0.600460737986095	4947	0.849675785054217	5398	0	6917	0.129599537218867	0.446422598933206	0.003	0.0248084112149533
7626	FDC	CD8_T	ADAM10	CD44	0.139380544372921	6901.4	0.00884534257936123	13672	0.481020247685681	7665	0.548397703633885	5794	0.914990332549633	459	0	6917	0.447477101791143	0.435820131297492	0.003	0.0248084112149533
5312	myeloid	germinal_center_B	PSAP	CELSR1	0.0654131681577846	4116.6	0.0277669213532786	5147	1.51339152247472	1051	1.47471849115394	411	0.835245066006944	7057	0	6917	0.116316654877972	0.423140403091665	0.003	0.0248084112149533
21894	germinal_center_B	FDC	HLA-B	CANX	1	20613.4	0.00439870340768586	21765	-0.0601755032765496	23629	-0.485062106165987	26322	0.855713189573771	4762	1	26589	0.0743513163535791	0.407935693207575	0.003	0.0248084112149533
9266	germinal_center_B	follicular_helper_T	ITGB2	CD226	0.221637357256968	11749.8	0.00806443489143384	14774	0.261125442613557	12347	0.346945799704894	9710	0.7652167413385	15001	0	6917	0.0313543055904763	0.403274714700684	0.003	0.0248084112149533
11390	naive_B	mDC	ADAM10	CD44	0.386245158424361	11369.4	0.0043970782543055	21772	0.124344101593451	16810	0.366999439792284	9246	0.883569263887286	2102	0	6917	0.186996815159968	0.388152753464412	0.0029	0.0248084112149533
989	follicular_helper_T	plasma	GNAS	TSHR	0.00282059272440581	4771.8	0.0222881946725043	6267	0.605564303567306	5838	0.755987183871811	3060	0.88803046131761	1777	0	6917	0.262355871786414	0.375237079922904	0.003	0.0248084112149533
25729	plasma	plasma	CD22	PTPRC	1	21942	0.00256447151905282	25721	-0.789860454254621	27968	-1.35795675502514	27895	0.891553014417227	1537	1	26589	0.237607924535802	0.372739330052503	0.003	0.0248084112149533
335	FDC	FDC	EFNB2	EPHA3	0.000440709654699461	3183.8	0.710558302927046	22	2.21584882575261	339	1.34800575513348	584	0.827205144335583	8057	0	6917	0.043965677432487	0.351996440452845	0.003	0.0248084112149533
21212	FDC	FDC	ADAM10	CD44	1	15692.5	0.00472842349830482	21038	0.12427524614968	16813	-0.178946178920717	23088	0.887254511302632	1830	0.00900000000000001	15693.5	0.19372766158367	0.348335532254994	0.003	0.0248084112149533
11017	FDC	germinal_center_B	VIM	CD44	0.352470526990614	9060.2	0.00540857324808434	19573	1.00111032008248	2696	0.313752980533733	10545	0.848164982146466	5570	0	6917	0.111537331971628	0.333138145503471	0.003	0.0248084112149533
23902	naive_B	naive_B	ADAM17	NOTCH1	1	23206	0.00346086926732905	23849	-0.107239022590959	24912	-0.0472312315862904	20301	0.71044774003861	20379	1	26589	0.0181450953073734	0.332501843726722	0.003	0.0248084112149533
16811	germinal_center_B	FDC	CALM3	KCNQ5	1	15337.8	0.0125395337936437	10083	0.0830969332576682	18442	0.00784510705630531	18862	0.860608778769307	4214	0.999	25088	0.141973818917759	0.3244199968841	0.003	0.0248084112149533
1908	FDC	FDC	COL6A2	CD44	0.00931825157387988	4219.4	0.0275562952526167	5204	1.34462008683383	1431	0.556056850117946	5663	0.886598534032742	1882	0	6917	0.222339646018104	0.289487021327674	0.003	0.0248084112149533
19669	germinal_center_B	plasma	CALM1	KCNQ5	1	19521.8	0.00574307408404456	18902	-0.0827992394642289	24322	-0.334243936055931	25235	0.877577585211971	2561	1	26589	0.185060465261153	0.288994367044711	0.003	0.0248084112149533
6973	follicular_helper_T	doublet	HLA-B	CD3D	0.116219199456093	7177	0.00923775136798087	13184	0.437027272994485	8486	0.544782085229898	5848	0.89303973214149	1450	0	6917	0.189147745875479	0.2827758953678	0.0029	0.0248084112149533
2277	germinal_center_B	follicular_helper_T	HLA-DQB1	CD4	0.0131221304253104	6973.8	0.0182301433719253	7362	0.481501413499792	7661	0.639825288115419	4406	0.823168293758929	8523	0	6917	0.0699134097688194	0.280214553062647	0.003	0.0248084112149533
2064	plasma	plasma	HLA-B	CANX	0.0108237055047631	4733.2	0.0161610843398118	8201	0.660397601555056	5231	0.766451812883565	2965	0.919144547187957	352	0	6917	0.454804285825046	0.232516491498724	0.003	0.0248084112149533
2111	naive_B	naive_B	CD55	CR1	0.0113072509130061	5577.6	0.0178783373658607	7489	0.447905661913265	8273	1.04032152777815	1241	0.862895267348379	3968	0	6917	0.132867957380454	0.195169136676086	0.003	0.0248084112149533
13199	memory_B	doublet	TGFB1	CXCR4	0.581518459560106	15761.4	0.00834632742529778	14383	0.105049205521192	17581	0.0332457861008719	18193	0.779692019699284	13396	0.005	15254	0.0338220898403163	0.929188713642726	0.0031	0.0254766253869969
8806	NK	doublet	B2M	CD3D	0.194751896514143	8192	0.00817880094655158	14618	0.380872158260274	9541	0.381213863428522	8929	0.902072242681346	955	0	6917	0.317239319905405	0.717204358602076	0.0031	0.0254766253869969
109	plasma	myeloid	FAM3C	LAMP1	4.04888811085792E-05	3093.2	0.050701223734402	2682	1.02059640237411	2595	0.939584225760929	1664	0.890651579320762	1608	0	6917	0.163671051012598	0.470974158959369	0.0031	0.0254766253869969
1294	naive_B	FDC	CALM1	CACNA1C	0.00459655165202064	5647.2	0.0196648138822881	6910	0.689550994248162	4942	0.81330645351914	2560	0.836634056778749	6907	0	6917	0.12399384329569	0.211679289717946	0.0031	0.0254766253869969
5084	CD4_T	germinal_center_B	NUCB2	ERAP1	0.0604716841793434	16492.2	0.00429108282783206	22011	0.0814373721501511	18507	0.0905191729697167	16600	0.731853419520953	18426	0	6917	0.0130161090025129	0.477844864502895	0.0032	0.0262578052550232
15815	doublet	CD4_T	GNAS	ADCY7	0.983724471976327	16385.6	0.00509903704949982	20210	0.0519217289418799	19653	0.0796522549518436	16906	0.835749138374763	7001	0.115	18158	0.0661236543751321	0.42968939462083	0.0033	0.0270365740740741
24211	memory_B	germinal_center_B	MAML2	NOTCH1	1	15760	0.00332488675050018	24167	0.122007028443236	16891	-0.123131635507987	22017	0.820683572823495	8808	0	6917	0.054340786492704	0.853384846339268	0.0035	0.0285869230769231
8661	germinal_center_B	follicular_helper_T	ARF6	SMAP1	0.186630746307105	11631.8	0.0110371050846451	11346	0.191091369630845	14494	0.239612826126252	12369	0.783188317333872	13033	0	6917	0.0294847740782605	0.412604294184748	0.0035	0.0285869230769231
2928	FDC	germinal_center_B	GNAI2	P2RY12	0.020916690655519	6387.4	0.0318254223291875	4520	0.389480893819128	9356	0.640530902121581	4393	0.837854364088846	6751	0	6917	0.0818004354121902	0.590003301198389	0.0036	0.029268606431853
14800	CD8_T	follicular_helper_T	TGFB1	CXCR4	0.800325943192087	16892.1	0.00711069004534416	16264	0.058417430146568	19393	0.124577372611571	15673	0.765623431636434	14962	0.116	18168.5	0.0276427119044269	0.469820162104315	0.0036	0.029268606431853
2937	memory_B	memory_B	ADAM29	ITGA4	0.0211637708142945	7163.6	0.0319893223415446	4499	0.388312814048005	9378	0.551654952552764	5732	0.816661372399038	9292	0	6917	0.0696840993723405	0.335387527236392	0.0036	0.029268606431853
18950	CD4_T	naive_B	IRAK4	TLR6	1	18997	0.00644935618118587	17491	0.0171270578717527	20969	0.21205044703378	13127	0.674028802309966	23261	0.402	20137	0.00803743784047877	0.694894356960619	0.0037	0.0299440548780488
144	FDC	CD8_T	LAMC2	CD44	7.56893017594391E-05	2085.4	0.0864537869954363	1177	1.79092539337176	602	1.17101096130363	900	0.904664269427388	831	0	6917	0.39726311827374	0.394930691661011	0.0037	0.0299440548780488
23592	FDC	memory_B	GNAI2	IGF1R	1	21319.5	0.00360635141311072	23533	-0.00223289409468252	21673	-0.209883008215621	23634	0.746529138913542	17010	0.52	20747.5	0.0133899602228228	0.339401378078964	0.0037	0.0299440548780488
14317	follicular_helper_T	CD4_T	ADAM10	NOTCH1	0.729707013169351	14934.2	0.00567338418267642	19038	0.101755477570168	17713	0.286541884630332	11202	0.787425656727714	12583	0.001	14135	0.0477286774036081	0.292629111284391	0.0038	0.0307065449010655
3483	FDC	doublet	FSTL1	DIP2A	0.0292939807110146	5197.8	0.0612109480682838	2061	1.19609223049275	1873	0.588430360022714	5130	0.810761206607225	10008	0	6917	0.0977885139389956	0.949804164175217	0.004	0.031414201183432
23822	NK	germinal_center_B	ADAM10	NOTCH1	1	19633.9	0.00349774377895209	23769	0.0629155884178992	19201	-0.10785326320231	21702	0.744148487612516	17237	0.018	16260.5	0.0342379646159829	0.92423841034661	0.004	0.031414201183432
2563	germinal_center_B	NK	CD80	CD28	0.016244992092932	5292.2	0.0381589131070745	3773.5	0.721508690837067	4628.5	0.866680718300076	2142.5	0.819220015142916	8999.5	0	6917	0.0972818601874875	0.724775080567811	0.004	0.031414201183432
2644	NK	germinal_center_B	CD28	CD80	0.0172287772087911	5292.2	0.0381589131070745	3773.5	0.721508690837067	4628.5	0.866680718300076	2142.5	0.819220015142916	8999.5	0	6917	0.0972818601874876	0.721803047525658	0.004	0.031414201183432
9341	FDC	NK	HLA-B	CD3G	0.226105408258091	9607.6	0.00788617907103661	15061	0.295578168369651	11447	0.24683153475656	12206	0.879451795217673	2407	0	6917	0.201039505379852	0.706078298871871	0.004	0.031414201183432
26982	memory_B	germinal_center_B	ALCAM	CD6	1	22944.8	0.00175139622073265	26981	-0.0425019398944924	23055	-0.480301487625827	26296	0.755840250888303	16040	0.82	22352	0.0356042196301151	0.699246198682729	0.004	0.031414201183432
3188	memory_B	FDC	COL4A3	CD44	0.0249522053078159	7480.4	0.0138416301256272	9312	0.373189876876152	9692	0.364810644698158	9300	0.882541351645841	2181	0	6917	0.232862431578685	0.635552616088779	0.004	0.031414201183432
1107	FDC	plasma	FN1	TSHR	0.00346689211040892	2771.2	0.136270105422015	595	1.38726157921098	1314	1.32220586624106	623	0.858847345631107	4407	0	6917	0.207334051756767	0.580707371229837	0.004	0.031414201183432
3129	germinal_center_B	doublet	CALM1	OPRM1	0.0240890669966125	7420.2	0.0132696809964118	9624	0.42088322885746	8770	0.412221217148485	8240	0.866878816734877	3550	0	6917	0.183581912138669	0.546002230172197	0.004	0.031414201183432
20042	germinal_center_B	doublet	B2M	CD3G	1	17683.7	0.00542005508713688	19544	0.0860767513579144	18331	-0.276862322892616	24593	0.876415327231713	2676	0.935	23274.5	0.195080708127916	0.510425638136787	0.004	0.031414201183432
7127	doublet	CD8_T	B2M	CD3D	0.122384396142716	6953.2	0.00913342315982821	13321	0.467643622844267	7911	0.54425672139015	5863	0.906841224108205	754	0	6917	0.384516650604345	0.483716875270824	0.004	0.031414201183432
147	myeloid	FDC	APOE	SORL1	7.70308057601651E-05	1775.2	0.0816812212882311	1294	2.53214231417696	167	1.77893955282922	173	0.920854575032677	325	0	6917	0.649016936343273	0.455232682081001	0.004	0.031414201183432
7689	NK	germinal_center_B	B2M	TFRC	0.1411222672762	8900.4	0.00881423915287754	13706	0.29364833598804	11509	0.280263093724163	11349	0.900487826719744	1021	0	6917	0.318735901759923	0.413309551112926	0.004	0.031414201183432
19183	germinal_center_B	FDC	CALM1	KCNQ5	1	19013.8	0.006219362094959	17975	-0.0579774546671833	23560	-0.287443683875104	24722	0.881793441807778	2223	1	26589	0.209489724937334	0.301770339484588	0.004	0.031414201183432
16946	germinal_center_B	plasma	CALM3	KCNQ5	1	16342.8	0.011579237622239	10865	0.0582751484606226	19399	-0.0389551451245215	20108	0.855760957195788	4753	1	26589	0.12519182329749	0.296023557844443	0.004	0.031414201183432
2306	follicular_helper_T	plasma	HLA-B	CANX	0.0135431272232559	4904.2	0.0153301028278676	8577	0.61942987591298	5688	0.769583619970911	2940	0.917161184659622	399	0	6917	0.44719005724776	0.282563366012023	0.004	0.031414201183432
7898	germinal_center_B	naive_B	CALM1	KCNQ5	0.149245858486351	8836	0.0109549852223063	11411	0.188819893687749	14578	0.311667428007509	10597	0.908261307851056	677	0	6917	0.40940263917904	0.251111467931895	0.004	0.031414201183432
5612	FDC	follicular_helper_T	B2M	CD247	0.0737319179045802	5599	0.0100815479362971	12242	0.612321045909458	5763	0.764062583252664	2990	0.941739391819215	83	0	6917	1.03145876784191	0.224232584651845	0.004	0.031414201183432
546	follicular_helper_T	germinal_center_B	CD40LG	CD53	0.00102457396399058	3172.6	0.0454177730205504	3081	0.855051271861823	3543	1.0257416436026	1286	0.900126981934007	1036	0	6917	0.277141745458607	0.211601480331187	0.004	0.031414201183432
22485	memory_B	naive_B	ICAM3	ITGAL	1	23650.8	0.00413153221016634	22386	-0.129786116367675	25418	-0.249040325545433	24244	0.719370568361905	19617	1	26589	0.0169523223935196	0.756002475865727	0.0042	0.0329361890694239
1786	FDC	naive_B	APP	RPSA	0.00804745291456699	5672.4	0.0193549668577161	7014	0.477964450350696	7729	0.683926335976426	3811	0.87396522827525	2891	0	6917	0.187164959837057	0.854365023216437	0.0043	0.0336706489675516
8341	NK	CD4_T	HLA-B	CD3D	0.171321331127392	7545.6	0.00843148296789999	14248	0.346181527069629	10263	0.627636120554157	4559	0.888599095219785	1741	0	6917	0.207599392532969	0.707355185516155	0.0044	0.0343523529411765
268	mDC	follicular_helper_T	LYZ	ITGAL	0.000235568254126557	2014.2	0.0595162183083985	2154	1.91866468110252	473	1.76429667595195	178	0.919293612845827	349	0	6917	0.364313344464766	0.46485367931933	0.0044	0.0343523529411765
3510	FDC	memory_B	TNFSF13B	CD40	0.0296912712068405	7122.6	0.0235065627124449	5993	0.516702391213461	7117	0.561833770157808	5551	0.810521607865675	10035	0	6917	0.0770541185098885	0.574551247217349	0.0047	0.0365333821376281
44	myeloid	germinal_center_B	APOE	SORL1	7.19674041836892E-06	1575.4	0.125619080589091	674	2.77492087794065	113	2.25729222759217	26	0.935186384752986	147	0	6917	1.29016432155793	0.555318442689998	0.0047	0.0365333821376281
315	germinal_center_B	myeloid	HLA-DQA1	CD4	0.000377701124402599	3431.6	0.0341808279050298	4192	0.989182704246091	2761	0.939568475490073	1665	0.89034373954029	1623	0	6917	0.194975148013582	0.451126451354065	0.0047	0.0365333821376281
27240	NK	germinal_center_B	ADAM10	IL6R	1	22311.7	0.00155535423329235	27239	0.00252274939623334	21505	-0.282757789554308	24663	0.726047009601686	18964	0.241	19187.5	0.0339124380543193	1.08969817927705	0.005	0.0368680555555556
27614	doublet	germinal_center_B	ALCAM	CD6	1	25627.8	0.0011696336125572	27613	-0.208249652383395	26634	-0.888328181180545	27458	0.716698986362681	19845	1	26589	0.0266280179074898	0.925777341780062	0.005	0.0368680555555556
7045	CD8_T	FDC	ADAM10	CADM1	0.119247434367506	10413.6	0.00918614329033592	13252	0.340272715077341	10379	0.297142524461619	10933	0.805590672007302	10587	0	6917	0.0938521587405392	0.805260310128066	0.005	0.0368680555555556
23733	CD4_T	germinal_center_B	CALM1	FAS	1	23606.2	0.00354588347140685	23676	-0.0650134295462293	23765	-0.0172346845275104	19548	0.654067720519964	24453	1	26589	0.0146628399097821	0.797366308599221	0.005	0.0368680555555556
14521	follicular_helper_T	CD4_T	CD48	CD2	0.75891031686035	11973	0.00559542079055086	19188	0.185695586039747	14661	0.393105733185946	8676	0.806865042669349	10423	0	6917	0.0747934999619331	0.781661761004553	0.005	0.0368680555555556
4683	myeloid	mDC	HLA-DRB1	CD4	0.0513003083932259	4212.8	0.0223394979655723	6255	0.798120404566985	3947	0.813846768078447	2555	0.893896968510313	1390	0	6917	0.341633932006747	0.758220926218555	0.005	0.0368680555555556
27200	FDC	CD8_T	COPA	CD74	1	24754.4	0.00158587915564529	27199	-0.378458728392108	27654	-1.08436574370913	27724	0.768832451446237	14606	1	26589	0.0868804835442818	0.743406999502291	0.005	0.0368680555555556
2079	doublet	FDC	CALM2	CACNA1C	0.010970254808927	3890.8	0.0342603258987179	4180	0.818763424368021	3801	0.855988606501025	2217	0.880327512746411	2339	0	6917	0.262516230987526	0.720352911813338	0.005	0.0368680555555556
4965	FDC	CD8_T	HLA-C	CD3G	0.057898814506385	7034	0.0109011670093941	11469	0.484638811655041	7613	0.58898647557379	5124	0.862141058157843	4047	0	6917	0.123087775023713	0.709640554913517	0.005	0.0368680555555556
10366	naive_B	FDC	GNAI2	IGF1R	0.29752898899528	12170.2	0.00731590239602452	15911	0.195076217821883	14355	0.205091268348106	13317	0.807502454029235	10351	0	6917	0.0762099484246855	0.619649843163466	0.005	0.0368680555555556
7242	FDC	FDC	LAMC1	ITGA1	0.125790635863573	6582.8	0.063832260607276	1935	0.728636192011408	4558	0.639465002237439	4409	0.764392047484651	15095	0	6917	0.053779678234345	0.605013084009482	0.005	0.0368680555555556
3180	FDC	FDC	FGF11	FGFR2	0.0248693455384508	5225.8	0.286683779483999	207	1.61102454056323	849	0.842510444259256	2313	0.757544682399596	15843	0	6917	0.0509520044172413	0.580394325222314	0.005	0.0368680555555556
7502	myeloid	doublet	ADAM28	ITGA4	0.13485297704661	8218.8	0.0122654828651613	10294	0.368479870854835	9795	0.196442829959761	13582	0.913511645035226	506	0	6917	0.456329483878283	0.575376224693869	0.005	0.0368680555555556
23397	germinal_center_B	doublet	HLA-B	CANX	1	21517.6	0.00369422466768831	23333	-0.118700653668298	25173	-0.530982635584332	26533	0.844600254602742	5960	1	26589	0.0824651368649301	0.57406760680865	0.005	0.0368680555555556
28	plasma	myeloid	ADAM10	GPNMB	3.23544852120805E-06	1996.4	0.0715804388677535	1618	2.96400635631769	79	1.49705294180692	395	0.901544973853745	973	0	6917	0.429725394457009	0.563688402009585	0.005	0.0368680555555556
5777	myeloid	follicular_helper_T	B2M	CD3D	0.0785344914703826	6032.6	0.0115318881454836	10915	0.536128675393148	6807	0.590584516622496	5100	0.916234402206673	424	0	6917	0.526618851143135	0.533291599687767	0.005	0.0368680555555556
6120	FDC	germinal_center_B	FGF11	FGFR1	0.0873243813514923	8368.6	0.0457266092256286	3060	0.997681185721481	2720	0.468018531761203	7205	0.692303699949032	21941	0	6917	0.0197768307919077	0.487197225442576	0.005	0.0368680555555556
15137	plasma	FDC	CD22	PTPRC	0.861255174955159	21589.8	0.00307973722269767	24709	-0.683558477446838	27958	-1.01866579995774	27655	0.900092195130972	1038	1	26589	0.356994877472057	0.46851151202833	0.005	0.0368680555555556
126	plasma	follicular_helper_T	CALR	TSHR	5.88208263732114E-05	2968.6	0.0600707723732685	2129	1.0344947410728	2525	1.50583009898005	382	0.873973541806295	2890	0	6917	0.215772278304642	0.465072480713471	0.005	0.0368680555555556
21272	memory_B	doublet	COPA	CD74	1	20954	0.0046941019212709	21107	-0.173444167252796	26188	-0.381571833311288	25663	0.851234225882173	5223	1	26589	0.129778680077497	0.456290628928817	0.005	0.0368680555555556
11999	FDC	CD4_T	HLA-B	CD3G	0.443709111060466	10042	0.00659085116630792	17235	0.210686489570934	13850	0.381652530709622	8922	0.869612216025772	3286	0	6917	0.132657478973991	0.455686941280375	0.005	0.0368680555555556
10628	CD4_T	naive_B	CD40LG	CD53	0.319070576139306	11871.3	0.0125570373825624	10066	0.156199584865414	15603	0.364338810340088	9306	0.82575347422626	8222	0.016	16159.5	0.0883004428013794	0.4256684658816	0.005	0.0368680555555556
20416	FDC	FDC	CALM1	KCNQ5	1	20237.8	0.00514315785283156	20137	-0.143436827030582	25673	-0.384928264933018	25687	0.871526566195792	3103	1	26589	0.16260358785315	0.401310884340208	0.005	0.0368680555555556
10078	germinal_center_B	doublet	B2M	CD247	0.277602793799439	13625	0.00500938396599792	20413	0.135349839883999	16412	-0.236499733720342	24035	0.919317174327261	348	0	6917	0.517255567853365	0.38229424697493	0.005	0.0368680555555556
2104	memory_B	naive_B	CD55	CR1	0.01123907764681	5649.4	0.0179158695988064	7476	0.44853477925908	8263	0.946293289042798	1636	0.863019271745797	3955	0	6917	0.155088922128778	0.373834973398274	0.005	0.0368680555555556
2565	plasma	memory_B	FAM3C	ADGRG5	0.0162652169602609	6227.6	0.0238239292589113	5928	0.414267065459181	8897	0.619628944823496	4680	0.856018679458321	4716	0	6917	0.0369280918276755	0.371840602380768	0.005	0.0368680555555556
10023	CD4_T	doublet	HLA-B	CD3G	0.273514917420205	10060.6	0.00685372087426703	16735	0.234878654463374	13131	0.318082376617342	10438	0.871813469638731	3082	0	6917	0.179496789693799	0.347207458804064	0.005	0.0368680555555556
4870	FDC	germinal_center_B	CALM1	KCNQ5	0.0552479073291766	7567.2	0.0121658730160848	10386	0.299135646750035	11362	0.394761684892581	8635	0.912536613659335	536	0	6917	0.409563947315436	0.345008956952327	0.005	0.0368680555555556
1110	memory_B	doublet	COL4A4	CD47	0.00348018335424332	5187	0.0215403311521304	6441	0.555239891764298	6536	0.686566113940847	3788	0.881413307078934	2253	0	6917	0.190538149693096	0.336098832301905	0.005	0.0368680555555556
7454	memory_B	naive_B	TGFB1	SMAD3	0.133075241866109	8937.8	0.00895305130693325	13546	0.241194209087034	12953	0.470550049202941	7157	0.861425323169649	4116	0	6917	0.133138441259845	0.308477213485275	0.005	0.0368680555555556
20163	naive_B	doublet	CALM2	KCNQ5	1	18883.7	0.00533075637020721	19741	-0.098200877770701	24696	-0.256666286712588	24349	0.882570431057082	2179	0.949	23453.5	0.215140640417475	0.302532874030604	0.005	0.0368680555555556
5522	CD4_T	NK	HLA-A	CD3D	0.0711695658261994	6338.6	0.0101136721014681	12210	0.498555332658867	7400	0.726708364922346	3350	0.887468934921532	1816	0	6917	0.207821991267629	0.290651303202533	0.0049	0.0368680555555556
12021	naive_B	naive_B	SEMA7A	PLXNC1	0.446030974700434	13125	0.00753562574456656	15581	0.112661776629592	17253	0.327621084404003	10200	0.759043867965079	15674	0	6917	0.0317526964432517	0.27926974402742	0.005	0.0368680555555556
7092	CD4_T	NK	SIRPG	CD47	0.120875979138894	9208.6	0.00915894437899136	13288.5	0.29060291882861	11596.5	0.522929171382712	6235.5	0.827574459888022	8005.5	0	6917	0.0747172180016976	0.274718246056439	0.0049	0.0368680555555556
20421	naive_B	naive_B	HLA-A	LILRB1	1	17583.4	0.00513730722805919	20145	0.00567628193553568	21386	0.160167439435206	14628	0.801052773637234	11088	0.5	20670	0.0493439652363351	0.248505907681274	0.005	0.0368680555555556
7562	naive_B	naive_B	APP	RPSA	0.137504724167553	9056.2	0.00997711669044466	12351	0.2176615271335	13635	0.598194924641065	4989	0.832737675161316	7389	0	6917	0.0744107313531019	0.225364292022085	0.005	0.0368680555555556
3909	germinal_center_B	germinal_center_B	FAM3C	CLEC2D	0.0360133440443472	7395.6	0.0142533894073116	9109	0.338064769738285	10430	0.341490100260206	9857	0.908601041322204	665	0	6917	0.276713848900083	0.0671230476674716	0.005	0.0368680555555556
24210	memory_B	germinal_center_B	PSAP	CELSR1	1	23010.1	0.00332502111112757	24166	-0.015632691464038	22139	-0.10058616241242	21532	0.636933987126567	25334	0.745	21879.5	0.00419939956852661	0.695909076984293	0.0053	0.0390259361997226
11399	memory_B	naive_B	SEMA4D	CD72	0.386765951388261	10497	0.0102027912144896	12123	0.125543447938683	16768	0.297066774862861	10934	0.84656399897504	5743	0	6917	0.0795838446268797	0.593483567862104	0.0055	0.0404425207756233
1438	mDC	follicular_helper_T	HLA-DRA	CD4	0.00549811084491544	4584.6	0.018887744435884	7162	0.633003491314688	5513	0.901282581201678	1892	0.893110847321277	1439	0	6917	0.488144357052166	1.18091134654804	0.006	0.0425287049399199
27788	CD8_T	germinal_center_B	ADAM10	IL6R	1	26229	0.00088789188964638	27788	-0.207028997730125	26615	-0.510967216896151	26443	0.666934780272913	23710	1	26589	0.0186758527852037	0.981901494191558	0.006	0.0425287049399199
26390	germinal_center_B	memory_B	NUCB2	ERAP1	1	24594.6	0.00215810338713224	26388	-0.0679301026167411	23859	-0.238963966505759	24074	0.659348397022422	24168	0.993	24484	0.0142755769831695	0.825320901048943	0.006	0.0425287049399199
25816	naive_B	germinal_center_B	CD55	ADGRE5	1	23226.9	0.00252283304842652	25809	-0.00496430219689771	21781	-0.126249277953244	22081	0.647548923761416	24779	0.71	21684.5	0.0123796722827882	0.788816039798665	0.006	0.0425287049399199
10841	FDC	doublet	HLA-C	CD3G	0.336753185833395	11321.8	0.0070892173158793	16310	0.259722881511644	12395	0.187737826162078	13825	0.834524705569372	7162	0	6917	0.0897956093644717	0.777423660072629	0.006	0.0425287049399199
1380	FDC	CD4_T	LAMC1	CD44	0.00512484192241445	5706.8	0.0215803183902036	6431	0.520484649141881	7062	0.657978418397929	4149	0.862822855278432	3975	0	6917	0.188548129299459	0.617394231932651	0.006	0.0425287049399199
1427	FDC	mDC	APP	CD74	0.00537637505101901	4421.8	0.0210275562405393	6554	0.686041098348297	4970	0.729763425405229	3313	0.918868677451078	355	0	6917	0.685444663539177	0.576902925478927	0.006	0.0425287049399199
4206	naive_B	mDC	HLA-DOB	CD4	0.0418563351833408	7251.2	0.0238843370312571	5917	0.599257861173802	5928	0.72968768688939	3314	0.772619667564142	14180	0	6917	0.0533374916283851	0.564013094445866	0.006	0.0425287049399199
10949	mDC	germinal_center_B	B2M	TFRC	0.34635857615242	12813.3	0.00734718565249564	15870	0.151726025525588	15795	0.164909665622033	14484	0.892028529249836	1501	0.022	16416.5	0.305608778088624	0.518054966869179	0.006	0.0425287049399199
854	FDC	CD8_T	COL6A1	CD44	0.00221872613441	2613.8	0.0493238335937526	2772	1.46663183909918	1142	1.10225950078677	1064	0.89784029007068	1174	0	6917	0.351263327774041	0.517759406757131	0.006	0.0425287049399199
5204	follicular_helper_T	doublet	NUCB2	ERAP1	0.0627484925772142	8972.8	0.0106887688707489	11655	0.384393973480434	9466	0.484734544372423	6907	0.811589823961313	9919	0	6917	0.057892305526351	0.501313745024693	0.006	0.0425287049399199
9309	naive_B	NK	TGFB1	SMAD3	0.224384219342496	10385.8	0.00801448651109534	14852	0.173745919697412	15038	0.326000758501089	10252	0.854682265678493	4870	0	6917	0.132978428541187	0.48184223509626	0.006	0.0425287049399199
6729	NK	doublet	HLA-A	CD3G	0.106964449912105	7568.4	0.00942021829138067	12967	0.464654575054471	7967	0.454904576378933	7453	0.878018473490108	2538	0	6917	0.208735322088051	0.469346044310976	0.006	0.0425287049399199
25409	FDC	plasma	CD22	PTPRC	1	21826.2	0.00274490437758795	25395	-0.768940625918255	27966	-1.26171270480782	27851	0.894796558447053	1330	1	26589	0.294776606132447	0.46883384425128	0.006	0.0425287049399199
20939	naive_B	memory_B	SEMA4D	CD72	1	21635.2	0.00485917396859701	20747	-0.124251836922432	25295	-0.20041789435286	23479	0.791997118025035	12066	1	26589	0.0504775161361489	0.39616864774988	0.006	0.0425287049399199
3082	CD4_T	CD4_T	NUCB2	ERAP1	0.0231910546140293	13793.6	0.00503554727389993	20351	0.121245736682911	16922	0.433358157607168	7847	0.747257381595086	16931	0	6917	0.0263845930076313	0.37528962285883	0.006	0.0425287049399199
13743	germinal_center_B	CD4_T	HLA-B	CD3D	0.653391558633295	13509.8	0.00587464301259239	18622	0.162423337741748	15392	0.108682746675874	16096	0.86942076940303	3304	0.001	14135	0.1194159200846	0.373845995067042	0.006	0.0425287049399199
24487	memory_B	memory_B	CALM1	PTPRA	1	22089.4	0.00319873813207533	24451	-0.155988636181083	25925	-0.292451208772142	24782	0.821608345670128	8700	1	26589	0.0684541294519644	0.327009344832561	0.006	0.0425287049399199
17091	plasma	germinal_center_B	HMGB1	CXCR4	1	17308	0.0108076382816294	11548	0.0139513401620877	21082	-0.380343726779055	25647	0.831212669390641	7600	0.499	20663	0.0709363301851088	0.31916278263777	0.006	0.0425287049399199
2694	FDC	FDC	COL6A1	CD44	0.0178796900740755	5464.4	0.0263668672749155	5417	1.10988683756318	2205	0.37491561823217	9067	0.865332520486971	3716	0	6917	0.141429607666916	0.316707390969445	0.006	0.0425287049399199
6875	NK	CD4_T	B2M	CD3D	0.112606676563041	6512.8	0.00931055932607453	13101	0.43984227952764	8421	0.720405511594263	3419	0.907649433566132	706	0	6917	0.354306143757885	0.303193619777981	0.006	0.0425287049399199
2545	CD4_T	CD4_T	IL16	CD4	0.0160645304791602	10746.6	0.00658133388104352	17263	0.235311395944432	13117	0.626250987567507	4582	0.794193382814948	11854	0	6917	0.0450475815571499	0.285945650520649	0.006	0.0425287049399199
498	FDC	CD8_T	VIM	CD44	0.000871366736818585	2289.4	0.0403112608525942	3560	1.66475055986308	735	1.89184710384876	120	0.93846291910766	115	0	6917	1.1089642342907	0.265802511764608	0.006	0.0425287049399199
3128	CD4_T	CD4_T	MAML2	NOTCH1	0.0240812966240188	6392.6	0.00865985003993874	13916	0.496642711424228	7421	0.997296721768334	1401	0.880756809139645	2308	0	6917	0.205726326734074	0.256122468687652	0.006	0.0425287049399199
1317	FDC	memory_B	CD55	CR1	0.00478585193706043	5116.2	0.0243617781204139	5809	0.52826782544342	6945	0.707426351737424	3556	0.88019320675821	2354	0	6917	0.199665762605226	0.253780484246007	0.0059	0.0425287049399199
8128	doublet	memory_B	CD22	PTPRC	0.160537001012352	19022.2	0.00693222942873195	16598	-0.120193787245391	25200	-0.533189028908246	26542	0.931113309164577	182	1	26589	0.721290781522629	0.252192942983286	0.006	0.0425287049399199
2179	memory_B	naive_B	ADAM28	ITGA4	0.0121152956525036	4842.4	0.0157097494112699	8388	0.5257059079971	6996	0.949079779723389	1624	0.922801389275744	287	0	6917	0.505053953220617	0.135526492547596	0.006	0.0425287049399199
18820	follicular_helper_T	memory_B	CALM1	KCNQ5	1	15908.2	0.00660231295478912	17206	0.00244037588655731	21508	-0.0375509858336706	20074	0.88487221850591	2011	0.178	18742	0.178868357524487	0.592090383282971	0.0065	0.0460113333333333
15071	NK	follicular_helper_T	ADAM10	CD44	0.849140556010884	11659.2	0.00538629912020439	19624	0.181177349830693	14804	0.128612017459924	15539	0.893607566125644	1412	0	6917	0.348617319302363	0.804935362258727	0.007	0.0478904639175258
22247	naive_B	germinal_center_B	BTLA	TNFRSF14	1	17379.8	0.00423244529209245	22140	0.0935504454353284	18025	0.142495256945023	15143	0.649595949536435	24674	0	6917	0.0121570468248877	0.75851784048718	0.007	0.0478904639175258
25209	germinal_center_B	memory_B	CD99	CD81	1	24499.8	0.00283891157025375	25195	-0.131257341981652	25447	-0.328293785462169	25187	0.713881438304626	20081	1	26589	0.022135440938013	0.757955054511426	0.007	0.0478904639175258
364	mDC	germinal_center_B	LYZ	ITGAL	0.000523609004003207	3103.8	0.032147950035948	4475	1.52172073215762	1030	0.937925859683753	1675	0.893293942443176	1422	0	6917	0.289244390185488	0.671858705430526	0.007	0.0478904639175258
1692	FDC	memory_B	TNFSF13B	TNFRSF13C	0.00735422418940811	5660.6	0.0311574493358469	4615	0.600609098478262	5912	0.733366848315207	3268	0.831249542212035	7591	0	6917	0.112066231659888	0.664404522450102	0.007	0.0478904639175258
10807	follicular_helper_T	CD4_T	ADAM10	IL6R	0.334188630968086	9669.2	0.00659345261332183	17229	0.252737375612543	12612	0.555168180820449	5681	0.845122243196465	5907	0	6917	0.123973339613115	0.662039796585352	0.007	0.0478904639175258
465	mDC	myeloid	HLA-DRB1	CD4	0.000783787406114758	2494	0.0431755322737581	3275	1.31699594318055	1496	1.42499221728054	468	0.921335967104652	314	0	6917	0.759142535142209	0.602883919180526	0.007	0.0478904639175258
1128	FDC	memory_B	TNFSF13B	TNFRSF13B	0.00360228095739344	2685	0.0831643746989354	1249	1.23542221631623	1733	1.50153187782167	388	0.871191013316899	3138	0	6917	0.206572678631688	0.589426426426916	0.007	0.0478904639175258
4299	FDC	naive_B	COL4A3	CD47	0.043630243944518	7400	0.0169121565459754	7897	0.320452620084207	10838	0.466761351073448	7227	0.861394089696688	4121	0	6917	0.156350466147453	0.540687904141055	0.007	0.0478904639175258
6949	CD4_T	doublet	ITGB2	CD226	0.115603446682552	10238.6	0.00976656685562863	12602	0.324485742782991	10741	0.437985896129972	7763	0.781980793035169	13170	0	6917	0.0514807041225648	0.537371021809989	0.007	0.0478904639175258
21808	FDC	germinal_center_B	GNAI2	TSHR	1	20727.9	0.00444643142669415	21676	0.0309594737609185	20413	-0.16080733084218	22749	0.708461848865746	20560	0.122	18241.5	0.0157572274087589	0.523705183347693	0.007	0.0478904639175258
8176	doublet	CD8_T	PKM	CD44	0.163010372389352	8135.4	0.00853574670243274	14107	0.355533414454654	10056	0.440150479467265	7722	0.886633446258527	1875	0	6917	0.22306709946351	0.510925192877412	0.007	0.0478904639175258
11938	naive_B	doublet	FCER2	CR2	0.438201560937149	11199.3	0.0259999270389651	5471	0.237136252939508	13073	0.298460176746648	10899	0.816143828272238	9352	0.05	17201.5	0.0647763128043828	0.502837138967801	0.007	0.0478904639175258
10534	FDC	CD4_T	HLA-A	CD3D	0.311917697030737	8589.2	0.00722142879772337	16062	0.320704651151901	10830	0.545104466069833	5839	0.869520583868909	3298	0	6917	0.129614132702537	0.498519765820973	0.007	0.0478904639175258
6214	NK	CD4_T	CD48	CD2	0.0899353813508915	7939.6	0.00981349612008338	12525	0.347889575723796	10224	0.644599203278798	4335	0.846923456347734	5697	0	6917	0.110509915983331	0.437511566848454	0.007	0.0478904639175258
687	myeloid	germinal_center_B	APOE	LRP8	0.0015571008654881	2869	0.0700395132659951	1671	2.56550849520578	157	1.91213252718869	107	0.848810806508436	5493	0	6917	0.167619627475489	0.419044835235269	0.007	0.0478904639175258
10096	CD4_T	doublet	HLA-C	CD3D	0.278638478003424	11342.4	0.006078287544261	18241	0.209630027187667	13886	0.330979392134462	10121	0.831591070237485	7547	0	6917	0.0884347311986231	0.417536542966717	0.007	0.0478904639175258
21483	germinal_center_B	naive_B	B2M	LILRB1	1	21347.6	0.00460266361366038	21329	-0.145311680720876	25720	-0.374567764252559	25598	0.831938981739437	7502	1	26589	0.079196698252953	0.405798945101443	0.007	0.0478904639175258
4027	doublet	CD4_T	CALM1	OPRM1	0.0384233245872874	7093.8	0.0121857194571007	10362	0.380746957410637	9546	0.627086204278929	4571	0.861884477317444	4073	0	6917	0.122597973440532	0.392149596926538	0.007	0.0478904639175258
13160	naive_B	CD4_T	CALM1	OPRM1	0.576263521384142	11542.4	0.00612058211468231	18160	0.158048856773321	15536	0.4429901314346	7673	0.815586509143944	9426	0	6917	0.065102967906499	0.381846946639727	0.007	0.0478904639175258
18373	memory_B	memory_B	CALM1	KCNQ1	1	17672.7	0.00715511553257647	16178	0.0476729160057048	19807	0.0210243947391007	18530	0.779542952648207	13416	0.461	20432.5	0.0416838418404162	0.36879906063055	0.007	0.0478904639175258
14409	germinal_center_B	follicular_helper_T	GRN	TNFRSF1B	0.743415668096133	12627.8	0.00679136128121495	16856	0.268974912246457	12142	0.418985990182178	8115	0.724587500455323	19109	0	6917	0.0216954129649197	0.366317356520589	0.007	0.0478904639175258
23792	CD4_T	CD4_T	PSEN1	NOTCH1	1	21660.9	0.00351331848757126	23737	-0.0389488167059361	22919	0.107655486317131	16127	0.697644616156615	21503	0.981	24018.5	0.0156156961876176	0.358829602670915	0.007	0.0478904639175258
331	FDC	FDC	C3	CD46	0.000426336700586993	2157.4	0.0954149240213451	982	1.72535561212907	667	1.49460048556096	399	0.887384957201204	1822	0	6917	0.233762794982393	0.272772161715613	0.007	0.0478904639175258
3719	follicular_helper_T	germinal_center_B	GNAI2	P2RY12	0.032738349329805	6672.4	0.0279662023386338	5122	0.347429686668525	10233	0.738652666670867	3220	0.828880667115241	7870	0	6917	0.0794450234221723	0.248860928696116	0.007	0.0478904639175258
1542	naive_B	follicular_helper_T	CD22	PTPRC	0.00625223215775901	4750	0.0170702895085069	7831	0.542484450601963	6701	0.845186998734608	2294	0.954976278175793	7	0	6917	2.17156955321424	0.142504000555946	0.007	0.0478904639175258
24037	memory_B	germinal_center_B	BTLA	TNFRSF14	1	21782.3	0.00339862000726538	23989	0.0249248083632022	20688	-0.0841126236057853	21174	0.624233935728725	25837	0.051	17223.5	0.0106535602307856	0.831725965635994	0.008	0.0536262626262626
22235	germinal_center_B	mDC	ADAM10	CD44	1	14824.6	0.00423685344357082	22128	0.11251188243957	17263	0.0273020938416936	18362	0.881646307306574	2235	0.001	14135	0.239516964016676	0.776624725358125	0.008	0.0536262626262626
481	mDC	myeloid	HLA-DRB5	CD4	0.000812473530454238	2589	0.0415244709949307	3430	1.25955847476564	1659	1.36069355860964	568	0.918281358155419	371	0	6917	0.654926386384045	0.592025362598644	0.008	0.0536262626262626
568	FDC	double_neg_T	VIM	CD44	0.00109089178365652	2344.2	0.0388395035935447	3695	1.6367665446674	793	1.74928689328928	191	0.937380169036116	125	0	6917	1.37545665137839	0.543875815840114	0.008	0.0536262626262626
25478	germinal_center_B	naive_B	VIM	CD44	1	16027	0.0027071188846801	25464	0.0846766012320375	18380	0.0420897655613481	17954	0.798062785927259	11420	0	6917	0.0568102531215817	0.539229862489636	0.008	0.0536262626262626
1035	naive_B	FDC	GNAI2	EGFR	0.00312584105618467	4758.2	0.0495480569287597	2752	1.48716425222029	1109	0.75980976402838	3026	0.810980134607026	9987	0	6917	0.0778537955992319	0.52305220478785	0.008	0.0536262626262626
19163	doublet	CD8_T	FAM3C	CLEC2D	1	17572.3	0.00624398536990129	17930	-0.0433829569226954	23083	-0.072323336972172	20899	0.868068064564947	3429	0.842	22520.5	0.150915244594674	0.513410702558396	0.008	0.0536262626262626
3316	CD8_T	FDC	CD99	CD81	0.0266847186425451	4927.8	0.0212531798447566	6501	0.596797211421644	5972	0.858515303800238	2204	0.872233581685238	3045	0	6917	0.175631229222417	0.504640048613358	0.008	0.0536262626262626
24656	naive_B	germinal_center_B	MAML2	NOTCH1	1	16338	0.00312477947792536	24624	0.0812398260517153	18511	-0.136643492704674	22277	0.816070718748261	9361	0	6917	0.0744335730320124	0.490557902371911	0.008	0.0536262626262626
22077	FDC	FDC	ADAM28	ITGA4	1	19889.4	0.00431053960466343	21961	-0.0707818011117347	23940	-0.487392376277465	26334	0.862287833007466	4028	0.925	23184	0.106099960358128	0.423769777341726	0.008	0.0536262626262626
9671	memory_B	CD8_T	HLA-A	CD3D	0.24897147324971	8657.4	0.00769430995343559	15354	0.352356238000685	10122	0.429117848826395	7922	0.873076723349184	2972	0	6917	0.157992084180087	0.387279267200624	0.008	0.0536262626262626
19838	germinal_center_B	myeloid	TGFB1	LPP	1	18752	0.00559926412134405	19180	-0.0524443207199789	23380	-0.594019870518933	26767	0.885307612600426	1978	0.834	22455	0.203258796982023	0.377584776060225	0.008	0.0536262626262626
7383	plasma	germinal_center_B	ADAM17	MET	0.130347184904422	8413	0.0495448504848919	2753	0.326028309099238	10711	0.414270669176243	8194	0.778958342511614	13490	0	6917	0.0412771020302285	0.319172129715765	0.008	0.0536262626262626
4784	CD8_T	CD4_T	HLA-A	CD3D	0.0534247055831368	5536.2	0.0111062454170254	11286	0.555435455978245	6534	0.988105252927201	1444	0.892059617903085	1500	0	6917	0.224116393194641	0.260574657361353	0.008	0.0536262626262626
11240	plasma	germinal_center_B	HLA-A	LILRB1	0.371445281149618	11899	0.008561026436829	14076	0.168040974110819	15220	0.0890818937796835	16633	0.838652058845813	6649	0	6917	0.0775185062884563	0.238646694211436	0.008	0.0536262626262626
18884	naive_B	naive_B	SEMA4D	CD72	1	18649	0.00654114588572715	17343	-0.0400198103601737	22957	0.0794135914248349	16917	0.81542111761627	9439	1	26589	0.059598560078013	0.19473471760926	0.008	0.0536262626262626
11107	FDC	doublet	HLA-C	CD3D	0.360958144757395	10920.8	0.00695924186345274	16538	0.256543074448184	12489	0.244194633329244	12264	0.840857136333265	6396	0	6917	0.099857194647279	0.778033533223381	0.009	0.0589888888888889
14065	germinal_center_B	NK	VIM	CD44	0.698090658279104	12759.6	0.00368566861179044	23358	0.274165492950091	12026	0.223087170993654	12819	0.821788784416019	8678	0	6917	0.0906157225255432	0.699742932195607	0.009	0.0589888888888889
243	FDC	NK	COL1A2	CD44	0.000198274747124878	2420.8	0.0810162108497271	1309	1.53212260415448	1005	0.971881491051462	1501	0.894093097107917	1372	0	6917	0.397886354667256	0.686689483570749	0.009	0.0589888888888889
14303	naive_B	myeloid	COL4A4	CD44	0.728366485216425	11308.8	0.00567500322714966	19031	0.237040416967104	13079	0.313539170772831	10547	0.836023323919835	6970	0	6917	0.116812554657323	0.681197676445908	0.009	0.0589888888888889
5884	FDC	memory_B	CD24	SIGLEC10	0.0812687157524601	5821	0.0653161111746103	1865	0.79883964219181	3946	0.859186526973116	2199	0.77262234145215	14178	0	6917	0.0533279498516306	0.671068091557	0.009	0.0589888888888889
1698	plasma	doublet	COL4A4	CD47	0.00740766329999351	6360.4	0.0187660683654184	7201	0.485240411668428	7602	0.468410986542908	7196	0.874016029003743	2886	0	6917	0.210825188657676	0.670881715815402	0.009	0.0589888888888889
1822	FDC	NK	ADAM10	TSPAN5	0.00839696814149092	4592.8	0.0171671547351925	7795	0.712874107398845	4697	0.823953126941538	2473	0.899264898713814	1082	0	6917	0.353033005979082	0.584670160257362	0.009	0.0589888888888889
1842	doublet	FDC	FAM3C	LIFR	0.00863192240892272	3002.2	0.0790815601123414	1363	1.6051819462852	859	0.954200916868428	1604	0.860086884514304	4268	0	6917	0.15840459148179	0.570459257895819	0.009	0.0589888888888889
2623	FDC	doublet	APP	RPSA	0.0169057943020672	6778.4	0.018996368490797	7128	0.468650267421785	7893	0.379498567594163	8966	0.872931650558504	2988	0	6917	0.17997770942039	0.552074066604852	0.009	0.0589888888888889
3630	naive_B	follicular_helper_T	HLA-DQB1	CD4	0.0313237706368472	7564	0.015191943101555	8630	0.416194983354316	8860	0.733235587231127	3270	0.809506478080274	10143	0	6917	0.0684112721130957	0.535390811042146	0.009	0.0589888888888889
19602	FDC	plasma	CALM2	KCNQ5	1	19590.6	0.00578661939708232	18792	-0.112161257688438	25020	-0.384943697077785	25688	0.886756234408963	1864	1	26589	0.214186293379068	0.473342030669389	0.009	0.0589888888888889
5585	memory_B	germinal_center_B	COL4A3	CD47	0.0729049379798942	8608.6	0.0155402159221859	8467	0.315905044332967	10961	0.253945107878533	12010	0.856265994230889	4688	0	6917	0.102157733903675	0.428869154431222	0.009	0.0589888888888889
26581	germinal_center_B	naive_B	HLA-B	CANX	1	23650.8	0.00202596194444784	26579	-0.257292950677767	27108	-0.631580235630148	26880	0.800990991140746	11098	1	26589	0.0435849973880066	0.424428831442653	0.009	0.0589888888888889
752	FDC	naive_B	C3	CD19	0.00174642787114349	2864.6	0.136816695667719	588	1.5715194713613	930	1.5537117369132	350	0.848508148988386	5538	0	6917	0.140543179951279	0.422077946082128	0.009	0.0589888888888889
3264	CD8_T	NK	HLA-B	CD3D	0.0260524080836235	4698.2	0.0143637980466776	9051	0.681397091000274	5019	0.892013121618782	1960	0.912366617270516	544	0	6917	0.425123191172248	0.371863754267402	0.009	0.0589888888888889
11351	germinal_center_B	memory_B	CALM1	PTPRA	0.381147781886544	11738.2	0.00747659911946288	15663	0.126586154267364	16719	0.0885470531117971	16655	0.875642039492164	2737	0	6917	0.165148023222803	0.334839569095171	0.009	0.0589888888888889
5459	CD8_T	naive_B	SEMA4D	CD72	0.0696268447353898	7460.2	0.0135925709863203	9430	0.278814159203756	11900	0.580885864418663	5229	0.864283569917971	3825	0	6917	0.140930738550762	0.331257990780149	0.009	0.0589888888888889
738	germinal_center_B	follicular_helper_T	GNAS	TSHR	0.0016933252231167	4159	0.0250717129032431	5659	0.675053373085906	5091	0.927711620605125	1727	0.89374899747964	1401	0	6917	0.229044799460331	0.193290677724481	0.009	0.0589888888888889
4310	memory_B	follicular_helper_T	HLA-DQB1	CD4	0.0437713246228977	8196.6	0.0140010244139268	9236	0.390596062558667	9328	0.621328693190942	4657	0.803132567982331	10845	0	6917	0.0752792989852868	0.730833406017759	0.01	0.0641958887545345
23167	germinal_center_B	memory_B	HLA-A	LILRB1	1	22842.6	0.00380666214608097	23097	-0.0875349262976235	24437	-0.47910860502113	26287	0.776085614333754	13803	1	26589	0.0388707021004984	0.64314039754236	0.01	0.0641958887545345
1862	plasma	FDC	PSAP	CELSR1	0.00885363859634398	6265.2	0.0253178753192775	5620	0.616714411343154	5714	0.583303580650275	5197	0.828793227287074	7878	0	6917	0.0975100601426521	0.543620907018602	0.01	0.0641958887545345
14918	FDC	naive_B	ADAM10	NOTCH1	0.819700875413531	14358.8	0.00545523598527679	19486	0.129779115179525	16608	0.118155000167981	15843	0.784125561133812	12940	0	6917	0.0449924772552766	0.538507190933157	0.01	0.0641958887545345
15541	doublet	memory_B	LY86	CD180	0.932500235537223	15405.1	0.0160398445546376	8252	0.0428248215677194	19995	-0.015587072817257	19495	0.807821107136953	10316	0.205	18967.5	0.0628905612286791	0.501551606067479	0.01	0.0641958887545345
4173	FDC	germinal_center_B	FGF14	FGFR1	0.0412713299946331	6442.8	0.0678986485650605	1741	1.14372651863211	2069	0.788380530067513	2762	0.728537380121154	18725	0	6917	0.0363796604541037	0.477410553221065	0.01	0.0641958887545345
15202	memory_B	memory_B	APP	NOTCH2	0.873650219252187	14047.6	0.00533416901806779	19736	0.184588297568431	14704	0.292899204425714	11044	0.738043928802508	17837	0	6917	0.0268501504879204	0.396116705744223	0.01	0.0641958887545345
15253	memory_B	memory_B	PSEN1	NOTCH1	0.881647370906424	18038	0.0053145842332355	19772	0.0578170814290586	19415	0.104661706082556	16230	0.73943877257032	17714	0.043	17059	0.0249700379920271	0.3955899831434	0.01	0.0641958887545345
19970	FDC	FDC	FAM3C	CLEC2D	1	20131.4	0.0054956416309641	19404	-0.126230302782151	25334	-0.320644202616663	25112	0.860584403456603	4218	1	26589	0.0899039483120099	0.385042684930113	0.01	0.0641958887545345
8157	plasma	follicular_helper_T	CD22	PTPRC	0.162277940270168	14530.8	0.00689649040417323	16661	0.103857423336448	17633	-0.0976972721431726	21465	0.930947356798616	184	0.03	16711	0.824211765484974	0.360434242646183	0.01	0.0641958887545345
19088	CD4_T	doublet	CALM1	KCNQ5	1	16206.8	0.00632134173738154	17776	-0.0106367438449448	21981	-0.0118276204488856	19391	0.882638449964768	2174	0.323	19712	0.22152500362115	0.333194526775591	0.01	0.0641958887545345
24607	naive_B	memory_B	SPTAN1	PTPRA	1	22563.6	0.00314247882676399	24574	-0.127006515011639	25350	-0.186642168227029	23223	0.782686062372191	13082	1	26589	0.0398896905487091	0.329961373049422	0.01	0.0641958887545345
2282	plasma	follicular_helper_T	HLA-B	CD3D	0.013183830706352	4473.4	0.0154143284528765	8531	0.726369003243489	4576	0.901712109435658	1887	0.915147681346603	456	0	6917	0.410252510183821	0.279697660260959	0.01	0.0641958887545345
4118	plasma	germinal_center_B	CALM2	KCNQ5	0.0402060178247748	11017	0.00857021064819665	14059	0.136453983314749	16366	0.0792673712278255	16926	0.905029346894062	817	0	6917	0.29968613786376	0.259189488864538	0.01	0.0641958887545345
11807	memory_B	memory_B	MAML2	NOTCH1	0.424609514644376	10595	0.0066752866037822	17084	0.239706184323208	12999	0.239601879627584	12370	0.866397390065957	3605	0	6917	0.154387477787219	0.251326634084981	0.01	0.0641958887545345
1871	CD4_T	CD4_T	HLA-C	CD3G	0.00892984484030811	10186.2	0.00639400778195223	17614	0.226469207282648	13386	0.599673098354434	4962	0.827274596043684	8052	0	6917	0.0659096757108988	0.226699971025423	0.01	0.0641958887545345
2922	germinal_center_B	follicular_helper_T	HLA-DRB5	CD4	0.0208385600947662	6492	0.0137713634933624	9349	0.493212718197226	7472	0.591271991561737	5092	0.866154353914155	3630	0	6917	0.124664301902538	0.196924603060437	0.01	0.0641958887545345
8155	plasma	CD4_T	CALM1	KCNQ1	0.162145567244833	9559	0.0124057866467063	10186	0.202936482432832	14092	0.420856002121569	8080	0.823198924527495	8520	0	6917	0.0852803909547809	0.764778767039843	0.011	0.0694399524375743
3417	memory_B	follicular_helper_T	HLA-DPB1	CD4	0.0280992342611955	6899.8	0.0127678648529432	9925	0.434472554935822	8517	0.668793365854343	4004	0.85213830319574	5136	0	6917	0.136400751059974	0.63707232017486	0.011	0.0694399524375743
2559	memory_B	follicular_helper_T	HLA-DRB1	CD4	0.0162104458226005	5617.4	0.0146809978506124	8891	0.545436893986318	6663	0.810666356146054	2575	0.872280961982644	3041	0	6917	0.188098493512876	0.523923181920763	0.011	0.0694399524375743
23560	follicular_helper_T	FDC	CALM1	KCNQ5	1	21812	0.0036223613932179	23501	-0.264200438474953	27163	-0.525832990433012	26511	0.850592239317624	5296	1	26589	0.13622522939442	0.470403568180573	0.011	0.0694399524375743
4818	follicular_helper_T	FDC	CD99	CD81	0.054066822071754	8492.6	0.0110789554136254	11313	0.383796394310517	9477	0.469192016978017	7181	0.831335786880825	7575	0	6917	0.0934511750875502	0.4628487817807	0.011	0.0694399524375743
1968	NK	NK	CD48	CD2	0.00983268553619545	5023.6	0.0165595397864787	8045	0.670975708888927	5134	0.823574900778917	2475	0.877855166475476	2547	0	6917	0.203090742672449	0.389274489599582	0.011	0.0694399524375743
13655	follicular_helper_T	FDC	ST6GAL1	CD22	0.640840742549372	20136.8	0.0054612963317773	19468	-0.272267998014626	27207	-0.563872694467924	26663	0.906728387423946	757	1	26589	0.414213822505993	0.369544021010851	0.011	0.0694399524375743
314	germinal_center_B	myeloid	HSP90B1	TLR4	0.000373663976085506	3370	0.0342318713259078	4183	2.30059615641873	278	1.01946131990311	1306	0.86110279184169	4166	0	6917	0.182640311665848	0.36820121639164	0.011	0.0694399524375743
1585	plasma	follicular_helper_T	ADAM17	IL6R	0.006500704821292	4568.6	0.0181176499819322	7406	0.700330090966874	4831	0.940671849293093	1662	0.884674915751151	2027	0	6917	0.193254727977488	0.346249763173944	0.011	0.0694399524375743
1055	FDC	CD4_T	COL4A4	CD44	0.00319950952479524	3605.6	0.0242303587218024	5842	0.844199960727306	3628	1.08029943866933	1129	0.913307077702896	512	0	6917	0.504430177034269	0.337482475147887	0.011	0.0694399524375743
4174	mDC	NK	B2M	CD247	0.0412962127391859	5761	0.00980748266146516	12536	0.600841965726717	5907	0.72633118617613	3356	0.940978682845457	89	0	6917	1.25718636246502	0.301683545880393	0.011	0.0694399524375743
5603	NK	NK	B2M	CD3G	0.0734529098251015	6738.8	0.0102945338873437	12028	0.482603017153972	7651	0.515086573695432	6366	0.9071790194452	732	0	6917	0.368275329602301	0.274430718200207	0.011	0.0694399524375743
7	germinal_center_B	myeloid	HMGB1	TLR4	3.14861178046343E-07	1477.4	0.217838673150107	297	2.88856891772684	95	2.67968688134292	7	0.942705938736868	71	0	6917	1.54151432391027	0.232123522834998	0.011	0.0694399524375743
7546	follicular_helper_T	germinal_center_B	COPA	CD74	0.136699840309212	8247.6	0.00888590248124688	13619	0.289147673730024	11641	0.466618442349207	7234	0.887294012992183	1827	0	6917	0.229455311418746	0.220539462575373	0.011	0.0694399524375743
22476	memory_B	FDC	HSP90B1	TLR4	1	19177	0.00413705090704056	22377	0.35336430162263	10103	-0.154349312171972	22633	0.68306488143622	22659	0.11	18113	0.0231929122909958	0.892883981627512	0.012	0.0743383897316219
2060	myeloid	follicular_helper_T	IGF1	IGF2R	0.0107687902982231	2842.8	0.0583628061880079	2220	2.22628929144683	331	1.34713296897184	586	0.861139826703633	4160	0	6917	0.22819725833674	0.753746715897494	0.012	0.0743383897316219
2635	memory_B	follicular_helper_T	BTLA	CD247	0.017066674525337	5504.4	0.0144940332760801	8983	0.605961512422571	5829	0.761696708637225	3009	0.875098530925372	2784	0	6917	0.218211359134059	0.585300789024372	0.012	0.0743383897316219
2769	memory_B	follicular_helper_T	HLA-DRB5	CD4	0.0188567702820748	6000.2	0.0141426393552409	9164	0.507950366746868	7259	0.741140833727265	3195	0.867688911975779	3466	0	6917	0.175500925196195	0.565422972065436	0.012	0.0743383897316219
14254	CD4_T	FDC	HLA-B	CANX	0.722833840709268	14829.6	0.00573481465198943	18913	0.0680701276489813	19002	0.119985979108387	15792	0.871328342666287	3122	0.056	17319	0.139660588539668	0.51404016089853	0.012	0.0743383897316219
4771	FDC	CD4_T	CALM1	OPRM1	0.0531177221439675	7580	0.0111229242570582	11273	0.3417235257794	10347	0.619147946093785	4689	0.856362688710846	4674	0	6917	0.116134663337635	0.486973840054626	0.012	0.0743383897316219
21324	naive_B	memory_B	PSEN1	NOTCH1	1	18850.5	0.00467331690601143	21163	0.0243534024623889	20712	0.170822166555578	14322	0.726862254535591	18895	0.237	19160.5	0.0225828083920823	0.434187232475407	0.012	0.0743383897316219
12301	plasma	germinal_center_B	ENTPD1	ADORA2A	0.474387797240998	12629.6	0.0138936497260005	9280	0.198020366263747	14251	0.13937982434939	15233	0.741896451521906	17467	0	6917	0.0285935415706958	0.382208545660832	0.012	0.0743383897316219
628	germinal_center_B	myeloid	PTDSS1	SCARB1	0.00133228340526036	4483.8	0.0379178690971764	3800	0.856330434162106	3532	0.786642462305607	2776	0.849695640925934	5394	0	6917	0.1071831715733	0.359254739654553	0.012	0.0743383897316219
23918	naive_B	CD4_T	CALM1	PTPRA	1	20426.4	0.00345261322928114	23867	-0.136353750570256	25545	0.0378207177078695	18071	0.827136844555087	8060	1	26589	0.0753852613147196	0.332036819119535	0.012	0.0743383897316219
3280	CD8_T	NK	B2M	CD3D	0.026199309745523	4823.4	0.0134212817794581	9526	0.681143402389224	5023	0.839624440589215	2344	0.921875942185942	307	0	6917	0.569664365758592	0.297660409598438	0.012	0.0743383897316219
38	myeloid	myeloid	SEMA3A	NRP2	4.3250017038651E-06	1536.4	0.389051069016254	124	4.00022617124745	6	2.2419848028432	27	0.910487005417074	608	0	6917	0.569487058372907	0.295759988251253	0.012	0.0743383897316219
665	FDC	doublet	VIM	CD44	0.00143446129867472	2420.6	0.0369177848032517	3908	1.6002269539851	870	1.64902463765875	269	0.935874223974541	139	0	6917	1.07197015791124	0.284207956915983	0.012	0.0743383897316219
21294	memory_B	naive_B	CALM1	KCNQ5	1	18869.8	0.00468690756412127	21129	-0.0937548967606973	24589	-0.0693308338764301	20824	0.866235622149587	3621	0.986	24186	0.175225044860458	0.272550261574323	0.012	0.0743383897316219
3238	germinal_center_B	follicular_helper_T	HLA-DRB1	CD4	0.0257209905607378	6672.4	0.0130654090821991	9751	0.479651665712487	7688	0.574909531011101	5332	0.865644593492305	3674	0	6917	0.124801111114422	0.207773809358743	0.012	0.0743383897316219
5990	memory_B	memory_B	APP	CD74	0.0834867790839849	8765.4	0.00998493063362014	12340	0.295985572300968	11439	0.284519841198148	11239	0.88642123661499	1892	0	6917	0.224255463129082	0.192291320034543	0.012	0.0743383897316219
1564	FDC	mDC	LAMC1	CD44	0.00637010290371106	6050.8	0.0208326370271353	6604	0.499820118814886	7376	0.586796594418154	5152	0.860722745112566	4205	0	6917	0.246382339014956	0.920755111186243	0.013	0.0795126728110599
20131	germinal_center_B	memory_B	BSG	SLC16A7	1	22501.4	0.00535489011261279	19687	-0.0361661048283523	22819	-0.201287233727931	23497	0.715825192355637	19915	1	26589	0.0217139051133801	0.641510677635707	0.013	0.0795126728110599
3300	CD8_T	NK	CALM1	OPRM1	0.0264681010685677	6278.6	0.0131778457807029	9681	0.44793852914971	8272	0.771447501007453	2927	0.866477594797579	3596	0	6917	0.20000723607079	0.57756818134058	0.013	0.0795126728110599
462	mDC	myeloid	HLA-DRA	CD4	0.000782173014477634	2871.4	0.0367860724658043	3918	1.09968263559213	2252	1.14964103784659	950	0.921015219600918	320	0	6917	0.724107447361149	0.571783321673599	0.013	0.0795126728110599
1645	FDC	follicular_helper_T	GNAI2	TSHR	0.00693309589063247	5395	0.022267954780014	6272	0.606527694169945	5825	0.883472449705066	2009	0.844677163179029	5952	0	6917	0.0939511163030571	0.566988922762131	0.013	0.0795126728110599
5185	naive_B	FDC	ADAM10	CADM1	0.0623725290551913	9035.8	0.0107006273986929	11641	0.386230184946333	9416	0.426553578189522	7972	0.817262998730655	9233	0	6917	0.0889387433128061	0.53969427329367	0.013	0.0795126728110599
3866	follicular_helper_T	FDC	GNAI2	S1PR3	0.035295434246804	5681.8	0.0601544057839875	2120	1.24702989454127	1697	0.55572206508089	5668	0.792581610683629	12007	0	6917	0.0656681446474678	0.534788038283697	0.013	0.0795126728110599
12475	naive_B	myeloid	ADAM10	CD44	0.492752766042192	10538.8	0.00514498681101859	20132	0.222279013660609	13503	0.311678725248394	10596	0.891408957693098	1546	0	6917	0.282539019239363	0.480337160310173	0.013	0.0795126728110599
10236	germinal_center_B	CD8_T	HLA-B	CD3G	0.287782123190695	10099.2	0.00808362969266684	14745	0.331548953681239	10576	0.114282940754679	15949	0.880756509307648	2309	0	6917	0.149554786386051	0.395552659557635	0.013	0.0795126728110599
10165	memory_B	CD4_T	ADAM10	TSPAN14	0.283586260239707	9618.6	0.00742217409468169	15759	0.234470805538676	13139	0.514784674486213	6372	0.845125301391444	5906	0	6917	0.0968698041627533	0.323919791441417	0.013	0.0795126728110599
1705	FDC	FDC	VIM	CD44	0.007436829105935	3235.4	0.021549048140481	6437	1.30800555832707	1524	1.16450322129416	913	0.917696553873327	386	0	6917	0.493952445447172	0.210650910714411	0.013	0.0795126728110599
26156	naive_B	germinal_center_B	ADAM10	NOTCH1	1	24416.6	0.00232592010510697	26153	-0.100678688839467	24759	-0.20665163681625	23580	0.703421039260008	21002	1	26589	0.01850137973463	0.634845493045429	0.014	0.0836062992125984
22203	doublet	memory_B	GNAI2	ADCY7	1	19280.7	0.0042515960396278	22093	0.0185225517990433	20927	0.0260588122638856	18395	0.761183459424974	15433	0.298	19555.5	0.0366218582683073	0.617129094328386	0.014	0.0836062992125984
12313	FDC	doublet	HLA-A	CD3G	0.476019583111458	11251.4	0.00646209531656386	17479	0.264914336947995	12251	0.149456010736926	14935	0.856355697333185	4675	0	6917	0.123275254515142	0.608904843817971	0.014	0.0836062992125984
20293	mDC	doublet	HLA-B	CANX	1	16338.4	0.00524136807472473	19955	0.0581195580828295	19404	-0.0475082628128103	20306	0.866199871021434	3626	0.138	18401	0.151543502787869	0.598521291708973	0.014	0.0836062992125984
340	plasma	FDC	ADAM17	ERBB4	0.000458590898453564	3688.6	0.0866222460469107	1170	1.20047236496248	1856	0.917478845026002	1802	0.838230612777615	6698	0	6917	0.135878110184149	0.544789464020064	0.014	0.0836062992125984
17196	FDC	doublet	APP	CD74	1	14006.6	0.0102194246393148	12103	0.19507202303874	14356	-0.10290110852628	21579	0.887584545934685	1807	0.413	20188	0.278615087307915	0.500712068092039	0.014	0.0836062992125984
10378	doublet	memory_B	CALM1	KCNN4	0.298746449393929	12522.2	0.0106345847315852	11706	0.14839752183827	15924	0.129915220056477	15500	0.787656466194607	12564	0	6917	0.0434650307569303	0.485500878721218	0.014	0.0836062992125984
835	memory_B	FDC	ALCAM	CHL1	0.00213230901755347	5205.8	0.047545451398511	2909	0.599440811639422	5926	0.621195640710801	4659	0.847641440676616	5618	0	6917	0.145250947145195	0.483714309058851	0.014	0.0836062992125984
11793	NK	naive_B	SPTAN1	PTPRA	0.422996447050813	13407.1	0.00775709752209755	15261	0.11752555547828	17071	0.218123194925284	12951	0.849819593578831	5377	0.021	16375.5	0.1215853419107	0.435491539025753	0.014	0.0836062992125984
18561	naive_B	germinal_center_B	CD55	CR1	1	18969	0.006933832247642	16593	0.0317053764048304	20390	-0.225963842902443	23889	0.796726591138948	11559	0.828	22414	0.0478127014695079	0.404222960425837	0.014	0.0836062992125984
3266	CD8_T	NK	HLA-A	CD3D	0.0260790683434497	4757.2	0.0143067353240774	9082	0.695234200094823	4894	0.882580967240027	2018	0.903659629227311	875	0	6917	0.329218337330838	0.349336361915624	0.014	0.0836062992125984
22374	CD4_T	memory_B	CALM1	PTPRA	1	19674.2	0.00418040780319834	22272	-0.0911442893392788	24535	-0.0359624612698017	20033	0.840386760609676	6443	0.999	25088	0.0885379677306064	0.313739730722472	0.014	0.0836062992125984
5367	NK	CD4_T	HLA-A	CD3D	0.0672323180909872	5946	0.0105271482882412	11817	0.520444889258377	7063	0.85055303171184	2256	0.889454273124739	1677	0	6917	0.212608055819156	0.28986283093617	0.014	0.0836062992125984
20413	naive_B	doublet	CALM1	KCNQ5	1	18238.7	0.00514461020931798	20133	-0.0620403416077801	23685	-0.160960501784386	22751	0.871542372242112	3100	0.678	21524.5	0.171625468505069	0.286614722266419	0.014	0.0836062992125984
876	memory_B	doublet	COL4A3	CD47	0.00237080195881994	4526.2	0.0284571559154974	5038	0.590904250616277	6053	0.76754153604597	2960	0.889643115245942	1663	0	6917	0.22286166319066	0.274733828050551	0.014	0.0836062992125984
5215	naive_B	CD8_T	B2M	CD3G	0.0629911392038862	6289	0.010675943758485	11664	0.466831864107124	7928	0.64871710063777	4277	0.908699405884684	659	0	6917	0.37002985581953	0.273002751147878	0.014	0.0836062992125984
12889	CD4_T	doublet	B2M	CD3D	0.5417400562856	12496.2	0.00623843478901102	17937	0.178577878041114	14887	0.220093535588116	12893	0.889442238165466	1678	0.004	15086	0.28105609080434	0.265749738781611	0.014	0.0836062992125984
12614	CD4_T	doublet	B2M	CD3G	0.508173597845042	12782.4	0.00635494796674572	17709	0.181757685104574	14785	0.16363672842095	14525	0.884778139754227	2017	0.003	14876	0.25512766480969	0.260100179814127	0.014	0.0836062992125984
7490	myeloid	germinal_center_B	ST6GAL1	CD22	0.134362711127766	10555.6	0.0118392680612016	10644	0.130741379419712	16573	0.02267738115336	18492	0.934697641932439	152	0	6917	0.808678206694836	0.25800764026607	0.014	0.0836062992125984
17785	germinal_center_B	plasma	COPA	CD74	1	14430.2	0.00828191425176133	14469	0.0843025961558675	18395	-0.0658023086319436	20744	0.883726032778933	2091	0.023	16452	0.177025562877027	0.18098373055805	0.014	0.0836062992125984
1568	germinal_center_B	follicular_helper_T	HLA-DRA	CD4	0.00640472294660408	4828.8	0.0181609640970872	7384	0.603874148878895	5856	0.827783507473677	2431	0.891223406699612	1556	0	6917	0.224547618079115	0.174282229528049	0.014	0.0836062992125984
1083	mDC	follicular_helper_T	HLA-DRB5	CD4	0.00334392816080226	4019.6	0.0213206668560935	6484	0.792879330488199	3988	1.11233510196473	1039	0.889526995174702	1670	0	6917	0.406420062444619	1.11328574613811	0.015	0.087800441014333
27938	CD4_T	germinal_center_B	BTLA	CD247	1	27314	0.000567964317661556	27938	-0.273783234650767	27217	-1.20708943392001	27818	0.581052240102177	27008	1	26589	0.00883502963803573	0.981954636983352	0.015	0.087800441014333
14440	mDC	FDC	HLA-B	CANX	0.747900405738473	14688.7	0.00624088291458856	17933	0.116644708474578	17101	-0.00158773339446527	19132	0.875994959956839	2712	0.026	16565.5	0.167842488967057	0.740098636998211	0.015	0.087800441014333
19265	memory_B	germinal_center_B	IRAK4	TLR6	1	20944.8	0.00613232838100736	18138	0.00632605915870504	21368	-0.0608098034373923	20622	0.668467274587218	23613	0.569	20983	0.0151372678716093	0.664368129208829	0.015	0.087800441014333
13946	plasma	FDC	HMGB1	TLR4	0.681222545366116	10965.8	0.0207060734912058	6645	0.473541330683161	7801	-0.00451036280712541	19204	0.835331401681149	7044	0.001	14135	0.109132089987928	0.634443634934319	0.015	0.087800441014333
1326	FDC	doublet	C3	CR2	0.00483412579620599	3142.8	0.0597940813842988	2141	1.36957228908009	1364	0.898933940714381	1908	0.868450298012099	3384	0	6917	0.208500172865037	0.600853092892065	0.015	0.087800441014333
26324	FDC	CD4_T	HLA-B	CANX	1	22864.6	0.00220361764211777	26321	-0.184422828977071	26330	-0.288707817144842	24742	0.807605771252644	10341	1	26589	0.0571540135264113	0.593923501221872	0.015	0.087800441014333
8149	NK	NK	HLA-C	CD3G	0.161915573569474	9299.8	0.00855108897942494	14088	0.349456753590304	10187	0.35098061334872	9621	0.847067312834123	5686	0	6917	0.118155905422971	0.492261499350503	0.015	0.087800441014333
7823	plasma	FDC	HLA-B	CANX	0.146143138538497	9029.2	0.0083008206415975	14444	0.314366278885629	10995	0.287097073466432	11187	0.890674998137777	1603	0	6917	0.196349938282773	0.472174387461665	0.015	0.087800441014333
4046	FDC	naive_B	COL4A3	CD44	0.0389351409135574	7892.2	0.0129478006743799	9808	0.330608298862189	10594	0.347645000294586	9696	0.879036961013347	2446	0	6917	0.214476501667271	0.471377811493617	0.015	0.087800441014333
4082	follicular_helper_T	plasma	CALM1	INSR	0.0394523968701853	8428.8	0.0163197174200659	8133	0.495496379542689	7441	0.37631797879096	9031	0.805262047101446	10622	0	6917	0.0721343791476414	0.467948355716213	0.015	0.087800441014333
23398	follicular_helper_T	germinal_center_B	CALM1	FAS	1	23388	0.00369365083653495	23334	-0.0535059697473562	23411	-0.131114476703819	22171	0.658672016338462	24199	0.973	23825	0.0122408113640084	0.426453752262726	0.015	0.087800441014333
22272	memory_B	naive_B	CALM1	KCNN4	1	23495.8	0.00422146092599022	22165	-0.124744069573192	25304	-0.128777859147151	22127	0.700334570591795	21294	1	26589	0.0177932427005718	0.407592762229655	0.015	0.087800441014333
2145	FDC	FDC	ADAM10	CADM1	0.0116460986653263	7080.8	0.0161701002295415	8196	0.552202961706397	6574	0.429875618128563	7912	0.846101200145191	5805	0	6917	0.113722724406436	0.341520173687532	0.015	0.087800441014333
17969	naive_B	memory_B	CALM2	KCNQ1	1	17773.4	0.00788562604644288	15062	0.0249531289217524	20685	0.0326744759777387	18204	0.801576161047296	11030	0.976	23886	0.0506713695732858	0.29793452648691	0.015	0.087800441014333
9200	memory_B	memory_B	TGFB1	ITGB1	0.217603961480958	10469.4	0.00860342848784622	14000	0.176679956827317	14946	0.370596880033156	9163	0.833203030909547	7321	0	6917	0.0815927497078261	0.254386828836046	0.015	0.087800441014333
9057	doublet	naive_B	CD22	PTPRC	0.209094252902358	19765.8	0.00615326640313584	18101	-0.245431475466077	27015	-0.632859886863751	26886	0.927190916959549	238	1	26589	0.631412122780702	0.197088181028134	0.015	0.087800441014333
2914	germinal_center_B	germinal_center_B	FAM3C	ADGRG5	0.0207051652912065	6627.2	0.023915410582811	5911	0.390137949672651	9337	0.520167300459377	6280	0.856254699910491	4691	0	6917	0.0919393036934363	0.0764974978904757	0.015	0.087800441014333
27958	memory_B	germinal_center_B	PKM	CD44	1	26936.6	0.00050236020017683	27958	-0.480391166607197	27831	-1.36517126446289	27898	0.654856278617695	24407	1	26589	0.0129902938143189	0.864994844730829	0.016	0.091732181425486
4782	FDC	CD8_T	FSTL1	DIP2A	0.0533773852091522	5481.6	0.052870167642187	2543	1.14781477419757	2048	0.623495226486016	4616	0.79926717501684	11284	0	6917	0.0741651057266884	0.727362564871465	0.016	0.091732181425486
11598	naive_B	FDC	GNAI2	CNR1	0.404138560486891	11791.8	0.0146820318386334	8889	0.219219253872489	13596	0.230656089616142	12641	0.747411899548864	16916	0	6917	0.0387176262331892	0.682771891599685	0.016	0.091732181425486
20245	naive_B	follicular_helper_T	APP	RPSA	1	19521.3	0.00527150414698339	19881	-0.0194430844388458	22282	0.00753543460754896	18870	0.783497553023343	13002	0.958	23571.5	0.0481161653066406	0.5525927515529	0.016	0.091732181425486
4256	memory_B	FDC	HSP90AA1	EGFR	0.0427715649917378	6710.6	0.0326998159034745	4389	1.34834342345229	1422	0.334394875394912	10030	0.803612182200877	10795	0	6917	0.0702939590049632	0.530402289396728	0.016	0.091732181425486
275	FDC	FDC	CCL19	ADRA2A	0.000255349941064001	3711	0.608889387555179	37	1.90742094561242	486	1.79096716063757	167	0.802266980703856	10948	0	6917	0.102628989759729	0.527434507473802	0.016	0.091732181425486
18733	doublet	NK	FAM3C	CLEC2D	1	16867.2	0.0067216251090102	16996	-0.000946834400151638	21624	-0.135254191455654	22256	0.872232033713839	3047	0.457	20413	0.149869994870626	0.49843611297413	0.016	0.091732181425486
2599	naive_B	FDC	HSP90AA1	EGFR	0.0166714119190066	5531.6	0.0403588349928906	3555	1.38514768009587	1320	0.483259864053072	6925	0.819689591851441	8941	0	6917	0.087205617430323	0.457584517219088	0.016	0.091732181425486
9359	follicular_helper_T	FDC	HLA-B	CANX	0.22708291604718	9381.4	0.00787400345890761	15074	0.273398553243553	12043	0.290228880553778	11106	0.888078321409159	1767	0	6917	0.184065300823849	0.451350889927697	0.016	0.091732181425486
10384	doublet	doublet	CALM1	KCNQ1	0.299309696687518	10679	0.0133183819042713	9595	0.239134221734483	13018	0.11502879641175	15930	0.828305273466048	7935	0	6917	0.0777373210308265	0.449509025434215	0.016	0.091732181425486
4069	FDC	germinal_center_B	NRG1	NETO2	0.0392239366882616	6488.2	0.0582885932179413	2225	1.10151797776815	2242	0.793417214624035	2713	0.732651854917862	18344	0	6917	0.0359023587804326	0.391736407433319	0.016	0.091732181425486
9758	germinal_center_B	CD8_T	B2M	CD3G	0.255079874621962	9846.2	0.00833447799274676	14395	0.310992681501311	11069	0.124386326519097	15680	0.897895878271545	1170	0	6917	0.251544808135209	0.374492962492797	0.016	0.091732181425486
13838	doublet	naive_B	PKM	CD44	0.666120960494276	12433	0.00583780359083586	18694	0.113267959009517	17229	0.124121561895495	15689	0.866093506715561	3636	0	6917	0.131309327013185	0.358424657617371	0.016	0.091732181425486
9031	plasma	germinal_center_B	GSTP1	TRAF2	0.207959043797521	10075.2	0.0225044529616508	6222	0.404620180177486	9067	0.372699941374845	9111	0.725120208234825	19059	0	6917	0.0213270934388913	0.356770168778807	0.016	0.091732181425486
386	germinal_center_B	FDC	ADAM17	ERBB4	0.000576597504227869	3372.4	0.0974913530138514	956	1.25433217850342	1673	0.970369182461627	1508	0.846085736675489	5808	0	6917	0.130707197091094	0.356692155507901	0.016	0.091732181425486
1449	FDC	naive_B	APP	CD74	0.00557142824370285	5104.6	0.0188286971113833	7181	0.586155949535402	6123	0.608071337395976	4834	0.914655250699851	468	0	6917	0.502890489476139	0.354706014678401	0.016	0.091732181425486
7971	germinal_center_B	memory_B	COPA	CD74	0.15290136121561	10293.6	0.0100104012426772	12310	0.22181772808535	13515	0.0659996486875701	17288	0.893116080115068	1438	0	6917	0.221739661041098	0.24959120994604	0.016	0.091732181425486
22729	naive_B	naive_B	PSEN1	CD44	1	13113.8	0.0040064204895261	22638	0.0801149509023622	18548	0.243787034359331	12270	0.851497404802451	5196	0	6917	0.100706622549188	0.164767150545191	0.016	0.091732181425486
5350	naive_B	naive_B	ST6GAL1	CD22	0.0666633419871206	6582.2	0.0152351068012309	8615	0.280911145988038	11851	0.567512412639859	5453	0.941984863732414	75	0	6917	1.12874419418878	0.05445751531437	0.016	0.091732181425486
22833	germinal_center_B	memory_B	LMAN1	MCFD2	1	23473.7	0.00396136963820545	22747	-0.0410055590132187	22996	-0.11907413237759	21936	0.620782796536464	25976	0.966	23713.5	0.0105646943097622	0.838132586229823	0.017	0.0957083775185578
26832	CD4_T	germinal_center_B	ADAM17	NOTCH1	1	26222	0.00184787729050495	26831	-0.212634219860686	26684	-0.422992671719437	25942	0.641945564845866	25064	1	26589	0.0110946029099036	0.758434505174323	0.017	0.0957083775185578
2866	FDC	memory_B	C3	ITGAX	0.0199439669199205	4055.4	0.059769721518454	2142	1.63768093731807	790	1.56677952917184	335	0.810017358277081	10093	0	6917	0.108775404153737	0.597554635369962	0.017	0.0957083775185578
26376	germinal_center_B	naive_B	NUCB2	ERAP1	1	24821	0.00216561334840945	26374	-0.0672206536643725	23838	-0.182944631943414	23162	0.659738416231611	24142	1	26589	0.0121931695503858	0.597049716236167	0.017	0.0957083775185578
22599	plasma	CD4_T	CALM1	KCNQ5	1	21339	0.00407242409850353	22504	-0.224998989688805	26815	-0.476873110990009	26274	0.857882112842511	4513	1	26589	0.214880099604602	0.592276755674279	0.017	0.0957083775185578
19368	FDC	naive_B	HLA-C	LILRB1	1	17628.1	0.00602010165294557	18349	0.0283344494328541	20544	0.0900323848021343	16612	0.778777923498196	13510	0.23	19125.5	0.0349069814969118	0.571896581774646	0.017	0.0957083775185578
9889	doublet	doublet	GNAI2	IGF1R	0.264506719967043	12498.4	0.00781167940166319	15177	0.173246090422343	15052	0.128530507652632	15541	0.812547284702011	9805	0	6917	0.0691738376589861	0.51987097858264	0.017	0.0957083775185578
10744	FDC	CD4_T	HLA-B	CD3D	0.328574992730374	9125	0.00713240044672672	16230	0.252817430743319	12610	0.452150472655391	7498	0.88004414913404	2370	0	6917	0.157066257913417	0.42146228682623	0.017	0.0957083775185578
14522	memory_B	germinal_center_B	ADAM17	ITGB1	0.759108093966765	15356.6	0.0071424308897451	16210	0.0632105051318429	19189	0.0306656311110192	18263	0.831060354523914	7622	0.00700000000000001	15499	0.0741605804690459	0.377108050522626	0.017	0.0957083775185578
7630	mDC	CD4_T	HLA-A	CD3G	0.139477679434395	7656	0.00828559017184372	14462	0.384008886858071	9473	0.649177958984028	4269	0.870977331047613	3159	0	6917	0.149048980988602	0.33830204243893	0.017	0.0957083775185578
11063	naive_B	CD8_T	B2M	CD3D	0.356614012649262	9274	0.00698844040700867	16498	0.249552160355708	12700	0.38113225724322	8930	0.894901956142493	1325	0	6917	0.268462839074505	0.314982259421212	0.017	0.0957083775185578
13180	germinal_center_B	follicular_helper_T	MTMR4	SMAD3	0.578647399214056	16075.5	0.00764493855997595	15421	0.0896446600481858	18175	0.0552898153415723	17598	0.782801458788894	13071	0.015	16112.5	0.0377324246093073	0.294434969684486	0.017	0.0957083775185578
1183	FDC	naive_B	VIM	CD44	0.00393631629583818	2783.4	0.027569846149409	5200	1.42248510441794	1226	1.57581818627699	327	0.92653544824478	247	0	6917	0.709559123038362	0.229232497113824	0.017	0.0957083775185578
26087	CD4_T	CD4_T	HLA-B	CANX	1	21592.4	0.00236633762630181	26083	-0.146571291053111	25751	-0.0271274578499845	19807	0.813080035569352	9732	1	26589	0.0613134867844062	0.22030436980388	0.017	0.0957083775185578
7043	germinal_center_B	CD4_T	B2M	CD247	0.119170964001566	6901.4	0.00788950239315475	15050	0.472320721600988	7832	0.628299832301608	4554	0.93463783367367	154	0	6917	0.668984021904237	0.184176170272631	0.017	0.0957083775185578
14852	germinal_center_B	germinal_center_B	CD52	SIGLEC10	0.80778195862375	14181.8	0.0144510278611735	9004	0.130563231358171	16577	-0.013243757389084	19429	0.72584352708434	18982	0	6917	0.0169799161667356	0.153837599329177	0.017	0.0957083775185578
15188	naive_B	naive_B	LTB	CD40	0.871218255883923	12313.8	0.0120257558846206	10505	0.0499624769095736	19725	0.264042721281144	11752	0.857990618196006	4501	0.004	15086	0.109740961963502	0.137628004053411	0.017	0.0957083775185578
3332	FDC	CD8_T	LAMC1	ITGA1	0.026860793768837	4205.8	0.109089117520607	789	1.06846342803447	2376	1.23344210860786	769	0.809206865808032	10178	0	6917	0.0845167317364837	0.698935648266378	0.018	0.100064921465969
4536	FDC	doublet	COL6A1	ITGA6	0.0475910947389528	5184.4	0.0544458554427934	2458	1.24844507551621	1691	0.682480347786617	3828	0.801599628413002	11028	0	6917	0.0768626976073503	0.651478841483013	0.018	0.100064921465969
12534	FDC	follicular_helper_T	HLA-DRB5	CD4	0.499481472429078	14347.9	0.00638159447012262	17648	0.199878758438868	14193	0.187209188331399	13844	0.81499350591549	9489	0.026	16565.5	0.0615490804327629	0.632006556133844	0.018	0.100064921465969
2924	FDC	follicular_helper_T	LGALS1	CD69	0.020860859247454	4636.6	0.0419236985085335	3396	1.04233266344994	2482	1.1133415962548	1037	0.816150304717282	9351	0	6917	0.0926711443231825	0.608638273067523	0.018	0.100064921465969
136	myeloid	follicular_helper_T	LYZ	ITGAL	6.69039132281283E-05	1851.6	0.0724149279211732	1591	2.25754316233175	310	1.75081425387709	189	0.926277761468936	251	0	6917	0.862133075529602	0.453837379131548	0.018	0.100064921465969
19325	follicular_helper_T	germinal_center_B	BTLA	TNFRSF14	1	14324	0.00607314379089067	18251	0.245043941058865	12831	0.276156252156578	11459	0.689506225980924	22162	0	6917	0.0147544639468747	0.428255156514221	0.018	0.100064921465969
2086	FDC	doublet	COL4A4	CD47	0.0110210483178261	3512	0.0342215123751122	4185	0.875208171936601	3393	0.862580847385325	2185	0.90355343097223	880	0	6917	0.383885234794448	0.416764305677582	0.018	0.100064921465969
1352	naive_B	mDC	HLA-DPB1	CD4	0.00497070649219108	4684.2	0.0193468194197709	7019	0.680500114241836	5029	0.92000863227271	1784	0.876453903618092	2672	0	6917	0.194290995896407	0.406949731471734	0.018	0.100064921465969
1391	FDC	memory_B	FBN1	ITGB1	0.00517950057784101	3203	0.0646279246563636	1902	1.34312753420092	1436	1.01204193847958	1337	0.85863070123107	4423	0	6917	0.1646013389245	0.398338364368639	0.018	0.100064921465969
10136	memory_B	memory_B	CD24	SIGLEC10	0.281365844412462	9853.8	0.0306417816419003	4690	0.36309128439017	9903	0.513310395999795	6400	0.699462767580449	21359	0	6917	0.0185807853554612	0.37293936378395	0.018	0.100064921465969
442	FDC	CD8_T	COL6A2	CD44	0.000735172814614333	2277.6	0.0515488665122328	2622	1.70136508836983	694	1.28340073267255	679	0.914480173940037	476	0	6917	0.481145093382974	0.284211054474607	0.018	0.100064921465969
1122	plasma	follicular_helper_T	HLA-C	CD3D	0.0035607894931215	3863.8	0.0209730367292488	6566	0.839936227090025	3661	1.05451668532562	1209	0.901695139880924	966	0	6917	0.286607416834463	0.271540018213279	0.018	0.100064921465969
27644	doublet	CD8_T	COPA	CD74	1	25575	0.00112473180904602	27643	-0.501275587695134	27856	-1.26124669007156	27850	0.73690293457772	17937	1	26589	0.0609658748979243	0.570002038830002	0.019	0.103990721649485
1053	FDC	CD8_T	COL4A2	CD44	0.00319907926453532	2974.6	0.072595965869284	1584	1.36729404053674	1374	0.892966808059286	1954	0.872262515909863	3044	0	6917	0.244380986249266	0.523937408251506	0.019	0.103990721649485
22953	doublet	germinal_center_B	MAML2	NOTCH1	1	13643	0.00390624652303067	22874	0.240445559957262	12978	0.0409969739553311	17985	0.832235785609761	7461	0	6917	0.0999594741396013	0.522626301662637	0.019	0.103990721649485
1358	memory_B	mDC	HLA-DMB	CD4	0.00498843620200015	5782.8	0.0193296286957298	7024	0.609332298662491	5794	0.682827264069977	3825	0.850047299228998	5354	0	6917	0.1264330442183	0.485980767113224	0.019	0.103990721649485
13648	CD4_T	CD8_T	CALM1	OPRM1	0.638959644900639	14474.3	0.00591809948191771	18539	0.109544318834199	17386	0.281860022876067	11317	0.813043114161181	9738	0.00600000000000001	15391.5	0.0652755823490802	0.419172179914156	0.019	0.103990721649485
1061	naive_B	mDC	HLA-DQA1	CD4	0.00324204894118325	4804.4	0.0215237549843876	6444	0.670106257275523	5146	0.908997193635179	1842	0.86564661143007	3673	0	6917	0.155941507469121	0.41335556585051	0.019	0.103990721649485
1444	naive_B	mDC	HLA-DRB5	CD4	0.00555205881369593	4564.8	0.0188451134535095	7176	0.687333282862805	4963	0.944177947793683	1648	0.883315326763101	2120	0	6917	0.222797160807576	0.398869792593216	0.019	0.103990721649485
11425	naive_B	CD8_T	HLA-C	CD3D	0.389078032025243	10073.2	0.00682807175559192	16788	0.251373742789915	12641	0.452876071480454	7482	0.83957985929023	6538	0	6917	0.0851630960802564	0.359802386574502	0.019	0.103990721649485
9949	NK	CD4_T	ADAM10	IL6R	0.268272366865407	8788	0.00752964712563006	15585	0.313450879859871	11016	0.568192803448912	5445	0.853613817053636	4977	0	6917	0.112410356898361	0.354055775054267	0.019	0.103990721649485
23357	naive_B	naive_B	PSAP	CELSR1	1	21064.9	0.00371318774872226	23293	0.0051218405616145	21405	0.168042022657613	14394	0.649601656178819	24673	0.686	21559.5	0.0100270575429307	0.305895928868536	0.019	0.103990721649485
15183	FDC	FDC	COL4A3	CD44	0.869778672401335	11443	0.0101202153444569	12207	0.216128752771326	13678	-0.0636699646882464	20693	0.865314012444338	3720	0	6917	0.134418341711202	0.285991797882429	0.019	0.103990721649485
225	memory_B	FDC	ST6GAL1	EGFR	0.000180378186740082	2283.2	0.0831403502884708	1250	1.67683214630899	720	0.87660696446186	2057	0.914523160870749	472	0	6917	0.533667831007029	0.280643662824247	0.019	0.103990721649485
3488	memory_B	naive_B	SEMA7A	PLXNC1	0.0293525686537072	7986.8	0.0149670911262668	8740	0.357669690400795	10012	0.602413683147107	4916	0.816160911762448	9349	0	6917	0.0665946823061061	0.267203930200905	0.019	0.103990721649485
2689	CD4_T	CD4_T	GNAI2	IGF1R	0.0178469263802105	9884.8	0.0072412484835882	16030	0.234953801137864	13125	0.773120801061316	2909	0.806704030163624	10443	0	6917	0.0532254144538292	0.224161098323382	0.019	0.103990721649485
13928	germinal_center_B	FDC	FAM3C	CLEC2D	0.678143846162195	14151.3	0.00903429630061675	13436	0.0847225614200219	18377	0.0118851072883093	18761	0.88782242713436	1787	0.137	18395.5	0.1506469469767	0.21569720785599	0.019	0.103990721649485
26632	germinal_center_B	naive_B	CD55	ADGRE5	1	25665.4	0.00199568675618221	26631	-0.094848051698539	24613	-0.268767043294483	24504	0.620362090062441	25990	1	26589	0.00836358938844719	0.64919075206907	0.02	0.107906504065041
6044	CD8_T	follicular_helper_T	ADAM10	TSPAN5	0.0849172470453089	6428.2	0.00994375567961202	12382	0.516446982568565	7120	0.803706355417825	2632	0.871698065102586	3090	0	6917	0.211503155633996	0.609322185734994	0.02	0.107906504065041
5563	FDC	NK	ADAM10	IL6R	0.0724810027902024	7171.6	0.0103382150629609	11996	0.459391381252596	8064	0.544856684573608	5845	0.872331248595066	3036	0	6917	0.202107883014221	0.60745503690201	0.02	0.107906504065041
12542	doublet	myeloid	APP	CD74	0.500331123183618	10408.8	0.00980513345640929	12543	0.240791844303041	12964	0.0528860020996055	17654	0.885503307128638	1966	0	6917	0.277312259668735	0.579299872896774	0.02	0.107906504065041
23152	CD4_T	memory_B	NUCB2	ERAP1	1	18490.1	0.00381263584333623	23082	0.0558536225580673	19477	0.205553506656914	13301	0.720095890548156	19554	0.042	17036.5	0.0230747840963458	0.528617318092072	0.02	0.107906504065041
6256	CD4_T	memory_B	PTPN11	FCRL4	0.09136791483329	7601.6	0.0266986279053085	5354	0.456510914708212	8119	0.671332458246367	3967	0.777550328584104	13651	0	6917	0.0457350444977095	0.434744097768221	0.02	0.107906504065041
6956	NK	doublet	HLA-A	CD3D	0.115779109082408	7340.6	0.00924750569423167	13174	0.461474767991011	8016	0.5113613835461	6442	0.882919990193241	2154	0	6917	0.219999495480821	0.41961634147761	0.02	0.107906504065041
18814	FDC	germinal_center_B	COL6A1	CD44	1	17840.4	0.00661779267693052	17180	0.802991599318581	3906	-0.475834622528254	26267	0.76298809715187	15260	1	26589	0.0303361672849912	0.370985516186313	0.02	0.107906504065041
3977	FDC	FDC	APP	ADRA2A	0.0374870936572714	4598	0.13057830723036	631	1.33091023586616	1473	0.716580434086978	3455	0.806184583434451	10514	0	6917	0.0680645180468147	0.362020302809303	0.02	0.107906504065041
7920	CD4_T	NK	HLA-A	CD3G	0.150581399193256	7485.8	0.00868093507519201	13885	0.401517326168621	9126	0.626913712710688	4574	0.873573760472127	2927	0	6917	0.16885922610256	0.35192159218477	0.02	0.107906504065041
19641	naive_B	CD8_T	FAM3C	CLEC2D	1	17477.2	0.00576038740719819	18854	-0.0661728047149109	23807	0.0636437958374878	17352	0.863383001247128	3905	0.95	23468	0.139958282446245	0.288208820976415	0.02	0.107906504065041
5126	naive_B	CD8_T	HLA-B	CD3G	0.0611762625781098	6250.8	0.0107550500361135	11596	0.471076660879838	7851	0.70610557019983	3571	0.894954649250578	1319	0	6917	0.240858647894412	0.275041595746059	0.02	0.107906504065041
22554	naive_B	naive_B	PSEN1	NOTCH2	1	17227.4	0.00409628646293192	22459	0.057518239979452	19424	0.308102701901522	10684	0.736605229369136	17973	0.00800000000000001	15597	0.0221825542008892	0.226897471170665	0.02	0.107906504065041
1732	germinal_center_B	follicular_helper_T	HLA-DPA1	CD4	0.00763950487628583	6248.4	0.0175227065994652	7649	0.52228165046389	7042	0.689094892328488	3763	0.84549971402863	5871	0	6917	0.0873335750671626	0.192549102687091	0.02	0.107906504065041
5702	FDC	CD8_T	CDH1	PTPRM	0.0769053344056175	6363.8	0.0235023051492508	5996	0.948292115467077	2989	0.687391220723948	3778	0.791382632816847	12139	0	6917	0.0653104863773601	0.64665156510212	0.021	0.112501513622603
2197	plasma	doublet	COL4A4	CD44	0.012348163331066	5786.8	0.0156378334451411	8420	0.559747433586331	6482	0.550201511559688	5755	0.894329011749483	1360	0	6917	0.333263091237958	0.533351851718604	0.021	0.112501513622603
3308	naive_B	follicular_helper_T	HLA-DPA1	CD4	0.0265356423753401	7558.2	0.0129395608412158	9812	0.395074688366007	9254	0.714677248169475	3474	0.824643160318671	8334	0	6917	0.0795445576712311	0.475637516206066	0.021	0.112501513622603
21462	CD4_T	FDC	CALM1	PTPRA	1	18925.6	0.00460891094085004	21308	-0.0482825784100956	23249	-0.092288703741223	21352	0.846823309976811	5710	0.905	23009	0.0866865962622876	0.465349871089709	0.021	0.112501513622603
21728	FDC	memory_B	MAML2	NOTCH1	1	19187.3	0.00447685855384282	21593	0.0166227951547054	20983	-0.362383715098374	25496	0.841539634364419	6321	0.682	21543.5	0.107322928667677	0.444340242937798	0.021	0.112501513622603
3832	mDC	doublet	ADAM28	ITGA4	0.0346532248707382	7466.8	0.0122072131616689	10350	0.3655844202529	9858	0.347571849113895	9699	0.913323340344242	510	0	6917	0.461607245331175	0.381729226062216	0.021	0.112501513622603
7538	FDC	FDC	LAMA2	CD44	0.13622923133829	8715.4	0.0183402642111672	7328	0.643971194367243	5402	0.119238716668051	15810	0.826631510590244	8120	0	6917	0.09390314371168	0.374719641156161	0.021	0.112501513622603
17754	plasma	doublet	COPA	CD74	1	16782.7	0.00835817523583011	14364	0.029130284804522	20504	-0.181018742035826	23126	0.884196128266208	2054	0.975	23865.5	0.258108591317087	0.582144354152541	0.022	0.116448654037886
5503	naive_B	follicular_helper_T	HLA-DMA	CD4	0.0707456564243401	9307.6	0.0103962662213768	11938	0.310021669661962	11096	0.555730591869656	5667	0.802453287881259	10920	0	6917	0.0608576563730196	0.510321509624158	0.022	0.116448654037886
7657	naive_B	follicular_helper_T	CALM1	OPRM1	0.140300477302006	8141.2	0.00883112906047496	13690	0.365698089378679	9855	0.674585188452904	3927	0.841581135497102	6317	0	6917	0.110000390155754	0.467275004391812	0.022	0.116448654037886
9088	naive_B	NK	CALM1	OPRM1	0.210775631071025	9516.8	0.00801501526420183	14851	0.303177348397672	11258	0.453351026315427	7470	0.835009715414052	7088	0	6917	0.104373919698151	0.455291353638746	0.022	0.116448654037886
1341	follicular_helper_T	plasma	GNAI2	TSHR	0.00493892006927776	6257.4	0.0194582604665643	6976	0.560454473559688	6466	0.675550526544996	3918	0.835622349898958	7010	0	6917	0.106244895772274	0.442752797764658	0.022	0.116448654037886
4592	FDC	FDC	NECTIN3	CADM1	0.0489832279471365	5081.2	0.0942719047450341	1020	1.12485425049911	2148	0.770684194794751	2934	0.789164169272759	12387	0	6917	0.0733343228560119	0.411845004769528	0.022	0.116448654037886
2036	FDC	FDC	LUM	ITGB1	0.0105558376378278	4041	0.101342129936855	895	1.22147886827443	1785	0.70866993534599	3541	0.835181391128369	7067	0	6917	0.104649604393901	0.365190767590096	0.022	0.116448654037886
23563	memory_B	memory_B	GNAI2	ADCY7	1	20893	0.00362014498309716	23504	-0.029393266503589	22607	0.011098445162534	18784	0.74626466363085	17036	0.844	22534	0.0281063359720468	0.330216331556506	0.022	0.116448654037886
5481	naive_B	CD8_T	HLA-C	CD3G	0.0700667770630684	6893.8	0.0104309553771815	11915	0.468653446541331	7892	0.720460914875004	3418	0.859499827017334	4327	0	6917	0.116509467400868	0.316218100329419	0.022	0.116448654037886
7253	doublet	CD4_T	HLA-A	CD3G	0.126009661066522	7125.2	0.00906157761024169	13399	0.434748654003396	8512	0.662251534173838	4080	0.875924593484553	2718	0	6917	0.161377532601298	0.285634838872049	0.022	0.116448654037886
4003	NK	NK	B2M	CD3D	0.0378989177282506	5755.8	0.0119935858605351	10537	0.579641023644218	6207	0.61488122590709	4735	0.917728571712844	383	0	6917	0.460133786875059	0.223234391452104	0.022	0.116448654037886
21731	memory_B	memory_B	TGFB1	LPP	1	21020.4	0.00447646617374987	21596	-0.199499433666895	26516	-0.89168415871029	27464	0.873446406844081	2937	1	26589	0.176658102191813	0.179183546868854	0.022	0.116448654037886
8672	germinal_center_B	doublet	BSG	SLC16A7	0.187210904990538	11986	0.0106449676540075	11698	0.223700798487689	13464	0.164524417878215	14503	0.780294767898974	13348	0	6917	0.043087628324026	0.552513963039879	0.023	0.120659090909091
626	FDC	myeloid	LAMA4	CD44	0.00133060098987215	2989.6	0.0733770523174275	1565	1.27864816987741	1611	0.82918807697782	2422	0.879245630823829	2433	0	6917	0.293204071404271	0.532227809378081	0.023	0.120659090909091
10899	FDC	memory_B	ADAM10	NOTCH1	0.342051209972736	12662.2	0.00705653211182512	16361	0.18299324380057	14745	0.159403918258362	14649	0.80511275099108	10639	0	6917	0.0572881917437691	0.518481898588339	0.023	0.120659090909091
9353	mDC	doublet	HLA-A	CD3D	0.226857037832925	8719.6	0.00787646828965735	15071	0.36716970676309	9819	0.380484252764057	8944	0.874367514109197	2847	0	6917	0.195498430784983	0.51393789600186	0.023	0.120659090909091
21555	germinal_center_B	CD4_T	IL16	CD4	1	15007.4	0.00455842549911187	21407	0.130387659973495	16587	0.152929326094646	14827	0.762558858338594	15299	0	6917	0.0297802270739333	0.512503335464076	0.023	0.120659090909091
777	myeloid	germinal_center_B	APOE	LSR	0.0018668406526405	4039	0.0724182433903714	1590	2.5204145264355	172	1.83942193531772	143	0.798502853479548	11373	0	6917	0.0746262795030923	0.423361159183202	0.023	0.120659090909091
12011	germinal_center_B	CD8_T	SPTAN1	PTPRA	0.444739853658127	13564.6	0.00772231088130797	15319	0.112864601937134	17243	0.161330185546128	14594	0.849532555013652	5413	0.005	15254	0.099734150640309	0.392805124946667	0.023	0.120659090909091
6303	naive_B	NK	HLA-C	CD3D	0.0928444949020795	7360.6	0.00976500420440768	12605	0.439326574718418	8434	0.609336435109025	4813	0.862235970041326	4034	0	6917	0.135888540196738	0.383526081797142	0.023	0.120659090909091
7956	germinal_center_B	memory_B	CALM1	KCNQ5	0.15237933313771	9200.2	0.0113357477271463	11092	0.208663359694327	13918	0.200838320724237	13440	0.909674842593214	634	0	6917	0.383356407764812	0.227540690345695	0.023	0.120659090909091
4987	doublet	myeloid	HLA-DMB	CD4	0.0582784277770502	5428	0.0209605218157828	6569	0.780794367915774	4099	0.614726558353104	4737	0.855136961771057	4818	0	6917	0.144586988500892	0.686615413045637	0.024	0.124673189823875
23698	memory_B	FDC	PSEN1	CD44	1	19218.5	0.00356118339347449	23641	-0.000900916221831832	21619	-0.233688391096523	23998	0.84389396587396	6040	0.531	20794.5	0.0972818440207206	0.441653735703051	0.024	0.124673189823875
22788	naive_B	NK	CALM1	PTPRA	1	19322.9	0.00398497331686837	22702	-0.0709236212669018	23943	-0.0368486219446204	20055	0.837149420982774	6836	0.913	23078.5	0.0904724315402312	0.437582007007784	0.024	0.124673189823875
2174	germinal_center_B	NK	CD58	CD2	0.0120864359808831	5544.4	0.0157125891575662	8384	0.672564296837912	5115	0.755183004777825	3066	0.86032634634109	4240	0	6917	0.139087598812633	0.437496846280656	0.024	0.124673189823875
8433	naive_B	NK	HLA-C	CD3G	0.176062409844679	8778.4	0.00838166065272524	14326	0.342288568228172	10339	0.509541782897368	6468	0.845766548852488	5842	0	6917	0.107245642692365	0.413647215578212	0.024	0.124673189823875
25063	NK	naive_B	HLA-B	CANX	1	20217.5	0.00290772794050808	25042	-0.0735347613498865	24033	-0.112626861751864	21809	0.828234093432314	7947	0.807	22256.5	0.0793351233937896	0.409984635989226	0.024	0.124673189823875
4288	naive_B	follicular_helper_T	ADAM10	TSPAN5	0.0434282577194895	5659.4	0.0115831444283157	10861	0.562404452437557	6442	0.933117409145728	1702	0.879992574684065	2375	0	6917	0.201227152567834	0.338841182218697	0.024	0.124673189823875
910	memory_B	memory_B	COL4A3	CD47	0.00252960457904972	4347.4	0.0282048970932185	5078	0.585533708062037	6132	0.899274356810571	1906	0.889205265111814	1704	0	6917	0.207866371374074	0.151554592328174	0.024	0.124673189823875
3742	mDC	CD4_T	B2M	CD247	0.0331175343448565	5163.2	0.010108997604602	12212	0.628373625104356	5574	1.11456578335345	1033	0.941813939520744	80	0	6917	1.06573989267521	0.148921374478408	0.024	0.124673189823875
4208	naive_B	naive_B	CD22	PTPRC	0.0418594009250956	9464.2	0.0118693397888925	10624	0.108993526654819	17417	0.241759333068505	12316	0.946485679172624	47	0	6917	1.38818905532256	0.0497762559189351	0.024	0.124673189823875
10839	CD4_T	FDC	SIRPG	CD47	0.336443594178222	14061.6	0.00709027632770351	16307.5	0.186305894084762	14644.5	0.20458902341546	13340.5	0.808536755743281	10238.5	0.01	15777	0.0472486203295919	0.538807450765234	0.025	0.129109922178988
19980	FDC	naive_B	HLA-A	LILRB1	1	17349.5	0.00548755510846019	19424	0.0335259048692046	20326	0.0517505693769828	17682	0.806256079104648	10505	0.186	18810.5	0.0494002812965943	0.492348971988138	0.025	0.129109922178988
26134	doublet	naive_B	ALCAM	CD6	1	23497.8	0.00234298631030561	26130	-0.135575292139781	25531	-0.435215272710768	26041	0.781685163156913	13198	1	26589	0.0433690276219333	0.425827905789312	0.025	0.129109922178988
10205	FDC	memory_B	ADAM10	CD44	0.285752270869943	8524.8	0.00740597963583489	15783	0.35629456680895	10031	0.368984615244205	9192	0.90782367515585	701	0	6917	0.344713001052671	0.313465952628668	0.025	0.129109922178988
10107	doublet	naive_B	HLA-A	LILRB1	0.279293643061073	11479.4	0.00745167301577949	15711	0.189700848893086	14543	0.239395579426756	12377	0.829040453339285	7849	0	6917	0.0769662060144222	0.308374448769216	0.025	0.129109922178988
3986	naive_B	memory_B	COL4A3	CD47	0.0376657053674755	6873	0.0160717495130877	8238	0.334231199621344	10524	0.651497417753527	4226	0.858323230330633	4460	0	6917	0.116027504526391	0.189296424828493	0.025	0.129109922178988
22695	doublet	FDC	ADAM28	ITGA4	1	20561.8	0.00402742860565914	22603	-0.101536623856426	24779	-0.528057806040765	26518	0.858204419367459	4480	0.992	24429	0.122247591338854	0.689433004907045	0.026	0.133237451737452
18435	follicular_helper_T	doublet	CALM2	KCNQ5	1	16598.7	0.00708889353342939	16311	-0.0181547177832034	22233	-0.170109956588632	22930	0.896554846898333	1232	0.435	20287.5	0.318213609810118	0.472277507626706	0.026	0.133237451737452
4560	mDC	NK	ADAM28	ITGA4	0.0482637650484525	7623	0.0113611232395013	11059	0.327511227012007	10665	0.384334330144802	8865	0.910437656155297	609	0	6917	0.44111154753034	0.433959399122065	0.026	0.133237451737452
5394	memory_B	NK	GNAI2	OPRM1	0.0678891575973623	8006.4	0.0105021497240549	11840	0.397589812076158	9204	0.566120708532901	5478	0.839127221241534	6593	0	6917	0.11137366458412	0.430095128529618	0.026	0.133237451737452
7681	naive_B	FDC	TGFB1	ITGB1	0.140967889081453	10157.6	0.00952645395247909	12851	0.215307494915725	13703	0.300798532898519	10855	0.840164952364819	6462	0	6917	0.08550649876477	0.399045368006884	0.026	0.133237451737452
2255	naive_B	follicular_helper_T	HLA-DRA	CD4	0.0129155952474819	5439.2	0.0154800530096241	8496	0.496423282450773	7424	0.853353587979322	2234	0.883236024846392	2125	0	6917	0.22260178096451	0.398465905039156	0.026	0.133237451737452
17955	follicular_helper_T	germinal_center_B	GNAI2	CNR1	1	18529.4	0.00791409862996777	15005	0.0373260713705234	20192	0.118058065089151	15845	0.684788681307836	22524	0.225	19081	0.0159233039133688	0.355230035580309	0.026	0.133237451737452
1039	memory_B	memory_B	COL4A3	CD44	0.00314512259197938	4370.4	0.0216797059049183	6405	0.605209197535422	5843	0.91274143886308	1822	0.903877223871429	865	0	6917	0.307661214231158	0.129694681644954	0.026	0.133237451737452
15412	follicular_helper_T	doublet	CD48	CD2	0.910328559433055	14113	0.0052615021939914	19899	0.157647658301768	15550	0.0684122135334966	17215	0.802025350859379	10984	0	6917	0.075358174775114	0.781350617544296	0.027	0.136777671755725
4049	doublet	plasma	GNAI2	TSHR	0.0389719068608071	6273.6	0.0206007387356092	6669	0.57834636946701	6229	0.596539648671187	5009	0.839503414840272	6544	0	6917	0.126150084480727	0.760668121863171	0.027	0.136777671755725
10840	FDC	CD4_T	CD47	SIRPG	0.336546766086117	14061.6	0.00709027632770351	16307.5	0.186305894084762	14644.5	0.20458902341546	13340.5	0.808536755743281	10238.5	0.01	15777	0.0472486203295919	0.529877251453393	0.027	0.136777671755725
4009	germinal_center_B	mDC	PKM	CD44	0.0379709072938295	6052.4	0.0119893567331807	10541	0.431788831039173	8571	0.730065758325307	3308	0.902620235813578	925	0	6917	0.386247113009215	0.505414995222067	0.027	0.136777671755725
9983	mDC	CD8_T	HLA-B	CD3D	0.270864351145928	9283.4	0.0075076108713073	15615	0.291089461680951	11577	0.330172470131651	10138	0.882724060197656	2170	0	6917	0.207194563117368	0.497450475675064	0.027	0.136777671755725
11203	germinal_center_B	FDC	HSP90B1	TLR4	0.368551205565378	12546.4	0.00814715730084692	14660	0.460451339309278	8041	0.0903625901514905	16607	0.751520045837431	16507	0	6917	0.0353397526312332	0.412666123603306	0.027	0.136777671755725
907	myeloid	germinal_center_B	APOE	ABCA1	0.00249410905598458	4141.6	0.0272294754766631	5270	2.46311977466089	199	1.75276421155158	188	0.826490712088483	8134	0	6917	0.108571338503878	0.385918953742842	0.027	0.136777671755725
5495	doublet	naive_B	APP	RPSA	0.0705384863880551	8350.8	0.0121369018061174	10416	0.277611128492312	11931	0.498151524875949	6667	0.845943544185193	5823	0	6917	0.101160327967572	0.331113813909642	0.027	0.136777671755725
2148	FDC	memory_B	APP	CD74	0.0116881422990614	6082.8	0.0175320356882253	7642	0.527253940991636	6964	0.408675051232924	8328	0.911828820285259	563	0	6917	0.434325305822746	0.314454842130341	0.027	0.136777671755725
11289	plasma	germinal_center_B	NUCB2	ERAP1	0.375707760111198	13239.4	0.00688510806114328	16671	0.25387057008421	12578	0.106221348701884	16182	0.775643609773702	13849	0	6917	0.0330187279089862	0.264928204180228	0.027	0.136777671755725
6532	FDC	CD8_T	B2M	CD247	0.10016695190748	6344	0.00899799260355195	13484	0.525353094471175	7003	0.653020966095186	4203	0.938540624021263	113	0	6917	0.88478702165617	0.23826945286035	0.027	0.136777671755725
6290	doublet	CD4_T	HLA-B	CD3G	0.0924767943944684	6682	0.00977089830958032	12595	0.458013148527751	8088	0.653818768853536	4188	0.890357439357248	1622	0	6917	0.207238207499611	0.234757668265981	0.027	0.136777671755725
18548	memory_B	germinal_center_B	CD55	CR1	1	19144.9	0.00694838853449346	16559	0.0323344937506448	20369	-0.319992081637792	25106	0.796896355513235	11537	0.791	22153.5	0.0496078612802172	0.420882367588892	0.028	0.141169990503324
3925	germinal_center_B	CD4_T	CALM1	KCNQ1	0.0362209929884392	7272.2	0.0170656870778062	7833	0.337790441446433	10442	0.578057905979091	5274	0.8452244293322	5895	0	6917	0.0944695341001	0.341733758025469	0.028	0.141169990503324
11963	memory_B	naive_B	BTLA	CD79A	0.440628344569507	11932.8	0.0132789994118855	9620	0.113736292129067	17211	0.282397432968936	11306	0.76879424179007	14610	0	6917	0.0332636239765648	0.288922168293584	0.028	0.141169990503324
27771	follicular_helper_T	germinal_center_B	B2M	CD247	1	19850	0.000910070895381559	27771	0.0526365255639776	19624	-0.742835332940362	27198	0.829251616509705	7826	0.034	16831	0.0864401243208791	0.264013515537323	0.028	0.141169990503324
708	memory_B	memory_B	SEMA7A	PLXNC1	0.00161118355383154	4620.6	0.028661326624922	5010	0.626488685373548	5603	1.02325016375752	1295	0.860013018583305	4278	0	6917	0.128997644539501	0.184560514300088	0.028	0.141169990503324
8266	mDC	follicular_helper_T	B2M	CD3G	0.167448947568839	8051	0.00848519289275807	14183	0.334904379606645	10512	0.450662898362642	7524	0.898714476792913	1119	0	6917	0.467713797165728	0.924697306623168	0.029	0.145520793950851
24608	naive_B	plasma	CALM1	PTPRA	1	22127	0.0031423612079508	24575	-0.17448551579006	26205	-0.26097379129651	24403	0.820301487756181	8863	1	26589	0.0644421841793652	0.522984390069381	0.029	0.145520793950851
4493	doublet	NK	CD58	CD2	0.0466067805958023	5039.2	0.0176169800415538	7598	0.712706053692716	4701	0.825875675996333	2448	0.867059231806616	3532	0	6917	0.163927726712474	0.420891041765383	0.029	0.145520793950851
2270	FDC	CD8_T	COL4A3	CD44	0.0130453301539748	5121.8	0.0189316315957575	7155	0.572873754307327	6295	0.663673917866356	4065	0.897825722212074	1177	0	6917	0.303555658863243	0.355744246162616	0.029	0.145520793950851
2411	germinal_center_B	follicular_helper_T	YBX1	NOTCH1	0.0145257620123832	5321.8	0.0523380335375623	2580	0.562237428756008	6444	0.890338006413607	1970	0.82161366412823	8698	0	6917	0.0666057284555891	0.195567937745717	0.029	0.145520793950851
980	mDC	follicular_helper_T	HLA-DPB1	CD4	0.00279145925003859	4104	0.0223397354082163	6254	0.776697726688142	4133	1.07584180585375	1149	0.884033052089609	2067	0	6917	0.3316741447985	0.992554352270356	0.03	0.149129213483146
14353	plasma	CD4_T	CALM2	KCNQ1	0.734703408256841	14616.2	0.00994159362633196	12383	0.0896494056477481	18174	0.165079011256421	14479	0.819360008690635	8979	0.223	19066	0.0689766671308442	0.724255060884338	0.03	0.149129213483146
21409	mDC	germinal_center_B	ADAM28	ITGA4	1	18090.8	0.00463267029307227	21255	0.0247376298683905	20698	-0.430811977243302	25998	0.866511325405924	3591	0.198	18912	0.14670993288505	0.667024912263851	0.03	0.149129213483146
24320	doublet	germinal_center_B	ADAM10	TSPAN14	1	20169	0.0032734759238496	24281	0.02705010606438	20600	-0.305777648145415	24935	0.783733686451229	12974	0.105	18055	0.0347450711567638	0.534982454087561	0.03	0.149129213483146
9676	germinal_center_B	NK	HLA-B	CD3D	0.249247883843546	10974.8	0.0075675405637768	15534	0.302222081858326	11285	0.00315846098870054	19003	0.88313497870038	2135	0	6917	0.171942586673312	0.43880941899592	0.03	0.149129213483146
3197	naive_B	follicular_helper_T	HLA-DPB1	CD4	0.0251847739638617	6501.4	0.0131350789418669	9710	0.447601640199363	8281	0.802117019646322	2645	0.853915743606776	4954	0	6917	0.124226033655069	0.422879940448646	0.03	0.149129213483146
25712	mDC	CD4_T	HLA-B	CANX	1	20946.7	0.00257515490182616	25704	-0.0979967102275141	24689	-0.148701170352837	22510	0.819421370021004	8971	0.889	22859.5	0.0708342502568904	0.399111010756308	0.03	0.149129213483146
24169	plasma	plasma	CALM2	KCNQ5	1	22023.8	0.00334562027588925	24124	-0.330940275262914	27499	-0.747222830778601	27208	0.856199851282729	4699	1	26589	0.108898522204982	0.356771403315673	0.03	0.149129213483146
9100	FDC	germinal_center_B	FAM3C	ADGRG5	0.211415076660252	10623.4	0.0145479538911651	8948	0.179185085470478	14860	0.187637990554405	13830	0.822880821651442	8562	0	6917	0.0577863741969776	0.324287950187953	0.03	0.149129213483146
20194	naive_B	naive_B	CALM2	KCNQ1	1	21244.6	0.00530669538626822	19795	-0.0958112408037438	24640	-0.0561829600361999	20520	0.768193466002359	14679	1	26589	0.0312193672546477	0.1887843648289	0.03	0.149129213483146
6047	mDC	follicular_helper_T	B2M	CD247	0.0849894639116811	6453.4	0.00886159338973508	13654	0.514471781326217	7153	0.638230773413848	4425	0.938098600818058	118	0	6917	1.24048870668677	0.569883429373332	0.031	0.152954460966543
13752	CD8_T	NK	ADAM10	IL6R	0.654620529940572	10672.2	0.00587308202092454	18629	0.247461134623539	12762	0.412123590906665	8242	0.837398324375663	6811	0	6917	0.116817944355416	0.558571011606866	0.031	0.152954460966543
1251	FDC	naive_B	TNFSF13B	HLA-DPB1	0.00441650985092238	5031	0.0232455159408162	6050	0.625130342379391	5621	0.893935629359317	1941	0.856849896422348	4626	0	6917	0.143232783860019	0.442757767934844	0.031	0.152954460966543
1622	memory_B	FDC	IL16	GRIN2B	0.00677533759997451	4311.8	0.073607801815399	1551	1.20300543734524	1848	0.742438476831697	3181	0.827123802339374	8062	0	6917	0.104040506269872	0.425113550620541	0.031	0.152954460966543
721	follicular_helper_T	myeloid	CD40LG	TRAF3	0.00164452525363289	2959.2	0.0407836257191721	3506	1.01795820318377	2608	1.18364661631634	870	0.903196901006353	895	0	6917	0.350256349613396	0.418057828563562	0.031	0.152954460966543
4756	doublet	mDC	COPA	CD74	0.0526481969194903	7568.8	0.0111483113933327	11253	0.357552163367655	10014	0.400400557536532	8503	0.898147155932778	1157	0	6917	0.313358780068542	0.4145001734471	0.031	0.152954460966543
8035	memory_B	memory_B	PTPN11	FCRL4	0.156017897816487	8336.4	0.0246561413281958	5748	0.439700210402689	8424	0.525874117701709	6173	0.770591547101419	14420	0	6917	0.0380104215791754	0.295190157179721	0.031	0.152954460966543
162	germinal_center_B	myeloid	FAM3C	LAMP1	9.31038783540785E-05	3436.4	0.0442713940605524	3168	0.942376396415951	3021	0.884915752914524	1995	0.883870883459553	2081	0	6917	0.210851164610597	0.273077176252435	0.031	0.152954460966543
10663	CD8_T	follicular_helper_T	ADAM10	NOTCH1	0.322346834977203	13830.1	0.00716094153944382	16168	0.155455716519905	15626	0.300483204789069	10861	0.806262468734861	10504	0.013	15991.5	0.0744281236391712	0.744891566290917	0.032	0.156578801843318
5877	FDC	memory_B	CCL19	CCR7	0.0810965261790982	5882.8	0.0360411316133231	3995	0.910154120872819	3220	1.25373061862287	736	0.769378275781144	14546	0	6917	0.070453234094903	0.735114123163778	0.032	0.156578801843318
6996	follicular_helper_T	CD4_T	CD58	CD2	0.11705905781514	8497.8	0.00922031596439408	13203	0.346232144923106	10261	0.68260868713189	3827	0.825126905483971	8281	0	6917	0.0829826729611542	0.585579459262068	0.032	0.156578801843318
4609	doublet	myeloid	IL16	CD4	0.0493726341054546	4369	0.0226410078339001	6192	0.929448325536027	3096	0.755580865933142	3063	0.877412553641894	2577	0	6917	0.214986866591628	0.540679137039484	0.032	0.156578801843318
1406	naive_B	mDC	HLA-DPA1	CD4	0.00527906089477089	5451.6	0.0190588384031867	7104	0.627973162408481	5583	0.832568860795862	2398	0.850909031324854	5256	0	6917	0.11753101527174	0.398239312574388	0.032	0.156578801843318
24321	FDC	germinal_center_B	GNAI2	ADCY7	1	22146.3	0.00327345154864671	24282	-0.0206242128355951	22326	-0.292237789598269	24780	0.736616063536757	17969	0.649	21374.5	0.014525326941372	0.371928134317724	0.032	0.156578801843318
9607	NK	CD4_T	HLA-C	CD3D	0.244623999213425	8931.2	0.00773375677973712	15300	0.306696015963972	11177	0.556299551247551	5654	0.847791257396265	5608	0	6917	0.10154977990237	0.360772269954594	0.032	0.156578801843318
24414	CD4_T	FDC	ADAM10	CD44	1	18926.3	0.00323572290278481	24378	-0.0306279724064416	22642	-0.12334212550823	22024	0.866843020292	3560	0.77	22027.5	0.137453403081465	0.345705011857123	0.032	0.156578801843318
1356	FDC	memory_B	COL4A4	CD47	0.00498133825750177	3377	0.0339181553413319	4227	0.869837629382361	3430	0.994313668149926	1412	0.903164763856427	899	0	6917	0.354630025328622	0.274027555310309	0.032	0.156578801843318
6293	memory_B	FDC	GNAI2	ADRA2A	0.092600397551668	7176.2	0.059923858451169	2135	0.948949644501171	2985	0.39626371629533	8605	0.763217688062534	15239	0	6917	0.0453970539115759	0.616756527718372	0.033	0.160436813186813
739	memory_B	myeloid	HLA-DMA	CD4	0.00170081912724042	4514.4	0.0250420753934238	5664	0.842168498862138	3644	0.831732805015698	2404	0.863096939125906	3943	0	6917	0.165006607663839	0.478964870465919	0.033	0.160436813186813
3270	CD8_T	NK	CD48	CD2	0.0261190996524418	4898.4	0.0166965862188472	7982	0.674098648971828	5100	0.887609334171302	1981	0.878296350896133	2512	0	6917	0.196431271970802	0.415117814253154	0.033	0.160436813186813
617	memory_B	FDC	CALM2	EGFR	0.00132120572228566	4117	0.0589307877242899	2188	1.46273575425122	1152	0.600769672563427	4943	0.849745248485089	5385	0	6917	0.127049316359653	0.36795701892417	0.033	0.160436813186813
5319	doublet	CD4_T	HLA-B	CD3D	0.0655984925862089	6100.2	0.0105737419507246	11759	0.500144089700137	7370	0.724316710799305	3381	0.899321766640875	1074	0	6917	0.244154609826743	0.199161706650911	0.033	0.160436813186813
10071	naive_B	doublet	ST6GAL1	CD22	0.276931118414008	17683.8	0.00789813692215039	15036	-0.0735138561328584	24031	-0.307106807292398	24949	0.921202419168845	317	0.983	24086	0.506717862296829	0.176822587815288	0.033	0.160436813186813
8593	follicular_helper_T	germinal_center_B	HLA-B	CANX	0.183497283248888	8855.4	0.00830028895957188	14445	0.293182106054524	11521	0.344436544376195	9790	0.890671879542256	1604	0	6917	0.192254531811881	0.119915656851515	0.033	0.160436813186813
6413	myeloid	CD8_T	HLA-A	CD3G	0.0967003260911259	5213.8	0.0137011089780288	9376	0.655123814716163	5289	0.733426253139029	3267	0.896702158096007	1220	0	6917	0.285854974887483	0.548451393341982	0.034	0.16424567788899
20039	FDC	plasma	FAM3C	CLEC2D	1	20106.8	0.00542040704998398	19541	-0.132233822469709	25468	-0.279861866002862	24636	0.85975542605505	4300	1	26589	0.108837442759111	0.453242091331127	0.034	0.16424567788899
5028	plasma	follicular_helper_T	CALM1	CACNA1C	0.0593777003384602	8899.8	0.0138844627386554	9288	0.292888174557415	11527	0.488871901705768	6830	0.811435346439687	9937	0	6917	0.0675321277815011	0.450986672640425	0.034	0.16424567788899
25754	CD4_T	FDC	PSEN1	CD44	1	21357.5	0.00255164169614937	25746	-0.0795210518764499	24208	-0.275380866187482	24585	0.820658226209978	8812	0.948	23436.5	0.0693404609853666	0.421204654923676	0.034	0.16424567788899
14301	follicular_helper_T	plasma	ST6GAL1	CD22	0.728214908944314	20393.4	0.00510230484322283	20203	-0.293187826350992	27332	-0.660116744685243	26976	0.903813170820172	867	1	26589	0.338195413131748	0.294569478959593	0.034	0.16424567788899
5780	CD4_T	mDC	ADAM10	IL6R	0.0786041552819292	6782.6	0.00951848733923096	12861	0.489454812611981	7537	0.747687307526296	3127	0.867659883634236	3471	0	6917	0.148715653941676	0.256629574854795	0.034	0.16424567788899
6991	germinal_center_B	follicular_helper_T	HLA-DOB	CD4	0.116871384855541	7794.4	0.0246825245115508	5743	0.474233827551487	7791	0.621460066658601	4655	0.775494226623765	13866	0	6917	0.0349695636383841	0.223986867016637	0.034	0.16424567788899
2550	FDC	doublet	COL4A3	CD44	0.0161376472614259	6276	0.0173379320429179	7723	0.508350148429353	7253	0.420851451676346	8081	0.893721128908565	1406	0	6917	0.302688238734436	0.436943055363492	0.035	0.167854561878952
2539	mDC	doublet	ALCAM	CD6	0.0160108792544999	5645.8	0.0147137358995932	8869	0.49150611310381	7501	0.67807922744964	3888	0.899726683187429	1054	0	6917	0.359492015402441	0.433637690257558	0.035	0.167854561878952
27575	germinal_center_B	CD8_T	COPA	CD74	1	25419.2	0.00121128915692813	27574	-0.478222865620777	27828	-1.27455922474821	27857	0.744026636179848	17248	1	26589	0.056921536034341	0.421552738943892	0.035	0.167854561878952
1628	memory_B	FDC	PTPN6	EGFR	0.0068253540424766	3827	0.0991813991979142	928	1.63038725957731	811	0.887168859313547	1983	0.823351774307432	8496	0	6917	0.0864205804132047	0.386852430484547	0.035	0.167854561878952
4275	CD4_T	memory_B	CD28	CD86	0.0431293509746421	7464.2	0.0151993930909543	8626.5	0.40797250795753	9018.5	0.893788647017343	1945.5	0.803447924783834	10813.5	0	6917	0.0577873655909456	0.37534719045874	0.035	0.167854561878952
22865	germinal_center_B	naive_B	ADAM10	NOTCH2	1	19189.5	0.00394395714365631	22783	0.0383530854036879	20151	-0.0463349322853244	20281	0.776121938116095	13796	0.201	18936.5	0.0302251178485971	0.336484532355984	0.035	0.167854561878952
21137	doublet	naive_B	SPTAN1	PTPRA	1	19806	0.00476790958461775	20961	-0.0600509041653562	23625	-0.0620041058108192	20652	0.816053756337245	9363	0.992	24429	0.0575739422858744	0.331939082887726	0.035	0.167854561878952
2780	germinal_center_B	FDC	GNAI2	S1PR3	0.0190719134190851	5034.6	0.0803637213725791	1326	1.34940552563649	1420	0.532219638479962	6063	0.81538406417939	9447	0	6917	0.0644092689039155	0.280161304235905	0.035	0.167854561878952
26421	naive_B	germinal_center_B	SEMA7A	PLXNC1	1	25860	0.0021343831937667	26419	-0.0979263702769249	24685	-0.40885620983412	25845	0.626378740354548	25762	1	26589	0.0087111455178934	0.607328638838726	0.036	0.171258064516129
7089	germinal_center_B	CD8_T	CD80	CD28	0.120830502849289	7832.2	0.0235861291481037	5975.5	0.445693540927498	8307.5	0.620418849268168	4673.5	0.78083203472119	13287.5	0	6917	0.0448809853630547	0.481538055011246	0.036	0.171258064516129
775	FDC	memory_B	LAMA4	CD44	0.00186018760841187	2990.6	0.0698964372061321	1676	1.24669094626569	1700	0.88317192703459	2010	0.876641950188069	2650	0	6917	0.254196118207275	0.420543230471834	0.036	0.171258064516129
19208	follicular_helper_T	plasma	COPA	CD74	1	16440.2	0.00619557916011931	18014	0.00303462158972603	21486	-0.0318883917069875	19934	0.86796436802983	3438	0.262	19329	0.168044574378819	0.364977475431565	0.036	0.171258064516129
13357	naive_B	doublet	CALM1	OPRM1	0.600787386584097	13165.4	0.00603834945180833	18312	0.151749187487982	15794	0.138578821431385	15261	0.814567109283864	9543	0	6917	0.068121179045758	0.314924834525577	0.036	0.171258064516129
1396	mDC	CD4_T	ALCAM	CD6	0.00521619804029448	4137.8	0.0191143993112959	7087	0.644094274387912	5401	1.27418790426623	693	0.910928228160612	591	0	6917	0.39837047011173	0.258781144855631	0.036	0.171258064516129
5506	plasma	germinal_center_B	SEMA4A	PLXNB2	0.070893932815161	7143.6	0.037145285144138	3878	0.465832238167797	7946	0.594623843783449	5034	0.793228305002155	11943	0	6917	0.0413762358084408	0.239994782292016	0.036	0.171258064516129
6514	memory_B	naive_B	APP	RPSA	0.0996266937011723	8635.4	0.0110231353008314	11355	0.246696081660029	12784	0.55977112594165	5581	0.839566526324842	6540	0	6917	0.0886008421780243	0.234740593421754	0.036	0.171258064516129
8050	NK	CD4_T	B2M	CD3G	0.156865332905527	7089.2	0.00860362668243053	13999	0.397711338355255	9201	0.649907569648494	4258	0.899343605426382	1071	0	6917	0.275192478089783	0.225496069394747	0.036	0.171258064516129
4062	doublet	plasma	ADAM10	CADM1	0.0391376974899502	7217.8	0.013736054398043	9365	0.471653497617006	7843	0.60376901785095	4895	0.835177320749303	7069	0	6917	0.122417740174517	0.760779936866923	0.037	0.175073975044563
18225	naive_B	memory_B	GNAI2	CNR1	1	20134.1	0.00738591927342735	15809	0.00334774511569012	21474	0.0926731731379099	16547	0.677287019898392	23067	0.97	23773.5	0.0140758408316605	0.387174372714697	0.037	0.175073975044563
7653	doublet	CD8_T	HLA-A	CD3D	0.140146818791677	7741.8	0.00883277051234257	13687	0.428725507363857	8627	0.470764826803862	7153	0.88052745080451	2325	0	6917	0.181426435659403	0.365033495590088	0.037	0.175073975044563
14271	memory_B	memory_B	ADAM10	NOTCH1	0.7241662178714	15942.8	0.00568284073485181	19009	0.0874715637519666	18272	0.147630277577478	14984	0.787565009427322	12573	0.003	14876	0.0400028298323303	0.248710879499301	0.037	0.175073975044563
4012	doublet	CD4_T	BTLA	CD247	0.0380790967211294	4081.4	0.0196243855498061	6926	0.772139125633143	4160	1.21490163921211	804	0.890740684786571	1600	0	6917	0.251881055026954	0.238891052100394	0.037	0.175073975044563
2893	follicular_helper_T	follicular_helper_T	ADAM10	IL6R	0.0203527826700188	4892	0.0138471414402265	9305	0.683853394980126	4992	0.987183347792259	1453	0.887738474230794	1793	0	6917	0.203140367928515	0.170461062151502	0.037	0.175073975044563
22465	germinal_center_B	memory_B	PSEN1	NOTCH2	1	19017.9	0.00414392745470412	22364	0.0605417334635406	19307	-0.0238687641496444	19707	0.737725425828678	17861	0.011	15850.5	0.0238405070025697	0.539152682598854	0.038	0.178532743362832
1339	FDC	memory_B	TNFSF13B	HLA-DPB1	0.0048967913414057	5347.4	0.0225956469148631	6205	0.61200125711585	5768	0.760611975567338	3019	0.855102098625945	4828	0	6917	0.137324461119102	0.473863714325743	0.038	0.178532743362832
467	mDC	myeloid	HLA-DPB1	CD4	0.000786213990653557	2595.2	0.0435092251689013	3247	1.24337687096559	1709	1.32420026249866	618	0.914079276479094	485	0	6917	0.545460434601156	0.470848318870946	0.038	0.178532743362832
11811	FDC	CD4_T	HLA-A	CD3G	0.424982458919277	9488.4	0.00667311976793558	17087	0.278573709979515	11905	0.474606524124064	7072	0.858320806976092	4461	0	6917	0.0995751873619973	0.403572534975344	0.038	0.178532743362832
7772	CD8_T	CD4_T	CALM1	KCNQ1	0.143976589584034	8698.4	0.0127679627021364	9924	0.213417580828993	13761	0.622511984954017	4632	0.825283267401968	8258	0	6917	0.0720114611233069	0.331571895632153	0.038	0.178532743362832
18100	plasma	germinal_center_B	IRAK4	TLR6	1	18789.6	0.00762923047327206	15441	0.0594140768867392	19356	-0.0293263861354326	19867	0.692209043159764	21946	0.0570000000000001	17338	0.0149146632241499	0.329526061420772	0.038	0.178532743362832
17652	germinal_center_B	plasma	LMAN1	MCFD2	1	14831	0.00861066740371503	13988	0.157997901211852	15538	0.0751987742892741	17035	0.707045583789345	20677	0	6917	0.0157502617865307	0.320454930236923	0.038	0.178532743362832
14418	doublet	memory_B	CALM1	PTPRA	0.744388776068097	14849.2	0.00677361178306425	16896	0.0801502135352023	18546	-0.000999269760972865	19114	0.870165334977643	3238	0.023	16452	0.128898899742018	0.276593071083933	0.038	0.178532743362832
8846	follicular_helper_T	memory_B	HLA-F	LILRB1	0.196960097056121	10954	0.0127802045399855	9915	0.213969486884719	13744	0.354170403460029	9543	0.768447825004353	14651	0	6917	0.044039486223299	0.713954146207708	0.039	0.181305604203152
23837	FDC	naive_B	ADAM17	ITGB1	1	22727.6	0.0034899583409239	23784	-0.128031093447758	25376	-0.230608316897063	23956	0.774706317788771	13933	1	26589	0.0318064523914374	0.552266663297357	0.039	0.181305604203152
9761	CD8_T	doublet	CALM1	KCNQ1	0.255360065465773	12625.7	0.0109984905115023	11381	0.161197301849205	15432	0.249029198259446	12143	0.814265787923516	9577	0.002	14595.5	0.0733369570195347	0.473637854615666	0.039	0.181305604203152
3755	NK	plasma	HLA-B	CANX	0.0333345138540112	6426.8	0.0122912664296674	10270	0.469614008720758	7874	0.513246007129429	6402	0.908372390526057	671	0	6917	0.379729059943744	0.451982718700816	0.039	0.181305604203152
14196	NK	memory_B	ADAM10	NOTCH2	0.715635112616716	12402.8	0.00570469186624298	18964	0.194481522004046	14379	0.282771457054636	11290	0.806552105868802	10464	0	6917	0.0601301044338201	0.446050534753078	0.039	0.181305604203152
7721	NK	NK	ADAM10	TSPAN14	0.142051379211579	8889.6	0.00879857960760764	13724	0.310199729368185	11086	0.425169598171053	7990	0.855934728310837	4731	0	6917	0.126829284133346	0.340721184600943	0.039	0.181305604203152
8700	follicular_helper_T	follicular_helper_T	CALM1	CACNA1C	0.188635146263128	11925.3	0.0111243458777534	11272	0.221519149763246	13525	0.407684499005382	8352	0.793891909506963	11882	0.002	14595.5	0.0524265616212749	0.318082700668826	0.039	0.181305604203152
8748	NK	doublet	ADAM10	CD44	0.190977179639526	7933.4	0.00806145881774064	14779	0.414118142305009	8901	0.401051571118775	8488	0.911311153505622	582	0	6917	0.411255072870732	0.308008538914665	0.039	0.181305604203152
11509	memory_B	memory_B	TGFB1	CXCR4	0.396433458066265	12769.6	0.00888276414401324	13624	0.123402108894486	16851	0.195169763601203	13615	0.784995344185066	12841	0	6917	0.0410012780523785	0.249135631857948	0.039	0.181305604203152
22761	memory_B	memory_B	HLA-B	CANX	1	17260.4	0.00399459407307362	22674	0.00527557421312233	21401	0.0289398825289204	18313	0.849661456659934	5400	0.151	18514	0.101249804226739	0.19119102596901	0.039	0.181305604203152
2902	CD4_T	CD4_T	PSEN1	CD44	0.020519564045019	12642.2	0.00371436508935937	23290	0.10718511065438	17495	0.345068616444334	9775	0.846647962082156	5734	0	6917	0.0960168909227647	0.171991115654178	0.039	0.181305604203152
21758	memory_B	naive_B	TGFB1	LPP	1	21025.4	0.00446619587881842	21624	-0.200455911002537	26527	-0.870888605771773	27440	0.873319404046804	2947	1	26589	0.20186700020454	0.152486912940248	0.039	0.181305604203152
6853	doublet	FDC	GNAI2	IGF1R	0.111707061526465	10135	0.0104672748153282	11881	0.292207095300385	11547	0.213777000151497	13080	0.833822540356268	7250	0	6917	0.0964942218091526	0.569077313865637	0.04	0.183702422145329
2523	FDC	doublet	LAMC1	CD44	0.0158311652914678	5485.8	0.0253980569054581	5599	0.625999882269079	5609	0.522050352130705	6252	0.872180999376312	3052	0	6917	0.227889376009035	0.562504527659733	0.04	0.183702422145329
2533	FDC	doublet	LAMA2	CD44	0.0159657985328935	4703.6	0.0314205027975557	4578	0.93619259002527	3057	0.603760133032644	4896	0.861895165359871	4070	0	6917	0.217383204784524	0.521174741286434	0.04	0.183702422145329
12643	FDC	doublet	HLA-A	CD3D	0.511770712404501	10867.4	0.0063436176729864	17734	0.261734529884534	12331	0.205912817904093	13294	0.861990855851179	4061	0	6917	0.123479488617708	0.510847663406481	0.04	0.183702422145329
20043	FDC	naive_B	HLA-B	LILRB1	1	18858.7	0.00541990257099233	19545	-0.0343613155393769	22761	-0.0412034240374594	20167	0.820830728799192	8791	0.907	23029.5	0.0587805687483618	0.387551252985435	0.04	0.183702422145329
4276	memory_B	CD4_T	CD86	CD28	0.0431492979500545	7464.2	0.0151993930909543	8626.5	0.40797250795753	9018.5	0.893788647017343	1945.5	0.803447924783834	10813.5	0	6917	0.0577873655909457	0.365386400126306	0.04	0.183702422145329
4486	doublet	NK	CD48	CD2	0.046479601899801	4074.8	0.0227815866966972	6162	0.812760353390785	3843	0.87483692726232	2069	0.893952851852281	1383	0	6917	0.244851023980333	0.313382146689343	0.04	0.183702422145329
22908	FDC	naive_B	MAML2	NOTCH2	1	18552.9	0.00392408549631589	22828	0.0497876326717685	19735	-0.22510317975243	23876	0.848047157476306	5578	0.52	20747.5	0.109308625069664	0.309785368652585	0.04	0.183702422145329
702	FDC	FDC	CDH1	EGFR	0.00160106329376133	3360.2	0.276954935366071	218	2.33567794690138	260	1.17020972785514	903	0.823318564265956	8503	0	6917	0.0918008244629799	0.255540360065537	0.04	0.183702422145329
6232	doublet	CD4_T	HLA-A	CD3D	0.0905112884173321	6482.6	0.00980613862526981	12541	0.476879595175782	7745	0.732749476119607	3277	0.885917746505923	1933	0	6917	0.186441495163086	0.207066045965569	0.04	0.183702422145329
9580	memory_B	doublet	ST6GAL1	CD22	0.242680064477403	16512.2	0.00857294525616844	14055	-0.00584204173296188	21811	-0.331165602240434	25215	0.924127077274859	277	0.616	21203	0.52068422555807	0.188850204265487	0.04	0.183702422145329
2326	plasma	plasma	ST6GAL1	CD22	0.0136439671327552	8012	0.0100755922125831	12252	0.346786929973818	10246	0.317876313511658	10443	0.929598747956114	202	0	6917	0.722426103734681	0.185727191857357	0.04	0.183702422145329
13080	memory_B	naive_B	MAML2	NOTCH2	0.564559334570921	9944.6	0.00585106610597935	18663	0.272871021840272	12054	0.376882414973528	9024	0.872039298870456	3065	0	6917	0.163578145947855	0.174197839025212	0.04	0.183702422145329
25500	naive_B	naive_B	HLA-B	CANX	1	21185	0.00269548741248807	25487	-0.117765243479169	25146	-0.0397576061849969	20127	0.822775606030039	8576	1	26589	0.0629728803246253	0.150969221089581	0.04	0.183702422145329
13421	CD8_T	naive_B	CALM1	KCNQ1	0.608868576514914	14005.7	0.00842030585130356	14267	0.0851104761112152	18361	0.357619299584027	9465	0.793214918876411	11944	0.013	15991.5	0.0497411520996831	0.368998080817778	0.041	0.187645689655172
11589	doublet	CD8_T	ADAM28	ITGA4	0.403541640822024	13095.8	0.00760218267529758	15483	0.121488861833481	16911	0.0854153154948297	16738	0.892650908212947	1471	0.003	14876	0.241391981935925	0.319519880636388	0.041	0.187645689655172
6095	naive_B	germinal_center_B	APP	RPSA	0.0864715810109915	9229.2	0.0107886698651596	11567	0.258553759225255	12427	0.399469083472885	8528	0.838113283930345	6707	0	6917	0.083443790515457	0.278128772291653	0.041	0.187645689655172
13149	memory_B	memory_B	PSEN1	CD44	0.575130173922818	10610.2	0.00557776851016005	19226	0.231118404437438	13240	0.314242403068399	10533	0.871225644195123	3135	0	6917	0.146634742836258	0.15702436601157	0.041	0.187645689655172
2965	naive_B	myeloid	LAMC1	CD44	0.0216649358458755	7666.8	0.0136040886011175	9422	0.392748458575915	9300	0.572762823525408	5365	0.833165586235964	7330	0	6917	0.103398192609413	0.514828407645867	0.042	0.190092071611253
14420	doublet	NK	SPTAN1	PTPRA	0.744388776068097	15804.4	0.00640362395928488	17589	0.0650554470424704	19114	0.0426194639363784	17940	0.837169220116182	6833	0.069	17546	0.0828642788654333	0.484446608748311	0.042	0.190092071611253
2387	FDC	plasma	NRG1	HLA-DPB1	0.0142769822990201	5710.8	0.038735204664739	3706	0.949572333097617	2981	0.520037416676764	6282	0.821956848057566	8668	0	6917	0.0823930679600161	0.455327340300393	0.042	0.190092071611253
1434	memory_B	mDC	HLA-DMA	CD4	0.00545601804520968	5866.4	0.018938426173231	7151	0.608387828627166	5808	0.701265960997171	3612	0.845739897007955	5844	0	6917	0.10852141869942	0.421586331638103	0.042	0.190092071611253
10353	CD4_T	doublet	NUCB2	ERAP1	0.296535961263845	12747.4	0.00644695635021313	17497	0.196717288496416	14299	0.314151865716579	10538	0.769870652890468	14486	0	6917	0.0338024614407323	0.386284898767821	0.042	0.190092071611253
13707	germinal_center_B	myeloid	CD55	CR1	0.647796887030749	13003	0.00743569459583046	15744	0.245415616367307	12822	0.0180961247593413	18590	0.802326559826739	10942	0	6917	0.0509526331539625	0.363098706487641	0.042	0.190092071611253
22688	naive_B	CD4_T	TGFB1	ITGB1	1	19996.4	0.00403040051900528	22596	-0.0534783791026822	23410	0.135737337294454	15348	0.77370522886404	14038	0.995	24590	0.036458730774055	0.335428261476184	0.042	0.190092071611253
14074	memory_B	CD4_T	CALM2	KCNQ1	0.699554922012873	14036.3	0.00993416375478494	12391	0.0894253066104994	18183	0.264419736312472	11744	0.819304673915355	8986	0.194	18877.5	0.0624887238299365	0.290050741248202	0.042	0.190092071611253
21151	memory_B	naive_B	ADAM17	NOTCH1	1	19900.4	0.0047553510723077	20975	-0.0179057799111744	22221	0.0808657084035554	16874	0.742008672226584	17460	0.761	21972	0.0249038178243306	0.287429513328428	0.042	0.190092071611253
18724	follicular_helper_T	follicular_helper_T	HMGB1	CXCR4	1	21453.4	0.00673240978512816	16977	-0.125548741207316	25321	-0.563093823902262	26660	0.795367106176227	11720	1	26589	0.0511452195528044	0.282553887719342	0.042	0.190092071611253
4411	memory_B	CD8_T	HLA-C	CD3G	0.0454097526255789	6583.4	0.0115227632164898	10925	0.505770663023679	7282	0.661454099097402	4090	0.86540358828925	3703	0	6917	0.127087897525414	0.272249415939924	0.042	0.190092071611253
1593	myeloid	germinal_center_B	LYZ	ITGAL	0.00657098663963882	2760.8	0.0391152454042622	3662	1.86059921338685	528	0.924443437608892	1754	0.902288897896244	943	0	6917	0.328120623665491	0.264690974736012	0.042	0.190092071611253
15875	memory_B	memory_B	ADAM17	NOTCH1	0.995462127350636	17575	0.00615120732362575	18106	0.035308348709871	20258	0.122114626493937	15736	0.765867840825709	14928	0.19	18847	0.0315269853739745	0.256379103526449	0.042	0.190092071611253
4260	follicular_helper_T	NK	GNAI2	OPRM1	0.0428310305006575	7259.2	0.0116499873461416	10798	0.427613734471468	8649	0.660091953508061	4117	0.846005768182444	5815	0	6917	0.157405678408661	0.821585397115695	0.043	0.193463559322034
12314	memory_B	follicular_helper_T	CD72	CD5	0.476291983438007	10816	0.0160520668263961	8247	0.276716468437726	11953	0.35690280170048	9482	0.741774364133686	17481	0	6917	0.035399583273537	0.743831510389103	0.043	0.193463559322034
5644	FDC	naive_B	CCL19	CCR7	0.0747029341353936	6241.6	0.0319165770620527	4507	0.890704329451317	3316	1.26052279381146	719	0.758419936531651	15749	0	6917	0.0562543016009017	0.611225324868874	0.043	0.193463559322034
7090	CD8_T	germinal_center_B	CD28	CD80	0.120875979138894	7832.2	0.0235861291481037	5975.5	0.445693540927498	8307.5	0.620418849268168	4673.5	0.78083203472119	13287.5	0	6917	0.0448809853630547	0.463894767180458	0.043	0.193463559322034
11376	memory_B	doublet	CD55	CR1	0.384464875395329	13842.8	0.00980839204331856	12533	0.140867553433908	16186	0.0851492999919873	16748	0.823373487523039	8493	0.005	15254	0.0798510834680723	0.351880079709426	0.043	0.193463559322034
694	FDC	memory_B	CXCL14	CXCR4	0.00158024435781435	2317.8	0.0787792610182401	1376	1.77110570368032	618	1.85452355991215	136	0.877919593474105	2542	0	6917	0.223540746665366	0.304660274977456	0.043	0.193463559322034
21035	memory_B	naive_B	CALM1	KCNQ1	1	21905.6	0.00481509246841187	20848	-0.0730914537197914	24017	-0.0678330412748379	20791	0.743638935278723	17283	1	26589	0.0258249818250903	0.28124143972648	0.043	0.193463559322034
6094	naive_B	plasma	ADAM10	CADM1	0.0864367947933186	8732	0.00990953924674527	12426	0.346267047283585	10259	0.659708352783986	4124	0.811457829659993	9934	0	6917	0.0813519792900756	0.553635399654834	0.044	0.196795282224094
7822	myeloid	doublet	HLA-A	CD3D	0.146134252754145	8106.2	0.00874670859491089	13802	0.427028077509306	8659	0.388634410894483	8782	0.880011476045344	2371	0	6917	0.224242241876404	0.533228673437235	0.044	0.196795282224094
6889	doublet	doublet	GNAI2	OPRM1	0.11329598004478	10179.2	0.00929219092472191	13117	0.294077469469101	11495	0.266308870750211	11702	0.830692860573362	7665	0	6917	0.0814886081092186	0.362722347040522	0.044	0.196795282224094
25352	memory_B	naive_B	GNAI2	IGF1R	1	23457.6	0.00277469214390319	25338	-0.0786278185533195	24184	-0.185852314451042	23210	0.720935632524877	19468	0.999	25088	0.0205803159238222	0.31551035717553	0.044	0.196795282224094
878	memory_B	mDC	HLA-DRA	CD4	0.00238257549280251	4202.4	0.0231913896259329	6059	0.739951313129563	4447	0.800780650238421	2660	0.902520760222663	929	0	6917	0.316758196674255	0.273900699180528	0.044	0.196795282224094
19328	naive_B	NK	TGFB1	LPP	1	18768.4	0.00607028369526225	18255	-0.0643761397957451	23744	-0.426356948089135	25965	0.889344863505812	1692	0.986	24186	0.236359458462893	0.26454719965009	0.044	0.196795282224094
2854	myeloid	myeloid	HLA-DRB1	CD4	0.0197598771236887	3347.2	0.029539275713197	4870	1.03190107480196	2536	0.944313612096973	1646	0.906434930517423	767	0	6917	0.349108245131977	0.230216343385453	0.044	0.196795282224094
19099	CD8_T	germinal_center_B	TGFB1	CXCR4	1	18807	0.00631226829485849	17801	0.0270382122501665	20601	-0.0460762416384856	20273	0.754768655044415	16161	0.243	19199	0.0310893439258619	0.517408395963394	0.045	0.200255658005029
5451	CD4_T	naive_B	CD40LG	CD40	0.0693150081697776	10549	0.0179532805622875	7458	0.19958564048107	14201	0.490480055653362	6807	0.742849988198494	17362	0	6917	0.0266015346284967	0.362961168056696	0.045	0.200255658005029
4290	plasma	follicular_helper_T	ADAM17	NOTCH1	0.04344938927677	8256.2	0.0143720711126967	9048	0.320770655385684	10829	0.469156511003284	7182	0.833334054594702	7305	0	6917	0.0757349781819291	0.348223585515082	0.045	0.200255658005029
1328	memory_B	FDC	TGFB1	EGFR	0.00484106741172126	3790.6	0.0725131365187594	1586	1.60168532019314	866	0.807132380050531	2602	0.835925045328129	6982	0	6917	0.103529138037457	0.328689173177825	0.045	0.200255658005029
3871	naive_B	doublet	COL4A3	CD47	0.0354301721062384	7234.8	0.0162154919486915	8170	0.339601742175584	10396	0.519764596988926	6287	0.858863752439426	4404	0	6917	0.116689789635684	0.222539618662574	0.045	0.200255658005029
17126	memory_B	memory_B	LTB	CD40	1	16200.5	0.0105872028041435	11748	-0.0127821405624712	22044	-0.0441461997113161	20236	0.850050564952229	5352	0.698	21622.5	0.0983411485709101	0.176264327045644	0.045	0.200255658005029
8769	memory_B	NK	ITGB2	CD226	0.192365584892535	10749	0.00842187466887131	14262	0.360393545180938	9962	0.423506865267282	8022	0.769090135208035	14582	0	6917	0.0401952819241177	0.507365633807531	0.046	0.20368140116764
23622	NK	germinal_center_B	MAML2	NOTCH1	1	14690.2	0.00359033090864393	23563	0.176085101565975	14970	-0.0286116514658252	19850	0.826265805028727	8151	0	6917	0.0873497031593267	0.50713198169383	0.046	0.20368140116764
15492	germinal_center_B	doublet	ADAM10	TSPAN5	0.925062213939303	12968.6	0.00631856973182193	17783	0.200735733505984	14165	-0.0330751332565972	19963	0.844136133396485	6015	0	6917	0.0897634205648475	0.39621669486598	0.046	0.20368140116764
5236	FDC	naive_B	PSAP	CELSR1	0.0636146479410154	7187.6	0.0163762299012422	8107	0.567768942131694	6374	0.778873650313927	2853	0.795639203615595	11687	0	6917	0.0502533638585839	0.369706908595806	0.046	0.20368140116764
12010	memory_B	NK	PSEN1	CD44	0.44468353172224	9643.4	0.00620311091005319	17997	0.303067521587086	11259	0.358623979318615	9443	0.877069855920487	2601	0	6917	0.181479076825468	0.298384213265018	0.046	0.20368140116764
1130	FDC	germinal_center_B	ADAM12	ITGB1	0.00361124646786372	2965	0.0446157210499111	3140	1.3375444650381	1452	1.16001040898223	927	0.879756913153211	2389	0	6917	0.191826001252941	0.175324881365192	0.046	0.20368140116764
1311	doublet	FDC	S100A4	EGFR	0.00469487652411901	3750.4	0.115282168228334	746	1.81087195367909	583	1.02095054784363	1302	0.817543374258087	9204	0	6917	0.094862657832944	0.490799861558216	0.047	0.206729908864954
4357	doublet	germinal_center_B	APP	RPSA	0.0445435733359377	8728.4	0.0131241350416865	9715	0.318503360584067	10883	0.299425683707769	10876	0.8509706879341	5251	0	6917	0.11469468687474	0.397707594574899	0.047	0.206729908864954
5987	double_neg_T	NK	B2M	CD247	0.0834379777393914	5882.8	0.00960147538998154	12761	0.585912277595021	6128	0.711358754671087	3514	0.940386414100929	94	0	6917	1.18747783845597	0.346050525244053	0.047	0.206729908864954
850	FDC	CD4_T	COL6A2	CD44	0.00220131502299669	2646.6	0.0401130539733926	3574	1.53132624936466	1006	1.17650633274976	885	0.904148487390075	851	0	6917	0.358803178949821	0.246014213005199	0.047	0.206729908864954
9582	germinal_center_B	CD4_T	ADAM10	CD44	0.242832666125715	12738.8	0.00438891371100999	21787	0.133176412766564	16479	0.0984839178214684	16406	0.883473631662666	2105	0	6917	0.157023202045035	0.238977306643766	0.047	0.206729908864954
13777	CD8_T	doublet	ST6GAL1	CD22	0.657630705418059	20321	0.00538559641475788	19626	-0.325478993961077	27475	-0.714318657530635	27137	0.906136476203483	778	1	26589	0.375120780102614	0.238586604908813	0.047	0.206729908864954
26007	germinal_center_B	follicular_helper_T	VIM	CD44	1	19903.3	0.00242206306938227	26002	0.0294776583248851	20494	-0.157143336715742	22688	0.788948326500624	12411	0.094	17921.5	0.0403766635120753	0.220055126232264	0.047	0.206729908864954
2338	follicular_helper_T	follicular_helper_T	ADAM10	TSPAN5	0.0137576392222915	4683.8	0.0152530936707651	8604	0.665285225447595	5191	1.0188911601312	1309	0.893782685920316	1398	0	6917	0.244266477787133	0.166448054431371	0.047	0.206729908864954
3851	follicular_helper_T	mDC	ADAM17	IL6R	0.0350230890450476	6642	0.0121751127239911	10372	0.498029258550942	7407	0.629808698447534	4536	0.86279712996217	3978	0	6917	0.219747151815181	1.08316137823103	0.048	0.209738271604938
24186	CD4_T	naive_B	PSEN1	NOTCH2	1	19952	0.00333779556694801	24141	0.0123617832915036	21145	0.200249766337541	13456	0.716265719354224	19878	0.601	21140	0.0199577859039371	0.367107619565055	0.048	0.209738271604938
5040	CD4_T	germinal_center_B	CD40LG	TRAF3	0.059586654382322	10964	0.0100898268754521	12236	0.213239909513989	13767	0.20510201474634	13316	0.822719935225508	8584	0	6917	0.0640588637347914	0.36421562618806	0.048	0.209738271604938
23118	NK	memory_B	HLA-B	CANX	1	18369.5	0.00383575362575651	23043	-0.0198177109942046	22296	-0.0432721520289849	20214	0.84705150342589	5687	0.489	20607.5	0.105856227842696	0.353392211544258	0.048	0.209738271604938
6732	doublet	CD4_T	GNAI2	OPRM1	0.10704696510521	8831.6	0.00941873570484298	12969	0.300377138754439	11333	0.570720180753426	5401	0.83164193313753	7538	0	6917	0.0725296973971953	0.320326922568149	0.048	0.209738271604938
18310	plasma	FDC	COPA	CD74	1	17852.4	0.00724722928209196	16019	-0.032573445292676	22703	-0.0907260849382405	21309	0.876692001003044	2642	1	26589	0.199163540267673	0.295410169646623	0.048	0.209738271604938
6593	doublet	CD8_T	HLA-B	CD3D	0.102424136844317	7329.4	0.00952418068686132	12855	0.451990001888212	8205	0.462332061483561	7321	0.894489372262722	1349	0	6917	0.227488458531728	0.293909931854672	0.048	0.209738271604938
15557	naive_B	naive_B	APP	NOTCH2	0.936003237733947	13538.2	0.0052093151890805	20010	0.17485180285279	15012	0.440712333349698	7709	0.735747940818311	18043	0	6917	0.0211009421243951	0.191557686895166	0.048	0.209738271604938
998	mDC	follicular_helper_T	HLA-DRB1	CD4	0.00288416817287454	3817.6	0.0221684013760389	6295	0.850316798903102	3579	1.17663376063562	883	0.893531811845273	1414	0	6917	0.404245796864151	0.906913424975444	0.049	0.212707277187244
2444	follicular_helper_T	NK	ADAM10	TSPAN5	0.014931012975343	4864.4	0.014959818260802	8746	0.649782103648819	5338	0.906404837987974	1859	0.89285759625338	1462	0	6917	0.332266942781584	0.575736043625944	0.049	0.212707277187244
9148	CD4_T	FDC	GNAI2	IGF1R	0.214273609982262	13370.4	0.00627937820954522	17858	0.163128707225002	15361	0.147337085055628	14994	0.795348683173355	11722	0	6917	0.0577289999960637	0.451017173047883	0.049	0.212707277187244
21225	CD4_T	FDC	SPTAN1	PTPRA	1	18880.8	0.00472087633434537	21053	-0.0251102347284175	22459	-0.0398236478241748	20129	0.815308531017564	9453	0.634	21310	0.053062366624972	0.412493917305644	0.049	0.212707277187244
9606	doublet	CD4_T	CD55	ADGRE5	0.244544067179337	12336.8	0.00773459524600801	15299	0.196268394591259	14314	0.340677905141336	9880	0.762863439410422	15274	0	6917	0.0316771777915145	0.401012085043687	0.049	0.212707277187244
19574	memory_B	doublet	APP	CD74	1	19347.4	0.00582021665673416	18738	-0.0361963456519275	22823	-0.227056318561057	23904	0.856291751988103	4683	1	26589	0.135161187863794	0.298820891994336	0.049	0.212707277187244
23501	CD4_T	naive_B	CALM1	PTPRA	1	20446	0.00364572916127046	23441	-0.144626374711893	25704	0.00766068964368272	18868	0.830993159634361	7628	1	26589	0.0760405468307917	0.268307179000493	0.049	0.212707277187244
19144	FDC	FDC	CALM2	KCNQ5	1	18856.4	0.00626651873360877	17885	-0.0873394728913922	24433	-0.338143444896959	25275	0.890695375377635	1601	0.999	25088	0.198545891406694	0.206019111775262	0.049	0.212707277187244
5299	doublet	follicular_helper_T	ALCAM	CD6	0.0650425292501113	7766.8	0.0105958524883481	11739	0.375585393659398	9653	0.402580094938523	8447	0.883914360947321	2078	0	6917	0.226139893967052	0.500238493428526	0.05	0.215813008130081
18653	doublet	mDC	TGFB1	LPP	1	17817.8	0.00682329513147345	16799	-0.00754771404786746	21878	-0.550832132198756	26617	0.894969154734133	1316	0.838	22479	0.273397175423705	0.334189737793999	0.05	0.215813008130081
1591	FDC	follicular_helper_T	FN1	CD44	0.00654471159809384	4205.2	0.0315271639704311	4556	0.877422930767367	3380	0.68320484174536	3820	0.880194363829351	2353	0	6917	0.223485667751343	0.297594198549788	0.05	0.215813008130081
18577	FDC	germinal_center_B	FN1	CD44	1	17998.4	0.00691281857885131	16633	0.511247089339058	7200	-0.379627261720806	25644	0.774786032181641	13926	1	26589	0.0373112595412434	0.297272080289399	0.05	0.215813008130081
18451	naive_B	naive_B	HLA-F	LILRB1	1	16482.4	0.00707212586610849	16339	0.0503440547538849	19711	0.256550305113627	11948	0.711709111618903	20279	0.001	14135	0.0168664274466849	0.197990335760374	0.05	0.215813008130081
7002	plasma	germinal_center_B	HLA-B	CANX	0.117320292332808	8505.4	0.00875021331733029	13797	0.3341498316966	10526	0.341304737288849	9860	0.893215618841919	1427	0	6917	0.200639458760238	0.118370059952678	0.05	0.215813008130081
15523	germinal_center_B	germinal_center_B	GNAI2	CNR1	0.929472791147997	14280.6	0.0105728983426038	11760	0.139701702465747	16241	0.0945556384882229	16503	0.715182903191509	19982	0	6917	0.0157489183723546	0.107196755002422	0.05	0.215813008130081
5691	doublet	memory_B	HLA-C	LILRB1	0.0764628786554651	9484.8	0.0122375089242533	10319	0.2698176932771	12125	0.302316658991476	10819	0.833863454838538	7244	0	6917	0.077384691700851	0.313172140247599	0.051	0.219593673965937
21783	CD4_T	CD4_T	ADAM10	NOTCH1	1	18073.4	0.0044552199911794	21649	0.00994426276407222	21245	0.259694226996383	11874	0.766494609966279	14856	0.519	20743	0.0297052714437026	0.206594266410177	0.051	0.219593673965937
3019	naive_B	doublet	COL4A3	CD44	0.0223400219000124	6499.2	0.013512428783002	9480	0.414108764093487	8902	0.601555122005706	4934	0.881287980446309	2263	0	6917	0.199014657472754	0.195429400762318	0.051	0.219593673965937
19569	memory_B	follicular_helper_T	APP	RPSA	1	18894.6	0.00582417799189859	18725	0.00959147008768377	21262	-0.030888364091866	19909	0.791834201103104	12088	0.839	22489	0.0599258316927495	0.625652340276114	0.052	0.222456083803384
15437	naive_B	FDC	IRAK4	TLR4	0.913778431379081	12060.6	0.00868254328448262	13881	0.429345194121635	8613	0.306556173536408	10718	0.712967809859839	20174	0	6917	0.0247657565273081	0.563488676410753	0.052	0.222456083803384
7636	FDC	NK	ADAM10	TSPAN14	0.139635595805855	9294.4	0.00884143661087101	13677	0.312578228870883	11031	0.329693264496154	10153	0.856234056772987	4694	0	6917	0.13934151119705	0.544422654091244	0.052	0.222456083803384
22106	CD8_T	CD4_T	ADAM10	IL6R	1	15128.5	0.00429838584140047	21992	0.103899132733513	17630	0.339983376107069	9893	0.815014183637071	9486	0.028	16641.5	0.0628276937759656	0.316891456136132	0.052	0.222456083803384
21729	naive_B	memory_B	ADAM17	NOTCH1	1	21774.8	0.0044767513606466	21594	-0.0540248939699138	23438	-0.00598231349590878	19243	0.736187946513384	18010	1	26589	0.0227302755088086	0.281660179738311	0.052	0.222456083803384
128	naive_B	FDC	ST6GAL1	EGFR	6.01557418552826E-05	2338.2	0.0765960647959824	1441	1.6091603319091	852	0.900665759409896	1895	0.91126384976667	586	0	6917	0.514010418435669	0.27154835733626	0.052	0.222456083803384
9345	plasma	plasma	ADAM17	RHBDF2	0.22633068762406	10649.2	0.0111216212134846	11275	0.172929256133148	15064	0.165124835931346	14478	0.848661829356008	5512	0	6917	0.0863631244567817	0.257178382551194	0.052	0.222456083803384
1170	FDC	germinal_center_B	NRG1	HLA-DPB1	0.00386053533706116	3033.6	0.0787127885985088	1379	1.22515482026907	1774	0.938019101522213	1674	0.868091696113628	3424	0	6917	0.171804725915069	0.221886652194137	0.052	0.222456083803384
4621	doublet	FDC	TGFB1	EGFR	0.0497659556360523	3679.6	0.079816533435497	1345	1.63322151797608	800	0.749206830579214	3112	0.84240030109432	6224	0	6917	0.106692586183408	0.410844646385262	0.053	0.2251016
12245	naive_B	follicular_helper_T	ADAM10	TSPAN14	0.469115371979802	10740.8	0.00649306675315053	17428	0.191687559700505	14471	0.428466588254305	7932	0.83616963545868	6956	0	6917	0.0870399537993258	0.351004194714458	0.053	0.2251016
668	FDC	memory_B	C3	CD19	0.00145401925920578	2728.8	0.149194192710323	508	1.59949175543868	874	1.48977202661532	401	0.853990853289882	4944	0	6917	0.144022172022677	0.310096991448416	0.053	0.2251016
1623	FDC	follicular_helper_T	LGALS1	PTPRC	0.00677740524184295	2792.6	0.0356438686710617	4037	1.19610171929463	1872	1.17875845949459	875	0.925525374674076	262	0	6917	0.746099891122405	0.269360156594041	0.053	0.2251016
13179	CD8_T	CD8_T	ADAM10	CD44	0.578573421143308	9845.2	0.00502498953207947	20377	0.269090001056625	12139	0.415664609966941	8166	0.890261470133171	1627	0	6917	0.237565213087275	0.257748234312509	0.053	0.2251016
23973	CD4_T	CD4_T	ADAM17	NOTCH1	1	23104.2	0.00342285942497379	23923	-0.113080826461089	25042	-0.0155729012583321	19494	0.709310532606727	20473	1	26589	0.0163758753852333	0.255827449467078	0.053	0.2251016
1218	FDC	germinal_center_B	FBN1	ITGB1	0.00416474490498123	4066.4	0.0554391254061784	2397	1.27968503978049	1605	0.672439805931088	3954	0.849064530726366	5459	0	6917	0.10495598161321	0.168706676454265	0.053	0.2251016
2209	follicular_helper_T	germinal_center_B	SEMA4D	PLXNB2	0.0124733225607496	6486.8	0.015597014941762	8437	0.470153654748313	7865	0.677068020530877	3902	0.850441444899081	5313	0	6917	0.0942772202475637	0.156565195746673	0.053	0.2251016
20144	naive_B	memory_B	CALM2	KCNQ5	1	18710.7	0.0053449579394585	19710	-0.096631217838072	24656	-0.168509859921064	22894	0.882708229864484	2171	0.984	24122.5	0.194594655558687	0.133714770544978	0.053	0.2251016
7241	doublet	FDC	GNAI2	CNR1	0.125774726272741	10039	0.021006412303407	6560	0.316350131350991	10944	0.239341821419534	12380	0.779706702219525	13394	0	6917	0.0516254818845996	0.684276278050729	0.054	0.228071599045346
1758	FDC	NK	LUM	ITGB1	0.00781081000293983	3902.2	0.098120799693449	946	1.20666965494734	1838	0.826254684924275	2445	0.832946039297597	7365	0	6917	0.131746275171164	0.657755656546553	0.054	0.228071599045346
1298	FDC	plasma	TIMP1	CD63	0.00461090922549715	4622.8	0.11937988909297	712	1.53445611937658	997	1.02351007216594	1294	0.781715481811424	13194	0	6917	0.058071031666955	0.430067727336956	0.054	0.228071599045346
10330	doublet	CD4_T	ADAM17	IL6R	0.295013099062554	10845.8	0.00733670567481503	15884	0.205019248891133	14031	0.349226011294163	9656	0.829977378880478	7741	0	6917	0.0657063821702263	0.284143406130616	0.054	0.228071599045346
9521	NK	CD4_T	HLA-B	CD3G	0.23813860577999	8296.2	0.00779129688072858	15218	0.304050585897244	11233	0.557138178608388	5646	0.878808687335216	2467	0	6917	0.163311946348855	0.226318500236695	0.054	0.228071599045346
14071	memory_B	naive_B	ADAM17	RHBDF2	0.69936965852821	13287.6	0.00849705605300896	14170	0.0715969007621879	18877	0.31758127952926	10453	0.830553944277747	7684	0.005	15254	0.0716261069753798	0.194610983438453	0.054	0.228071599045346
8927	germinal_center_B	germinal_center_B	ADAM17	ITGB1	0.201710483938574	10350.2	0.0105143733497639	11829	0.2181399060002	13624	0.15678547285834	14721	0.856498356820956	4660	0	6917	0.0795075829697105	0.0588926670725602	0.054	0.228071599045346
23747	memory_B	FDC	HSP90B1	TLR1	1	20513.9	0.00353661906944005	23690	0.0773157439504009	18650	-0.294579324556681	24811	0.747674668738751	16894	0.152	18524.5	0.0287586154384955	0.528457325369205	0.055	0.231926131850675
6563	doublet	CD8_T	HLA-C	CD3D	0.101037370168262	8231.6	0.00955341816952401	12820	0.392913001014937	9297	0.427991138242957	7942	0.860929748489032	4182	0	6917	0.11525413328808	0.334886569714498	0.055	0.231926131850675
8308	NK	follicular_helper_T	HLA-C	CD3G	0.169763874825019	9139.2	0.00845551907147622	14222	0.343680426505429	10315	0.40191036611806	8466	0.84633790066329	5776	0	6917	0.128296325158587	0.665638764324434	0.056	0.235208860759494
21204	germinal_center_B	doublet	HLA-C	CD3D	1	16802.1	0.00473067563152359	21029	0.137866281924358	16312	-0.141429184115025	22375	0.813303220651267	9699	0.002	14595.5	0.0537166269580087	0.410440498952343	0.056	0.235208860759494
13753	doublet	FDC	ADAM17	ITGB1	0.654972004042503	11639.8	0.00967034832351123	12695	0.183208924755863	14740	0.0166016490354464	18631	0.85127882472903	5216	0	6917	0.0941305630374611	0.40762574897916	0.056	0.235208860759494
9257	CD8_T	CD8_T	CALM1	OPRM1	0.221194466522834	10145.2	0.00791891231573848	14995	0.202901901823402	14095	0.450823616232592	7519	0.834177096761466	7200	0	6917	0.0866216957322783	0.340373312506863	0.056	0.235208860759494
6881	naive_B	CD8_T	HLA-A	CD3G	0.112950907644457	6950	0.00930260771331649	13109	0.461980644157723	8006	0.659121530206862	4134	0.877344086021881	2584	0	6917	0.156277981080441	0.213821214398626	0.056	0.235208860759494
1082	FDC	CD4_T	ADAM12	ITGB1	0.00333362647990896	4544.8	0.0229749068700726	6113	1.15188224602445	2038	1.06708639801802	1176	0.840008104704849	6480	0	6917	0.123685503509029	0.372767065084008	0.057	0.238090479937057
7705	naive_B	FDC	JAM3	ITGB1	0.141637838359297	10091.4	0.0172733050541428	7753	0.284643588241087	11759	0.323415799257508	10312	0.776869577416562	13716	0	6917	0.0366238507945258	0.371218264047139	0.057	0.238090479937057
525	naive_B	myeloid	HLA-DQA1	CD4	0.000945084226887531	3745.6	0.028460627622293	5036	0.903886927510495	3246	1.03946403765371	1248	0.88107874135394	2281	0	6917	0.21608654824184	0.361891783309368	0.057	0.238090479937057
24121	memory_B	germinal_center_B	TGFB1	SMAD3	1	22839	0.00336594114578988	24074	-0.104614363091374	24849	-0.556242299459448	26633	0.792166712752004	12050	1	26589	0.0413394779919161	0.352859831891071	0.057	0.238090479937057
14839	memory_B	germinal_center_B	ADAM17	RHBDF2	0.805705292648701	14984.6	0.00818794041100096	14605	0.0577135041212813	19419	0.064382352190823	17328	0.827930333044707	7974	0.00800000000000001	15597	0.0696422324717216	0.307475633780312	0.057	0.238090479937057
4600	naive_B	follicular_helper_T	ADAM10	IL6R	0.0491617063996874	5954.6	0.0105154693653314	11828	0.580972621970087	6185	0.901409596806782	1891	0.873274908652352	2952	0	6917	0.160007710147649	0.281236194238181	0.057	0.238090479937057
8354	CD4_T	NK	PSEN1	CD44	0.171844152608216	11402.8	0.00444462267035567	21681	0.224447385932468	13444	0.316931504227655	10465	0.857940943925428	4507	0	6917	0.126628448373209	0.264974121344063	0.057	0.238090479937057
6194	follicular_helper_T	NK	CD48	CD2	0.0891971766944945	7695.8	0.00944185355243509	12950	0.508781719204878	7246	0.572081430686065	5380	0.844404124721423	5986	0	6917	0.129705682577975	0.672737121619877	0.058	0.24112920908379
3571	FDC	naive_B	TNFSF13B	CD40	0.0303178360881275	6782.8	0.0233806140485662	6021	0.51515086109079	7137	0.689095076536648	3762	0.810108724904472	10077	0	6917	0.0689753224337323	0.432376991842343	0.058	0.24112920908379
25971	CD4_T	germinal_center_B	ADAM10	TSPAN14	1	23222.8	0.00244207522056137	25966	-0.0872667860650987	24431	-0.190912219860852	23324	0.757873576954	15804	1	26589	0.0254889077243929	0.412417722579122	0.058	0.24112920908379
22818	memory_B	doublet	CALM1	PTPRA	1	19985.8	0.00396803468321963	22732	-0.0554230836118125	23480	-0.238820368690917	24067	0.83685885035971	6868	0.88	22782	0.0808031014360648	0.276375724363366	0.058	0.24112920908379
3705	naive_B	memory_B	COL4A3	CD44	0.0325946342343345	6789.6	0.0123535569610368	10224	0.35390668909473	10092	0.664964499806036	4051	0.876516821575314	2664	0	6917	0.168633578146063	0.151240252986945	0.058	0.24112920908379
11285	naive_B	memory_B	ADAM10	CD44	0.375572805022579	10617.2	0.00490093614018517	20662	0.190321790048886	14519	0.365662575305164	9274	0.889034441159099	1714	0	6917	0.209661591666608	0.133825471688016	0.058	0.24112920908379
2224	follicular_helper_T	NK	CD58	CD2	0.012621865872389	5403.8	0.0155585926960138	8457	0.669318278088238	5153	0.861584384632008	2189	0.859733532797335	4303	0	6917	0.158181520544972	0.622169303257174	0.059	0.244329953198128
17979	naive_B	memory_B	IRAK4	TLR6	1	17116.6	0.00786692960603701	15089	0.0755726314082798	18717	0.223640040458942	12808	0.695467736837528	21680	0.054	17289	0.0151184659217589	0.312314333102136	0.059	0.244329953198128
7093	NK	CD4_T	CD47	SIRPG	0.12092146911999	9208.6	0.00915894437899136	13288.5	0.29060291882861	11596.5	0.522929171382712	6235.5	0.827574459888022	8005.5	0	6917	0.0747172180016976	0.300295638018229	0.059	0.244329953198128
25398	germinal_center_B	follicular_helper_T	HLA-B	CANX	1	22679.4	0.00274884477559838	25384	-0.197238865285713	26492	-0.53367025773967	26545	0.824200207469207	8387	1	26589	0.0545187345739978	0.192724260884593	0.059	0.244329953198128
2881	FDC	germinal_center_B	LRIG1	MET	0.0201241509716745	4408	0.125693511847217	673	0.850133143072389	3580	0.957873279718385	1586	0.816724850054132	9284	0	6917	0.0750678626505304	0.165394724823622	0.059	0.244329953198128
5713	NK	follicular_helper_T	B2M	CD3G	0.0771273290375776	6609.6	0.0101794786401868	12146	0.476826690069097	7746	0.566016326464772	5480	0.906704732762125	759	0	6917	0.391631476971295	0.428916084571325	0.06	0.247698289269051
1275	FDC	naive_B	LAMA4	CD44	0.00452056088353642	3640.6	0.0570946143534433	2297	1.12915117169728	2125	0.746556097852501	3137	0.865280057754311	3727	0	6917	0.195376852952183	0.385627437658305	0.06	0.247698289269051
20869	CD4_T	NK	CALM1	PTPRA	1	17057.7	0.00489646000869933	20670	-0.0195200235040665	22286	0.11228425939088	16011	0.850707441565322	5282	0.58	21039.5	0.101367876231688	0.272739517291719	0.06	0.247698289269051
10931	naive_B	CD8_T	HLA-B	CD3D	0.344882917902384	9211.6	0.00704022313643599	16388	0.253796957128422	12582	0.43852072680528	7749	0.879355847052664	2422	0	6917	0.165013202463021	0.235972020789147	0.06	0.247698289269051
17354	naive_B	germinal_center_B	LAMC1	DAG1	1	14925	0.00954502132994907	12830	0.141282530445086	16172	0.283908447618762	11255	0.549917980694771	27451	0	6917	0.00490538589442643	0.583028920932289	0.061	0.250851278079009
5586	follicular_helper_T	CD8_T	SIRPG	CD47	0.0729049379798942	8794.2	0.010316299817822	12010.5	0.335771124415529	10493.5	0.448823798353875	7564.5	0.835899686326714	6985.5	0	6917	0.0992213393404132	0.561588343269997	0.061	0.250851278079009
23525	FDC	memory_B	MAML2	NOTCH2	1	19298.5	0.00363684265477439	23465	0.0304895728608798	20446	-0.334492509976999	25237	0.843084177017616	6149	0.615	21195.5	0.103285550255062	0.316720792152875	0.061	0.250851278079009
194	FDC	FDC	TNC	EGFR	0.000126654867823821	2456.6	0.849617899761636	3	2.89791034658283	93	1.50563843946591	384	0.85448747569602	4886	0	6917	0.159240332892476	0.203265814721076	0.061	0.250851278079009
5198	memory_B	CD8_T	B2M	CD3G	0.0626408899401517	6653	0.0106931115323026	11651	0.467974486765989	7906	0.527837318409815	6135	0.908766037447893	656	0	6917	0.3216238208054	0.179501359725114	0.061	0.250851278079009
21867	CD8_T	myeloid	ADAM10	CD44	1	13382.6	0.00441680513786309	21737	0.176321543791617	14962	0.18226767152049	13996	0.883799316563539	2083	0.001	14135	0.264645417499919	0.589802528928625	0.062	0.25300384319754
22299	germinal_center_B	doublet	CD55	ADGRE5	1	19524	0.00421324840767321	22192	0.100719474297929	17756	-0.1501678094694	22549	0.70364340332985	20988	0.001	14135	0.017510132179233	0.527390092126032	0.062	0.25300384319754
3408	memory_B	follicular_helper_T	HLA-DQA1	CD4	0.0279156904995408	7815.8	0.0127878380597313	9912	0.384200548487415	9468	0.57420722771592	5344	0.832391485782246	7438	0	6917	0.0917004856285664	0.460277241307378	0.062	0.25300384319754
11616	FDC	germinal_center_B	FN1	ITGA6	0.405376993782078	10652	0.015098536878277	8674	0.728026247129944	4563	0.295721737558199	10968	0.68989188184314	22138	0	6917	0.0155892545188193	0.335340533758291	0.062	0.25300384319754
25666	NK	CD4_T	HLA-B	CANX	1	20720.4	0.00260498057506106	25656	-0.0910587326507612	24531	-0.113222169246076	21819	0.82027178005974	8868	0.873	22728	0.0684926238969845	0.312389582423325	0.062	0.25300384319754
10703	NK	CD4_T	HLA-C	CD3G	0.325348554083999	9868.6	0.00714654768368549	16198	0.264565074791587	12262	0.485801609301782	6885	0.835080089550488	7081	0	6917	0.0797313199961806	0.291084703705246	0.062	0.25300384319754
23184	naive_B	memory_B	PSEN1	NOTCH2	1	18724.3	0.00379643852014749	23114	0.0382201801685633	20158	0.198713371676953	13510	0.729164839970033	18659	0.117	18180.5	0.0211338689521568	0.273800859446101	0.062	0.25300384319754
25123	follicular_helper_T	germinal_center_B	GNAI2	ADCY7	1	23000.8	0.00287650568807094	25105	-0.0626754199861978	23697	-0.194116025048983	23375	0.72388591312431	19172	0.963	23655	0.0159754358577827	0.265632531588876	0.062	0.25300384319754
6360	NK	CD4_T	HLA-A	CD3G	0.0945136499967358	6502	0.00972784241317983	12650	0.478313948085992	7714	0.780055089766071	2837	0.879728849668319	2392	0	6917	0.165971047085003	0.218239589368099	0.062	0.25300384319754
22934	germinal_center_B	follicular_helper_T	PSEN1	CD44	1	17648	0.00391264477149815	22855	0.0472375612901871	19816	-0.178028203744357	23074	0.849993706893317	5360	0.047	17135	0.0828291432317358	0.142580051445842	0.062	0.25300384319754
15326	naive_B	NK	COL4A4	CD47	0.895106017239049	16940.7	0.00540831825362513	19575	0.0467016574565407	19832	0.145224198675253	15046	0.788329935817562	12473	0.083	17777.5	0.0477919211996721	0.443459584478324	0.063	0.256296551724138
22542	naive_B	germinal_center_B	FAM3C	LAMP1	1	23095	0.00410424507711984	22445	-0.0602757910178691	23633	-0.0936848301557274	21387	0.698559959590785	21421	1	26589	0.0142176986244734	0.369964470059569	0.063	0.256296551724138
26438	FDC	CD8_T	APP	CD74	1	23967.6	0.00212142992205823	26436	-0.172786652714492	26178	-0.931883822202859	27531	0.782484226345467	13104	1	26589	0.104110543513773	0.358948651262961	0.063	0.256296551724138
15614	memory_B	memory_B	SEMA4D	CD72	0.947283652641277	15930.1	0.00757927408172565	15517	0.0413114213764247	20058	0.0172352890851668	18618	0.826250056798382	8153	0.055	17304.5	0.0687101190400843	0.179965312857608	0.063	0.256296551724138
6056	FDC	CD8_T	HLA-A	CD3G	0.0851919265733056	6977	0.00993683465150606	12390	0.489830267091392	7529	0.550704660148639	5748	0.880848846270414	2301	0	6917	0.148200941407094	0.399355121323392	0.064	0.258975609756098
4801	CD4_T	doublet	CD40LG	TRAF3	0.0537568887293583	8781.4	0.0118052575998839	10673	0.30169474720571	11300	0.437450539543132	7776	0.833882028778456	7241	0	6917	0.0787566263089496	0.305473222980193	0.064	0.258975609756098
4298	NK	CD8_T	HLA-B	CD3G	0.0436101192935947	6102.2	0.0116018940940642	10837	0.51530714300912	7134	0.633236314632963	4487	0.898464376815136	1136	0	6917	0.254781494413397	0.285878772443126	0.064	0.258975609756098
13809	memory_B	memory_B	FAM3C	ADGRG5	0.662387905166349	14014.9	0.0107888851958711	11565	0.0767964756874267	18673	0.23760013239778	12433	0.800036355665828	11194	0.017	16209.5	0.0507743162687086	0.216293132918288	0.064	0.258975609756098
6835	plasma	germinal_center_B	ADAM10	MET	0.110940547533085	8970.6	0.0373197659493348	3863	0.303376233945475	11249	0.345468869821356	9762	0.782911297308519	13062	0	6917	0.0405987524275925	0.200889982044782	0.064	0.258975609756098
11145	naive_B	doublet	B2M	CD3G	0.364134031181489	10061.8	0.00694275074318048	16567	0.241915933963727	12932	0.247468451226058	12191	0.88921125055634	1702	0	6917	0.248495911634555	0.190335712799161	0.064	0.258975609756098
9239	germinal_center_B	germinal_center_B	FAM3C	LAMP1	0.220016885030042	12625	0.00814265820605145	14666	0.206831728028622	13973	0.232275414575516	12590	0.765486302288116	14979	0	6917	0.0236120548752966	0.0970817802946081	0.064	0.258975609756098
5588	CD8_T	follicular_helper_T	CD47	SIRPG	0.0729352947990851	8794.2	0.010316299817822	12010.5	0.335771124415529	10493.5	0.448823798353875	7564.5	0.835899686326714	6985.5	0	6917	0.0992213393404132	0.52132579418042	0.065	0.2622226443769
9925	NK	doublet	HLA-B	CD3G	0.266555429361587	9856.4	0.00754491225001505	15565	0.290391212865724	11602	0.231987665221251	12599	0.877087053810319	2599	0	6917	0.184995493447174	0.312477997647387	0.065	0.2622226443769
9664	naive_B	CD4_T	CD72	CD5	0.248647333893549	8589	0.0199463393622093	6841	0.330418937495562	10598	0.736218791676044	3239	0.762025293393043	15350	0	6917	0.0310932156972441	0.302032523635247	0.065	0.2622226443769
24469	germinal_center_B	plasma	TGFB1	LPP	1	22200.2	0.00320617849281584	24433	-0.312694125579345	27428	-0.972598676852469	27592	0.853822762060078	4959	1	26589	0.096276494045999	0.175508103454939	0.065	0.2622226443769
7042	FDC	NK	HLA-B	CD3D	0.119112518744317	8130.2	0.00918774631616058	13249	0.392616174859897	9301	0.346626186968218	9720	0.892780223266167	1464	0	6917	0.21293368485267	0.40338285968227	0.066	0.26545
2897	NK	mDC	ADAM10	IL6R	0.0204184862072905	5243	0.0138421232161157	9311	0.641979531665404	5426	0.787559587788708	2765	0.887720411428168	1796	0	6917	0.241030256423791	0.388683108314234	0.066	0.26545
20266	germinal_center_B	doublet	HLA-B	CD3G	1	17417	0.00525692410207326	19912	0.106633023537843	17517	-0.286965708657033	24713	0.856247476921465	4692	0.428	20251	0.102497337754621	0.344811429398979	0.066	0.26545
5946	follicular_helper_T	naive_B	HLA-A	LILRB1	0.0825103756541985	7692.4	0.0100094531565999	12311	0.393080273737913	9292	0.636163244925704	4463	0.848949782390101	5479	0	6917	0.107388540204955	0.310777125748341	0.066	0.26545
21363	CD4_T	follicular_helper_T	SPTAN1	PTPRA	1	18001.1	0.00465549025324979	21204	-0.0314954640251949	22667	0.152888333509783	14828	0.81425613105575	9578	0.718	21728.5	0.0713483860186581	0.526551983043018	0.067	0.267647103085026
3363	CD8_T	FDC	IL16	GRIN2B	0.0273569477702401	4412.6	0.0700893190838622	1668	1.18713020254459	1900	0.749114391362936	3113	0.823593829915777	8465	0	6917	0.0986722055582456	0.469757796569976	0.067	0.267647103085026
23485	germinal_center_B	memory_B	ADAM10	NOTCH2	1	20456.4	0.00365525969862731	23424	0.0190550255927992	20908	-0.155724262509894	22659	0.769448435158275	14535	0.522	20756	0.0294708190072261	0.424632964616834	0.067	0.267647103085026
18837	follicular_helper_T	doublet	CALM1	KCNQ5	1	16448.2	0.00658477058949679	17252	0.000870715953928278	21560	-0.125707412625194	22069	0.88473663005794	2022	0.263	19338	0.252275065158631	0.424261316263483	0.067	0.267647103085026
91	FDC	mDC	C3	ITGAX	3.00139422384846E-05	1686.8	0.262029007664194	237	2.50449778645284	178	2.30655368190603	21	0.899266496249465	1081	0	6917	0.41998251916747	0.414903481839724	0.067	0.267647103085026
3283	FDC	memory_B	C3	CD81	0.0262663019109597	4585.2	0.0373968929587929	3855	1.36370583788926	1381	1.1371847063856	981	0.812666497582087	9792	0	6917	0.0823369694413204	0.376168414384243	0.067	0.267647103085026
4555	FDC	CD4_T	FBN1	ITGB1	0.0480242106911762	6102.6	0.0285484289661113	5023	1.09402282076684	2271	0.579515794966876	5254	0.80145944186317	11048	0	6917	0.0675581364355547	0.373828089097746	0.067	0.267647103085026
8710	FDC	follicular_helper_T	ALCAM	CD6	0.188960043096635	9401.2	0.00823273672756536	14530	0.301266254143463	11308	0.293440925596924	11026	0.870327768417771	3225	0	6917	0.128235699480444	0.351995377561928	0.067	0.267647103085026
5044	plasma	plasma	COPA	CD74	0.0596684330392263	9102.2	0.0118630569977471	10626	0.223797070827935	13459	0.198755460403865	13507	0.90095449826976	1002	0	6917	0.295421083842137	0.157525268363954	0.067	0.267647103085026
25706	CD8_T	germinal_center_B	GNAS	ADCY7	1	23216	0.00257998033349891	25698	-0.137334382497394	25567	-0.333926971213453	25230	0.783520034214373	12996	1	26589	0.0342453244816708	0.388889395730997	0.068	0.270016454749439
12052	NK	doublet	B2M	TFRC	0.449792191621499	11023.8	0.00657391085852002	17282	0.187613159599837	14600	0.166654928162598	14435	0.886555185627622	1885	0	6917	0.218587013456689	0.342686207330317	0.068	0.270016454749439
383	CD4_T	FDC	IL16	GRIN2B	0.000559463703184196	4004.8	0.0756565829346854	1481	1.21224944500578	1827	0.893154236386231	1952	0.829077780984977	7847	0	6917	0.0994022135941884	0.34266212919855	0.068	0.270016454749439
9068	mDC	doublet	HLA-A	CD3G	0.209784014162067	9026.2	0.00802357447587111	14837	0.37034951382655	9759	0.32402744559689	10297	0.869161009321613	3321	0	6917	0.159337573285812	0.336679531981943	0.068	0.270016454749439
19648	naive_B	memory_B	PSAP	CELSR1	1	15200.2	0.00575670112307628	18863	0.126257326759366	16741	0.255186858143246	11984	0.697732969507427	21496	0	6917	0.0160617412648548	0.29401305643289	0.068	0.270016454749439
459	FDC	FDC	TNC	CNTN1	0.000776714051871872	3470.6	0.882941682623453	1	2.48158040655573	187	1.26383222066547	707	0.81457428387932	9541	0	6917	0.0955940311477827	0.264993864447849	0.068	0.270016454749439
537	plasma	plasma	LMAN1	MCFD2	0.000990016553718705	3654.2	0.0494830079791078	2757	1.05113508251547	2451	1.10240224276649	1063	0.852631584780568	5083	0	6917	0.121004199862392	0.209072523485917	0.068	0.270016454749439
4753	CD8_T	CD4_T	HLA-B	CD3D	0.0526014276260779	5450.2	0.0111505429165602	11251	0.541598346883696	6720	0.997537407305956	1399	0.901700942911696	964	0	6917	0.266696407738405	0.159355268239843	0.068	0.270016454749439
1716	FDC	NK	LAMA2	CD44	0.00752533629338898	4378.8	0.0319463168423214	4504	0.94793963217616	2993	0.711551087083189	3511	0.862879944468919	3969	0	6917	0.211132592443614	0.549904824588932	0.069	0.272763216679077
21632	doublet	FDC	PSEN1	CD44	1	17270.6	0.00452749343219811	21488	0.0743524651195878	18759	-0.207994990742748	23603	0.859062984441305	4380	0.111	18123	0.110237541190485	0.441080580210053	0.069	0.272763216679077
1222	naive_B	mDC	HLA-DQB1	CD4	0.00419557189771238	5509	0.0223763999532875	6248	0.64909345739679	5343	0.851127199857515	2252	0.837593083814365	6785	0	6917	0.0935676948872367	0.337086384499069	0.069	0.272763216679077
9445	germinal_center_B	naive_B	CD55	CR1	0.232558206927079	10136.6	0.00782728536999764	15146	0.279429377450742	11882	0.522132378982804	6249	0.806364946556016	10489	0	6917	0.0511792210879084	0.321454587945253	0.069	0.272763216679077
12249	FDC	naive_B	B2M	LILRB1	0.469384607149466	13136	0.00670939124575929	17026	0.108590487365734	17430	0.237529996638099	12440	0.856665749777364	4649	0.001	14135	0.120622074935751	0.243058939101021	0.069	0.272763216679077
4165	memory_B	CD8_T	HLA-A	CD3G	0.0411139555478003	5863	0.0117542707012065	10710	0.569635941752101	6341	0.696702692220945	3659	0.88938526584418	1688	0	6917	0.194674817040881	0.191957778297078	0.069	0.272763216679077
11049	follicular_helper_T	NK	ADAM17	ITGB1	0.355750227145892	13080.2	0.00845195109820338	14226	0.132881069283046	16490	0.195402301427307	13608	0.842551048605219	6201	0.003	14876	0.114085400426182	0.669382098541615	0.07	0.275485544848036
24627	doublet	CD4_T	APP	RPSA	1	23897.2	0.00313608514897972	24594	-0.0952121016199065	24622	-0.383559543760724	25675	0.736235978841055	18006	1	26589	0.0251782853184596	0.354453425776827	0.07	0.275485544848036
7992	naive_B	NK	HLA-B	CD3G	0.153642563195644	7985	0.00864208276674093	13941	0.34471178256668	10291	0.495186438222194	6724	0.884220093671282	2052	0	6917	0.209582406891257	0.293315569545467	0.07	0.275485544848036
20437	CD4_T	naive_B	ADAM17	RHBDF2	1	19187	0.00512476913904142	20169	-0.058646511928396	23578	0.135207496451457	15360	0.791953509079059	12071	0.997	24757	0.0440288944058755	0.28918055603745	0.07	0.275485544848036
12829	CD4_T	memory_B	HLA-C	LILRB1	0.534679595306598	14165	0.0079836323013111	14892	0.0973507529052712	17890	0.282511911732977	11302	0.802136838632899	10964	0.01	15777	0.0492269402618805	0.251045324027838	0.07	0.275485544848036
6078	FDC	follicular_helper_T	HLA-B	CD3D	0.0859163435449	7208.8	0.00991704984924266	12411	0.442221314082882	8372	0.473020655782756	7107	0.896381677405488	1237	0	6917	0.198711620783115	0.238526337207651	0.07	0.275485544848036
18926	CD4_T	germinal_center_B	CALM1	KCNN4	1	20127.2	0.00649130675223467	17433	-0.0254413596545061	22475	0.00668580427184934	18895	0.743460475824809	17301	0.994	24532	0.0255797110312371	0.379556834620013	0.071	0.277978613569322
21025	germinal_center_B	doublet	HLA-C	CD3G	1	17168.8	0.00481902889148423	20837	0.141046088987819	16179	-0.197885991282191	23429	0.806127186820865	10523	0.003	14876	0.0473941070955979	0.376636387990454	0.071	0.277978613569322
2354	follicular_helper_T	memory_B	HLA-A	LILRB1	0.01395059047384	5776.6	0.0151980455739735	8628	0.509009624470847	7242	0.741858013051329	3187	0.873824540325405	2909	0	6917	0.174469042619559	0.36479105401821	0.071	0.277978613569322
9249	FDC	CD4_T	HLA-C	CD3D	0.220825932005406	8699.8	0.00792224124998389	14990	0.31551319571555	10967	0.583386281494985	5194	0.849338378750714	5431	0	6917	0.0798944315483845	0.356048943785257	0.071	0.277978613569322
8104	mDC	NK	B2M	CD3G	0.159346081102286	8186	0.00858109819399778	14043	0.34068070669152	10367	0.399733145593303	8518	0.899224868965296	1085	0	6917	0.340321574152761	0.328232136029673	0.071	0.277978613569322
3313	plasma	doublet	ST6GAL1	CD22	0.0266439952011976	6854.6	0.0129289271349872	9820	0.430988955118436	8583	0.386141364457183	8827	0.937333824711147	126	0	6917	0.954394736665594	0.260984408290183	0.071	0.277978613569322
24269	follicular_helper_T	germinal_center_B	GNAS	ADCY7	1	19874	0.00329485355910704	24229	-0.0175655899785793	22207	-0.113679367722167	21829	0.803543233187658	10802	0.438	20303	0.0400231037204431	0.195876885108024	0.071	0.277978613569322
14517	plasma	NK	CALM1	PTPRA	0.758317232865534	15035.1	0.00636602276422509	17686	0.0633564610889754	19185	0.0795918699149575	16909	0.866619218691126	3582	0.086	17813.5	0.150183683769605	0.506985084827896	0.072	0.280240469208211
7888	FDC	myeloid	PKM	CD44	0.148532116260462	8864.6	0.0087104838644185	13847	0.312173796245119	11043	0.306847966753724	10712	0.887647902443958	1804	0	6917	0.190366911383452	0.405175375760888	0.072	0.280240469208211
1051	FDC	CD4_T	LAMA2	CD44	0.00319204914519429	4873.2	0.0266974933112233	5356	0.830677356898072	3719	0.739688199299867	3209	0.851911817704575	5165	0	6917	0.156147452633948	0.399955648736746	0.072	0.280240469208211
20290	CD4_T	FDC	ADAM17	ITGB1	1	18389.6	0.00524325258507064	19951	0.0160907474460157	21003	-0.079570967326931	21074	0.808238584599946	10273	0.31	19647	0.0538720480069975	0.367842198538673	0.072	0.280240469208211
1773	FDC	CD4_T	CDH1	IGF1R	0.00792842516310855	4099.8	0.0471571111777148	2945	1.11541500641584	2176	1.24127494818055	755	0.83029613401493	7706	0	6917	0.095054089364567	0.363065410684992	0.072	0.280240469208211
6361	germinal_center_B	memory_B	LY86	CD180	0.094551013077387	8253.2	0.0257436626311877	5539	0.25090601385636	12651	0.341076478442986	9870	0.841904891390318	6289	0	6917	0.0921441386574076	0.303243713921253	0.072	0.280240469208211
21011	naive_B	memory_B	APP	NOTCH2	1	14445.6	0.00482799360503203	20823	0.155553743041901	15624	0.331323003125129	10110	0.728292267386772	18754	0	6917	0.0207170423314675	0.273639832378755	0.072	0.280240469208211
27874	FDC	germinal_center_B	B2M	CD247	1	23465.8	0.000736657814495599	27874	-0.137715362706571	25575	-1.00962759676442	27644	0.813760571525035	9647	1	26589	0.0626142393368389	0.203967728109061	0.072	0.280240469208211
1913	FDC	NK	FSTL1	DIP2A	0.00935342802148494	4165.4	0.0772794242029547	1415	1.28909853382314	1581	0.768297870827498	2949	0.827999437904157	7965	0	6917	0.10607670858888	0.586084401588935	0.073	0.282064774381368
1369	FDC	CD8_T	LAMA2	ITGA1	0.00508502070856118	4250.8	0.134956580930508	609	1.37865613579066	1338	1.31515188950979	635	0.795044242992871	11755	0	6917	0.0743145564559386	0.569874892836727	0.073	0.282064774381368
14595	CD8_T	follicular_helper_T	ADAM10	TSPAN14	0.768450238707214	13927.2	0.00557408826284738	19236	0.145730089831513	16018	0.299055534526402	10883	0.825447035035059	8245	0.005	15254	0.0868865441146978	0.539797971525781	0.073	0.282064774381368
15397	germinal_center_B	doublet	CD48	CD2	0.908043484630145	13373.8	0.00658669016453824	17246	0.211837877364973	13823	-0.0302962179558336	19889	0.819256515551346	8994	0	6917	0.0581454551788073	0.37539803823429	0.073	0.282064774381368
12192	follicular_helper_T	memory_B	PSEN1	CD44	0.464156763593624	9218.6	0.00651726805672316	17391	0.277831640665181	11924	0.453521442220399	7467	0.879708491556356	2394	0	6917	0.204472676238477	0.373068096808047	0.073	0.282064774381368
1011	naive_B	FDC	SEMA4B	DCBLD2	0.00292504056894537	5744.4	0.0627467331897516	1994	0.950486669750916	2975	0.791647243908706	2732	0.773229483873623	14104	0	6917	0.0425336163649602	0.342605565520579	0.073	0.282064774381368
19591	germinal_center_B	CD8_T	CALM1	KCNQ5	1	19413.4	0.00580407679233646	18765	-0.0796200788249523	24214	-0.30952874202611	24973	0.878144030976782	2526	1	26589	0.229067603617459	0.254073597841352	0.073	0.282064774381368
23685	plasma	germinal_center_B	GNAS	ADCY7	1	18926.1	0.00356628242228409	23628	0.0279091963652732	20569	-0.176616304264636	23047	0.809716572960154	10119	0.053	17267.5	0.0384979482949043	0.197458516018825	0.073	0.282064774381368
3902	germinal_center_B	follicular_helper_T	CALM3	CACNA1C	0.0359271052332751	5816	0.0385091645818231	3724	0.568816521495867	6355	0.941362596494699	1659	0.806846531757028	10425	0	6917	0.0541552544699298	0.174284358636937	0.073	0.282064774381368
2389	CD4_T	CD4_T	SIRPG	CD47	0.0142816244841305	10548.6	0.00746804144713927	15680.5	0.205351858460064	14016.5	0.517110597617677	6320.5	0.812522461657157	9808.5	0	6917	0.052600711194257	0.152468180976103	0.073	0.282064774381368
15104	mDC	naive_B	HLA-B	LILRB1	0.854563168880736	15959.7	0.00633371616125643	17758	0.0520648032101803	19649	0.0988032227545455	16396	0.832003087576016	7494	0.149	18501.5	0.0825776420194347	0.375368129491448	0.074	0.284479362780594
22150	memory_B	CD4_T	GNAI2	ADCY7	1	18671.2	0.00428094321746386	22039	0.011337405958651	21182	0.158964397740483	14659	0.761808132971146	15373	0.396	20103	0.0313160466732539	0.313827897758399	0.074	0.284479362780594
6869	NK	CD8_T	ADAM10	CD44	0.112257916807209	6630.6	0.00880246664273762	13717	0.478641748182983	7707	0.643874037308784	4348	0.914801165114629	464	0	6917	0.407067675193404	0.240157791967278	0.074	0.284479362780594
258	FDC	FDC	COL1A1	DDR2	0.000225349203280079	2727.4	0.63582440262004	32	2.46667151668503	197	1.42526988914547	466	0.844021648553587	6025	0	6917	0.138745356322105	0.210072308675008	0.074	0.284479362780594
17825	CD4_T	memory_B	B2M	LILRB1	1	14406.1	0.00819398048027466	14595	0.0662986037587182	19074	0.171626055186631	14294	0.868506116241362	3380	0.505	20687.5	0.167639654879367	0.20862283806615	0.074	0.284479362780594
6137	CD4_T	NK	HLA-B	CD3D	0.0878017803252512	6811.4	0.00986618975692731	12465	0.430467712783857	8595	0.608206546263075	4829	0.896142647207682	1251	0	6917	0.254314843783594	0.201421553573875	0.074	0.284479362780594
20284	germinal_center_B	germinal_center_B	CD99	PILRB	1	16563.4	0.00524518186740232	19942	0.0593773696255265	19357	-0.20125834875451	23495	0.78245115362042	13106	0	6917	0.026147035637241	0.0727234222234579	0.074	0.284479362780594
19466	germinal_center_B	memory_B	MFNG	NOTCH2	1	17108.4	0.0059127401401179	18548	0.0886862573834449	18223	0.0764798679332418	16997	0.646197345383135	24857	0	6917	0.0104323035328709	0.522627253388161	0.075	0.286663066954644
14064	memory_B	plasma	ADAM17	RHBDF2	0.697888963228427	14811.1	0.00850290661786556	14161	0.0718596688057263	18869	0.0918953316196504	16573	0.830602372636328	7676	0.032	16776.5	0.0802720734728237	0.430600914445588	0.075	0.286663066954644
10886	FDC	memory_B	ADAM17	ITGB1	0.341320108417382	11213.8	0.00858154632737133	14039	0.136714901218888	16354	0.229383908047037	12677	0.843557741622943	6082	0	6917	0.0706651689779873	0.38697842854959	0.075	0.286663066954644
4326	doublet	mDC	IL16	CD4	0.0440342997508582	5665.4	0.0171225846345972	7813	0.695667655301055	4888	0.625114021914616	4605	0.8615794136255	4104	0	6917	0.13165227434793	0.371173418593653	0.075	0.286663066954644
22389	plasma	plasma	CALM1	KCNQ5	1	21261.6	0.00417488914791727	22287	-0.21765319847783	26735	-0.491445839913453	26353	0.859390210833504	4344	1	26589	0.121435891121938	0.230772910610198	0.075	0.286663066954644
13579	doublet	memory_B	CALM2	KCNQ5	0.628816146368339	13853.1	0.00898689323243458	13500	0.0687417484447078	18978	-0.0301219220109772	19886	0.907050086707791	742	0.016	16159.5	0.311272261752706	0.187120890190969	0.075	0.286663066954644
15186	memory_B	naive_B	PSEN1	CD44	0.870269626643886	12800.4	0.0045561770351927	21412	0.113578629869032	17217	0.177626573886309	14120	0.85944486835012	4336	0	6917	0.115139110665073	0.171804194262319	0.075	0.286663066954644
18164	germinal_center_B	germinal_center_B	IRAK4	TLR6	1	18642	0.00749491949707106	15635	0.0546507035689552	19527	-0.112681306936968	21811	0.690313716053392	22102	0.001	14135	0.0106088214693368	0.107620331910597	0.075	0.286663066954644
5980	doublet	follicular_helper_T	HLA-DQA1	CD4	0.0833515559522256	10091	0.00998715226639056	12336	0.302864324612501	11265	0.320122002913313	10383	0.814432724721698	9554	0	6917	0.0724201511031767	0.626537499864083	0.076	0.288821760916249
19776	doublet	FDC	TGFB1	SMAD3	1	17941	0.00565388873565849	19074	0.0365115742526263	20221	-0.187806958360621	23247	0.831648188561378	7537	0.307	19626	0.0742536759159577	0.493910783653215	0.076	0.288821760916249
9809	doublet	FDC	HLA-B	CANX	0.259775360567427	10217.8	0.0079172052924657	14999	0.277545248681838	11935	0.130571857957444	15485	0.888349960488449	1753	0	6917	0.174447014551802	0.435531169027296	0.076	0.288821760916249
4108	CD4_T	germinal_center_B	APP	RPSA	0.0400838805855366	11026.6	0.00836852610307957	14347	0.19643052346651	14312	0.308433522924704	10672	0.820132745423743	8885	0	6917	0.0672657010033135	0.325421054467099	0.076	0.288821760916249
6521	CD4_T	doublet	CD40LG	CD53	0.0998607055625393	9360	0.0147927598063659	8837	0.246476015329979	12790	0.277404432299808	11427	0.837229018739395	6829	0	6917	0.0813218627474521	0.275292829099745	0.076	0.288821760916249
14558	naive_B	follicular_helper_T	FAM3C	CLEC2D	0.763469633295162	13550.7	0.00709861105766465	16287	0.0627038123556309	19211	0.178624708064558	14091	0.875241962779824	2773	0.00600000000000001	15391.5	0.165745686780054	0.224181487507329	0.076	0.288821760916249
12236	plasma	germinal_center_B	GNAS	TSHR	0.468415229733568	15824.8	0.00484419274373147	20773	0.0794928829617868	18570	-0.0451858455085472	20254	0.78711812855892	12610	0	6917	0.0384879466035181	0.207638518582616	0.076	0.288821760916249
20441	naive_B	naive_B	CALM1	KCNQ1	1	21024.2	0.00512138941755368	20177	-0.0596507046408229	23615	0.0395228248920014	18023	0.749473079457787	16717	1	26589	0.0247588114188638	0.163928148589194	0.076	0.288821760916249
15861	follicular_helper_T	doublet	GNAI2	ADCY7	0.992517265613001	17795.1	0.00507779112532343	20246	0.0596401712245013	19341	0.0450680805693796	17864	0.776948210411312	13711	0.086	17813.5	0.0475601840339132	0.671026143320936	0.077	0.2903359375
5708	CD4_T	FDC	GNAI2	ADRA2A	0.0770307813120696	8415.6	0.0422190847680953	3368	0.86778707472842	3446	0.344784168300813	9782	0.730133678747895	18565	0	6917	0.0288082796907432	0.505163638654158	0.077	0.2903359375
18945	memory_B	naive_B	MFNG	NOTCH1	1	19174.1	0.00646209847131556	17478	0.0486067244394904	19773	0.126512138294024	15616	0.629776121141385	25642	0.0580000000000001	17361.5	0.00853835835286342	0.352451324803866	0.077	0.2903359375
7665	naive_B	follicular_helper_T	IL16	CD4	0.140556874304658	8926.2	0.00882291279680395	13695	0.362348128051708	9921	0.607046666628812	4848	0.817118738573378	9250	0	6917	0.0667365905399779	0.352075177771216	0.077	0.2903359375
16859	plasma	follicular_helper_T	HMGB1	CXCR4	1	16038.1	0.0121746672278583	10373	0.0453305580584892	19893	-0.209690112528998	23630	0.839403735582278	6558	0.326	19736.5	0.0860623880786328	0.337473012691223	0.077	0.2903359375
10776	memory_B	NK	ADAM10	TSPAN14	0.330909766091276	10698.4	0.00712027881835467	16253	0.21705654882228	13653	0.31791962381527	10442	0.842388204714875	6227	0	6917	0.0990551133949115	0.319652414949169	0.077	0.2903359375
40	plasma	myeloid	HMGB1	TLR4	4.81628764976443E-06	2129.6	0.0870006085855326	1162	2.31368614779261	272	0.924588366944497	1752	0.912267240255306	545	0	6917	0.469276842919544	0.30505304968143	0.077	0.2903359375
1002	naive_B	FDC	PTPN6	EGFR	0.00289442816760447	3818	0.0949220334982764	1002	1.61747740046274	838	0.987647042506082	1450	0.820136991533248	8883	0	6917	0.0752880701854508	0.296808342397597	0.077	0.2903359375
5606	NK	NK	ADAM10	IL6R	0.0735751276180633	6903.4	0.0102881027411527	12032	0.457012881749897	8108	0.640333018248507	4396	0.872060427469184	3064	0	6917	0.164215623265051	0.232225837466253	0.077	0.2903359375
4708	memory_B	double_neg_T	B2M	CD247	0.0519233911599699	6414.6	0.00952300457861071	12856	0.574659918601976	6275	0.540361626022856	5929	0.940155974347421	96	0	6917	1.02393568575572	0.215566893056525	0.077	0.2903359375
2122	mDC	mDC	ADAM28	ITGA4	0.0114722171344842	5135	0.0159054948732246	8297	0.53200336766524	6885	0.731484197769593	3292	0.923241317310408	284	0	6917	0.549018176301268	0.16176492999969	0.077	0.2903359375
6933	CD4_T	follicular_helper_T	BTLA	CD247	0.115043334863741	8448	0.00777288909713381	15237	0.476253173965262	7758	0.566600746097075	5467	0.836889442429142	6861	0	6917	0.104721255665042	0.515996104125295	0.078	0.293273371104816
23162	germinal_center_B	naive_B	ALCAM	CD6	1	15713.6	0.0038089946651189	23092	0.0729305719759531	18821	-0.0712873973559878	20878	0.820315032177683	8860	0	6917	0.0682503959024625	0.276675720610691	0.078	0.293273371104816
6687	CD4_T	mDC	ADAM17	IL6R	0.105440314340289	9509.8	0.00731286988410994	15914	0.366429723386819	9838	0.472420179271581	7115	0.829747652428817	7765	0	6917	0.0795293854965641	0.268778340958665	0.078	0.293273371104816
11372	mDC	CD4_T	ADAM28	ITGA4	0.384005977291306	11245.2	0.00688434316275441	16672	0.12606063825863	16744	0.178178613334296	14105	0.887805297612387	1788	0	6917	0.223067825720239	0.213905371220538	0.078	0.293273371104816
24342	plasma	CD4_T	CALM2	KCNQ5	1	22094	0.00326350812039415	24305	-0.338286066473889	27527	-0.732650101855156	27177	0.854663322169359	4872	1	26589	0.162144488144851	0.489427945617205	0.079	0.294944444444444
3344	memory_B	follicular_helper_T	HLA-DMA	CD4	0.0270672106709665	8137.2	0.0128578097217312	9851	0.375489354584692	9655	0.583374348370784	5195	0.81875733221395	9068	0	6917	0.0712242455904252	0.461920086331225	0.079	0.294944444444444
23629	germinal_center_B	naive_B	HLA-F	LILRB1	1	24622.8	0.00358842927435974	23570	-0.0732000615065844	24021	-0.209996525778551	23635	0.637487567633941	25299	1	26589	0.00898206742278058	0.446065514408698	0.079	0.294944444444444
18095	FDC	doublet	COPA	CD74	1	17746.6	0.00763955120537439	15429	-0.0106000526388759	21979	-0.255383030032554	24333	0.879513401176988	2402	0.995	24590	0.169266953126362	0.425861132526317	0.079	0.294944444444444
5341	FDC	naive_B	FBN1	ITGB1	0.066355066938975	6439.2	0.0262829979710856	5428	1.07838153953427	2338	0.552049713535484	5727	0.794799306405037	11786	0	6917	0.0612975109369915	0.317121043376425	0.079	0.294944444444444
17517	memory_B	memory_B	GNAI2	CNR1	1	18105.6	0.00899796398447814	13485	0.05256280429156	19628	0.0863985378399499	16716	0.698474333388502	21431	0.254	19268	0.0161207144792616	0.28411276102269	0.079	0.294944444444444
7545	naive_B	CD4_T	HLA-DMB	CD4	0.136699840309212	10169.6	0.00891419714142635	13585	0.21837358162034	13619	0.60792673411916	4838	0.793798389710293	11889	0	6917	0.0437937983906864	0.265098655340289	0.079	0.294944444444444
9731	CD4_T	CD8_T	PSEN1	CD44	0.252976175614527	10267.4	0.00477329176422441	20946	0.277223949659551	11940	0.45196301636712	7499	0.862233156625827	4035	0	6917	0.128765142998362	0.206620953324732	0.079	0.294944444444444
1337	germinal_center_B	plasma	CALR	TSHR	0.00488630421360148	5211.4	0.0323493449856255	4448	0.708518228045348	4746	0.768245279163912	2951	0.835771076652196	6995	0	6917	0.0845217333764854	0.149867096274796	0.079	0.294944444444444
3880	plasma	germinal_center_B	HLA-B	LILRB1	0.0354983857404506	7816.2	0.0121531226200958	10400	0.348776722498222	10200	0.397993326388313	8566	0.872777158192763	2998	0	6917	0.139689387313674	0.119902258873934	0.079	0.294944444444444
7274	follicular_helper_T	NK	ADAM17	IL6R	0.126811066726224	8858.8	0.00904910385739832	13416	0.313062608635435	11024	0.482582128907334	6933	0.844270821237906	6004	0	6917	0.129680070566774	0.664458654721503	0.08	0.297422969187675
690	memory_B	myeloid	HLA-DMB	CD4	0.00156569693039949	4444.2	0.0255593582432711	5571	0.843112968897464	3633	0.813294108088503	2561	0.866995900393433	3539	0	6917	0.16784774813229	0.35584863344581	0.08	0.297422969187675
10195	germinal_center_B	CD8_T	HLA-C	CD3G	0.285119155370264	10541.2	0.00741027343759022	15776	0.365962019131216	9848	0.203362658129522	13374	0.837560332172883	6791	0	6917	0.0633856463863915	0.292653211881811	0.08	0.297422969187675
630	germinal_center_B	myeloid	CP	SLC40A1	0.00133489950626912	4165.6	0.057881844588951	2249	2.94217328829435	87	1.64749291560318	270	0.799044489962115	11305	0	6917	0.0658462742894641	0.26614205053453	0.08	0.297422969187675
10260	NK	memory_B	ADAM10	CD44	0.290215640362196	8164.2	0.00737008070816163	15832	0.353916067306252	10091	0.464460948919104	7274	0.907620170253369	707	0	6917	0.337088418797383	0.211981900596947	0.08	0.297422969187675
25755	germinal_center_B	germinal_center_B	PSAP	CELSR1	1	25525.2	0.00255135580676015	25747	-0.0640312599935832	23733	-0.320122673902293	25107	0.605791471193495	26450	1	26589	0.00484897073910356	0.142035951001605	0.08	0.297422969187675
4623	doublet	FDC	TGFB1	ITGB8	0.0498106971198423	7479	0.0257226985631499	5546	0.55252574090552	6572	0.400407071787869	8502	0.812136102500072	9858	0	6917	0.0659843168681187	0.457370297908152	0.081	0.299880753138075
11098	NK	CD8_T	HLA-C	CD3D	0.360085949575681	10653.4	0.0069660955697342	16530	0.258541928152047	12429	0.294314901931806	11002	0.840922986415028	6389	0	6917	0.0902688059470884	0.376488479907279	0.081	0.299880753138075
20756	FDC	germinal_center_B	FAM3C	LAMP1	1	20851.8	0.00495325036227037	20547	-0.00412113617355071	21748	-0.100253895329456	21528	0.717979444295337	19742	0.506	20694	0.0144233746343299	0.311220272366088	0.081	0.299880753138075
11985	plasma	germinal_center_B	LRIG1	MET	0.442875984955821	9883.4	0.0445654697454884	3145	0.303496799978399	11246	0.370471550749744	9165	0.72628798617029	18944	0	6917	0.0239621266314727	0.228942168552092	0.081	0.299880753138075
2212	CD4_T	CD4_T	CD47	SIRPG	0.0124982082856436	10548.6	0.00746804144713927	15680.5	0.205351858460064	14016.5	0.517110597617677	6320.5	0.812522461657157	9808.5	0	6917	0.052600711194257	0.140120258404109	0.081	0.299880753138075
7123	germinal_center_B	memory_B	ST6GAL1	CD22	0.122109349578179	10530.2	0.0123110303307554	10255	0.147930601518746	15941	-0.0121787466961945	19400	0.935880055841385	138	0	6917	0.797493492262283	0.126868376711956	0.081	0.299880753138075
24436	doublet	germinal_center_B	ADAM10	NOTCH1	1	21002.8	0.00322406161313147	24400	0.0247077614939549	20700	-0.262590971749286	24417	0.736315474864617	17998	0.0659999999999999	17499	0.0212694193632775	0.477280547507166	0.082	0.302738525730181
11270	follicular_helper_T	follicular_helper_T	CALM2	CACNA1C	0.374582280840976	12079.4	0.0119760138162178	10550	0.202493716026114	14109	0.363281955041944	9328	0.813056500031971	9737	0.029	16673	0.0596619624428027	0.245463567104642	0.082	0.302738525730181
93	FDC	CD8_T	LAMA3	CD44	3.04872525675612E-05	1714	0.0985754957104201	936	2.16260282009794	355	1.77136375613084	175	0.930613549891531	187	0	6917	0.852368592980356	0.18206335337658	0.082	0.302738525730181
23526	memory_B	naive_B	GNAS	ADCY7	1	20157.3	0.0036359092937924	23466	-0.0501407702751884	23305	-0.0455660930191198	20263	0.81120168050695	9963	0.971	23789.5	0.052277531594682	0.16303701811704	0.082	0.302738525730181
24547	follicular_helper_T	memory_B	GNAI2	IGF1R	1	22112.1	0.00316903739029964	24513	-0.0442841012452852	23117	-0.111761243666335	21788	0.734105167402669	18191	0.9	22951.5	0.0342127363002179	0.717533565262984	0.083	0.304524533517623
9672	plasma	CD8_T	CALM1	OPRM1	0.249052560883613	11265.8	0.00769428443322354	15355	0.192420803427241	14451	0.249167633400144	12137	0.832177279847065	7469	0	6917	0.0913575182290031	0.579673980779767	0.083	0.304524533517623
26151	naive_B	germinal_center_B	PSEN1	NOTCH1	1	25037.2	0.0023277276893073	26148	-0.0933457534175837	24578	-0.191911348579993	23342	0.652551247055513	24529	1	26589	0.00973352932732093	0.429011719527659	0.083	0.304524533517623
12393	FDC	CD8_T	HLA-B	CD3D	0.484936642405584	12463.2	0.00642443052821246	17544	0.204663342931394	14044	0.190165823339646	13748	0.874415671206922	2845	0.001	14135	0.127916224565016	0.352693996312127	0.083	0.304524533517623
2127	NK	memory_B	CD28	CD86	0.0114998977034257	6127	0.0202100752547162	6771.5	0.587033304346456	6115.5	0.817680320550017	2530.5	0.824978404532984	8300.5	0	6917	0.0846328373875046	0.327503388711028	0.083	0.304524533517623
22563	germinal_center_B	naive_B	HLA-C	LILRB1	1	23133.6	0.00409227739855486	22468	-0.0903423430909715	24511	-0.295591432642134	24826	0.74375117733325	17274	1	26589	0.0198741719385213	0.300825799609335	0.083	0.304524533517623
21002	CD4_T	germinal_center_B	CALM1	PTPRA	1	18553.5	0.00483073704830088	20814	-0.0260940676182972	22502	-0.0969560222840075	21455	0.849847273949159	5374	0.858	22622.5	0.0859932040519775	0.269298787182135	0.083	0.304524533517623
16837	follicular_helper_T	germinal_center_B	CD52	SIGLEC10	1	17066.3	0.0123113637229393	10254	0.0652814191440155	19105	0.0589167721567856	17500	0.709614813877816	20450	0.102	18022.5	0.017226463114353	0.231879141160859	0.083	0.304524533517623
7443	mDC	CD8_T	B2M	CD247	0.132613740157749	7375.6	0.0079091576293995	15017	0.427503829887933	8651	0.52718915625637	6143	0.934713795115966	150	0	6917	0.832465246670599	0.194452790649852	0.083	0.304524533517623
22165	germinal_center_B	doublet	B2M	TFRC	1	20720.6	0.00427662837882029	22054	-0.110362054365983	24974	-0.434964450991374	26038	0.863073418920468	3948	1	26589	0.121013868073141	0.351998186563207	0.084	0.306709766162311
22246	CD4_T	naive_B	ADAM10	NOTCH2	1	16272.5	0.00423264033390173	22139	0.0612548627615119	19272	0.352288507016793	9588	0.78219924458439	13140	0.051	17223.5	0.0383184231020719	0.261378902695676	0.084	0.306709766162311
10310	plasma	plasma	ADAM17	IL6R	0.293622754521767	11472.6	0.00734763571871697	15869	0.211103807631984	13838	0.216162427975738	13006	0.830082389640392	7733	0	6917	0.0652555095305864	0.250960632863482	0.084	0.306709766162311
2274	mDC	CD4_T	HLA-DPB1	CD4	0.0131067415089498	5244.2	0.0154356819120984	8521	0.624498603608771	5630	1.02699722532325	1281	0.863697590009731	3872	0	6917	0.133298444530675	0.231470678328962	0.084	0.306709766162311
18574	FDC	germinal_center_B	COL6A2	CD44	1	14936.5	0.00691632597170899	16629	1.03772484858923	2501	-0.294693390642478	24813	0.796617272784816	11565	0.239	19174.5	0.0436448029570851	0.200717935885388	0.084	0.306709766162311
814	germinal_center_B	follicular_helper_T	CALM2	CACNA1C	0.00204038263509946	4557.8	0.026844331933641	5331	0.603190409339118	5874	1.08422366009157	1116	0.866870656715686	3551	0	6917	0.147262609884688	0.138400439815583	0.084	0.306709766162311
3402	CD8_T	CD8_T	B2M	CD3G	0.0278734707696747	4532.6	0.0143365828027924	9066	0.710470274212137	4729	0.950748920355194	1618	0.920214706982822	333	0	6917	0.457587325424963	0.135155533160454	0.084	0.306709766162311
17255	follicular_helper_T	memory_B	GNAI2	CNR1	1	16560.4	0.00998140088596395	12344	0.0825867266868699	18472	0.18036978281511	14044	0.709283316763334	20477	0.0639999999999999	17465	0.0229129009395116	0.657988144994145	0.085	0.308451811346548
4953	doublet	myeloid	HLA-DQA1	CD4	0.0575965504085683	5566.6	0.0194511371246892	6978	0.769543468889947	4187	0.568480459558227	5438	0.859648954410234	4313	0	6917	0.149664570776605	0.498346898253247	0.085	0.308451811346548
3611	doublet	myeloid	APP	TNFRSF21	0.0309304895422344	3394.6	0.0445370632694626	3147	2.01219275857995	423	1.127517015854	1011	0.848981793886972	5475	0	6917	0.149168763528888	0.49552743203621	0.085	0.308451811346548
880	NK	FDC	HSP90AA1	EGFR	0.00239439575481536	3314.2	0.0773975966920102	1412	1.56313184169932	947	0.728400057781137	3329	0.862927248210592	3966	0	6917	0.166184411338825	0.418639500517265	0.085	0.308451811346548
11385	FDC	doublet	ADAM10	IL6R	0.385269002677181	11109.2	0.00684719092333362	16755	0.278584028603255	11904	0.170110153650152	14344	0.847577475567913	5626	0	6917	0.102990210367715	0.388754343915275	0.085	0.308451811346548
1718	FDC	NK	COL4A4	CD44	0.00754509300682913	3267.4	0.0289941346892067	4959	0.961462236005394	2910	1.05216232645265	1216	0.920154165916972	335	0	6917	0.606587073643688	0.293717749510968	0.085	0.308451811346548
16845	FDC	FDC	COL4A3	CD47	1	13385.6	0.0122765118999051	10285	0.185469512787908	14673	-0.056378140644925	20526	0.841141356803065	6358	0.004	15086	0.0664942541765905	0.249681159805676	0.085	0.308451811346548
10130	naive_B	doublet	CD48	CD2	0.281165219263971	10781.4	0.00744385585754984	15732	0.246889506047201	12777	0.314530168145529	10525	0.828137921935897	7956	0	6917	0.0722110810315097	0.23293276009525	0.085	0.308451811346548
19223	naive_B	naive_B	ADAM17	RHBDF2	1	17342.5	0.00618402294793351	18037	-0.0177363419175969	22214	0.189484339539414	13772	0.807007696066977	10409	0.81	22280.5	0.0479920780437608	0.120559364512045	0.085	0.308451811346548
12783	doublet	FDC	TGFB1	ITGB1	0.530359997865873	11350.2	0.00988764338580965	12447	0.227897315194595	13342	0.0452063826531964	17861	0.842647810720144	6184	0	6917	0.0828098558083039	0.404349938619253	0.086	0.31038341264446
468	naive_B	myeloid	HLA-DQB1	CD4	0.000791899398705194	4271.8	0.029588070811062	4861	0.882874127631762	3352	0.981594043876041	1466	0.855710399589898	4763	0	6917	0.136058976763795	0.364160968267966	0.086	0.31038341264446
7564	CD8_T	germinal_center_B	CD99	PILRB	0.137504724167553	10419.4	0.00887448071824783	13635	0.24134060676748	12946	0.328962307190405	10173	0.823892150045743	8426	0	6917	0.0622200269866654	0.3200721850858	0.086	0.31038341264446
4056	germinal_center_B	memory_B	CALM1	KCNQ1	0.0390455220775562	7996.6	0.016724073144371	7964	0.330247706454151	10600	0.40202265662304	8463	0.843897173967337	6039	0	6917	0.0910156634501896	0.243621998993494	0.086	0.31038341264446
7927	CD4_T	NK	HLA-B	CD3G	0.150952873779432	8058.4	0.00846851191734581	14210	0.333429706293612	10545	0.508411894051418	6486	0.883177506282815	2134	0	6917	0.197018556814773	0.217882070121072	0.086	0.31038341264446
11027	memory_B	NK	ADAM10	CD44	0.35330608609445	8800.2	0.00663293492311309	17156	0.332722003909994	10552	0.401592550813536	8474	0.903106379772978	902	0	6917	0.299049552980922	0.205431814315369	0.086	0.31038341264446
5533	CD4_T	CD8_T	ADAM10	CD44	0.0715240236871661	8380.4	0.00605298522378075	18283	0.32611702912956	10710	0.604001757046372	4891	0.899028712112668	1101	0	6917	0.260199132168969	0.150204728415025	0.086	0.31038341264446
3662	germinal_center_B	CD4_T	PKM	CD44	0.0318366526655774	5757.4	0.0124196536069226	10176	0.452453361366167	8189	0.801247582305082	2655	0.904158935039049	850	0	6917	0.29104630133294	0.147475641514045	0.086	0.31038341264446
10739	FDC	CD8_T	HLA-C	CD3D	0.328069181569059	10378	0.00713587086401161	16225	0.267359107903625	12194	0.32140163217924	10348	0.842526952812579	6206	0	6917	0.0724648613786668	0.461695317614253	0.087	0.312716993906567
23153	memory_B	plasma	SPTAN1	PTPRA	1	21553.4	0.00381240899829372	23083	-0.107903098543077	24936	-0.190248835593043	23301	0.798671741620181	11359	0.999	25088	0.0459038858021071	0.444580695559686	0.087	0.312716993906567
3273	CD8_T	mDC	IL16	CD4	0.0261324543406033	6592.2	0.0129971501991261	9782	0.595289750605084	5993	0.648947335701101	4271	0.844307827533853	5998	0	6917	0.109405723472149	0.439957567141639	0.087	0.312716993906567
19216	naive_B	plasma	ADAM17	RHBDF2	1	18471.5	0.00618828089646366	18027	-0.0174735738740585	22205	-0.0362016083701955	20043	0.807061290740095	10405	0.709	21677.5	0.0556333225391711	0.422655181875987	0.087	0.312716993906567
11475	NK	doublet	ADAM10	IL6R	0.392917128886063	10616.6	0.00681400060634538	16821	0.276205529100557	11962	0.265586487325051	11720	0.847263338696803	5663	0	6917	0.106840366326871	0.358926441556288	0.087	0.312716993906567
6988	follicular_helper_T	naive_B	ST6GAL1	CD22	0.116850357775106	8874.4	0.0126292963130589	10006	0.145439200914522	16026	0.282767526192538	11291	0.936641626160824	132	0	6917	0.919841895400776	0.13621781571932	0.087	0.312716993906567
10574	CD4_T	myeloid	ADAM17	IL6R	0.314379127474851	10814	0.00684862055686026	16749	0.320695674363943	10831	0.282935312046492	11284	0.825064700155454	8289	0	6917	0.0853760364132819	0.450264525645571	0.088	0.315244264507422
348	plasma	myeloid	IRAK4	TLR4	0.000482272056366548	2988.2	0.0521186677040122	2593	2.35067045369134	250	1.22968001192898	779	0.858871227978001	4402	0	6917	0.172474598126592	0.39953203759528	0.088	0.315244264507422
996	naive_B	FDC	IL16	GRIN2B	0.00287541579651842	4281.8	0.0700797559314169	1669	1.18708705403369	1901	0.825105334917035	2456	0.823583917367494	8466	0	6917	0.0903499201417108	0.318373147300259	0.088	0.315244264507422
20890	CD8_T	CD4_T	ADAM10	TSPAN5	1	13869.8	0.00488370908999939	20693	0.106143204167884	17537	0.419618103032842	8106	0.826430375247068	8137	0.003	14876	0.0763107723329664	0.291155407592114	0.088	0.315244264507422
23281	naive_B	FDC	CALM1	PTPRA	1	20836.4	0.00375095213408857	23212	-0.099686176172931	24736	-0.241421585076724	24119	0.83298180407074	7358	0.997	24757	0.0613022946179235	0.28275190754028	0.088	0.315244264507422
6403	NK	doublet	SPTAN1	PTPRA	0.0963963328515204	9242.6	0.0110339311831357	11349	0.271573193420165	12083	0.228130884093024	12700	0.870948385048834	3164	0	6917	0.150135130544962	0.278968467916788	0.089	0.317968371467026
19471	doublet	memory_B	FAM3C	CLEC2D	1	18794.4	0.00590849948807403	18556	-0.0731893545485835	24020	-0.204167009856317	23539	0.864873350904231	3771	0.983	24086	0.111948170220894	0.229641551779311	0.089	0.317968371467026
9654	doublet	naive_B	B2M	LILRB1	0.247838462315657	9980.8	0.00770531542811895	15340	0.228618964373496	13319	0.312887474013044	10569	0.86495501951809	3759	0	6917	0.137635380471829	0.181391346786679	0.089	0.317968371467026
7727	NK	doublet	B2M	CD247	0.142226859974987	8051.6	0.00770028179480347	15346	0.433325053849819	8540	0.36511964543363	9294	0.933892396017392	161	0	6917	0.815903719640268	0.176691078401704	0.089	0.317968371467026
6545	FDC	CD8_T	COL4A3	CD47	0.100486887675239	9191.2	0.0143563063333708	9059	0.246030046780677	12806	0.255826647361704	11962	0.851320500579941	5212	0	6917	0.114350796014883	0.354093466978536	0.09	0.321108870967742
12900	FDC	FDC	LGALS1	PTPRC	0.543097558597971	11454.8	0.0159173351478586	8291	0.408685818511341	8998	0.257789931680025	11920	0.892527171180492	1476	1	26589	0.276896724821641	0.168034238977395	0.09	0.321108870967742
22675	doublet	germinal_center_B	BTLA	TNFRSF14	1	20552.6	0.00403378873132018	22583	0.0772005777956349	18656	-0.107242702970507	21685	0.644105160612017	24963	0.003	14876	0.0110837725257416	0.590400017656064	0.091	0.324023474178404
2125	memory_B	NK	CD86	CD28	0.0114929725574726	6127	0.0202100752547162	6771.5	0.587033304346456	6115.5	0.817680320550017	2530.5	0.824978404532984	8300.5	0	6917	0.0846328373875045	0.327774431971893	0.091	0.324023474178404
5428	FDC	germinal_center_B	MFGE8	ITGAV	0.0687147808685564	8774	0.0245807438324307	5768	0.991919592399171	2749	0.523211480572613	6229	0.689017715492416	22207	0	6917	0.0164985711617018	0.276851632520061	0.091	0.324023474178404
26874	CD4_T	germinal_center_B	GNAI2	ADCY7	1	25612.8	0.00182695156564145	26873	-0.173861912154259	26193	-0.33956681801866	25287	0.676307950010626	23122	1	26589	0.0110719716214049	0.448960049003959	0.092	0.326053404539386
20006	CD8_T	follicular_helper_T	CALM1	KCNQ5	1	19196.6	0.00546263897499119	19466	-0.125961117911534	25329	-0.111829600759944	21791	0.874862826089465	2808	1	26589	0.212928471574215	0.412985442436516	0.092	0.326053404539386
5354	memory_B	germinal_center_B	BTLA	CD79A	0.0667218244933056	9065	0.020835638764954	6601	0.282865520517834	11799	0.354997104471914	9525	0.806395342383329	10483	0	6917	0.0519125155191466	0.324103918661302	0.092	0.326053404539386
18258	memory_B	naive_B	MFNG	NOTCH2	1	14698.2	0.00732683547529962	15898	0.134985690577599	16422	0.30504159173035	10750	0.670308973125723	23504	0	6917	0.0120491557359541	0.29767113088784	0.092	0.326053404539386
7598	doublet	doublet	APP	RPSA	0.138516155805437	9855.4	0.0119120358479824	10595	0.2682969455634	12162	0.193723756493686	13655	0.84472099677525	5948	0	6917	0.087183346507658	0.25945319258895	0.092	0.326053404539386
22316	CD8_T	memory_B	ADAM10	CD44	1	11989	0.00420729551297397	22209	0.144364320179894	16072	0.236251521577261	12482	0.881280564118776	2265	0	6917	0.19706605319966	0.238834053057069	0.092	0.326053404539386
9879	memory_B	doublet	ADAM17	ITGB1	0.263996516197041	12341.8	0.00891252780055498	13589	0.158071757576367	15535	0.230774857934682	12638	0.846038625629444	5812	0.001	14135	0.0923997805509992	0.234329602222984	0.092	0.326053404539386
15856	plasma	doublet	CALM1	KCNQ5	0.991537195317601	14299.3	0.00821855081612453	14558	0.072239740748097	18850	-0.0445200099248085	20242	0.895564774344369	1281	0.026	16565.5	0.294271750792203	0.428742911802094	0.093	0.327846613545817
24726	doublet	germinal_center_B	GNAS	ADCY7	1	21510.2	0.00308863571610507	24695	-0.0521150193982788	23366	-0.367399412812782	25532	0.798391676299982	11383	0.851	22575	0.035105599599199	0.388281986496193	0.093	0.327846613545817
25128	memory_B	germinal_center_B	ADAM10	TSPAN14	1	21613.3	0.00287394361689224	25110	-0.0278852475575809	22560	-0.258289913954223	24368	0.772498824769664	14194	0.737	21834.5	0.0282274909807686	0.33137016318202	0.093	0.327846613545817
1309	FDC	follicular_helper_T	FN1	TSHR	0.00468432672719711	2691.6	0.137036491199136	586	1.39128359267064	1301	1.62824955395042	285	0.859186944638389	4369	0	6917	0.166955792244273	0.327576449724146	0.093	0.327846613545817
22020	doublet	FDC	ADAM10	CD44	1	16789.1	0.00433731972272336	21902	0.0836889197230371	18418	-0.238207553792794	24060	0.882863561657488	2159	0.0610000000000001	17406.5	0.170137633358309	0.327202926773639	0.093	0.327846613545817
23481	naive_B	doublet	COPA	CD74	1	22027.4	0.00365610602777003	23420	-0.230831514969933	26866	-0.447975337119146	26125	0.834706869898039	7137	1	26589	0.0856831045091435	0.224981541175613	0.093	0.327846613545817
2909	plasma	doublet	B2M	CD247	0.0205978722004816	5292.2	0.0100346381197079	12284	0.691818824196587	4923	0.850922873151834	2253	0.941611314557098	84	0	6917	1.19977222456866	0.193261851626446	0.093	0.327846613545817
11515	germinal_center_B	follicular_helper_T	SPTAN1	PTPRA	0.397021952496866	11806.6	0.0079022894000656	15026	0.12321898799254	16856	0.147500572116293	14987	0.850999127783601	5247	0	6917	0.0841259007804568	0.119241402801569	0.093	0.327846613545817
18887	CD8_T	germinal_center_B	CD99	CD99L2	1	14338.8	0.00653742636856808	17349	0.175490243109221	14986	0.308710607659447	10663	0.69426564248368	21779	0	6917	0.0157241627786937	0.468385761655158	0.094	0.329403300330033
5617	FDC	naive_B	CCL21	CCR7	0.0738140794033705	5357	0.0302749231031024	4751	1.03514990045085	2523	1.50328606788584	387	0.790764595572813	12207	0	6917	0.0699153951203605	0.418828240023624	0.094	0.329403300330033
15208	FDC	naive_B	CD99	PILRB	0.874979031954002	16682.9	0.00533068087464683	19742	0.0754526133458457	18723	0.122397097127551	15724	0.783824170301292	12965	0.018	16260.5	0.0328714698252075	0.370333063251695	0.094	0.329403300330033
1472	FDC	mDC	COL4A4	CD44	0.00567302265788218	3722.4	0.0233908628761352	6016	0.823535430400312	3769	1.00911761468955	1348	0.911900938411159	562	0	6917	0.528139143733864	0.340338559508005	0.094	0.329403300330033
1345	FDC	memory_B	LAMC1	CD44	0.00494596962575061	5611.6	0.0232198332157665	6054	0.565797807270321	6393	0.585459729931035	5171	0.867099018322743	3523	0	6917	0.171909700775881	0.332287924833332	0.094	0.329403300330033
20003	doublet	memory_B	SPTAN1	PTPRA	1	18472.2	0.0054671659771716	19462	-0.00656881879274191	21839	-0.105627256724304	21643	0.826103945676855	8171	0.624	21246	0.0629809338886332	0.307620108471622	0.094	0.329403300330033
2410	CD4_T	memory_B	MAML2	NOTCH2	0.014522703022013	6538.8	0.00762497870351898	15448	0.528655251610779	6940	0.980501671564175	1470	0.886100522569336	1919	0	6917	0.233974549914862	0.220918468113495	0.094	0.329403300330033
23137	germinal_center_B	naive_B	TGFB1	LPP	1	21642.2	0.00382469986758477	23063	-0.245429475637022	27014	-1.10402146135686	27737	0.864491127637673	3808	1	26589	0.141916914021646	0.169277458522107	0.094	0.329403300330033
7299	naive_B	memory_B	APP	CD74	0.127569050619538	9027	0.00903743040059662	13432	0.266951017774439	12205	0.322943639897563	10320	0.881304798595907	2261	0	6917	0.178506373452954	0.105834635477517	0.094	0.329403300330033
13001	FDC	naive_B	ADAM10	NOTCH2	0.556547497790332	11868.8	0.00618523792549388	18034	0.216158081317633	13677	0.296684453604306	10942	0.812783421436067	9774	0	6917	0.0552000655051548	0.294855049365745	0.095	0.332030941408822
12152	plasma	germinal_center_B	MIF	TNFRSF14	0.460149235123493	14287.6	0.00868764140121042	13872	0.203836315198246	14071	0.176529655156571	14154	0.686088704658818	22424	0	6917	0.0128285351728269	0.263573212632633	0.095	0.332030941408822
4681	doublet	memory_B	HLA-A	LILRB1	0.0512824093112122	8729.6	0.011314390938679	11111	0.30563019962602	11194	0.345090347552381	9773	0.856640198913709	4653	0	6917	0.111759620854834	0.208019068953353	0.095	0.332030941408822
25417	naive_B	naive_B	SPTAN1	PTPRA	1	23014.8	0.00274055241420304	25403	-0.180488600384253	26277	-0.143019017313544	22407	0.770822699248751	14398	1	26589	0.0313380445752366	0.142888454411603	0.095	0.332030941408822
2532	FDC	doublet	LAMA2	RPSA	0.0159567945862848	6060.6	0.0450970569925699	3110	0.769349570886994	4188	0.447924172102178	7582	0.823313465972664	8506	0	6917	0.0910745163199503	0.472748184543989	0.096	0.333549738219895
10904	follicular_helper_T	myeloid	PKM	CD44	0.342469544430104	9833	0.00705428187519036	16365	0.244423657357787	12852	0.319762248769703	10391	0.876694245407933	2640	0	6917	0.208217629838892	0.446512968747303	0.096	0.333549738219895
4615	doublet	FDC	GNAI2	EGFR	0.0495999107049666	3852.6	0.0708912038958691	1639	1.58429512969879	902	0.768495495831772	2947	0.836920749471981	6858	0	6917	0.0941146622719249	0.367554538528333	0.096	0.333549738219895
1112	FDC	myeloid	COL1A1	CD44	0.00350473891564228	3113	0.0838468017306527	1225	1.35088641534249	1415	0.74891276847268	3116	0.873959592035596	2892	0	6917	0.232264989880348	0.361986321173765	0.096	0.333549738219895
8027	naive_B	myeloid	ADAM10	IL6R	0.155358418876821	8032.4	0.00862034742636905	13972	0.432651205385161	8552	0.499276346949679	6647	0.861865249475405	4074	0	6917	0.145233285431325	0.343873865653787	0.096	0.333549738219895
9994	naive_B	germinal_center_B	JAM3	ITGB1	0.271732783748544	11580	0.0141914422080019	9145	0.20151993323633	14139	0.251278614617656	12074	0.759374715266586	15625	0	6917	0.0277097475549502	0.305692887328708	0.096	0.333549738219895
11851	NK	germinal_center_B	HLA-B	CANX	0.428350764254239	11841.6	0.00665494968891321	17114	0.143366238862302	16102	0.0880989315347134	16667	0.879442115572324	2408	0	6917	0.15986744149469	0.258754628355267	0.096	0.333549738219895
13771	FDC	follicular_helper_T	CALM1	PTPRA	0.656731639812632	14212.3	0.00672218670902916	16995	0.0776032635363709	18641	0.12744821091642	15581	0.869734229677222	3279	0.026	16565.5	0.124736592670967	0.248597584940339	0.096	0.333549738219895
14645	naive_B	memory_B	CALM1	KCNQ1	0.777480814525243	16452.1	0.00761026568239449	15468	0.0611136650846732	19281	0.12838026090594	15546	0.784796468897442	12857	0.228	19108.5	0.0381902737293569	0.190114606093184	0.096	0.333549738219895
21176	CD8_T	germinal_center_B	CALM1	FAS	1	19589.2	0.00474468879370684	21000	0.0283441534429735	20541	0.151728908829015	14862	0.6862374277229	22411	0.231	19132	0.0167338994040861	0.526101645677706	0.097	0.335924983692107
23495	germinal_center_B	doublet	NUCB2	ERAP1	1	20039.7	0.00364923347201027	23435	0.0729335633216078	18820	-0.130365607446094	22160	0.715660203555632	19933	0.011	15850.5	0.0185392873818837	0.452522009122548	0.097	0.335924983692107
5647	FDC	FDC	LAMA2	ITGA1	0.0747993611195543	6211.6	0.0789683136174961	1371	1.0388288997676	2498	0.721174783139378	3410	0.747939021389945	16862	0	6917	0.0422556950287228	0.32193464184502	0.097	0.335924983692107
13320	CD4_T	NK	ADAM10	TSPAN14	0.597187123885545	12972.7	0.00605031231774645	18290	0.157675010314762	15549	0.385297317908641	8842	0.831274572119618	7587	0.002	14595.5	0.0819949438797067	0.260662788734363	0.097	0.335924983692107
20954	naive_B	naive_B	MAML2	NOTCH1	1	12668.8	0.00484992087578141	20762	0.145724853310643	16019	0.184841104340515	13932	0.846803727116309	5714	0	6917	0.102950802141903	0.11604468301982	0.097	0.335924983692107
23468	CD8_T	plasma	ADAM10	IL6R	1	18292.8	0.00366098869274166	23407	0.0457888687662048	19871	0.0474891217615235	17804	0.80260774270651	10896	0.285	19486	0.061128682744167	0.590568866333439	0.098	0.337626216742375
1759	NK	follicular_helper_T	ADAM10	TSPAN5	0.00781589450348549	4299.6	0.0174188577139375	7684	0.725998729694923	4582	1.03191578275967	1269	0.899922256740648	1046	0	6917	0.323805493317372	0.426907983573633	0.098	0.337626216742375
11962	germinal_center_B	CD8_T	CD99	PILRB	0.440500351674139	13065.6	0.00660079636984864	17210	0.145159949342441	16041	0.178219455916876	14103	0.801381033744794	11057	0	6917	0.0421671037438983	0.35009807198438	0.098	0.337626216742375
9929	memory_B	CD8_T	HLA-C	CD3D	0.266983837227744	9721.2	0.00754276585604062	15570	0.288490959272263	11666	0.393869255702852	8654	0.846170842211211	5799	0	6917	0.0885827255389575	0.24869123861791	0.098	0.337626216742375
15707	follicular_helper_T	naive_B	LTB	CD40	0.964887136188599	13615.1	0.0117756747006762	10693	0.0392091319345873	20132	0.158213965544912	14684	0.856705549930401	4645	0.094	17921.5	0.116411348411528	0.247129608218367	0.098	0.337626216742375
14082	doublet	naive_B	LY86	CD180	0.700667327579415	13605.6	0.0176146717257059	7599	0.0715073004708376	18884	0.160100098435744	14630	0.814986400315816	9491	0.0620000000000001	17424	0.0536419119571427	0.223842687366189	0.098	0.337626216742375
19742	CD8_T	CD4_T	CALM1	PTPRA	1	14879.5	0.0056765961356422	19025	0.00840743018178248	21298	0.355917192399895	9504	0.859854264919137	4290	0.434	20280.5	0.120434239939568	0.210082363150686	0.098	0.337626216742375
2108	germinal_center_B	CD8_T	PKM	CD44	0.0112867642939563	4633.4	0.01596036707492	8270	0.622492200371339	5658	0.908141982227868	1848	0.914489601958058	474	0	6917	0.379118205229498	0.146793826142634	0.098	0.337626216742375
12946	follicular_helper_T	memory_B	PSEN1	NOTCH1	0.549943946117809	15736.7	0.00620975395356385	17991	0.104530317656801	17597	0.243940745234557	12267	0.754153182187001	16233	0.002	14595.5	0.0340437982546915	0.614766796312614	0.099	0.338653994845361
25843	doublet	germinal_center_B	CD55	ADGRE5	1	23800.1	0.0025081511990655	25836	-0.00670830282472497	21844	-0.326296898967427	25171	0.646882597083774	24816	0.638	21333.5	0.00998196346938719	0.564364699761801	0.099	0.338653994845361
5246	memory_B	FDC	PNOC	ADRA2A	0.0639080930257698	7643.8	0.112150912533269	766	1.02703069084102	2563	0.499834865656136	6630	0.699640292441864	21343	0	6917	0.0222232613323662	0.476500453637473	0.099	0.338653994845361
4954	doublet	myeloid	HLA-DRB1	CD4	0.0576216907619209	5862	0.0153868397598875	8546	0.736014381307595	4497	0.504890190158381	6544	0.874873933029776	2806	0	6917	0.184013025314396	0.394723483188084	0.099	0.338653994845361
20602	CD8_T	NK	ADAM10	TSPAN14	1	15704.2	0.00502277057327716	20381	0.100647982241827	17758	0.19696017082921	13564	0.817816467219213	9175	0.074	17643	0.0769191401683522	0.394414502366282	0.099	0.338653994845361
19582	germinal_center_B	doublet	CD99	PILRB	1	17041	0.00580957542139723	18752	0.0950918997887199	17960	-0.0964372705390314	21445	0.791023666487994	12172	0.003	14876	0.0373072746867857	0.368347507563846	0.099	0.338653994845361
10356	FDC	CD4_T	HLA-C	CD3G	0.296875079382322	9633.2	0.0073207208950518	15904	0.273382254543165	12044	0.512888339549216	6411	0.836731531297587	6890	0	6917	0.0642827290590667	0.351875765390589	0.099	0.338653994845361
6098	FDC	doublet	ADAM10	TSPAN5	0.0865063784274465	8535.6	0.00990930066342234	12428	0.378540729419929	9589	0.309944252633034	10639	0.87150384018555	3105	0	6917	0.165750730446534	0.328084874021031	0.099	0.338653994845361
12746	doublet	doublet	ADAM17	IL6R	0.525625991932482	13139	0.00663939705044066	17148	0.167773898131819	15229	0.0466196951703016	17829	0.822814353253507	8572	0	6917	0.0613162893952016	0.270191305179921	0.099	0.338653994845361
1855	plasma	germinal_center_B	COPA	CD74	0.00874738721720943	5217.6	0.0170143847551815	7859	0.509910122968233	7229	0.697262294460059	3648	0.915922319100579	435	0	6917	0.427932102616551	0.101871554324814	0.099	0.338653994845361
948	CD4_T	CD4_T	HLA-B	CD3D	0.00268029441338657	7897.8	0.00765907261784361	15405	0.290668968667279	11593	0.713730831950249	3486	0.883753972562764	2088	0	6917	0.171711961448028	0.0896542636410302	0.099	0.338653994845361
11924	FDC	follicular_helper_T	HLA-DRB1	CD4	0.436928608158047	13860.2	0.00661637856239264	17182	0.217053315696079	13654	0.194866436644265	13626	0.820946872145343	8780	0.014	16059	0.0597530670549608	0.356533313922485	0.1	0.340757381258023
23382	CD4_T	follicular_helper_T	ADAM10	CD44	1	16334.1	0.00370386964344356	23318	0.0286526307772697	20526	0.0887397371975115	16645	0.874450111487999	2843	0.131	18338.5	0.167328410223984	0.324382872690727	0.1	0.340757381258023
9562	doublet	doublet	PSEN1	CD44	0.24168039882003	9040.8	0.00775649240460112	15263	0.366573860777615	9835	0.276526425621844	11450	0.888618823340668	1739	0	6917	0.194594284673012	0.207808948034358	0.1	0.340757381258023
10046	CD4_T	doublet	HLA-A	CD3G	0.275223264921985	9301	0.0070256388033339	16420	0.302966274338384	11262	0.436584195276612	7789	0.861422094988838	4117	0	6917	0.124381241131898	0.174854590018454	0.1	0.340757381258023
2366	germinal_center_B	follicular_helper_T	CALM1	CACNA1C	0.0140885694075162	6822.6	0.0190997881141428	7093	0.427742133571016	8645	0.646073805563289	4310	0.834631940131795	7148	0	6917	0.0798551696832882	0.140991062561499	0.1	0.340757381258023
7525	memory_B	memory_B	ADAM17	RHBDF2	0.135699040455686	8993.2	0.0117805197666087	10689	0.219068018030174	13599	0.394003145944378	8652	0.852320976664245	5109	0	6917	0.09870558079555	0.13354070584749	0.1	0.340757381258023
21167	FDC	plasma	CALM1	KCNQ5	1	20649	0.00474928716542945	20991	-0.168258611827628	26120	-0.431728517113845	26007	0.866999768886046	3538	1	26589	0.137117265380282	0.306428086940035	0.101	0.343503523382447
13210	CD8_T	CD4_T	IL16	CD4	0.58295825696658	11690.8	0.00609703997316556	18202	0.210192153483239	13863	0.482211142544212	6937	0.78787654869627	12535	0	6917	0.0415614560622688	0.294658407270279	0.101	0.343503523382447
391	mDC	mDC	HLA-DRB5	CD4	0.000589274071314838	3116.8	0.0314034725942277	4582	1.02577780453067	2574	1.23022671459112	777	0.907168270688399	734	0	6917	0.340045635392142	0.162310560385563	0.101	0.343503523382447
23790	CD8_T	naive_B	ADAM10	NOTCH2	1	19308.8	0.00351379899084386	23735	0.00422783468857693	21440	0.163951359937362	14516	0.765928951087006	14921	0.754	21932	0.0332252771142139	0.301267463794079	0.102	0.346017891373802
6204	CD4_T	memory_B	PSEN1	CD44	0.0896065914866985	12418.4	0.00399655539449974	22663	0.15249826878282	15747	0.27254992797744	11557	0.851341465525875	5208	0	6917	0.107368469723526	0.195538153696124	0.102	0.346017891373802
10040	CD4_T	doublet	HLA-A	CD3D	0.274369152929012	9046	0.00689682901498061	16659	0.299786467274923	11347	0.493041002443778	6759	0.866889393085508	3548	0	6917	0.136710743999117	0.19344984715907	0.102	0.346017891373802
3663	germinal_center_B	memory_B	CALM3	KCNQ5	0.0318679509846939	6280.8	0.022855236522727	6146	0.349737747619178	10178	0.496127111655646	6705	0.892879996172923	1458	0	6917	0.244172335481927	0.155622833357975	0.102	0.346017891373802
3412	FDC	doublet	COL4A3	CD47	0.028014402177846	6985.8	0.0208062593308583	6616	0.43384312651145	8529	0.339060926659566	9919	0.873307847229252	2948	0	6917	0.162451209815213	0.334703616594617	0.103	0.348297452229299
856	naive_B	myeloid	SEMA7A	PLXNC1	0.00223498159615626	4949.6	0.0235516695403703	5982	0.737108642699781	4477	0.923333129409478	1762	0.847770679083438	5610	0	6917	0.12409878180893	0.315297346232514	0.103	0.348297452229299
23081	doublet	naive_B	TGFB1	ITGB1	1	21493.9	0.00385125624637489	23006	-0.0565298400563815	23508	-0.14732089438226	22482	0.769700232270219	14510	0.979	23963.5	0.0324771250066952	0.291669908726463	0.103	0.348297452229299
3881	naive_B	follicular_helper_T	CD47	SIRPG	0.0355154555543974	7223.6	0.0121529085157978	10401.5	0.410193697719059	8972.5	0.659758502065619	4121.5	0.846830109023351	5705.5	0	6917	0.101188715714425	0.285962209830709	0.103	0.348297452229299
20338	memory_B	doublet	TGFB1	LPP	1	20356.6	0.00519924270892949	20024	-0.132186919348152	25467	-0.887644145108708	27457	0.881490428816215	2246	1	26589	0.176295375697871	0.162908871924399	0.103	0.348297452229299
23424	naive_B	NK	SPTAN1	PTPRA	1	20060.5	0.00368074662277253	23362	-0.0553822491764263	23479	-0.0383954475663466	20098	0.79583128045588	11656	0.715	21707.5	0.0467203168844484	0.311905124551719	0.104	0.350785260482846
10811	memory_B	FDC	ADAM17	ITGB1	0.334693539503336	11809.8	0.00869350597201005	13867	0.1463341601366	15992	0.102802815750872	16290	0.844411135767464	5983	0	6917	0.087162160962076	0.280746790274971	0.104	0.350785260482846
7660	FDC	CD4_T	B2M	CD3D	0.140351726745243	6791.6	0.00882932202040604	13691	0.39576923364843	9241	0.730883893330949	3303	0.905400989258347	806	0	6917	0.298893707192193	0.17861750888005	0.104	0.350785260482846
23278	germinal_center_B	germinal_center_B	COL4A3	CD47	1	23840.4	0.00375158690943518	23209	-0.127248385542946	25357	-0.643941687225997	26925	0.745355058145682	17122	1	26589	0.0166354118701487	0.0824658503822511	0.104	0.350785260482846
10897	germinal_center_B	doublet	POMC	OPRM1	0.341962417932265	11323.4	0.0176889729428562	7576	0.33727850312866	10456	0.321795906143618	10346	0.699964346654222	21322	0	6917	0.0212624521798089	0.471424396521782	0.105	0.35303673210893
934	FDC	CD8_T	CDH1	KLRG1	0.00261051159997028	3270.8	0.0976289133854522	954	1.50527122151379	1066	1.29256487117642	670	0.837874195567678	6747	0	6917	0.100789763993131	0.361297190550603	0.105	0.35303673210893
5748	myeloid	follicular_helper_T	HLA-A	CD3G	0.0779243556735333	6548	0.0108863064275179	11478	0.522982609318129	7029	0.573436873930732	5357	0.885555155791952	1959	0	6917	0.211009780531334	0.360928342182285	0.105	0.35303673210893
18235	memory_B	naive_B	JAM3	ITGB1	1	19815.2	0.00736872593275844	15833	0.0240490127263762	20725	0.106329050615944	16175	0.694566814200413	21753	0.995	24590	0.016714804647605	0.259194608885822	0.105	0.35303673210893
1889	FDC	FDC	FN1	CD44	0.0090749686314676	5212.6	0.0275423209614181	5207	0.818142327583655	3805	0.471122979039618	7142	0.872884724014833	2992	0	6917	0.166349755472518	0.191255624783184	0.105	0.35303673210893
11849	follicular_helper_T	memory_B	IRAK4	TLR6	0.428350764254239	11430.6	0.0129406837289732	9811	0.19772058433104	14269	0.375964601467562	9042	0.745482435734822	17114	0	6917	0.0303100386345731	0.584973695974821	0.106	0.354825977301387
4626	FDC	memory_B	CCL21	CCR7	0.0498778696765417	5014.6	0.0341873279838479	4191	1.05459969187235	2437	1.49649389269726	396	0.800641411338164	11132	0	6917	0.0822173513878668	0.446251289321607	0.106	0.354825977301387
4984	FDC	doublet	CDH1	IGF1R	0.058253058446172	6465.4	0.0305183583419743	4704	0.924628907624932	3123	0.530244739676	6100	0.797404269399646	11483	0	6917	0.0674127576251688	0.416131676890475	0.106	0.354825977301387
14767	NK	naive_B	HLA-B	LILRB1	0.795180625543708	15532.6	0.00640707382547083	17583	0.0590027807869333	19368	0.134282223861307	15382	0.832806335430246	7382	0.096	17948	0.078872520485548	0.288758471378873	0.106	0.354825977301387
688	naive_B	myeloid	HLA-DPB1	CD4	0.00155868342739193	3699.2	0.0255820893511026	5566	0.914280784476809	3200	1.05047547629124	1221	0.890801276392572	1592	0	6917	0.255324115011429	0.273435834066115	0.106	0.354825977301387
10109	CD4_T	doublet	HLA-C	CD3G	0.279491972618134	11706	0.00619180970501431	18022	0.212809834251127	13783	0.274522584967296	11503	0.824966684559536	8305	0	6917	0.0705176014021467	0.238427289903659	0.106	0.354825977301387
1126	CD4_T	CD4_T	HLA-B	CD3G	0.00357347040852766	8652.8	0.00707753414480792	16323	0.248538027494894	12735	0.64323289000448	4363	0.873598324579909	2926	0	6917	0.142401267658292	0.101864605618679	0.106	0.354825977301387
5355	mDC	CD8_T	ADAM28	ITGA4	0.0667501036420445	7815.2	0.0105400784860222	11800	0.290565041104787	11600	0.422578014783117	8038	0.907331924602748	721	0	6917	0.361471591230463	0.276823842512944	0.107	0.357272327044025
107	myeloid	follicular_helper_T	MMP9	CD44	3.86763138896974E-05	1977	0.0551557100365508	2413	3.05745533646137	53	1.65668994254785	258	0.926814142214995	244	0	6917	0.747661740791145	0.235151433721786	0.107	0.357272327044025
21734	follicular_helper_T	germinal_center_B	GNAS	TSHR	1	18329.3	0.00447550244561441	21599	0.0340180966179343	20311	0.0177510910339216	18601	0.780410457946988	13338	0.085	17797.5	0.0388529239145004	0.165141417462032	0.107	0.357272327044025
750	germinal_center_B	plasma	GNAS	TSHR	0.0017417460563127	4761.6	0.0249314976656157	5691	0.671031359626251	5133	0.621667932895768	4651	0.893482418095836	1416	0	6917	0.218733980099486	0.110948629069666	0.107	0.357272327044025
2374	follicular_helper_T	NK	ITGB2	CD226	0.0141538773006421	6875.8	0.0162036337712293	8176	0.513081628962432	7173	0.715980814492873	3460	0.822062238395909	8653	0	6917	0.0815218062260258	0.650527352853017	0.108	0.358581613508443
21259	follicular_helper_T	CD4_T	MAML2	NOTCH1	1	16217.8	0.0047024375341827	21092	0.061388057355175	19268	0.0674926558888118	17245	0.844789905463131	5938	0.069	17546	0.115076038580442	0.400469214327066	0.108	0.358581613508443
20442	memory_B	doublet	SPTAN1	PTPRA	1	17624.7	0.00512037783194512	20178	0.024600082714139	20703	-0.0607395468206117	20616	0.821346486969862	8732	0.092	17894.5	0.0627704475005347	0.254306984091668	0.108	0.358581613508443
14455	naive_B	germinal_center_B	COL4A3	CD47	0.750248845606779	15525.5	0.00885514514926986	13661	0.0646025358922746	19144	0.0061681688214883	18910	0.818081081943086	9136	0.032	16776.5	0.0482302639550861	0.222681380079453	0.108	0.358581613508443
1093	FDC	CD4_T	COL4A4	CD47	0.00337238916165428	4788.6	0.0212678573640092	6495	0.645880522588361	5381	0.779663354283051	2840	0.880746387503763	2310	0	6917	0.203206368420034	0.218926409456407	0.108	0.358581613508443
8906	mDC	CD4_T	B2M	CD3D	0.200567232892731	7898.6	0.00776089764649874	15254	0.297919969065188	11391	0.605052083492133	4878	0.899731138949754	1053	0	6917	0.284540346690783	0.151407859473213	0.108	0.358581613508443
22725	memory_B	memory_B	B2M	TFRC	1	18742.2	0.00400766772043202	22634	-0.0372628477234573	22863	-0.0921246105190133	21349	0.85918982123543	4368	0.84	22497	0.120087659518195	0.118874461038622	0.108	0.358581613508443
5488	CD8_T	CD4_T	B2M	CD3D	0.0702728383606793	5550.4	0.0104188723616669	11922	0.541344658272646	6723	0.945148726276388	1643	0.912256322673729	547	0	6917	0.3659290980746	0.109379929319567	0.108	0.358581613508443
2486	follicular_helper_T	germinal_center_B	SEMA4D	CD72	0.0153539855235304	6256.8	0.0179339966730588	7466	0.419516285400049	8795	0.552756774962658	5715	0.879734744775288	2391	0	6917	0.152669930929364	0.095429866346032	0.108	0.358581613508443
8842	FDC	CD4_T	B2M	CD3G	0.196490025439898	7395.4	0.00815892878849894	14644	0.353638292476044	10095	0.66038595138518	4110	0.896915907186512	1211	0	6917	0.246726945835667	0.174940357602298	0.109	0.360773690773067
8501	doublet	germinal_center_B	HLA-B	CANX	0.179655401743093	9646.2	0.00834582966881678	14384	0.297328801492809	11409	0.184779521779861	13935	0.890937996966036	1586	0	6917	0.190692867762945	0.168715877236593	0.109	0.360773690773067
5006	NK	NK	HLA-B	CD3D	0.0586855406031231	6655.6	0.0108611858176928	11500	0.485980271186207	7590	0.522111834866984	6251	0.900529529645948	1020	0	6917	0.261896453756048	0.166998533150009	0.109	0.360773690773067
11349	memory_B	memory_B	ADAM17	ITGB1	0.381033809104067	10707.2	0.00832625843253811	14408	0.126652999552268	16718	0.370267763659515	9173	0.841554674700069	6320	0	6917	0.0844709959594531	0.133006289458833	0.109	0.360773690773067
664	germinal_center_B	plasma	GNAI2	TSHR	0.00143274581490047	5340	0.0259954063571898	5473	0.662830104654912	5216	0.652048099944067	4215	0.854561397708828	4879	0	6917	0.0988619718953121	0.123882666853969	0.109	0.360773690773067
1802	plasma	CD8_T	HLA-E	KLRK1	0.0082260214692328	6055.8	0.0172361859853353	7763	0.643411848358196	5408	0.597771876441953	4997	0.851515193463589	5194	0	6917	0.100774427128277	0.444646642499582	0.11	0.362726708074534
4381	doublet	follicular_helper_T	HLA-C	CD3G	0.0450162562767831	7031.2	0.0115960380849727	10846	0.478051499368319	7722	0.535586602429211	6010	0.865772345323705	3661	0	6917	0.134360592190335	0.357411347994776	0.11	0.362726708074534
13304	germinal_center_B	memory_B	HSP90B1	TLR1	0.595067822516585	14223	0.0060570356289227	18277	0.123676656603834	16837	0.0645751070520123	17319	0.794990419079184	11765	0	6917	0.0503943105125617	0.305238616849785	0.11	0.362726708074534
21994	naive_B	CD4_T	GNAS	ADCY7	1	17845	0.00434691510840081	21876	-0.024405838103425	22435	0.23644998814693	12479	0.82450041232995	8349	0.983	24086	0.0688333191061202	0.219445643183717	0.11	0.362726708074534
381	germinal_center_B	myeloid	IRAK4	TLR4	0.000552299749898948	3060	0.0512011296689318	2648	2.34590708037356	253	1.14632509112745	959	0.857791339182429	4523	0	6917	0.123344796065439	0.18245196444514	0.11	0.362726708074534
6054	naive_B	follicular_helper_T	B2M	CD247	0.0851674812960233	6351.8	0.00885892878329394	13657	0.514258060428662	7157	0.67629559648068	3909	0.93808986840792	119	0	6917	0.896946449655088	0.120598007245505	0.11	0.362726708074534
3882	follicular_helper_T	naive_B	SIRPG	CD47	0.0355325319342886	7223.6	0.0121529085157978	10401.5	0.410193697719059	8972.5	0.659758502065619	4121.5	0.846830109023351	5705.5	0	6917	0.101188715714425	0.309212715883753	0.111	0.365343459392436
23893	naive_B	FDC	SPTAN1	PTPRA	1	21603.3	0.00346459142932926	23840	-0.0841448040824554	24357	-0.24296841069845	24147	0.790870414362529	12192	0.951	23480.5	0.0344281274988614	0.292239793239785	0.111	0.365343459392436
23660	FDC	germinal_center_B	ADAM28	ITGA4	1	21535.6	0.00357626455397771	23602	-0.113583726658224	25051	-0.72730924676829	27167	0.850820542960272	5269	1	26589	0.0693444698866366	0.13249126075029	0.111	0.365343459392436
969	naive_B	FDC	LRIG2	EGFR	0.002755909094551	5533	0.0533414303799549	2520	1.51806052556141	1042	0.791465322832036	2734	0.770329356742135	14452	0	6917	0.0398935731308469	0.29476890854893	0.112	0.368178328173375
27030	plasma	germinal_center_B	ALCAM	CD6	1	23185.7	0.0017170073935364	27029	-0.0522995263375768	23375	-0.577501657134248	26709	0.754005802219059	16254	0.849	22561.5	0.0251952971066749	0.220400590931871	0.112	0.368178328173375
4387	doublet	follicular_helper_T	CD58	CD2	0.0450782052439318	5545.4	0.0158326888598438	8331	0.632380875016189	5523	0.788818830449286	2759	0.860783215124866	4197	0	6917	0.137753305066038	0.425704815384008	0.113	0.370090684762492
15418	CD8_T	FDC	CALM1	PTPRA	0.911472820638295	15466.3	0.00616710849879334	18065	0.0450750045791071	19904	0.0766748896153021	16995	0.864773821688783	3793	0.158	18574.5	0.108899265051665	0.330528471301388	0.113	0.370090684762492
6511	doublet	CD8_T	CALM1	OPRM1	0.0995098524000789	9542.4	0.00958923393870679	12781	0.28083882170868	11853	0.316823214384896	10469	0.846994317716884	5692	0	6917	0.0893588377461517	0.303344505073171	0.113	0.370090684762492
15593	germinal_center_B	naive_B	BSG	SLC16A7	0.943511497544962	18151	0.0069398676324563	16579	0.0416934722164635	20042	0.0514416247544056	17690	0.741443108861867	17515	0.2	18929	0.0223070588587613	0.284653684798618	0.113	0.370090684762492
7512	memory_B	FDC	GNAI2	IGF1R	0.135151104366532	11097.6	0.00891266528057232	13588	0.244291276997753	12856	0.198816633050146	13503	0.822382632294134	8624	0	6917	0.0747634884383729	0.278699623430249	0.113	0.370090684762492
20603	memory_B	memory_B	CALM1	KCNN4	1	22779.4	0.00502202558829244	20382	-0.0877413278780149	24442	-0.161536718954692	22759	0.718233823579319	19725	1	26589	0.0188696093967436	0.232730268051756	0.113	0.370090684762492
18835	plasma	doublet	CALM2	KCNQ5	1	17548.5	0.00658607912082394	17249	-0.0410473360369869	22998	-0.300297000789956	24876	0.893093091945633	1442	0.611	21177.5	0.244692296108053	0.462398862528834	0.114	0.371760442260442
20435	memory_B	germinal_center_B	CD99	CD99L2	1	17226.6	0.00512562490777174	20166	0.0794019032999119	18573	0.0827039403297782	16823	0.66785345251551	23654	0	6917	0.0117753782758662	0.393826355022827	0.114	0.371760442260442
4379	doublet	follicular_helper_T	CD48	CD2	0.0449749948164258	4446	0.0204742114171432	6705	0.732435174714258	4522	0.837780081715273	2359	0.888783606514196	1727	0	6917	0.203951350311369	0.306100716557344	0.114	0.371760442260442
19528	germinal_center_B	doublet	TGFB1	SMAD3	1	17055.3	0.00585209109366697	18661	0.0650412133889937	19116	-0.235458235449905	24022	0.834046472673692	7217	0.018	16260.5	0.0666391487290826	0.279523243243836	0.114	0.371760442260442
9720	CD4_T	CD8_T	ADAM10	TSPAN14	0.252118847853646	9258.4	0.00744501056230039	15726	0.252352794569958	12619	0.587709305915461	5141	0.845326243917381	5889	0	6917	0.088422852000156	0.211371229175826	0.114	0.371760442260442
15669	memory_B	naive_B	MAML2	NOTCH1	0.957957564352313	12092.2	0.00516050421310563	20103	0.186492055702163	14640	0.198352961537202	13525	0.850786742789998	5276	0	6917	0.110268136220342	0.140742273791283	0.114	0.371760442260442
23119	plasma	germinal_center_B	ADAM28	ITGA4	1	20714.4	0.00383437781224604	23044	-0.07978745435495	24223	-0.670936169562646	27010	0.855189292024148	4811	0.993	24484	0.0761027291888308	0.124667950722288	0.114	0.371760442260442
10050	follicular_helper_T	NK	PKM	CD44	0.275580390126884	8973	0.00747302865014864	15669	0.284415550895711	11766	0.41812767507669	8126	0.879777410748949	2387	0	6917	0.219379298668963	0.477878186002641	0.115	0.373644430844553
10723	naive_B	doublet	CD55	CR1	0.326857775982052	13250.6	0.00978784429078207	12571	0.140238436088094	16213	0.179177538727335	14074	0.823220944680963	8519	0.003	14876	0.0714687496708196	0.223320554650254	0.115	0.373644430844553
2316	mDC	CD4_T	HLA-DRB1	CD4	0.0135747367957334	4839	0.0153172983425045	8581	0.698117675823731	4858	1.12778918010512	1010	0.874625785847201	2829	0	6917	0.163259378115796	0.179683808159127	0.115	0.373644430844553
1354	FDC	memory_B	COL4A4	CD44	0.00497779231640304	3496.2	0.0260712042382956	5463	0.889513118855747	3321	1.00778075020243	1353	0.91616243147465	427	0	6917	0.496111367056094	0.168618283161682	0.115	0.373644430844553
4023	naive_B	myeloid	CD22	PTPRC	0.0383078516284172	11435.7	0.011999195293147	10529	0.11981677732126	16974	0.145678464886466	15037	0.946760575040191	43	0.002	14595.5	1.318242597837	0.126856831026905	0.115	0.373644430844553
19231	naive_B	naive_B	FAM3C	ADGRG5	1	20643.8	0.00617693701068798	18054	-0.0795961430634299	24213	0.0446470768527565	17876	0.751695336714863	16487	1	26589	0.0244677430590665	0.122141485634996	0.115	0.373644430844553
4392	CD4_T	follicular_helper_T	GNAI2	TSHR	0.0451609099372921	7710	0.0124280058050037	10170	0.453289994851282	8178	0.836143421284675	2372	0.802477392860061	10913	0	6917	0.0649874006555429	0.504220960803348	0.116	0.376432762836186
13011	memory_B	naive_B	ADAM10	CD44	0.557257544541298	11671.2	0.00487188222342399	20720	0.14323311219194	16109	0.22059514538123	12881	0.888740814694592	1729	0	6917	0.194069532947176	0.105873698080551	0.116	0.376432762836186
23163	CD4_T	FDC	TGFB1	SMAD3	1	20671.3	0.00380838926368906	23093	-0.0759862067617982	24110	-0.0869633484855707	21230	0.802149764749345	10960	0.979	23963.5	0.0494535210827743	0.356509318004614	0.117	0.378751829268293
23819	memory_B	naive_B	TGFB1	ITGB1	1	22304.8	0.00349885741639975	23766	-0.0880660378393284	24452	-0.0893953449109434	21272	0.761085120077134	15445	1	26589	0.0308653946080947	0.187483671555162	0.117	0.378751829268293
20689	memory_B	naive_B	ADAM10	NOTCH2	1	14891	0.00498116092731217	20474	0.12063640126903	16945	0.284910812923422	11234	0.795751134598527	11667	0.001	14135	0.0417694833849979	0.148531396733487	0.117	0.378751829268293
2955	CD4_T	CD4_T	CALM1	OPRM1	0.0214101883382063	9833.8	0.00752054861387476	15601	0.209452454536156	13893	0.5921230127701	5078	0.83057641951305	7680	0	6917	0.0677838756281508	0.120369966314137	0.117	0.378751829268293
2126	plasma	NK	COL4A4	CD44	0.0114929725574726	5397.8	0.0158995285716685	8300	0.571494475737221	6315	0.657992465610233	4146	0.895110661275093	1311	0	6917	0.292050088896816	0.33728859984353	0.118	0.381523751522533
3145	germinal_center_B	CD8_T	CD58	CD2	0.0243025766820178	6395	0.0132505916708438	9641	0.548296876273995	6625	0.721013884247164	3411	0.849769341371917	5381	0	6917	0.0931030806527204	0.237610481373858	0.118	0.381523751522533
12720	plasma	doublet	CALM1	KCNQ1	0.52253771616246	14007.6	0.0106865073077549	11656	0.150716203453044	15834	0.0473732154269981	17808	0.812079936911242	9864	0.003	14876	0.0687283777123904	0.509373597153979	0.119	0.383356189320388
21803	doublet	germinal_center_B	FAM3C	LAMP1	1	22378.8	0.00444880602717838	21671	-0.0374859432256536	22871	-0.229651962965387	23946	0.706979035396196	20687	0.872	22719	0.0141117184528021	0.504675095572539	0.119	0.383356189320388
3258	memory_B	FDC	ADAM10	CADM1	0.0259725580985157	8097	0.0130222753634303	9770	0.456681281657793	8114	0.418101977447678	8127	0.831471547413881	7557	0	6917	0.0930057084260453	0.296632626852323	0.119	0.383356189320388
8492	CD8_T	FDC	HLA-B	CANX	0.179218678859023	8433.4	0.00834909134384602	14377	0.318999505865398	10868	0.403792554464094	8420	0.890956979059446	1585	0	6917	0.175282654825952	0.278216432154866	0.119	0.383356189320388
17347	germinal_center_B	follicular_helper_T	TNFSF10	TNFRSF10A	1	14213	0.00956659292117339	12808	0.172826012404486	15067	0.251681583142183	12065	0.658471167471541	24208	0	6917	0.0108963826964746	0.262223106614191	0.119	0.383356189320388
1545	memory_B	NK	COL4A4	CD44	0.00626287900644298	4548.4	0.0182500193395657	7351	0.641493955833091	5430	0.876147593008173	2060	0.901409062401712	984	0	6917	0.292593335030013	0.170789985019421	0.119	0.383356189320388
1482	CD8_T	follicular_helper_T	GZMA	PARD3	0.00576887617557882	4064.2	0.0970619706028035	964	1.35831506692731	1397	1.2880673320314	675	0.807333319969181	10368	0	6917	0.0614731160425077	0.477692307649363	0.12	0.384477972238986
26299	naive_B	germinal_center_B	ADAM17	NOTCH1	1	25705	0.00222982055569927	26296	-0.171724049849886	26166	-0.36871582863148	25544	0.663238626091219	23930	1	26589	0.0102631293336475	0.37911000081664	0.12	0.384477972238986
6441	myeloid	CD8_T	B2M	CD3G	0.0974636655758773	6190.2	0.0114124417333596	11008	0.515850407993076	7124	0.575314527573937	5324	0.911429277636029	578	0	6917	0.385384782924803	0.326157054963251	0.12	0.384477972238986
21781	CD8_T	CD4_T	CD99	PILRB	1	16491.8	0.00445590432781933	21647	0.0760824650425476	18703	0.256836901806921	11942	0.768252163592671	14668	0.00700000000000001	15499	0.0323986568306779	0.291621636679783	0.12	0.384477972238986
20179	memory_B	memory_B	ICAM3	ITGAL	1	21850.2	0.00531642821267489	19769	-0.0574108706926997	23544	-0.128135886549418	22110	0.744105627751225	17239	1	26589	0.0247702470963802	0.208132923025059	0.12	0.384477972238986
4071	germinal_center_B	CD4_T	GNAI2	OPRM1	0.0392485376836998	7444.8	0.0118851981553042	10611	0.384860873942341	9457	0.626228632026305	4584	0.847303332943823	5655	0	6917	0.0801272842193959	0.194536339763713	0.12	0.384477972238986
5855	naive_B	NK	HLA-B	CD3D	0.0806507639962317	6757.2	0.0100684074491402	12255	0.441749789056925	8380	0.594981090433851	5029	0.897083010126098	1205	0	6917	0.253998296379398	0.181958153372164	0.12	0.384477972238986
10630	naive_B	memory_B	TGFB1	CXCR4	0.319169463690812	11401.4	0.0094202576229265	12966	0.142348486398563	16136	0.392836364375209	8685	0.78991164702031	12303	0	6917	0.0394886021896651	0.175878235878791	0.12	0.384477972238986
4500	doublet	NK	B2M	CD3D	0.0468193636244534	5178	0.0130619476110976	9753	0.65559645477277	5282	0.700717085018721	3615	0.920893067683207	323	0	6917	0.493045070185325	0.172221987656098	0.12	0.384477972238986
20861	FDC	naive_B	ADAM17	NOTCH1	1	20266.1	0.00490115288404324	20661	-0.00784387824455515	21890	-0.0600181472089225	20602	0.74488870686563	17168	0.574	21009.5	0.0186855219938949	0.376723489377303	0.121	0.385819219219219
26359	naive_B	CD4_T	CD99	PILRB	1	24408.8	0.0021767857538896	26356	-0.151497976765297	25852	-0.113322616328115	21821	0.698523723771609	21426	1	26589	0.0156346223151945	0.310332413035717	0.121	0.385819219219219
6802	FDC	memory_B	APP	NOTCH2	0.109756561073776	9879	0.00936599812490473	13034	0.415856666259098	8867	0.41705441446049	8143	0.788732633316622	12434	0	6917	0.0448532938282422	0.305624114846276	0.121	0.385819219219219
7081	CD4_T	FDC	HSP90AA1	EGFR	0.12046718505534	7731	0.0248113784025111	5718	1.31043673136643	1516	0.285287451348322	11225	0.780912493975893	13279	0	6917	0.0461069487114617	0.302063818314274	0.121	0.385819219219219
4989	FDC	CD8_T	ADAM10	TSPAN14	0.0583291929549604	7375.8	0.0108795357159945	11486	0.407256013126079	9033	0.532105252502974	6065	0.868535805504328	3378	0	6917	0.128366062465298	0.287609282688129	0.121	0.385819219219219
10047	naive_B	NK	HLA-A	CD3G	0.275228817307821	8880.6	0.0074749913329139	15665	0.335615765844564	10497	0.448202398229225	7575	0.865081213119094	3749	0	6917	0.13581340894393	0.241677696394911	0.121	0.385819219219219
14161	mDC	CD4_T	MAML2	NOTCH1	0.710742800058153	11945.8	0.00571960238626719	18938	0.173260583957164	15051	0.173453118630944	14241	0.857198928700645	4582	0	6917	0.129079881096794	0.188927252554624	0.121	0.385819219219219
9288	memory_B	CD8_T	HLA-B	CD3D	0.222896068214089	8488	0.00790905935371294	15018	0.323120724465031	10768	0.437863505796318	7764	0.885393617471334	1973	0	6917	0.179907762898219	0.187683495717344	0.121	0.385819219219219
25004	CD4_T	germinal_center_B	GNAS	TSHR	1	23731.4	0.00294666327424278	24981	-0.154551103676463	25896	-0.219905358173169	23793	0.742516094268084	17398	1	26589	0.026508328391344	0.307822142414052	0.122	0.388308153477218
4241	doublet	memory_B	PTPN11	FCRL4	0.0425146438499565	6266.8	0.0407073887759384	3515	0.571810148163083	6311	0.617380922656091	4708	0.811891259978487	9883	0	6917	0.0557885927536836	0.274320111566745	0.122	0.388308153477218
21540	memory_B	naive_B	CD55	ADGRE5	1	17860.6	0.00456792642579176	21391	0.0742573501097982	18761	0.155393866765511	14762	0.71200072398064	20254	0.001	14135	0.0179243267638055	0.206400532207633	0.122	0.388308153477218
11830	germinal_center_B	naive_B	TNFSF10	CCR6	0.426419674912006	10721	0.0132072902888954	9663	0.30902077393624	11126	0.555222868854246	5677	0.712362918463354	20222	0	6917	0.0179731989415175	0.302402506057022	0.123	0.390320980274955
22923	doublet	naive_B	GNAI2	ADCY7	1	20001.4	0.00391572198417977	22844	0.000894548031815816	21559	0.0109010939873402	18789	0.753623378650453	16292	0.474	20523	0.0257295664409754	0.292557609349308	0.123	0.390320980274955
11749	germinal_center_B	FDC	IRAK4	TLR4	0.417573171412757	10912.2	0.0121858268694221	10361	0.505762263264111	7284	0.217226361375824	12972	0.746365548494377	17027	0	6917	0.0238713873871595	0.230786687749428	0.123	0.390320980274955
15610	FDC	follicular_helper_T	CALM2	KCNQ5	0.946580904691044	17405.7	0.0073567360015397	15853	-0.0309502755183027	22652	-0.206983440756725	23584	0.898262051146124	1150	0.971	23789.5	0.243466476245615	0.200645207428308	0.123	0.390320980274955
21033	CD4_T	doublet	HLA-B	CANX	1	16751.3	0.00481634968044944	20845	0.00954497725723253	21263	0.0740654496900424	17065	0.861223036759506	4151	0.461	20432.5	0.11016416648277	0.183249017470804	0.123	0.390320980274955
857	NK	FDC	ADAM10	EPHA3	0.00224808885843201	3401.2	0.0853471417396417	1195	1.31425990745036	1504	0.853740753875839	2231	0.851978290545606	5159	0	6917	0.145276649312151	0.427831197345178	0.124	0.391854761904762
26371	CD4_T	germinal_center_B	GNAS	ADCY7	1	23919.2	0.00216932603536897	26369	-0.206134790272977	26605	-0.351335816929258	25383	0.768456465950743	14650	1	26589	0.0262668086557179	0.287527865130776	0.124	0.391854761904762
437	naive_B	myeloid	HLA-DRA	CD4	0.000723525731810791	3232.6	0.030149198265551	4774	0.963102426728219	2899	1.10171204462424	1066	0.913468540247688	507	0	6917	0.450903800314583	0.242554083852848	0.124	0.391854761904762
5840	naive_B	follicular_helper_T	ADAM17	IL6R	0.0802894554614254	6964.6	0.0100810039399713	12244	0.509927260959667	7226	0.739345404991552	3214	0.851238553510807	5222	0	6917	0.104124648694998	0.229908813109009	0.124	0.391854761904762
13236	naive_B	CD8_T	HLA-A	CD3D	0.586168018264965	10203	0.00608945879680402	18222	0.244700940406307	12842	0.391536686812311	8713	0.859540616061501	4321	0	6917	0.109110731447597	0.195488105385233	0.124	0.391854761904762
3979	CD4_T	doublet	SIRPG	CD47	0.037504924276078	7342.2	0.0120166158925635	10515.5	0.434679507808304	8514.5	0.60002809071995	4957.5	0.846097237887305	5806.5	0	6917	0.0880476793927941	0.177616454184559	0.124	0.391854761904762
1137	germinal_center_B	follicular_helper_T	HLA-DMA	CD4	0.00365117416395071	5443	0.0208374594562036	6599	0.587717655459719	6103	0.828392934590577	2426	0.851870970899431	5170	0	6917	0.0913211974294321	0.110603894583718	0.124	0.391854761904762
15644	germinal_center_B	memory_B	TGFB1	CXCR4	0.953439129008636	16523.2	0.00760690031678198	15472	0.0784285442600015	18614	-0.0379630919838884	20084	0.771621463388765	14311	0.001	14135	0.0293930164600198	0.285221260271888	0.125	0.394310754604872
8923	germinal_center_B	naive_B	LTB	CD40	0.201534629886285	8716	0.0146287197535444	8916	0.161888404316334	15415	0.376237671181798	9033	0.869513950263275	3299	0	6917	0.136773382283607	0.150604465744566	0.125	0.394310754604872
21230	follicular_helper_T	follicular_helper_T	ADAM10	CD44	1	14070.9	0.00471659659711782	21059	0.120463845583365	16948	0.115587394831461	15917	0.887129189599462	1835	0.002	14595.5	0.194442262601819	0.118610519112781	0.125	0.394310754604872
1676	FDC	NK	CDH1	PTPRM	0.00724348432768468	3864.8	0.0438609439360839	3210	1.24900188129173	1690	1.21146109406284	812	0.83824704623198	6695	0	6917	0.128918665347496	0.473877033845009	0.126	0.395584861028977
11991	germinal_center_B	NK	ADAM10	IL6R	0.443323075664451	11060.6	0.00659206285051098	17232	0.28158638533865	11833	0.201837298683978	13412	0.845108446727283	5909	0	6917	0.0888491619410417	0.362458132101617	0.126	0.395584861028977
5017	CD4_T	follicular_helper_T	CALM1	OPRM1	0.0589155393915245	6919.2	0.0108510815099409	11509	0.417101687141514	8837	0.823718069788404	2474	0.854834175927738	4859	0	6917	0.125131735222009	0.361621753663872	0.126	0.395584861028977
3661	naive_B	FDC	TGFB1	ITGB8	0.0317897512997348	6745.2	0.0247830644607417	5724	0.53993592062665	6745	0.655999222033192	4167	0.809280767025898	10173	0	6917	0.0622349750521236	0.327966575830382	0.126	0.395584861028977
14319	CD8_T	germinal_center_B	CALM1	PTPRA	0.729898678174905	14621.3	0.00646393039231035	17472	0.0672635153709056	19039	0.0720075710725177	17120	0.867498860762193	3484	0.013	15991.5	0.118768492310088	0.252608047767999	0.126	0.395584861028977
3481	FDC	FDC	LAMA4	CD44	0.0292501011791859	5603.2	0.0446260957205568	3137	1.01467162560642	2629	0.335241132869669	10005	0.85026227531179	5328	0	6917	0.120716241082219	0.204409706127203	0.126	0.395584861028977
24069	memory_B	naive_B	ADAM17	ITGB1	1	22345.8	0.00338613741123103	24021	-0.138092995114377	25578	-0.089724461284585	21282	0.772059896063609	14259	1	26589	0.0342941692796154	0.176380150268169	0.126	0.395584861028977
4180	naive_B	NK	B2M	CD247	0.0413758980064433	5690	0.00980453363409257	12545	0.600628244829162	5910	0.764396009242961	2988	0.940970331161691	90	0	6917	1.0692161946284	0.110102220998357	0.126	0.395584861028977
21951	follicular_helper_T	doublet	COPA	CD74	1	21290.6	0.00436512581180115	21833	-0.191632164433687	26428	-0.411662594146678	25861	0.846574661608095	5742	1	26589	0.112825831103175	0.42636635285601	0.127	0.397080683156655
13939	CD8_T	NK	CALM1	PTPRA	0.679953097164057	13679.1	0.00655187321282499	17327	0.0738375594851363	18771	0.281247852747405	11332	0.868273582666093	3403	0.07	17562.5	0.141250591524716	0.286594128348946	0.127	0.397080683156655
23547	follicular_helper_T	naive_B	HLA-B	CANX	1	14062.2	0.00362662127442458	23488	0.076281105842335	18692	0.143710751089617	15103	0.843384342370746	6111	0	6917	0.0929803264545292	0.244056091006234	0.127	0.397080683156655
1136	FDC	plasma	GNAS	TSHR	0.00365117416395071	5619.2	0.0212038816915614	6513	0.578708971850198	6220	0.508503783334129	6485	0.885526876617895	1961	0	6917	0.17825369014518	0.194639475289365	0.127	0.397080683156655
10837	doublet	memory_B	PSEN1	CD44	0.336340447574614	9272.2	0.00709126925121161	16306	0.306371785778858	11183	0.339935803422174	9895	0.884103551870658	2060	0	6917	0.171013385719113	0.189918446444412	0.127	0.397080683156655
810	plasma	plasma	GNAS	TSHR	0.00203344492430478	4667.2	0.0241242882146605	5870	0.651039089911159	5330	0.693050247329342	3705	0.891906063262141	1514	0	6917	0.213703049017668	0.126914824745761	0.127	0.397080683156655
9849	plasma	germinal_center_B	ADAM17	RHBDF2	0.26221699940303	11029.8	0.0107096521063047	11636	0.158783091448703	15514	0.137611856502518	15291	0.846221915351222	5791	0	6917	0.0739979784202123	0.123813191456657	0.127	0.397080683156655
9058	follicular_helper_T	CD4_T	ADAM10	TSPAN14	0.209148519466918	8821.2	0.00803128375257559	14828	0.266900481837254	12208	0.609010026213533	4816	0.850217084049349	5337	0	6917	0.109366703395826	0.361314641301105	0.128	0.398798122065728
20108	CD4_T	doublet	ADAM17	ITGB1	1	17435.5	0.00537534966677766	19651	0.0278283448857833	20575	0.0484010748568792	17780	0.81015938077365	10073	0.227	19098.5	0.053503604314003	0.24230026281801	0.128	0.398798122065728
279	FDC	myeloid	HSP90B1	TLR4	0.000258400396253585	2057.8	0.0720053989424935	1605	2.54066954094375	166	1.37124038617265	553	0.899914210563959	1048	0	6917	0.324798532637387	0.223688774951525	0.128	0.398798122065728
4186	doublet	memory_B	HLA-B	LILRB1	0.0414799414104781	8171	0.0122000569935769	10355	0.328894694150375	10632	0.336657582232079	9969	0.872990999855021	2982	0	6917	0.143390514190163	0.153941766859508	0.128	0.398798122065728
23215	germinal_center_B	germinal_center_B	TNFSF10	RIPK1	1	23839	0.00378596727992321	23146	-0.0180997310774258	22230	-0.209350598205402	23626	0.577376184030554	27077	0.917	23116	0.00415206246279244	0.117428811791396	0.128	0.398798122065728
714	FDC	FDC	LAMA3	CD44	0.00161712667308509	2401.6	0.0526951540985829	2557	1.80585781856194	587	1.04401987357624	1232	0.907459528487197	715	0	6917	0.374601853495463	0.106274339143692	0.128	0.398798122065728
21252	NK	FDC	ADAM10	CD44	1	15480.1	0.00470550346050822	21085	0.121896746646981	16894	-0.083469845245818	21159	0.887011246291678	1846	0.022	16416.5	0.199193471329142	0.326123685397583	0.129	0.40050350877193
17435	CD4_T	NK	CD40LG	CD53	1	17642.6	0.00922737775484216	13195	0.0217509687705938	20806	0.0207447406474978	18537	0.8024649254625	10918	0.997	24757	0.0468947212628169	0.254547082845643	0.129	0.40050350877193
5036	plasma	follicular_helper_T	ADAM10	NOTCH1	0.0595065917120382	9051.6	0.0108257936977041	11532	0.298118580231921	11387	0.400354711648396	8504	0.836518674979713	6918	0	6917	0.0743066619551809	0.237204783682482	0.129	0.40050350877193
12024	naive_B	CD4_T	GNAI2	OPRM1	0.446418895162881	10888.8	0.00658304595286602	17256	0.203246261275937	14083	0.562034448950034	5545	0.805057217383545	10643	0	6917	0.04955722491535	0.197224785908201	0.129	0.40050350877193
105	FDC	FDC	C3	CD81	3.80948310725807E-05	1797.2	0.165472250948992	430	1.9097971541506	484	1.7937731397031	165	0.901236383165883	990	0	6917	0.32075998612231	0.113871380610215	0.129	0.40050350877193
13130	germinal_center_B	germinal_center_B	ADAM10	MET	0.571676970420808	12105.2	0.0277079609125574	5161	0.194838620948571	14363	0.0353110707393423	18131	0.756541648335012	15954	0	6917	0.0231668510720327	0.065886841740741	0.129	0.40050350877193
2427	follicular_helper_T	mDC	IL16	CD4	0.014727272392665	5880.4	0.0150043370146279	8722	0.644127566361194	5400	0.724905879102009	3375	0.853515106704737	4988	0	6917	0.167479648360071	0.757205454819221	0.13	0.401495055264689
2862	plasma	doublet	B2M	CD3D	0.0198636607947204	5341.4	0.0106582213403094	11683	0.639365928607042	5449	0.867017091146727	2139	0.913161094529375	519	0	6917	0.487488526139411	0.288935931392767	0.13	0.401495055264689
8330	FDC	NK	ADAM10	CD44	0.170804728732476	7768.6	0.00823628893795039	14525	0.428243683958597	8634	0.413366191494421	8216	0.912174380075695	551	0	6917	0.372428376378134	0.274125394158781	0.13	0.401495055264689
2164	memory_B	follicular_helper_T	HLA-DRA	CD4	0.0119643952780725	5687.2	0.0157452616318383	8367	0.50705283908709	7269	0.682889037612033	3824	0.884109122757366	2059	0	6917	0.20009446996982	0.268786076987709	0.13	0.401495055264689
11052	mDC	CD8_T	B2M	CD3D	0.355858108703549	9448.2	0.00699054240418886	16491	0.249765881253263	12690	0.343067434176389	9819	0.894916097817841	1324	0	6917	0.267063769433187	0.257230025890006	0.13	0.401495055264689
2567	FDC	FDC	CDH1	IGF1R	0.0163018132261635	5303.8	0.0408931328659103	3494	1.04358991250297	2477	0.615491232174865	4730	0.82001751172955	8901	0	6917	0.0799345727957495	0.189345585198115	0.13	0.401495055264689
5348	myeloid	germinal_center_B	HLA-A	APLP2	0.0665241387052042	7472.4	0.0139349847811915	9262	0.378355338910031	9594	0.404257301055447	8415	0.870785460946474	3174	0	6917	0.132922967993381	0.178727891482787	0.13	0.401495055264689
25318	memory_B	naive_B	CALM1	PTPRA	1	22544.4	0.00278961609402142	25304	-0.209470721553697	26643	-0.248828057858657	24239	0.811357666882852	9947	1	26589	0.0543208530404724	0.159747199975108	0.13	0.401495055264689
1264	CD4_T	CD4_T	HLA-A	CD3D	0.00446651868850561	7457.6	0.00785119189541387	15113	0.358756588542289	9992	0.832232650609519	2402	0.874190866149366	2864	0	6917	0.132399416770224	0.0841936991165534	0.13	0.401495055264689
13428	myeloid	CD4_T	ADAM28	ITGA4	0.610362283802018	13803.2	0.00691720476920963	16627	0.128956088860565	16646	0.0270495941801622	18370	0.888042244419967	1776	0.00800000000000001	15597	0.205182460720586	0.293395383665014	0.131	0.403176231884058
22082	CD4_T	germinal_center_B	ADAM17	ITGB1	1	21395.6	0.00430776367404802	21966	-0.067032907558741	23831	-0.151708151966783	22580	0.792546466603318	12012	1	26589	0.0401241188628216	0.276631469966371	0.131	0.403176231884058
27597	FDC	germinal_center_B	ADAM10	CD44	1	23924.6	0.00118678211083035	27596	-0.182619992094918	26307	-1.02969641968114	27671	0.797674971405514	11460	1	26589	0.0359919770624313	0.181081547841498	0.131	0.403176231884058
556	FDC	FDC	MFGE8	ITGAV	0.00105867122825472	2818.6	0.162792559696881	441	1.72157107258658	675	1.22643416398154	785	0.850787093866284	5275	0	6917	0.1208290797018	0.149981808604364	0.131	0.403176231884058
3804	CD4_T	NK	B2M	CD3D	0.03413538716805	7610.8	0.00914818734021147	13304	0.377346743425058	9619	0.453760898066683	7463	0.90690942771144	751	0	6917	0.366051461316823	0.127853269741695	0.131	0.403176231884058
16455	germinal_center_B	germinal_center_B	NAMPT	ADORA2A	1	13761	0.0174543500242456	7670	0.193915238272472	14400	0.182813942051889	13986	0.624339814945468	25832	0	6917	0.00715594570083592	0.0887873451588323	0.131	0.403176231884058
18104	CD4_T	germinal_center_B	SPON1	LRP8	1	17718.4	0.00762631430960061	15445	0.0668812946920827	19053	0.156952031550363	14716	0.653047042927708	24502	0.003	14876	0.0113863316674375	0.397408740321876	0.132	0.404378534333526
18758	germinal_center_B	NK	B2M	CD3G	1	14633.4	0.00669706309027331	17050	0.184627803188152	14701	-0.0865328054585394	21217	0.887424078352982	1819	0.135	18380	0.206558155905528	0.343915017160879	0.132	0.404378534333526
7506	CD4_T	myeloid	ADAM10	IL6R	0.134952294303347	7661.4	0.00891421686625639	13584	0.443720763589104	8337	0.558202440301206	5611	0.863848630649648	3858	0	6917	0.143596257143803	0.295719925506529	0.132	0.404378534333526
3320	naive_B	follicular_helper_T	HLA-DMB	CD4	0.0267390940063505	7854.2	0.0129013286649848	9827	0.370572704699711	9754	0.656771314649662	4158	0.822418201525307	8615	0	6917	0.0685948304342677	0.288486312712851	0.132	0.404378534333526
12716	memory_B	CD8_T	GNAI2	OPRM1	0.521658023237232	12741.4	0.00631101654819276	17802	0.152553184749849	15741	0.245496823758041	12236	0.801724390680841	11011	0	6917	0.0507894289711226	0.279803598971584	0.132	0.404378534333526
15297	doublet	memory_B	CD99	PILRB	0.890376927907296	17317.6	0.00530004093536136	19811	0.0758184910241003	18711	0.0195409864543459	18562	0.783335397251947	13018	0.024	16486	0.0386816782636694	0.270675352982357	0.132	0.404378534333526
4678	doublet	NK	B2M	CD3G	0.0512366132708139	6029	0.0112115478957478	11192	0.558558448282525	6499	0.600922432807064	4941	0.910709814218303	596	0	6917	0.382610234502919	0.204001862661587	0.132	0.404378534333526
7713	CD8_T	germinal_center_B	HLA-B	CANX	0.141844488219607	7971.2	0.00880109731541781	13720	0.338783058676369	10412	0.458000218286512	7392	0.893491830381914	1415	0	6917	0.20921400751769	0.153714762613193	0.132	0.404378534333526
1711	FDC	NK	LAMC1	CD44	0.00749577884253423	5079.2	0.0258230868649304	5513	0.637746924419969	5466	0.62984130618125	4534	0.87310323221696	2966	0	6917	0.202903753079099	0.392708090816342	0.133	0.406737903225806
26622	memory_B	FDC	PKM	CD44	1	23303	0.002001523071044	26621	-0.1734959283626	26189	-0.514421023702466	26455	0.791109802843819	12162	0.999	25088	0.043114770406277	0.344902645531247	0.133	0.406737903225806
9829	follicular_helper_T	germinal_center_B	CALM2	KCNQ5	0.261035995664532	9898	0.00922450364315217	13199	0.159346601568533	15500	0.209454415429149	13192	0.908144346518479	682	0	6917	0.331973338349293	0.0872443100063637	0.133	0.406737903225806
25039	CD4_T	follicular_helper_T	PSEN1	CD44	1	19182.6	0.0029208150707771	25017	-0.0202404486927386	22309	-0.0632990034817404	20682	0.830387533737713	7700	0.417	20205	0.0835907675204613	0.348503096853883	0.134	0.408619184376795
736	FDC	FDC	FGF14	FGFR1	0.00169162328115449	3629.8	0.192838616267902	352	1.57863129480621	915	1.16082652997975	920	0.818932718569369	9045	0	6917	0.096564167618683	0.219947348670849	0.134	0.408619184376795
24698	naive_B	naive_B	CD99	PILRB	1	21945	0.00310315946904984	24667	-0.0805750103169184	24244	0.0563674434191362	17570	0.734497731222309	18156	0.999	25088	0.0203364810099166	0.136005850602035	0.134	0.408619184376795
842	memory_B	doublet	COL4A3	CD44	0.00217035911844969	4205.4	0.0237134521660919	5947	0.66541127253418	5189	0.849332061062751	2269	0.907702546685439	705	0	6917	0.348266293486535	0.13154054594411	0.134	0.408619184376795
2363	follicular_helper_T	follicular_helper_T	B2M	CD3D	0.0140560059881718	4253.4	0.0151664367988168	8641	0.77552500525854	4143	1.01854634028238	1313	0.926166005481552	253	0	6917	0.535470880166546	0.0745960374548606	0.134	0.408619184376795
9484	plasma	CD4_T	HLA-A	CD3D	0.235335174061059	8083	0.00780936621893506	15182	0.356229371516524	10034	0.571930493699663	5382	0.87389683781002	2900	0	6917	0.145724810339631	0.307073399897001	0.135	0.410254722381225
13744	memory_B	germinal_center_B	CD52	SIGLEC10	0.653742504784094	12640	0.0149905107596232	8725	0.147023020836348	15968	0.217400524618693	12966	0.729475155932826	18624	0	6917	0.0224865122035404	0.290998672825335	0.135	0.410254722381225
24015	follicular_helper_T	germinal_center_B	CD99	CD99L2	1	23381.2	0.00340785970787772	23966	-0.0375105740019061	22873	-0.0806126791627746	21096	0.621144407070345	25962	0.905	23009	0.007547857238173	0.259526500799103	0.135	0.410254722381225
4251	doublet	mDC	ADAM10	IL6R	0.0427121655494809	5860.2	0.0127590415209558	9932	0.60377170474146	5859	0.632821879241732	4494	0.883595343089923	2099	0	6917	0.184286636216149	0.244974725031931	0.135	0.410254722381225
11864	doublet	doublet	HLA-B	CANX	0.429854627364632	11365	0.00664921736698006	17126	0.21902009829009	13603	0.0846513285390991	16764	0.879396426031905	2415	0	6917	0.144886958667129	0.17290310294972	0.135	0.410254722381225
8867	naive_B	doublet	B2M	CD247	0.198722085869223	9488	0.00641670678501908	17557	0.291189022489811	11576	0.287831040398332	11164	0.928035797280582	226	0	6917	0.670440875671261	0.0951786002715398	0.135	0.410254722381225
25466	memory_B	germinal_center_B	CALM1	FAS	1	25582	0.00271321679746338	25452	-0.129857776388033	25419	-0.27372343202985	24556	0.62319734852083	25894	1	26589	0.00880153479481612	0.429184124112768	0.136	0.411175398633257
22336	doublet	germinal_center_B	GNAS	TSHR	1	20401.2	0.00419539031191011	22231	-0.000531332801765231	21605	-0.235968954056693	24030	0.774822292348673	13922	0.42	20218	0.0336292639815752	0.355962137776118	0.136	0.411175398633257
2483	FDC	doublet	NRG1	HLA-DPB1	0.015345258693289	5401.8	0.0423445045693492	3355	0.97445277225342	2841	0.537899732418023	5970	0.82838250001995	7926	0	6917	0.0926703147289865	0.355209288515208	0.136	0.411175398633257
4200	FDC	myeloid	ADAM17	IL6R	0.0417512792285766	8040.6	0.0117034242116954	10743	0.461000988721146	8026	0.324425239511816	10285	0.860441615578362	4232	0	6917	0.0954777331720542	0.316576293475939	0.136	0.411175398633257
10181	FDC	CD8_T	ADAM28	ITGA4	0.284216651804589	12293.8	0.00813658359026161	14675	0.152243684578172	15766	0.12608074525813	15632	0.895862706439684	1261	0.001	14135	0.231366785829544	0.207780258051216	0.136	0.411175398633257
22949	follicular_helper_T	germinal_center_B	GNAI2	TSHR	1	21644.8	0.00390724747271447	22870	-0.0110917333896842	21999	-0.0626855662928939	20669	0.694934478518939	21725	0.565	20961	0.0152453604416796	0.204715168968868	0.136	0.411175398633257
21588	CD4_T	mDC	ADAM10	CD44	1	12390	0.00454697556816328	21444	0.135413659797394	16410	0.425925533143811	7980	0.885282491668997	1981	0.001	14135	0.213414018450071	0.184226564020839	0.136	0.411175398633257
23708	naive_B	memory_B	HLA-B	CANX	1	19187.5	0.00355577475856476	23651	-0.0640481931234866	23734	0.0295971035378824	18293	0.842076986075035	6265	0.98	23994.5	0.087358406070902	0.138620154426823	0.136	0.411175398633257
2299	CD4_T	CD4_T	BTLA	CD247	0.0133899801671622	6742	0.0088670416039154	13645	0.590155017743401	6063	1.04293575603668	1235	0.845680092891105	5850	0	6917	0.0920894188767001	0.114492526976694	0.136	0.411175398633257
10411	myeloid	doublet	B2M	CD3D	0.301571187695129	9682.2	0.00728563668518879	15954	0.287754670786219	11682	0.23052268532939	12643	0.896844433124337	1215	0	6917	0.298918698800819	0.299491727894709	0.137	0.413257386363636
9870	germinal_center_B	NK	SPTAN1	PTPRA	0.263317469508631	11202.2	0.0085132233660762	14145	0.158366772195347	15527	0.159361553914438	14650	0.855658954579566	4772	0	6917	0.100856960467838	0.290049714925042	0.137	0.413257386363636
5969	naive_B	NK	B2M	CD3D	0.0830479444879808	6858.6	0.0099943516119034	12327	0.437504992284211	8471	0.537592620871791	5975	0.910577105555356	603	0	6917	0.383217813866278	0.172752488950611	0.137	0.413257386363636
22796	CD4_T	CD4_T	ADAM17	IL6R	1	17510.9	0.00397795402073054	22710	0.037901071581286	20175	0.253053394931785	12027	0.78234861372974	13117	0.292	19525.5	0.0349839737933105	0.133010844024229	0.137	0.413257386363636
15302	doublet	CD4_T	BTLA	TNFRSF14	0.891051285559704	13612.6	0.0079098671478368	15016	0.178328884312986	14893	0.27755132159816	11423	0.717060916094617	19814	0	6917	0.0203988213741394	0.289170965939461	0.138	0.415565513329552
23830	memory_B	CD4_T	CD99	PILRB	1	20650.5	0.0034936216366627	23777	-0.0200058747667614	22299	0.0308302344772529	18257	0.745892217372479	17068	0.74	21851.5	0.0248738978389039	0.247302710533459	0.138	0.415565513329552
8685	germinal_center_B	memory_B	ADAM10	CD44	0.187877024484514	12617.4	0.00472235128904793	21051	0.178489570895005	14889	0.0259652293545741	18397	0.887190222576228	1833	0	6917	0.162066014749156	0.147267218906418	0.138	0.415565513329552
22566	CD4_T	follicular_helper_T	APP	RPSA	1	21647.7	0.00408898600178549	22471	-0.0815663201975903	24279	-0.0835001259406319	21161	0.761179454247527	15434	0.998	24893.5	0.0356324036584701	0.515602920300085	0.139	0.417393099547511
7469	germinal_center_B	NK	GRN	TNFRSF1B	0.133665724188498	8070	0.0121050008850032	10443	0.580606869752677	6191	0.73603597839455	3241	0.778391307812646	13558	0	6917	0.0447856107969324	0.409505911083453	0.139	0.417393099547511
2428	FDC	myeloid	COL6A3	CD44	0.014745189439622	4325.6	0.0318685536628033	4513	0.787829930861367	4033	0.739083500387027	3216	0.873290902493866	2949	0	6917	0.218882192623808	0.344544212081906	0.139	0.417393099547511
5142	plasma	CD8_T	HLA-A	CD3G	0.0613611328620273	6562.8	0.0107458486435647	11603	0.525354987456015	7002	0.577530687778469	5282	0.8848954488662	2010	0	6917	0.179682995909207	0.315394683216212	0.139	0.417393099547511
911	FDC	mDC	COL6A2	CD44	0.00253206296638841	2732	0.038723279164265	3707	1.51066171903767	1055	1.10532450876999	1055	0.902609638498012	926	0	6917	0.386835797347514	0.2946947492344	0.139	0.417393099547511
24753	CD8_T	follicular_helper_T	ADAM10	CD44	1	18728.8	0.0030748309302605	24724	-0.0283743972956653	22576	-0.0995974098819192	21511	0.863871877062069	3856	0.568	20977	0.145808273800516	0.342232925910616	0.14	0.419683794466403
3585	follicular_helper_T	plasma	CALM2	INSR	0.0305441551492996	8169.6	0.0175691374079201	7623	0.476470945805557	7754	0.331915434827521	10092	0.82360431326922	8462	0	6917	0.0737832731536325	0.237544930455658	0.14	0.419683794466403
3170	mDC	naive_B	ADAM28	ITGA4	0.024708583382021	5887.6	0.0131880898926161	9673	0.409722883960366	8984	0.71788654079632	3442	0.916334049533706	422	0	6917	0.431036525324251	0.174626508289747	0.14	0.419683794466403
9025	follicular_helper_T	naive_B	COPA	CD74	0.207671686471843	9801.6	0.00804249110535014	14807	0.199451762062975	14207	0.299309851775578	10878	0.882210366870431	2199	0	6917	0.211168997175292	0.277648265401197	0.141	0.422204737732656
1338	germinal_center_B	germinal_center_B	CALM3	KCNQ5	0.00489329363344751	4469.8	0.0296616164970291	4842	0.525669407038286	6997	0.787535056881905	2766	0.904722901615451	827	0	6917	0.304147307973205	0.0268909499356964	0.141	0.422204737732656
18875	follicular_helper_T	naive_B	CALM1	KCNQ1	1	18300.3	0.00655504946769101	17320	0.00326035292088551	21477	0.0747759140511938	17046	0.77192431153664	14273	0.651	21385.5	0.0362248122785286	0.310559052285192	0.142	0.424241980866629
10065	FDC	plasma	COPA	CD74	0.276460894201977	10008.4	0.0108430882135679	11515	0.184066733384537	14717	0.124391172407136	15679	0.896870385295287	1214	0	6917	0.226601745669302	0.269272865370722	0.142	0.424241980866629
13204	naive_B	CD4_T	ADAM10	TSPAN14	0.582317995351336	10838.8	0.00609892797217723	18198	0.164019708827216	15332	0.523236275228057	6228	0.831835075791542	7519	0	6917	0.0708841728339028	0.167297956436677	0.142	0.424241980866629
1807	germinal_center_B	follicular_helper_T	ALCAM	CD6	0.0082631759772463	4912.6	0.01722568562308	7770	0.584091257775132	6152	0.766507970293303	2964	0.906616213140969	760	0	6917	0.289746105027878	0.0633173687246358	0.142	0.424241980866629
1602	memory_B	FDC	NTNG1	LRRC4C	0.00661989283095824	5986.8	0.104268361678468	855	1.07279965195284	2362	0.79905894764864	2670	0.745300998803997	17130	0	6917	0.0413480586014886	0.412307512762023	0.143	0.426030864197531
12224	FDC	CD8_T	HLA-A	CD3D	0.466831857442604	10312.8	0.00650462182710143	17411	0.272550563339976	12061	0.283119816754089	11281	0.863474929200512	3894	0	6917	0.0992698498720022	0.302734811258482	0.143	0.426030864197531
8929	FDC	doublet	ADAM10	CD44	0.201710483938574	8360	0.00810072537919344	14721	0.416496641807707	8852	0.305575237443876	10735	0.911507320248459	575	0	6917	0.364807839252862	0.229666153904856	0.143	0.426030864197531
22200	plasma	follicular_helper_T	CALM2	KCNQ5	1	21127.2	0.00425340659928761	22090	-0.249729293092779	27056	-0.56926257445754	26678	0.870356372574515	3223	1	26589	0.140021317264301	0.227809291041953	0.143	0.426030864197531
2847	follicular_helper_T	follicular_helper_T	CD58	CD2	0.0196943472840236	5945	0.0139827800605999	9244	0.588993099411711	6080	0.824527539084961	2465	0.853170241601191	5019	0	6917	0.0979109941709152	0.141901139787156	0.143	0.426030864197531
24240	follicular_helper_T	naive_B	CD99	PILRB	1	21549	0.00331130483033347	24197	-0.0659953856202007	23802	0.0372036747319516	18079	0.740779564058894	17581	0.983	24086	0.0268909209543851	0.381772517099313	0.144	0.428049272116461
4545	doublet	NK	CALM1	OPRM1	0.0477423283482098	5843.2	0.0159574245756219	8272	0.525875449034988	6992	0.637447099159756	4442	0.877165797859486	2593	0	6917	0.170329419697929	0.255243392186222	0.144	0.428049272116461
4874	doublet	doublet	ITGB2	CD226	0.055345226148319	9392.4	0.0125115756954569	10102	0.38966888516977	9348	0.349280204619788	9655	0.802357059228345	10940	0	6917	0.0540687998301888	0.233224243478699	0.144	0.428049272116461
13214	doublet	mDC	ADAM10	CD44	0.5834388226612	9899.2	0.00609498631466944	18205	0.249730551926872	12693	0.311060104859248	10609	0.899342135072791	1072	0	6917	0.276705201789612	0.232354907655156	0.144	0.428049272116461
8295	CD8_T	plasma	ADAM10	CADM1	0.169048879878752	11396.4	0.00850701964194448	14155	0.300309577414593	11336	0.530297299056083	6099	0.79950566520096	11257	0.001	14135	0.0671656327885025	0.501561704547944	0.145	0.429339096486336
9466	naive_B	follicular_helper_T	ITGB2	CD226	0.234097710397953	11037.8	0.00793222483081769	14978	0.25770504616128	12455	0.55548142515513	5673	0.763728589558097	15166	0	6917	0.0337609038941422	0.349522733064311	0.145	0.429339096486336
4187	germinal_center_B	doublet	GNAI2	OPRM1	0.0415186173438365	8669	0.0117255153874264	10731	0.378561204657002	9588	0.321817322023091	10345	0.846426243894434	5764	0	6917	0.0906036292901432	0.252829895818596	0.145	0.429339096486336
[truncated: 3,520 more rows]
