# Supplementary material for: Slide-tags enables single-nucleus barcoding for multimodal spatial genomics
Source: Nature. 2023 Dec 13;625(7993):101–9. doi: 10.1038/s41586-023-06837-4 (PMC10764288; doi:10.1038/s41586-023-06837-4)
Supplement: Supplementary file 15 — Differential gene expression (x) and differential chromatin gene scores (y) between tumour cluster 1 and tumour cluster 2 from Slide-tags multiome performed on human melanoma. [file 41586_2023_6837_MOESM15_ESM.csv]

	p_val.x	avg_log2FC.x	pct.1.x	pct.2.x	p_val_adj.x	gene	p_val.y	avg_log2FC.y	pct.1.y	pct.2.y	p_val_adj.y	significant
1	2.62901030842006e-154	2.72913769479013	0.9	0.023	9.62244062984825e-150	PLCB4	2.9076154603003e-22	1.29875145303403	0.567	0.248	5.70096163301079e-18	both
2	2.37455298455105e-140	2.09976197873278	0.993	0.927	8.69110137875529e-136	CPEB2	1.51206929367543e-19	0.807789674747002	0.723	0.424	2.96471426410942e-15	both
3	1.29919229277858e-124	2.33541955636482	0.879	0.099	4.75517371079889e-120	RNF150	1.95101271368141e-20	0.930924543170227	0.559	0.233	3.82535062771513e-16	both
4	1.02142616126564e-109	2.16940229930651	0.949	0.718	3.73852189284837e-105	SRPX	1.32391054583156e-12	0.508490163168849	0.354	0.122	2.59579140721194e-08	both
5	1.21417944059029e-104	1.52032998729735	0.974	0.874	4.44401817050454e-100	CD44	0.000122922792205483	0.396661492624548	0.44	0.313	1	gene_expression
6	5.57819455309373e-101	-2.40434872181545	0.257	0.874	2.04167498837783e-96	DCT	0.00351410858079766	-0.123923933825393	0.082	0.149	1	gene_expression
7	3.6788573476685e-99	1.78358770841713	0.804	0.073	1.34649857782015e-94	PAM	2.80102200402524e-14	0.785216604377104	0.357	0.111	5.49196384329228e-10	both
8	1.39654144813195e-93	2.37672560823057	0.844	0.275	5.11148135430776e-89	MGST1	7.42599085632125e-07	0.420539204616011	0.222	0.084	0.0145601402719891	both
9	3.44255717790789e-92	-1.7561656159391	0.897	0.969	1.26001035268607e-87	LYST	2.43621212427813e-11	-0.888994865671953	0.373	0.561	4.77668111207213e-07	both
10	2.51887251576541e-90	1.62395244990151	0.932	0.576	9.21932529495297e-86	LDLRAD3	8.81477216576379e-12	0.749985783137292	0.536	0.305	1.72831237854131e-07	both
11	2.28433259515912e-88	-1.88814147375986	0.201	0.779	8.36088573154189e-84	CLU	6.41143374885687e-10	-0.349543140315761	0.075	0.225	1.25708981513837e-05	both
12	4.86976345154047e-86	1.71834558247108	0.996	0.985	1.78238212089833e-81	SPP1	0.0775262807173555	0.122750043140954	0.165	0.118	1	gene_expression
13	4.32698832990476e-85	1.23153894612336	0.984	0.844	1.58372099862844e-80	VMP1	0.000941605110229708	0.167267484496359	0.616	0.489	1	gene_expression
14	7.34496340265357e-85	1.9582800941015	0.869	0.286	2.68833005500523e-80	CD5L	0.020937675515838	0.0757819063626765	0.117	0.065	1	gene_expression
15	1.53213293381216e-84	-1.36199497000515	0.823	0.935	5.60775975104587e-80	ASAH1	1.4128968638311e-09	-0.335819490667385	0.124	0.294	2.77026688091363e-05	both
16	4.85806572943797e-84	2.65001858357245	0.981	0.813	1.77810063763159e-79	CDH19	4.97366283340232e-08	0.411499106094449	0.32	0.149	0.000975186071745194	both
17	7.86894616174249e-81	2.15040637560437	0.727	0.088	2.88011298465937e-76	PDK4	3.02651803907285e-05	0.24758618991253	0.186	0.076	0.593409391921014	gene_expression
18	5.28582930899198e-80	1.93660631492254	0.883	0.366	1.93466638538416e-75	ARHGAP26	2.83784408344819e-11	0.583730820633928	0.559	0.332	5.56416089441687e-07	both
19	3.45355084918173e-79	1.68439437034001	0.956	0.664	1.26403414630901e-74	CHPT1	2.18629573223718e-07	0.357001501109909	0.305	0.145	0.00428667004219745	both
20	1.2083507629503e-78	-1.362849161041	0.904	0.977	4.4226846274744e-74	AKT3	1.71643812947054e-05	-0.463882316309729	0.333	0.45	0.336542024045288	gene_expression
21	1.40010733508394e-77	-1.216345412163	0.72	0.912	5.12453285714075e-73	TNKS	5.16119951625699e-10	-0.725565175693179	0.128	0.294	1.01195638915251e-05	both
22	1.34936506827292e-76	-1.02740465868405	0.804	0.908	4.93881108638572e-72	PCM1	1.12033066003744e-05	-0.365670702661227	0.173	0.302	0.219663232513541	gene_expression
23	5.24137670142609e-76	2.20755362823534	0.804	0.198	1.91839628648896e-71	BIRC3	4.84159308243462e-09	0.307881778834343	0.203	0.046	9.49291155672956e-05	both
24	1.03695223596645e-75	0.916352123774859	0.578	0	3.7953488788608e-71	RXFP1	0.425231739184805	0.0652710945472368	0.161	0.141	1	gene_expression
25	1.7420995062424e-74	-1.12625494854584	0.986	0.996	6.37625840279779e-70	RPS12	0.0451517554063538	-0.0591982204948039	0.105	0.156	1	gene_expression
26	6.55670211279191e-74	1.27205297999095	0.63	0.023	2.39981854030297e-69	ZNF385B	2.711020897833e-05	0.439702105195209	0.322	0.191	0.531549867438116	gene_expression
27	7.78746988819597e-74	0.98011349029733	0.634	0.027	2.85029185377861e-69	JAKMIP2	2.97812607356411e-06	0.284881611741937	0.2	0.073	0.0583921179243715	gene_expression
28	1.70972379116885e-72	-1.17142198129055	0.986	0.989	6.25776004805709e-68	RPL13	2.19172416031036e-11	-0.322090239481952	0.086	0.26	4.29731356112053e-07	both
29	5.35791005710566e-72	-1.39389880082659	0.974	0.985	1.96104866000124e-67	HLA-C	0.885178323466461	-0.00660442903866379	0.116	0.118	1	gene_expression
30	8.67405858190896e-72	1.75663960047079	0.667	0.057	3.1747921815645e-67	HGF	0.109250495928271	0.211593225809925	0.177	0.137	1	gene_expression
31	1.51212553718488e-70	1.27693909734598	0.68	0.069	5.53453067865039e-66	ADAMTS6	0.00649320939916358	0.217735237649206	0.207	0.134	1	gene_expression
32	2.87157436975625e-70	1.32329860360945	0.674	0.061	1.05102493507448e-65	PRR16	0.000116292366411039	0.177595201071572	0.187	0.084	1	gene_expression
33	7.37659054123446e-70	-1.32690303693513	0.828	0.912	2.69990590399722e-65	DST	0.000101141539262984	-0.521031844640188	0.415	0.531	1	gene_expression
34	1.59717322308207e-69	1.33580317034042	0.844	0.393	5.8458137138027e-65	AHNAK	0.12156563986463	0.0273457101677193	0.569	0.496	1	gene_expression
35	2.91921224160254e-69	1.3018329204566	0.611	0.031	1.06846087254895e-64	OTUD7A	4.28715164621335e-08	0.555556165680054	0.35	0.176	0.000840581823273052	both
36	1.72677890954008e-68	2.0220861493774	0.723	0.141	6.32018348680764e-64	NOX4	4.27925036194658e-08	0.430664917852245	0.266	0.103	0.000839032618466866	both
37	1.93019641695505e-68	1.04390299753855	0.578	0.015	7.06471190569719e-64	HTR2C	0.17958772929161	0.093467806452689	0.114	0.084	1	gene_expression
38	5.37378741739085e-68	1.40966645962236	0.9	0.534	1.96685993263922e-63	TMTC1	4.27109716321377e-07	0.436956603415022	0.436	0.256	0.00837434020791323	both
39	1.51016903207583e-66	1.01155696825785	0.576	0.015	5.52736967430073e-62	KLHL4	0.00118857484214393	0.159869032175199	0.116	0.046	1	gene_expression
40	6.45930848648075e-66	2.05036481512649	0.588	0.027	2.36417149913682e-61	TNC	5.34596658534841e-17	0.809568631077375	0.336	0.069	1.04818366838926e-12	both
41	8.64441555926516e-66	1.08642281023146	0.606	0.042	3.16394253884664e-61	IKZF2	5.81291745500324e-07	0.254960045874046	0.229	0.084	0.0113973872540248	both
42	1.61450821765359e-64	-1.01216512572572	0.736	0.878	5.90926152743389e-60	CEP170	1.80451670678585e-08	-0.369803618620119	0.161	0.328	0.000353811590699501	both
43	1.42773838887867e-62	-1.36761074358058	0.82	0.924	5.22566527713483e-58	PTPRZ1	0.447699677610836	0.00732059945286023	0.322	0.347	1	gene_expression
44	2.16763198462919e-62	-1.05619236313028	0.96	0.996	7.9337498269413e-58	HSP90AA1	3.90264062708623e-05	-0.435321361220586	0.273	0.397	0.765190747752798	gene_expression
45	2.5603865731013e-62	-1.14229790659217	0.618	0.828	9.37127089620806e-58	COL22A1	3.60768439012147e-10	-0.979213332946699	0.473	0.63	7.07358678371116e-06	both
46	4.41095477458243e-62	1.5076432533552	0.82	0.298	1.61445355704492e-57	CPED1	0.00116437388699478	0.461038566895764	0.464	0.366	1	gene_expression
47	5.19437071634077e-62	-1.0583523660025	0.119	0.656	1.90119162588788e-57	CDH1	1.46708912362135e-19	-0.820937402591491	0.18	0.469	2.87652164468438e-15	both
48	5.22929709023781e-62	1.21471220278958	0.725	0.164	1.91397502799794e-57	ABCB1	0.536891658217827	-0.0108438840146752	0.298	0.279	1	gene_expression
49	5.94289614372961e-61	0.926050187075017	0.601	0.05	2.17515941756648e-56	CAMK4	4.9401528097251e-08	0.443296984508497	0.261	0.099	0.0009686157614028	both
50	2.12621742509785e-59	1.02515605080685	0.981	0.878	7.78216839760065e-55	BST2	0.000651403133815441	0.247524296905769	0.233	0.134	1	gene_expression
51	5.92522923994611e-59	-1.02221092126082	0.865	0.95	2.16869315411267e-54	H3F3A	9.87451830541142e-05	-0.269623598167356	0.179	0.29	1	gene_expression
52	6.16150672858435e-59	0.875594398660245	0.543	0.019	2.25517307772916e-54	MMP16	1.35366727933539e-05	0.125891182976428	0.289	0.149	0.26541354345929	gene_expression
53	6.22677397667332e-59	-1.04188652579412	0.972	0.981	2.2790615432022e-54	RPL30	0.11227175881221	-0.06930434926207	0.081	0.115	1	gene_expression
54	6.97629875700152e-59	1.16078587743345	0.851	0.344	2.55339510805013e-54	SEZ6L2	5.63840612117142e-11	0.416014642209768	0.357	0.13	1.10552228817808e-06	both
55	2.56952075030795e-58	-1.01076613869637	0.858	0.958	9.40470289820212e-54	RPL24	0.0213421446939403	-0.146153881208858	0.096	0.149	1	gene_expression
56	1.09107471747635e-57	-1.19964117101022	0.292	0.756	3.99344257343519e-53	RALGPS2	1.01374893961962e-05	-0.215346961588987	0.086	0.191	0.198765754591219	gene_expression
57	3.31971513553218e-57	1.27508990207221	0.951	0.786	1.21504893675613e-52	NEDD4L	0.000333670454754377	0.258323630335782	0.69	0.569	1	gene_expression
58	5.86294185607755e-57	-1.01338202274681	0.877	0.962	2.14589534874294e-52	RPL26	0.027661594071908	-0.069476149803016	0.063	0.107	1	gene_expression
59	7.37865323779711e-57	1.09432644317035	0.93	0.695	2.70066087156612e-52	AKAP13	4.17230926974068e-06	0.451706742374458	0.534	0.378	0.0818064678518056	gene_expression
60	1.07331887171231e-56	-0.896732473761826	0.151	0.653	3.92845440235421e-52	NAV1	7.1487584506674e-20	-0.799979493339525	0.224	0.515	1.40165706942236e-15	both
61	2.86103113502929e-56	1.17592571078421	0.947	0.756	1.04716600573207e-51	ITGB8	0.000186065031039393	0.385594699855758	0.387	0.263	1	gene_expression
62	6.48465431753406e-55	0.877090207446549	0.602	0.069	2.37344832676064e-50	TSPAN5	6.93802001259711e-09	0.39963802223162	0.254	0.084	0.000136033758386991	both
63	1.35995214899735e-54	-0.994998926481483	0.977	0.992	4.97756086054519e-50	RPL8	0.0238110912311016	-0.196774499233074	0.208	0.275	1	gene_expression
64	3.96858467655164e-54	-0.907750070502161	0.9	0.931	1.45254167746467e-49	UBB	0.00248589435471956	-0.108278752948557	0.098	0.172	1	gene_expression
65	1.12557776068616e-53	-0.886602717953837	0.067	0.557	4.11972716188741e-49	LDLRAD4	0.0503777088457762	-0.233801551597766	0.322	0.378	1	gene_expression
66	1.44201414162989e-53	1.0007082983464	0.69	0.153	5.27791595977956e-49	SYNPO2	8.8954938291951e-05	0.485323219019191	0.434	0.29	1	gene_expression
67	2.10009193571896e-53	-0.833696065214885	0.217	0.683	7.68654649392497e-49	PINX1	1.7204104635948e-11	-0.573875330145391	0.161	0.351	3.37320879597033e-07	both
68	2.5606072607491e-53	-1.02931382794874	0.504	0.805	9.3720786350678e-49	CARMIL1	1.24221199907146e-06	-0.252544099832492	0.254	0.42	0.0243560506657942	both
69	3.85269962922743e-53	1.48298744882526	0.972	0.905	1.41012659129353e-48	PLEKHA5	0.000131117156870912	0.468606820532072	0.469	0.34	1	gene_expression
70	8.37022660198804e-53	1.18328800412517	0.984	0.897	3.06358663859364e-48	FBXL7	0.000254604230576023	0.303068952169002	0.566	0.458	1	gene_expression
71	1.34737356697418e-52	0.90096092827121	0.588	0.069	4.93152199248218e-48	PTN	0.298271206319932	-0.0519284882719926	0.172	0.202	1	gene_expression
72	1.84201810632638e-52	1.12968690222762	0.884	0.534	6.74197047096519e-48	SAMHD1	0.00074719072634759	0.384785533720608	0.539	0.42	1	gene_expression
73	4.7487512235859e-52	0.957870461465701	0.704	0.168	1.73809043534468e-47	ARAP2	0.000216213582728192	0.282866205070675	0.208	0.103	1	gene_expression
74	5.59052300032931e-52	1.07345287735392	0.956	0.809	2.04618732335053e-47	RDX	6.6344517128e-09	0.386623000538759	0.282	0.103	0.00013008169473287	both
75	5.80424378540489e-52	-0.947784877432459	0.771	0.927	2.12441126789605e-47	RPS10	0.0707312217425854	-0.0823714443808867	0.077	0.115	1	gene_expression
76	6.27702275892196e-52	-0.934000877262446	0.984	0.989	2.29745309999303e-47	RPS8	0.323497713429859	-0.0205841841327078	0.091	0.115	1	gene_expression
77	7.03761816793389e-52	-0.986256197767999	0.961	0.989	2.57583862564548e-47	RPL3	0.000437713999179415	-0.257086587737313	0.245	0.351	1	gene_expression
78	1.51652523783285e-51	-0.880389772286808	0.669	0.866	5.55063402299201e-47	ARF1	0.000993514308823172	-0.315050651647752	0.142	0.229	1	gene_expression
79	1.57361802456766e-51	-0.93022187706435	0.977	0.992	5.75959933172009e-47	RPS18	0.213203283009762	-0.00734835697601383	0.089	0.118	1	gene_expression
80	3.73477258111617e-51	-0.98607579838774	0.671	0.84	1.36696411241433e-46	LPGAT1	3.47293936308461e-07	-0.319776189911615	0.095	0.225	0.00680939220919999	both
81	4.96605365369725e-51	0.947284334224349	0.606	0.088	1.81762529778973e-46	ATP8A1	0.000124178292360303	0.238902192243969	0.254	0.137	1	gene_expression
82	9.2715908510516e-51	1.18346338131881	0.809	0.374	3.3934949673934e-46	ADCY1	0.000138979968227314	0.325783799151141	0.303	0.183	1	gene_expression
83	4.84087310614668e-50	-0.850109705690437	0.986	0.996	1.77180796558075e-45	EEF1A1	0.465671001591898	-0.0298017564608425	0.203	0.221	1	gene_expression
84	7.12004059176705e-50	0.766084815557926	0.466	0.011	2.60600605699266e-45	PDGFD	5.52770829079092e-08	0.607200781751753	0.264	0.103	0.00108381776457538	both
85	9.61983984443485e-50	-1.01859237446664	0.576	0.863	3.5209575814616e-45	TFAP2A	0.00828462554213127	-0.267631986492078	0.306	0.393	1	gene_expression
86	2.47864319236183e-49	-0.82420325208951	0.697	0.855	9.07208194836355e-45	ATP6V1B2	1.40100142274835e-12	-0.512999639240281	0.198	0.42	2.74694348958269e-08	both
87	5.19063811340253e-49	1.07127204480247	0.79	0.336	1.89982545588646e-44	RPGR	1.08175339375741e-06	0.320557343345933	0.238	0.099	0.0212099387914016	both
88	6.37861887175945e-49	1.82530755717893	0.701	0.271	2.33463829325268e-44	THBS2	0.000732667565286414	0.267792491218832	0.254	0.149	1	gene_expression
89	1.3062043191997e-48	-0.86054694686581	0.961	0.977	4.78083842870283e-44	RPS20	0.00639418732832265	-0.0855776221759098	0.063	0.118	1	gene_expression
90	2.64217628458671e-48	1.01944499435417	0.939	0.836	9.6706294192158e-44	GNPTAB	5.26305913278019e-06	0.415868596461398	0.475	0.313	0.103192800416421	gene_expression
91	4.10309341358191e-48	0.904045747548317	0.45	0.011	1.50177322030512e-43	ZBTB16	9.64895363547163e-12	0.96304827826161	0.44	0.218	1.89187033930692e-07	both
92	7.292894780508e-48	0.898781536472916	0.911	0.687	2.66927241861373e-43	EIF4G2	0.00104425129135917	0.216382690376824	0.238	0.145	1	gene_expression
93	1.52885165556368e-47	1.41394592093905	0.888	0.615	5.59574994452862e-43	SEMA3C	0.00173740978458995	0.223614804741007	0.531	0.408	1	gene_expression
94	2.15212123878436e-47	1.18130221969053	0.76	0.252	7.87697894607465e-43	SLIT2	4.37675440121479e-08	0.567953770812275	0.438	0.248	0.000858150235446185	both
95	1.04919017359735e-46	0.631343606814334	0.501	0.038	3.84014095438366e-42	HTRA1	3.16479058957606e-06	0.219220646971666	0.135	0.031	0.0620520490898177	gene_expression
96	3.87638278110065e-46	-0.953402216389521	0.263	0.698	1.41879486171065e-41	EIF4EBP1	6.43163431753589e-12	-0.440397598620647	0.07	0.237	1.26105054063926e-07	both
97	5.46424896243096e-46	0.996160929820371	0.694	0.198	1.99996976273936e-41	ARRDC3	0.00861413829153597	0.121876708570281	0.345	0.252	1	gene_expression
98	6.36183397615674e-46	0.614465496594896	0.431	0.011	2.32849485361313e-41	EYA1	0.00599597915468322	0.0832925021852773	0.193	0.115	1	gene_expression
99	6.56947592289405e-46	1.12109670651807	0.926	0.744	2.40449388253845e-41	ABCB4	0.0111515277533709	0.114803860643667	0.347	0.256	1	gene_expression
100	7.29132754007144e-46	1.47690444027011	0.839	0.481	2.66869879294155e-41	RSAD2	0.00881427829357615	0.0566483118164284	0.212	0.13	1	gene_expression
101	1.36652880745526e-45	-0.911559114741711	0.088	0.523	5.001632088167e-41	EPHA3	0.214142542076851	-0.0182458559308554	0.228	0.267	1	gene_expression
102	1.52837891095478e-45	1.03681393557402	0.813	0.489	5.59401965198558e-41	DAB2	0.00145201909182985	0.29252175984626	0.326	0.233	1	gene_expression
103	1.90389134415779e-45	0.916239817111993	0.518	0.061	6.96843270875191e-41	EBF1	0.00121345158103105	0.281571411343126	0.42	0.317	1	gene_expression
104	2.05553015344922e-45	-1.03294638316377	0.767	0.924	7.52344591463949e-41	CDC42BPA	3.9542293681927e-10	-0.474788512557822	0.182	0.374	7.75305752221543e-06	both
105	4.45091867481082e-45	-0.803919749865876	0.708	0.844	1.62908074416751e-40	PPP2R2A	2.89574518907959e-10	-0.426486703845824	0.175	0.359	5.67768759222836e-06	both
106	4.54724913127356e-45	0.832759415059954	0.466	0.031	1.66433865453744e-40	CA12	0.379599621230299	0.0880124827257635	0.368	0.351	1	gene_expression
107	8.21530655264614e-45	-0.818858213666166	0.644	0.851	3.00688435133401e-40	SARAF	1.7597878524431e-09	-0.401261877688684	0.172	0.351	3.45041604228519e-05	both
108	1.06923034590631e-44	-0.569054337509571	0.019	0.385	3.91348998905168e-40	KIT	5.20778918306568e-09	-0.389268500346387	0.063	0.195	0.000102109122512369	both
109	1.6169550729207e-44	0.960333910518192	0.783	0.359	5.91821726239705e-40	TBC1D1	7.02223542578577e-09	0.551976509155082	0.406	0.21	0.000137684969993382	both
110	3.1479123311492e-44	-0.845214236698613	0.832	0.931	1.15216739232392e-39	GUK1	0.00163725446702052	-0.286574271469951	0.184	0.279	1	gene_expression
111	4.06691407296322e-44	0.879749395168971	0.93	0.805	1.48853121984527e-39	RNF145	0.00370168629220844	0.191717898214538	0.312	0.225	1	gene_expression
112	4.93831767931023e-44	0.562073132029556	0.431	0.015	1.80747365380434e-39	PKIA	0.0638388665136448	0.149805072804638	0.1	0.061	1	gene_expression
113	6.21854265790092e-44	0.946597717312285	0.518	0.057	2.27604879821831e-39	SCN9A	9.48679959172428e-06	0.305310639683467	0.228	0.099	0.186007679594938	gene_expression
114	6.8329833375034e-44	-0.822929141469437	0.497	0.824	2.50094023135962e-39	RBPMS	3.05767275285216e-19	-0.701651568484137	0.128	0.401	5.99517896651724e-15	both
115	1.07665664535527e-43	-0.87951712693612	0.517	0.813	3.94067098766484e-39	ENAH	3.59979889338527e-06	-0.279748738222851	0.182	0.321	0.0705812569026049	gene_expression
116	1.54892302744664e-43	-0.807082997825061	0.52	0.798	5.66921317275746e-39	GPR137B	1.29964602435227e-10	-0.534318059154135	0.193	0.389	2.54821595994749e-06	both
117	1.5688069970584e-43	1.32387865153882	0.853	0.599	5.74199048993346e-39	SGIP1	0.0166230902227901	0.00922537623435971	0.406	0.321	1	gene_expression
118	1.6807620984628e-43	1.02760122348998	0.9	0.66	6.15175735658369e-39	PARP8	1.66965451123546e-07	0.388031708729231	0.315	0.145	0.00327369160017937	both
119	2.70180537280813e-43	-0.779561309586179	0.566	0.767	9.88887784501504e-39	TOMM20	0.000787061964617919	-0.180337242730659	0.096	0.176	1	gene_expression
120	7.32615506672494e-43	-0.774636687544895	0.061	0.477	2.681446015972e-38	DOCK5	3.81134646912712e-18	-0.704467763279544	0.089	0.324	7.47290702201755e-14	both
121	9.35378475554963e-43	0.942281476385578	0.476	0.046	3.42357875837872e-38	PAPPA	0.0148697335012324	0.172569113685699	0.21	0.141	1	gene_expression
122	1.70062745689259e-42	-0.734407285275976	0.989	0.989	6.22446655497257e-38	LUC7L2	0.635796494587481	0.00262544109348761	0.823	0.851	1	gene_expression
123	1.75321758104165e-42	0.905367551986661	0.72	0.271	6.41695166837054e-38	TMEM132A	0.000844858867024917	0.290611146837582	0.263	0.16	1	gene_expression
124	3.048648177145e-42	-0.935845657995827	0.739	0.905	1.11583571931684e-37	LYPLAL1	0.00143356770399519	-0.185889687131785	0.079	0.149	1	gene_expression
125	3.15802714598269e-42	1.11938891940376	0.786	0.397	1.15586951570112e-37	ABTB2	5.43658715861942e-05	0.284640005992221	0.602	0.454	1	gene_expression
126	3.30153794905859e-42	0.967085772645614	0.849	0.561	1.20839590473494e-37	DYNC2H1	2.83383807952108e-09	0.443531848544561	0.289	0.103	5.55630632251697e-05	both
127	4.38735415311418e-42	-0.767380315173398	0.9	0.939	1.60581549358132e-37	ASPH	0.332464851419739	-0.061722935222465	0.352	0.382	1	gene_expression
128	5.45552174416092e-42	0.938439313298335	0.981	0.901	1.99677551358034e-37	CD59	1.92632111103245e-07	0.370935731430088	0.539	0.359	0.00377693780240132	both
129	8.46602086217822e-42	0.523397662980581	0.396	0.008	3.09864829576585e-37	SCN3A	0.0006635102509261	0.222183973557096	0.156	0.073	1	gene_expression
130	8.58989522018186e-42	1.00699830101732	0.687	0.248	3.14398754953876e-37	TNFAIP3	0.123239952574854	0.117716372104334	0.271	0.225	1	gene_expression
131	9.28389473985148e-42	-0.896312801051748	0.536	0.798	3.39799831373304e-37	ACBD6	2.35819592352508e-05	-0.229307126298281	0.105	0.214	0.462371474725562	gene_expression
132	1.51741358898424e-41	-0.673442215714052	0.081	0.481	5.55388547704121e-37	DAPK1	3.50646476457585e-06	-0.432624869540769	0.205	0.34	0.0687512546390387	gene_expression
133	2.21260677927084e-41	-0.913154791086755	0.629	0.817	8.09836207280919e-37	NIN	0.000368602885985984	-0.205788581049251	0.172	0.282	1	gene_expression
134	2.6598252792909e-41	-0.802716811455092	0.848	0.958	9.73522650473263e-37	RPL10A	0.0968881855118587	-0.117361246052942	0.114	0.153	1	gene_expression
135	3.62855631692158e-41	-0.750810306527287	0.828	0.885	1.32808789755647e-36	CD46	0.000627085943352464	-0.207364689978841	0.105	0.191	1	gene_expression
136	5.2791631948464e-41	-0.86622899278397	0.792	0.912	1.93222652094573e-36	PRDX1	4.90093943228763e-05	-0.25978481645056	0.163	0.279	0.960927194488636	gene_expression
137	7.55755871659978e-41	0.920753717940463	0.739	0.298	2.76614206586269e-36	CHN1	0.0138823259735195	0.298360091457243	0.352	0.282	1	gene_expression
138	1.33687683912257e-40	-0.869021065143278	0.482	0.74	4.89310291887252e-36	IL12RB2	0.000553911144910196	-0.256679142677164	0.215	0.317	1	gene_expression
139	2.76529943918435e-40	0.745897792188857	0.459	0.038	1.01212724773586e-35	KITLG	6.24186112123049e-08	0.390649239004366	0.196	0.053	0.00122384171003966	both
140	4.58514504286998e-40	-0.813491254564317	0.89	0.927	1.67820893714084e-35	HLA-F	0.110092359323855	-0.0667590586885749	0.109	0.145	1	gene_expression
141	7.31099722857647e-40	-0.798614790146198	0.935	0.969	2.67589809563127e-35	RPL5	0.268475005637897	-0.0920750677860526	0.128	0.156	1	gene_expression
142	1.17522913187187e-39	-0.907577486598969	0.096	0.504	4.30145614556422e-35	APP	0.000885775586473444	-0.31002022593885	0.205	0.305	1	gene_expression
143	2.48257211215101e-39	-1.14292146891384	0.821	0.947	9.08646218768392e-35	PCDH7	0.0588233089642483	0.0712950877808298	0.413	0.359	1	gene_expression
144	2.49746753203866e-39	0.884731034532233	0.97	0.878	9.14098091401472e-35	LAP3	0.000132952555147619	0.292307355377496	0.476	0.351	1	gene_expression
145	2.75053874323459e-39	-0.706723714152196	0.82	0.893	1.00672468541129e-34	ATP2C1	0.000871871550982004	-0.23182374453043	0.233	0.34	1	gene_expression
146	2.98555156457491e-39	-0.850071720581929	0.884	0.927	1.09274172815006e-34	QKI	0.00118215300250887	-0.550662186948321	0.335	0.416	1	gene_expression
147	3.53159324384808e-39	-1.01319878402199	0.504	0.786	1.29259844318083e-34	FCGR2A	0.00752395469701865	-0.166416015939471	0.166	0.244	1	gene_expression
148	4.10656124873021e-39	-0.656840678149905	0.133	0.576	1.50304248264775e-34	ZFHX4	0.913088457515519	0.111524640336502	0.175	0.172	1	gene_expression
149	4.41003867182811e-39	0.525050717793668	0.429	0.027	1.61411825427581e-34	SPTLC3	7.4255751958622e-05	0.337209980042905	0.266	0.153	1	gene_expression
150	4.44582491315879e-39	-0.746195202533256	0.602	0.786	1.62721637646525e-34	ACBD3	3.64342737329727e-08	-0.305762256811206	0.1	0.244	0.000714366805082395	both
151	5.11445954233393e-39	0.528939871084197	0.41	0.019	1.87194333708964e-34	TWIST1	0.0292133139919548	0.143556377039593	0.228	0.164	1	gene_expression
152	5.81984338577177e-39	0.837053230978173	0.771	0.37	2.13012087762633e-34	NEDD4	8.33532892709537e-07	0.430276313125077	0.285	0.13	0.0163430794273559	both
153	8.56773957939862e-39	-1.00780855330393	0.259	0.672	3.13587836345569e-34	FKBP5	0.00140416689387089	-0.276648194514097	0.412	0.531	1	gene_expression
154	8.68579728271493e-39	1.21067189348775	0.755	0.382	3.17908866344649e-34	PDE3A	0.342190738411132	0.271297680830618	0.357	0.332	1	gene_expression
155	1.1426970873214e-38	0.834215651316453	0.82	0.573	4.18238560930506e-34	STOM	0.0628870397595948	0.165194601311868	0.222	0.172	1	gene_expression
156	1.30519203508532e-38	-0.858436565184089	0.82	0.901	4.77713336761578e-34	NPC2	0.128431685451979	-0.115656317841792	0.156	0.195	1	gene_expression
157	1.53602252876304e-38	1.17440512850694	0.949	0.866	5.62199605752559e-34	CCDC88A	0.023361468847716	0.237770883116108	0.413	0.328	1	gene_expression
158	1.93571724592228e-38	-0.868467896035015	0.571	0.76	7.08491869180015e-34	FUT8	0.00165542585684006	-0.240894554234727	0.228	0.324	1	gene_expression
159	1.93638267884493e-38	-0.83641187302659	0.532	0.79	7.08735424284032e-34	GPATCH2	0.00374329231755067	-0.121685461629393	0.077	0.141	1	gene_expression
160	2.08273401014625e-38	-0.793339182900556	0.912	0.958	7.62301475053628e-34	RPL7	0.440056762393994	-0.00558564448931326	0.131	0.153	1	gene_expression
161	2.16800102868711e-38	0.872523438769048	0.893	0.634	7.9351005650977e-34	ATM	6.73280025751853e-06	0.294418710177124	0.32	0.176	0.132010014649166	gene_expression
162	2.41415992147747e-38	0.955942619508214	0.909	0.687	8.83606672859967e-34	TEAD1	5.68213589249779e-15	0.882685523073591	0.632	0.378	1.11409638444204e-10	both
163	3.73652360810613e-38	-0.856097029695448	0.473	0.71	1.36760500580292e-33	MTHFD1L	1.16334531187728e-07	-0.494107197319976	0.352	0.515	0.00228097115299779	both
164	5.11213038562711e-38	-0.743607412690013	0.935	0.973	1.87109084244338e-33	RPL15	0.182399461114152	0.0605006373120351	0.102	0.073	1	gene_expression
165	5.19484273940926e-38	0.462589917265942	0.378	0.011	1.90136439105118e-33	ADAM22	0.52898508132235	0.075384874398014	0.235	0.218	1	gene_expression
166	5.23900226691103e-38	1.00499134756886	0.876	0.599	1.91752721971211e-33	SSBP2	3.2410694139879e-06	0.313284946452072	0.448	0.282	0.0635476480000608	gene_expression
167	6.33677741063805e-38	-0.843041382537198	0.965	0.981	2.31932390006763e-33	RPS27	0.0206736325407216	-0.0940819222964669	0.089	0.141	1	gene_expression
168	8.08384382210185e-38	1.07410805977598	0.995	0.95	2.9587676773275e-33	CST3	0.0130513167443478	0.167359948812575	0.152	0.092	1	gene_expression
169	8.44534015116434e-38	-0.879777922340735	0.797	0.901	3.09107894872766e-33	MBNL1	3.77375433096901e-07	-0.440623513910944	0.191	0.344	0.00739920011673094	both
170	8.98664296985243e-38	-0.894139808210398	0.152	0.553	3.28920119339569e-33	NSG1	0.000134740086066243	-0.307370074921324	0.182	0.29	1	gene_expression
171	1.9417126643729e-37	-0.855960027305476	0.303	0.634	7.10686252287125e-33	LGMN	0.0561724350531242	-0.0674290475923751	0.072	0.111	1	gene_expression
172	1.94262720294971e-37	0.966085332947349	0.886	0.599	7.11020982551625e-33	RASSF8	0.0130005258517315	0.221791328138007	0.322	0.237	1	gene_expression
173	2.26241918025655e-37	0.576428301693742	0.58	0.126	8.280680441657e-33	ZNF521	1.0692103276493e-06	0.411142122648756	0.327	0.172	0.0209640068942198	both
174	5.26008365983345e-37	-0.987519565628425	0.795	0.893	1.92524322033564e-32	REV3L	0.00171458352898798	-0.447245264012621	0.224	0.324	1	gene_expression
175	5.41483965110622e-37	-0.699077488803287	0.688	0.809	1.98188546070139e-32	TCF25	0.144792780102336	-0.341659992730619	0.455	0.504	1	gene_expression
176	7.18439648014208e-37	-0.745722711973332	0.911	0.947	2.6295609556968e-32	RPL22	0.000829349523915516	-0.257190464688857	0.142	0.24	1	gene_expression
177	7.61149643249931e-37	0.517555160697514	0.452	0.046	2.78588380925907e-32	RFTN1	1.55017448623897e-06	0.373382425579363	0.259	0.115	0.0303942711516875	both
178	8.60867677941519e-37	-0.830834712329826	0.636	0.851	3.15086178803375e-32	NUCKS1	1.40447758954566e-05	-0.211386775075732	0.205	0.351	0.275375920982217	gene_expression
179	9.45482570208545e-37	0.912449584124051	0.841	0.557	3.4605607552203e-32	RCN1	1.05702899886073e-07	0.395792542280326	0.252	0.095	0.00207251675806624	both
180	1.36179348052653e-36	0.864594291173019	0.377	0.015	4.98430031807514e-32	DEC1	5.28526184705484e-05	0.437219947377648	0.191	0.088	1	gene_expression
181	1.45702084089218e-36	0.670598825345181	0.627	0.168	5.33284197974945e-32	GABRA2	1.31303217084785e-06	0.297799756249636	0.236	0.095	0.0257446217738138	both
182	1.76256409107024e-36	-0.732496548901519	0.697	0.817	6.45116082972618e-32	EPRS	0.0122078538445621	-0.113626280962509	0.131	0.198	1	gene_expression
183	1.97247130481466e-36	0.769016452201529	0.951	0.805	7.21944222275213e-32	RAPGEF2	1.90165969201048e-07	0.464276940962308	0.483	0.29	0.00372858415812495	both
184	2.85674886931578e-36	-0.848611330752615	0.785	0.878	1.04559865365827e-31	LY6E	0.000363204405821024	-0.246870993986359	0.1	0.187	1	gene_expression
185	5.83616364186123e-36	-0.916537487533963	0.636	0.84	2.13609425455763e-31	ZMAT3	1.28326014084982e-09	-0.378822124580507	0.102	0.26	2.51608815816425e-05	both
186	8.75482057434744e-36	-0.725616119341412	0.254	0.618	3.20435187841691e-31	ROPN1B	0.000134851625652479	-0.109663240700223	0.039	0.107	1	gene_expression
187	1.03364964663629e-35	0.60145044572312	0.385	0.019	3.7832610716535e-31	FAM189A1	0.000146799762968964	-0.0970455501492447	0.289	0.168	1	gene_expression
188	1.26051846686951e-35	-0.834291425834467	0.375	0.714	4.61362364058911e-31	MARCKSL1	6.35687671783301e-08	-0.371851447268978	0.121	0.263	0.00124639281806552	both
189	1.42062851033838e-35	0.870371972699106	0.744	0.473	5.19964241068949e-31	SDC3	0.483957708681037	-0.0915024561330152	0.222	0.237	1	gene_expression
190	1.81636558543691e-35	0.862897320595351	0.825	0.538	6.64807967925765e-31	ENDOD1	0.00337948842185824	0.222373064563168	0.21	0.126	1	gene_expression
191	1.96992359337067e-35	0.786845327180701	0.767	0.385	7.210117344096e-31	FNIP2	3.8852049309971e-11	0.595370634013758	0.405	0.183	7.61772130820602e-07	both
192	3.73670441404687e-35	0.80665252362207	0.821	0.595	1.3676711825853e-30	CYP4V2	0.000408183901000749	0.195305011461014	0.257	0.149	1	gene_expression
193	5.06002215545673e-35	0.973617440457988	0.881	0.698	1.85201870911872e-30	UGCG	0.000308834728795383	0.293950724756981	0.357	0.237	1	gene_expression
194	5.14251065398733e-35	-0.531886621734185	0.103	0.489	1.8822103244659e-30	RNF144B	5.61338988679329e-06	-0.279005598811305	0.135	0.263	0.110061735510356	gene_expression
195	6.92589004682741e-35	0.887534500242342	0.767	0.443	2.5349450160393e-30	CSPG4	0.0080520694791921	0.355774301567713	0.636	0.595	1	gene_expression
196	6.96509638813522e-35	1.17007615910666	0.876	0.702	2.54929492902137e-30	RCAN1	0.0276376417368113	-0.294473505622881	0.469	0.534	1	gene_expression
197	1.14131241780269e-34	1.05635278963991	0.893	0.645	4.17731758039963e-30	HPS5	0.0017406562181336	0.272155407749567	0.342	0.244	1	gene_expression
198	1.16765965228931e-34	1.04101603812464	0.715	0.366	4.27375109334409e-30	COL1A2	0.00256566963642062	0.196199664215222	0.219	0.13	1	gene_expression
199	2.11270072619857e-34	0.585680743674023	0.349	0.011	7.73269592795939e-30	PCLO	0.325584542021649	0.164020479599309	0.222	0.26	1	gene_expression
200	2.139562224205e-34	-0.582759742849879	0.054	0.382	7.83101169681271e-30	PRELP	6.61048688110591e-13	-0.369867237927837	0.086	0.275	1.29611816277843e-08	both
201	2.3337175725576e-34	-1.01035986861944	0.583	0.813	8.54163968731808e-30	SAMD4A	0.000138318994286633	-0.472829263722177	0.313	0.443	1	gene_expression
202	2.54500770067543e-34	0.902581648300949	0.849	0.615	9.31498268524213e-30	EEA1	0.00606913580024896	0.213311413849818	0.399	0.298	1	gene_expression
203	2.87964280475954e-34	0.475349580601747	0.398	0.031	1.05397806297004e-29	SCN2A	0.00310308238406997	0.154502522425383	0.154	0.08	1	gene_expression
204	3.82974671226187e-34	-0.782396371611776	0.69	0.809	1.40172559415497e-29	GSK3B	0.000566655168704516	-0.362496282217275	0.335	0.443	1	gene_expression
205	4.01214738001164e-34	0.456715194728555	0.408	0.034	1.46848606255806e-29	CLMP	0.0565332692802743	0.142411835098653	0.119	0.076	1	gene_expression
206	4.04707099422716e-34	-1.19163188747668	0.599	0.855	1.48126845459708e-29	CRYAB	0.381718006141115	-0.0170087299088807	0.161	0.187	1	gene_expression
207	5.27493684754662e-34	-0.779288550341888	0.529	0.76	1.93067963557054e-29	FDFT1	1.01354149330252e-16	-0.880283778784905	0.224	0.481	1.98725080591824e-12	both
208	5.46590694015361e-34	-0.969657465277033	0.585	0.805	2.00057659916562e-29	FMNL2	0.731695404775719	-0.0708358664530297	0.52	0.531	1	gene_expression
209	6.38929619576909e-34	-0.642528585480426	0.963	0.985	2.33854630061345e-29	PABPC1	0.140012505012117	-0.180618656846013	0.401	0.443	1	gene_expression
210	6.86603673375736e-34	-0.836546072357716	0.634	0.809	2.51303810492253e-29	CHCHD10	0.039389590882574	-0.152106701596101	0.095	0.141	1	gene_expression
211	7.04041236251548e-34	0.90748887051253	0.933	0.821	2.57686132880429e-29	MAP1B	0.0335543023768213	0.290297330613636	0.363	0.298	1	gene_expression
212	7.05905925320466e-34	-1.06092642414308	0.73	0.855	2.58368627726544e-29	HMCN1	2.42898542264793e-05	-0.271028227857603	0.331	0.466	0.47625117181858	gene_expression
213	7.57984717770437e-34	-0.753495558752831	0.508	0.744	2.77429986551158e-29	HMBOX1	2.05998161188768e-07	-0.449206780345908	0.291	0.454	0.00403900594642818	both
214	9.17891033940727e-34	0.654412546369449	0.366	0.019	3.35957297332646e-29	NNMT	4.82834084441869e-05	0.250924475337753	0.128	0.038	0.946692789365172	gene_expression
215	9.48176867169739e-34	-0.855576866269553	0.958	0.996	3.47042215152796e-29	HSPB1	0.0791123037601534	-0.151938309994989	0.363	0.412	1	gene_expression
216	9.76855758214015e-34	1.05416065016528	0.932	0.775	3.57538976063912e-29	ZFAND5	0.00020460850538178	0.347944788050128	0.466	0.355	1	gene_expression
217	1.04461139376257e-33	-0.748551716944514	0.795	0.893	3.82338216231038e-29	CTSB	3.34553029120935e-12	-0.645544608978296	0.203	0.412	6.55958124197417e-08	both
218	2.84867944744428e-33	-0.699227721332418	0.802	0.882	1.04264516455908e-28	DAD1	0.287437531334497	-0.128289126386794	0.117	0.141	1	gene_expression
219	4.46434626371526e-33	0.573157422006677	0.476	0.076	1.63399537598242e-28	CEP126	0.000206546135305314	0.164614431627954	0.112	0.034	1	gene_expression
220	5.14455410272538e-33	0.421671968045312	0.329	0.008	1.88295824713852e-28	CXXC4	1.73862122501939e-07	0.223805654248415	0.128	0.015	0.00340891463589551	both
221	6.82457900117405e-33	-0.715594598271971	0.72	0.859	2.49786416021971e-28	ARID4B	2.28937050370838e-08	-0.424845340562704	0.284	0.462	0.000448876874662102	both
222	6.98960488610305e-33	0.696965525260444	0.986	0.916	2.55826528436258e-28	RNF213	0.216484373929803	0.246560016423278	0.548	0.508	1	gene_expression
223	1.03216288787895e-32	-0.657542053815755	0.627	0.782	3.77781938592576e-28	PLEKHA2	1.35773448939547e-14	-0.733133980793226	0.359	0.603	2.6621100133577e-10	both
224	1.05668978837421e-32	-0.73947615318427	0.984	0.985	3.86759029442844e-28	MIF	0.0365114693272914	-0.10811341897793	0.165	0.229	1	gene_expression
225	1.37100705983447e-32	-0.267953610773908	0.007	0.263	5.01802293970016e-28	CNTFR	1.76071868970495e-13	-0.542376097517001	0.089	0.279	3.45224113490449e-09	both
226	1.58587511951542e-32	0.324895760080368	0.289	0	5.80446152493837e-28	ZSCAN18	0.000200020410185637	0.164614431627954	0.112	0.034	1	gene_expression
227	1.83921880626307e-32	-0.606817247163933	0.842	0.901	6.73172475280345e-28	EIF3E	0.00279116976308383	-0.145648704980109	0.161	0.248	1	gene_expression
228	2.34960034073192e-32	0.760684389652511	0.774	0.408	8.59977220711289e-28	KLHL42	0.0910043069767659	0.19800416106197	0.121	0.084	1	gene_expression
229	4.19879711732811e-32	0.732185358290111	0.319	0.008	1.53680173291326e-27	ZNF804A	0.0400676099085132	0.133129494957672	0.117	0.073	1	gene_expression
230	5.44551568969509e-32	1.08036175991867	0.86	0.676	1.9931131975853e-27	ITPR1	9.56757982177804e-05	0.426890344483918	0.557	0.435	1	gene_expression
231	5.8008337123072e-32	1.01810700023031	0.711	0.397	2.12316314704156e-27	AK5	0.135065153591601	0.277609301103704	0.366	0.317	1	gene_expression
232	6.98434276127302e-32	-0.659855182439699	0.779	0.821	2.55633929405354e-27	TSPO	0.00547146476116129	-0.252003747739946	0.17	0.252	1	gene_expression
233	6.98641526216745e-32	-0.685340058565219	0.427	0.714	2.55709785010591e-27	GAS7	2.0903456980613e-17	-1.03398180851259	0.298	0.576	4.09854081018879e-13	both
234	7.90835308612667e-32	-0.579796086841877	0.166	0.538	2.89453631305322e-27	SOX13	8.17533568370868e-14	-0.716898248303144	0.166	0.382	1.60293806750476e-09	both
235	8.14928069605459e-32	0.403823811759372	0.38	0.031	2.98271822756294e-27	MAP1A	0.000750601700053535	0.284222119121003	0.324	0.218	1	gene_expression
236	9.14125244810417e-32	-0.747918759975407	0.548	0.744	3.34578980853061e-27	MNAT1	0.0429884427366491	-0.126104879124919	0.109	0.156	1	gene_expression
237	1.43383230413857e-31	-0.702995742231315	0.482	0.725	5.24796961637757e-27	TARBP1	0.00091646294208306	-0.207825191434338	0.116	0.198	1	gene_expression
238	1.44101052985519e-31	-0.716794954150256	0.592	0.771	5.27424264032299e-27	KIF13A	7.20263124632093e-06	-0.518674418959251	0.266	0.405	0.141221990846614	gene_expression
239	1.4433955385733e-31	-0.70432756674211	0.783	0.874	5.28297201073213e-27	ST13	0.00170804503257799	-0.190266428654088	0.27	0.37	1	gene_expression
240	2.27066862676824e-31	0.931271241108007	0.925	0.725	8.31087424083445e-27	CCND1	0.00249680686883721	0.259404705726113	0.342	0.244	1	gene_expression
241	2.30831137677439e-31	0.969662078521361	0.944	0.851	8.44865047013193e-27	EHBP1	0.00205812825760874	0.470121671658202	0.478	0.382	1	gene_expression
242	2.31119662671685e-31	0.668842805194815	0.66	0.229	8.45921077344635e-27	SLC4A4	1.54149058825577e-05	0.447050228616661	0.391	0.244	0.302240059639309	gene_expression
243	3.26349888743803e-31	-0.824087138907141	0.72	0.844	1.19447322779119e-26	AGBL3	0.0364632938234702	0.166672427213368	0.662	0.58	1	gene_expression
244	3.80632901538734e-31	0.981465440532227	0.911	0.786	1.39315448292192e-26	PTPN1	0.000202956024812281	0.491429054018436	0.573	0.466	1	gene_expression
245	4.52604805071552e-31	-0.622772452052528	0.543	0.702	1.65657884704239e-26	DEGS1	0.0140572259866843	-0.0719718541906708	0.056	0.103	1	gene_expression
246	4.57706700738259e-31	0.74515868647871	0.867	0.599	1.6752522953721e-26	TTC17	1.12713230440266e-05	0.256568053556578	0.147	0.042	0.220996830924229	gene_expression
247	4.6204877576802e-31	-0.68289477879367	0.443	0.676	1.69114472418853e-26	LEPROTL1	4.02628875821864e-07	-0.411205885905864	0.133	0.271	0.00789434436823929	both
248	4.66021444606339e-31	0.481470536240479	0.455	0.076	1.70568508940366e-26	AMPH	0.000103119963804036	0.320488167586965	0.259	0.141	1	gene_expression
249	4.68843419896686e-31	0.881860624315264	0.898	0.74	1.71601380116386e-26	PYGB	0.129251589276872	0.182269089843295	0.52	0.485	1	gene_expression
250	5.32308653940218e-31	1.01757827883555	0.984	0.924	1.94830290428659e-26	TYR	1.06364869452158e-05	0.181550229005611	0.31	0.172	0.208549599534846	gene_expression
251	7.78921230569204e-31	1.04470192781469	0.44	0.073	2.85092959600634e-26	ENTHD1	0.179990622142183	0.207135172814098	0.222	0.187	1	gene_expression
252	7.87812733049006e-31	-0.67655700883263	0.559	0.721	2.88347338423267e-26	LAMC1	0.000140471944267349	-0.422854996349958	0.235	0.355	1	gene_expression
253	7.97903820963035e-31	-1.25993592324963	0.702	0.908	2.9204077751068e-26	TRPM1	0.0638574639345763	-0.445515304463149	0.555	0.595	1	gene_expression
254	8.19891029513494e-31	-0.593637756109221	0.809	0.863	3.00088315712234e-26	RAB7A	6.23313323813028e-09	-0.55328671713619	0.292	0.469	0.00012221304340002	both
255	9.81656884385298e-31	-0.635012069374403	0.385	0.698	3.59296236253863e-26	XPO7	2.14463744300031e-07	-0.429393605979583	0.112	0.252	0.0042049906344907	both
256	2.03317066215098e-30	0.607931655468609	0.419	0.061	7.44160794053879e-26	MYRIP	0.00800233837571136	0.487561124439748	0.478	0.393	1	gene_expression
257	2.86535198773096e-30	-0.778806472741659	0.557	0.802	1.04874748102941e-25	BNIP3L	6.46395542225329e-11	-0.681586577643346	0.252	0.45	1.2673877396412e-06	both
258	3.22960658331384e-30	1.2987504646925	0.403	0.053	1.1820683055587e-25	OCA2	3.13338414892643e-05	0.383962343877123	0.301	0.172	0.614362630080005	gene_expression
259	3.24885710197214e-30	-0.64996179509218	0.737	0.821	1.18911418789282e-25	RAB3GAP2	0.000191440072368353	-0.214436226730835	0.142	0.244	1	gene_expression
260	3.40548353895326e-30	-0.639298890476115	0.79	0.878	1.24644103009228e-25	TPR	1.24805788536274e-05	-0.194504613271005	0.175	0.313	0.244706709583072	gene_expression
261	3.68222401808779e-30	0.708690252128879	0.867	0.603	1.34773081286031e-25	PSMA1	7.50582631247972e-07	0.377589273554852	0.331	0.168	0.014716673650879	both
262	4.32601548615643e-30	-0.831998780756315	0.452	0.718	1.58336492808811e-25	TSC22D2	2.91132056807195e-08	-0.461619344571072	0.172	0.34	0.000570822623781868	both
263	5.68789190785367e-30	-0.921044908111077	0.898	0.95	2.08182531719352e-25	S100B	0.68667884857284	-0.0337261248538142	0.177	0.187	1	gene_expression
264	9.72369477082857e-30	-0.656850834844502	0.529	0.752	3.55896952307097e-25	PMP22	0.00912082506505319	-0.239563626051614	0.144	0.21	1	gene_expression
265	1.07701397358808e-29	0.600719073857875	0.813	0.504	3.94197884472973e-25	NAP1L4	1.00963925197758e-05	0.26712852171679	0.268	0.134	0.197959968135244	gene_expression
266	1.1502819574306e-29	0.890421582548336	0.974	0.939	4.21014699239172e-25	ATP1A1	0.718294386495338	-0.0662585931141335	0.415	0.382	1	gene_expression
267	1.77010779139069e-29	0.301830759722095	0.326	0.015	6.47877152726906e-25	STARD4	1.54486949277965e-10	0.270707354791614	0.179	0.019	3.02902561449305e-06	both
268	2.0061013772043e-29	0.738396913231896	0.459	0.103	7.34253165070547e-25	CCDC39	0.0832785827875464	0.0891547363714256	0.196	0.145	1	gene_expression
269	6.33602096286531e-29	-0.251486504088603	0.012	0.26	2.31904703261833e-24	PTGFRN	5.97639874145384e-06	-0.171385287531662	0.035	0.115	0.117179250123686	gene_expression
270	7.10408621927675e-29	-0.324684774239784	0.025	0.29	2.60016659711748e-24	BMP7	3.1161009044208e-05	-0.450789951528422	0.11	0.218	0.610973904329786	gene_expression
271	8.30109804681114e-29	-0.437905877358743	0.039	0.332	3.03828489611335e-24	PRKAG2	1.3100955664105e-06	-0.699750759801487	0.511	0.653	0.0256870437706106	both
272	9.1284290792962e-29	-0.607266361036236	0.212	0.58	3.3410963273132e-24	FAM167B	4.76460098403304e-06	-0.358797247157086	0.175	0.302	0.0934195314939359	gene_expression
273	9.13985806623575e-29	0.783387515484189	0.933	0.771	3.34527945082295e-24	AP1S2	0.0241002896932243	0.0892278151446382	0.278	0.202	1	gene_expression
274	9.5433485006266e-29	-0.713720755180037	0.163	0.519	3.49296098471434e-24	CDH11	0.0116468505896094	0.00257878732579131	0.161	0.233	1	gene_expression
275	1.2836181142182e-28	-0.763575955425313	0.748	0.847	4.69817065985002e-24	LRGUK	0.0681052321895688	0.209897207077697	0.608	0.542	1	gene_expression
276	1.30170236515135e-28	0.740818441597008	0.862	0.672	4.76436082669044e-24	ERAP2	0.019790341690709	0.135163287491739	0.145	0.088	1	gene_expression
277	1.82048296255656e-28	-0.532780948010157	0.897	0.905	6.66314969125325e-24	HNRNPC	0.000218710435997507	-0.428106478522801	0.266	0.382	1	gene_expression
278	2.11940123307821e-28	-0.632249874600559	0.708	0.824	7.75722045318956e-24	CEP350	0.00522001935533841	-0.131618325615393	0.18	0.263	1	gene_expression
279	2.36329869692221e-28	-0.622562371828471	0.883	0.893	8.64990956060499e-24	MACF1	0.0206386360770417	-0.384487265619339	0.508	0.561	1	gene_expression
280	2.63841545722195e-28	-0.595411592042212	0.665	0.802	9.65686441497805e-24	SEL1L	0.00396745196946786	-0.154555552479056	0.137	0.214	1	gene_expression
281	2.97629818946169e-28	0.477989419916755	0.403	0.057	1.08935490032487e-23	WEE1	1.13625852612254e-12	0.487510778256955	0.35	0.115	2.22786209216846e-08	both
282	3.54825051449895e-28	0.800669623166043	0.508	0.13	1.29869517081176e-23	PDE7B	0.0642113866243962	0.259548250330071	0.221	0.168	1	gene_expression
283	3.67369993094562e-28	-0.6338943527243	0.438	0.695	1.34461091172541e-23	ARHGEF10	1.93933658043465e-13	-0.579094620191657	0.147	0.366	3.80245723325821e-09	both
284	3.71255129252327e-28	0.474131473560058	0.468	0.099	1.35883089857644e-23	TMEM246	0.000166316658693826	0.16710188099568	0.198	0.092	1	gene_expression
285	4.17099563156453e-28	-0.882765727985503	0.515	0.786	1.52662611110894e-23	BMPR1B	0.773856172897229	-0.0878761383737171	0.257	0.267	1	gene_expression
286	4.29086993215056e-28	-0.62028446284849	0.839	0.874	1.57050130386643e-23	STX7	0.17172952256921	-0.116799499392011	0.229	0.275	1	gene_expression
287	4.45058447847631e-28	-0.667356157650721	0.569	0.782	1.62895842496711e-23	SNX3	0.103853668982781	-0.0876680484515556	0.126	0.168	1	gene_expression
288	4.78407893906258e-28	0.499191537543111	0.567	0.206	1.75102073248629e-23	HTATIP2	4.1901393567894e-09	0.337907776932392	0.173	0.027	8.21560623685698e-05	both
289	5.91995239578385e-28	-0.589538543873009	0.42	0.656	2.16676177638085e-23	FNTA	0.00182411673282668	-0.249454815909251	0.103	0.179	1	gene_expression
290	6.3346076313778e-28	0.66925133290531	0.818	0.519	2.31852973916059e-23	YAP1	6.91692505701575e-05	0.306202901576391	0.261	0.145	1	gene_expression
291	7.44815652638107e-28	-0.654521411547814	0.452	0.725	2.72609977022074e-23	ARPC5	1.31726626144962e-05	-0.285734645197027	0.196	0.324	0.258276395882427	gene_expression
292	7.81497276094939e-28	0.828298914864433	0.778	0.454	2.86035818023509e-23	ANO5	0.00397307213874858	0.147159591632815	0.126	0.061	1	gene_expression
293	7.89754060050617e-28	-0.755255655654624	0.567	0.74	2.89057883519126e-23	DENND1B	0.000115055441378983	-0.218849191245634	0.17	0.279	1	gene_expression
294	8.04788030650608e-28	-0.721762069612377	0.897	0.95	2.94560467098429e-23	XAF1	0.00569156175819927	-0.149255223782014	0.058	0.111	1	gene_expression
295	1.33952135793476e-27	-0.710928665855682	0.55	0.744	4.90278212217701e-23	SDCCAG8	7.5344522748597e-13	-0.680244874257169	0.2	0.42	1.47728005753174e-08	both
296	1.35513859406494e-27	-0.569357460282641	0.79	0.84	4.9599427681371e-23	LZTS1	1.04644230786848e-21	-1.25291867121282	0.408	0.683	2.05175943303774e-17	both
297	1.53097771552534e-27	-0.617254957561223	0.296	0.615	5.6035315365943e-23	TIAM2	0.000390712323473583	-0.29047652868633	0.215	0.324	1	gene_expression
298	1.67395804703566e-27	-0.445353316103747	0.028	0.298	6.12685384795521e-23	PIEZO2	0.248367988173568	-0.0901149633715087	0.261	0.29	1	gene_expression
299	1.72072134342032e-27	0.71113724348014	0.893	0.752	6.29801218905272e-23	SGK1	0.00322853048145917	0.164791019077692	0.489	0.374	1	gene_expression
300	2.09933693562449e-27	0.745367730289522	0.459	0.095	7.68378311807919e-23	SYNPR	6.46336856466632e-08	0.555613380291744	0.399	0.218	0.00126727267447412	both
301	2.69202836932911e-27	-0.65748064742854	0.802	0.889	9.85309303458149e-23	GABARAP	0.107169061636806	-0.165029137155066	0.147	0.187	1	gene_expression
302	3.03335480063516e-27	0.498826140376588	0.391	0.061	1.11023819058048e-22	MYEOV	9.60471882040333e-09	0.53921972975986	0.413	0.202	0.000188319721911648	both
303	3.9817654654568e-27	-0.954293111387207	0.475	0.775	1.45736597801184e-22	GLUL	3.49168758960152e-08	-0.228151302701029	0.061	0.183	0.00068461518569317	both
304	4.15789091065534e-27	-0.669127923445959	0.448	0.702	1.52182965220896e-22	DPYSL2	1.59295406047943e-20	-0.957820643335488	0.193	0.481	3.12330502638203e-16	both
305	4.32438717484116e-27	1.104271826185	0.737	0.443	1.58276894986361e-22	MIA	0.0574113497590769	-0.0764829389080752	0.133	0.183	1	gene_expression
306	4.94653922407789e-27	0.686225029502115	0.841	0.599	1.81048282140475e-22	CLNS1A	1.30061016440775e-05	0.300934536264478	0.501	0.347	0.255010634935428	gene_expression
307	5.38210037430939e-27	0.675519555882837	0.468	0.13	1.96990255800098e-22	C11orf96	0.0003299082923839	0.192063061214184	0.165	0.073	1	gene_expression
308	5.40392642400513e-27	0.646246420315898	0.538	0.156	1.97789111045012e-22	SEMA3E	0.202305658104353	0.302578751946906	0.322	0.294	1	gene_expression
309	5.52437880372611e-27	0.759284899502326	0.744	0.405	2.02197788595179e-22	ECM1	0.43432963837125	0.0977836097194661	0.109	0.092	1	gene_expression
310	6.3888158467536e-27	-0.697274897795189	0.968	0.989	2.33837048807029e-22	HSP90AB1	0.0291559376925506	-0.236581734594854	0.226	0.286	1	gene_expression
311	1.0402599805185e-26	0.337874036077158	0.406	0.065	3.80745555469575e-22	LIMCH1	0.111985295658158	0.0614311081865259	0.233	0.187	1	gene_expression
312	1.66681394549878e-26	-1.00519382009996	0.408	0.691	6.10070572192007e-22	PTCHD4	0.0306384226824738	-0.105308255658046	0.067	0.111	1	gene_expression
313	1.68890209082227e-26	-0.566162580357944	0.226	0.492	6.18155054261861e-22	PYGL	3.04504944369671e-12	-0.423738188933946	0.121	0.317	5.97042844425614e-08	both
314	1.93188265296974e-26	0.803016962071122	0.781	0.511	7.07088369813455e-22	PALM2-AKAP2	0.213408776286697	0.157206086041259	0.452	0.405	1	gene_expression
315	2.16430970623185e-26	-0.611508789859037	0.802	0.878	7.92158995577918e-22	HNRNPU	1.57778759338286e-08	-0.44330919404055	0.235	0.42	0.000309356813434577	both
316	2.4286909324416e-26	-0.597580708165583	0.384	0.672	8.88925168182948e-22	AP3M2	8.24520185098987e-13	-0.650606788933145	0.235	0.454	1.61663672692358e-08	both
317	2.62180198952801e-26	0.433363667597027	0.273	0.008	9.59605746187148e-22	DKK2	4.42711497505055e-10	0.666767658600629	0.335	0.141	8.6802443315816e-06	both
318	3.25872416499797e-26	0.715359697556842	0.585	0.256	1.19272563163091e-21	MOXD1	0.022441304911137	0.154759382663564	0.152	0.095	1	gene_expression
319	3.40076790904324e-26	0.406443661495967	0.261	0.004	1.24471506238892e-21	MME	0.000861619221213808	0.2258582733966	0.123	0.05	1	gene_expression
320	3.60059530730019e-26	-0.655721119468809	0.979	0.989	1.31785388842494e-21	HLA-E	0.0135227109452427	-0.129865033673178	0.165	0.237	1	gene_expression
321	4.72466667713396e-26	0.752724836729909	0.736	0.447	1.7292752504978e-21	ITGA7	0.100554834625348	0.0666324003890506	0.317	0.26	1	gene_expression
322	5.43564928248719e-26	0.555914812354165	0.569	0.218	1.98950199388314e-21	ASPHD1	5.62161656994215e-09	0.398447609564773	0.354	0.153	0.000110223036086856	both
323	5.50393665337595e-26	-0.647350859745959	0.384	0.63	2.01449585450213e-21	MICU3	9.25352147036716e-09	-0.216733744187994	0.044	0.16	0.000181433795469489	both
324	6.93724225677871e-26	0.64793204542238	0.895	0.725	2.53910003840358e-21	IQGAP1	0.128129720189567	0.218154547120262	0.468	0.439	1	gene_expression
325	7.6534270153861e-26	0.598476995837611	0.671	0.29	2.80123082190147e-21	ITGA4	0.000690603226823744	0.158744730614743	0.147	0.065	1	gene_expression
326	8.0628363020433e-26	0.672919447532317	0.797	0.481	2.95107871491087e-21	LACTB	0.0179480768457628	0.187966638350158	0.324	0.24	1	gene_expression
327	1.06467970951394e-25	-0.576579243466409	0.545	0.706	3.89683420479196e-21	TSNAX	0.00496770540534783	-0.158689351986069	0.102	0.168	1	gene_expression
328	1.1910731485861e-25	-0.607322484845568	0.897	0.916	4.35944683113998e-21	PTK2	0.0559513138569755	-0.271348855904902	0.48	0.527	1	gene_expression
329	1.67306062703171e-25	-0.714209348998576	0.788	0.847	6.12356920099875e-21	ZFAND3	0.0256862574306714	-0.220297355538768	0.282	0.344	1	gene_expression
330	1.68514513923658e-25	-0.218876623596753	0.019	0.26	6.16779972411982e-21	PODXL2	1.22149094610793e-07	-0.218826620039925	0.033	0.13	0.00239497729803381	both
331	1.72662229954388e-25	0.576003737648825	0.503	0.149	6.31961027856054e-21	CD48	0.0115210332377186	0.19800416106197	0.145	0.084	1	gene_expression
332	2.31930780029786e-25	-0.599481903850513	0.126	0.424	8.4888984798702e-21	PDZD2	0.182422029995251	-0.226412784174911	0.436	0.469	1	gene_expression
333	2.35806735381945e-25	-0.63704259361455	0.848	0.882	8.63076232171458e-21	RPS29	0.00829655929433712	-0.277432972126274	0.212	0.286	1	gene_expression
334	2.7025087851583e-25	0.435244281775609	0.422	0.088	9.8914524045579e-21	PCNX2	0.891856809882063	0.0215700507461027	0.135	0.137	1	gene_expression
335	3.3160444683953e-25	-0.480835696884218	0.926	0.924	1.21370543587736e-20	RAB2A	0.115305628869875	-0.0902931559441122	0.271	0.317	1	gene_expression
336	3.86238709715455e-25	-0.564911721301651	0.338	0.611	1.41367230142954e-20	ADAM9	2.12085122149656e-12	-0.497382329352837	0.207	0.427	4.1583529899883e-08	both
337	3.95365585690024e-25	-0.372059372565474	0.086	0.393	1.44707758018406e-20	NEIL2	5.91293663560096e-07	-0.299589274289857	0.081	0.198	0.0115934948614228	both
338	3.99193166615374e-25	0.376779504190274	0.399	0.073	1.46108690912893e-20	SH3TC1	3.24164721037613e-10	0.572652536249143	0.482	0.256	6.35589768538448e-06	both
339	5.09978478234356e-25	-0.533983559193516	0.685	0.76	1.86657222818557e-20	COPB2	0.257129142585324	-0.049596494764187	0.135	0.164	1	gene_expression
340	5.27694797225203e-25	0.487019442883833	0.489	0.134	1.93141572732397e-20	COL12A1	0.344235410642564	0.103285503808831	0.121	0.099	1	gene_expression
341	5.37281852989572e-25	-0.576011707125105	0.534	0.676	1.96650531012713e-20	SLC38A6	1.75335412811449e-06	-0.117218909947502	0.082	0.198	0.0343780143899409	both
342	6.59253498122258e-25	0.662880985173025	0.863	0.645	2.41293372847728e-20	LHFPL2	1.03594553126053e-05	0.461038566895764	0.63	0.504	0.203117840314253	gene_expression
343	6.78096553963163e-25	0.541013309263072	0.566	0.195	2.48190119716057e-20	MCUB	0.0250029150176267	0.130580672664808	0.159	0.103	1	gene_expression
344	7.38485161890221e-25	-0.573004884468974	0.296	0.611	2.7029295410344e-20	CNOT7	0.00163355442301879	-0.202779354536632	0.068	0.134	1	gene_expression
345	7.57797818439702e-25	-0.669271663153977	0.51	0.721	2.77361579527115e-20	KAT6A	8.47791601945384e-07	-0.425652414367094	0.193	0.34	0.0166226499393431	both
346	8.27447928012473e-25	-0.580405355643363	0.541	0.71	3.02854216131845e-20	ATP1B3	4.38899273022791e-09	-0.286108403618677	0.105	0.267	8.60549804615786e-05	both
347	9.24843395642834e-25	0.693233509630272	0.734	0.416	3.38501931239234e-20	DUSP6	0.0872957763432141	0.101163603260082	0.326	0.267	1	gene_expression
348	9.88693052384109e-25	-0.579232492418744	0.863	0.882	3.61871544103108e-20	CHD9	0.000934809548297923	-0.68378829766003	0.468	0.557	1	gene_expression
349	1.09736438655817e-24	-0.64822466437184	0.918	0.927	4.01646339124157e-20	PAG1	5.40960336055401e-06	-0.49165571832588	0.38	0.531	0.106066093090382	gene_expression
350	1.13544319448891e-24	-0.61110386023709	0.623	0.794	4.15583563614885e-20	ZNF292	0.0098678638137641	-0.138940969466116	0.131	0.198	1	gene_expression
351	1.19726632742949e-24	-0.568561485960162	0.622	0.752	4.38211448502469e-20	MIA3	0.000717362628593608	-0.215716409744883	0.138	0.233	1	gene_expression
352	1.20282694785324e-24	-0.576688106313698	0.396	0.695	4.40246691183765e-20	IVNS1ABP	3.51193946397663e-05	-0.210237776708021	0.121	0.229	0.688585970701898	gene_expression
353	1.24529844762319e-24	0.599493511105001	0.919	0.771	4.55791684814562e-20	CAST	3.05406792795246e-07	0.541468837216499	0.522	0.347	0.00598811098633639	both
354	1.43825344857668e-24	-0.679353514071289	0.306	0.618	5.2641514471355e-20	DISC1	1.88401381737842e-08	-0.470357619105213	0.326	0.508	0.000369398589173387	both
355	1.49894681076018e-24	0.777058407116266	0.89	0.733	5.48629522206335e-20	PTPN13	0.0104067247821388	0.0453412482407312	0.391	0.298	1	gene_expression
356	1.57638664417461e-24	0.590715766483368	0.807	0.584	5.76973275634347e-20	CAPRIN1	9.15312286897049e-08	0.302153372680393	0.347	0.172	0.00179465280091904	both
357	1.62683803517759e-24	0.481780989018975	0.44	0.107	5.9543898925535e-20	CPS1	3.11268590460686e-05	0.351856756007307	0.324	0.191	0.610304325316266	gene_expression
358	1.79257094424848e-24	0.664461463345878	0.905	0.752	6.56098891304385e-20	FAM114A1	1.76254822696038e-06	0.533464669256183	0.41	0.256	0.0345582830860122	both
359	2.04797609325888e-24	0.569096357401718	0.65	0.321	7.49579729893684e-20	PRDX2	0.451231005097191	0.0526014787537264	0.119	0.103	1	gene_expression
360	2.25975874096759e-24	0.622428279931556	0.841	0.573	8.27094296781549e-20	USP47	5.06802616712245e-06	0.325175401527084	0.203	0.08	0.0993687890587699	gene_expression
361	2.62068044526869e-24	-0.646680950954207	0.525	0.74	9.59195249772792e-20	WRN	1.26709805412793e-06	-0.243402599205817	0.077	0.191	0.0248439915472863	both
362	2.71886134193962e-24	0.557087486750584	0.522	0.164	9.95130439763321e-20	SERPINI1	0.43882984974189	0.026016693162765	0.159	0.137	1	gene_expression
363	2.78914946451776e-24	0.426179075490915	0.438	0.099	1.02085659550815e-19	PALLD	0.000156471351716813	0.483818435552057	0.382	0.26	1	gene_expression
364	2.83977508767859e-24	-0.674268898909795	0.844	0.916	1.03938607984124e-19	ST3GAL6	1.51873200894642e-05	-0.369303177533237	0.322	0.458	0.297777784994125	gene_expression
365	3.29013371538905e-24	-0.592553915314434	0.294	0.58	1.20422184116955e-19	ROPN1	9.66857177848869e-05	-0.123923933825393	0.04	0.111	1	gene_expression
366	3.37797064513301e-24	0.698239305651645	0.905	0.821	1.23637103582513e-19	SMC6	0.00934033599755024	0.24089923687404	0.382	0.302	1	gene_expression
367	3.96630242189814e-24	-0.573293804250112	0.345	0.645	1.45170634943894e-19	CCDC25	6.67382373480479e-07	-0.279574804285587	0.147	0.29	0.0130853661968318	both
368	4.17499236431833e-24	-0.605663111639594	0.821	0.87	1.52808895526415e-19	EDNRB	0.766903514790926	0.0239512739969807	0.161	0.156	1	gene_expression
369	4.89716209605473e-24	0.729360748036995	0.958	0.87	1.79241029877699e-19	CAMK2D	1.42547018488101e-05	0.568016223791264	0.578	0.443	0.27949193914962	gene_expression
370	5.06329638832687e-24	0.568831776014893	0.625	0.252	1.85321711109152e-19	SEMA3D	7.83008519689878e-05	0.289102840332305	0.343	0.214	1	gene_expression
371	6.97138561720471e-24	-0.530528573591711	0.722	0.817	2.5515968497531e-19	CD2AP	0.123094656596332	-0.0580941975614475	0.11	0.149	1	gene_expression
372	7.20709407429425e-24	0.713899036216901	0.678	0.332	2.63786850213244e-19	PDE3B	0.000509818468603727	0.212401589439411	0.25	0.149	1	gene_expression
373	7.60337125129542e-24	-0.342250356799741	0.063	0.351	2.78290991168664e-19	MATN2	0.0133537069542818	-0.294926434948223	0.308	0.378	1	gene_expression
374	7.65481549902706e-24	-0.592240187315066	0.942	0.95	2.80173902079889e-19	RPL37	0.509554416892931	-0.0466588074986894	0.11	0.126	1	gene_expression
375	7.79063629839929e-24	-0.243940124122588	0.016	0.237	2.85145079157712e-19	CRTAC1	0.829891261336726	-0.148446252959462	0.28	0.271	1	gene_expression
376	8.57355318844731e-24	-0.579550983870507	0.536	0.725	3.1380062025036e-19	PARP1	1.6737465571001e-07	-0.337381322611401	0.119	0.26	0.00328171487450617	both
377	8.93809053004546e-24	-0.555185891802506	0.249	0.519	3.27143051490194e-19	TNFRSF21	0.00274909362167986	-0.191457091510858	0.081	0.145	1	gene_expression
378	9.68806186353015e-24	0.849231651445116	0.725	0.454	3.54592752267067e-19	ITGA2	4.55968346346024e-05	0.281930243288116	0.354	0.218	0.894017136680649	gene_expression
379	9.68934110875434e-24	0.78053775640723	0.853	0.603	3.54639573921518e-19	MYO1E	5.74391269528843e-06	0.463810316145817	0.476	0.313	0.11262089621652	gene_expression
380	1.03156352909048e-23	-0.591396332363785	0.995	1	3.77562567282408e-19	RPL28	0.108281133370671	-0.0644754687446495	0.228	0.279	1	gene_expression
381	1.19434321560793e-23	-0.59522752291748	0.942	0.958	4.3714156034466e-19	RPS3A	0.443821252674143	-0.0133455158182957	0.086	0.103	1	gene_expression
382	1.53817315534656e-23	0.459462635195325	0.553	0.187	5.62986756588395e-19	LRRIQ1	0.00828539852252791	0.177540058502254	0.147	0.084	1	gene_expression
383	1.6126043015774e-23	-0.623267410441473	0.792	0.889	5.90229300420346e-19	ACAP2	1.05271167958465e-06	-0.294423370887832	0.243	0.405	0.0206405179016163	both
384	1.66533683949404e-23	-0.585875182639755	0.403	0.649	6.09529936623213e-19	AGPAT5	8.19197164453695e-07	-0.2890985357143	0.112	0.244	0.0160619988034436	both
385	1.69901962258694e-23	0.621537243309149	0.972	0.931	6.21858172063046e-19	MDK	4.7826231528291e-05	0.206121878864658	0.24	0.118	0.937728921575202	gene_expression
386	1.90247637865623e-23	0.55345388401064	0.525	0.202	6.96325379351967e-19	PLA2G4C	0.00123897123481025	0.335507684811905	0.308	0.21	1	gene_expression
387	1.94509156368527e-23	-0.658234923600443	0.443	0.706	7.11922963224445e-19	TESK2	4.11748476648256e-07	-0.649243488119147	0.417	0.58	0.00807315238164236	both
388	2.49959464296331e-23	-0.581763967744977	0.623	0.782	9.14876635271003e-19	GPR143	0.0119836309848498	-0.0570172751952778	0.084	0.141	1	gene_expression
389	3.06205668083385e-23	-0.725313093068689	0.736	0.836	1.120743365752e-18	C1orf21	0.00134774778376523	-0.324346362359508	0.385	0.473	1	gene_expression
390	4.25926196047375e-23	-0.607005692788107	0.454	0.698	1.558932470153e-18	CAMSAP2	0.00089563058723734	-0.154212555903165	0.128	0.214	1	gene_expression
391	4.53171369145639e-23	-0.572275168623179	0.888	0.927	1.65865252820995e-18	SLC25A13	0.0224028008298237	-0.155195395481674	0.359	0.435	1	gene_expression
392	5.6272323631021e-23	-0.618726242361403	0.956	0.977	2.059623317219e-18	IFI44L	0.289757807354417	-0.126040874837494	0.121	0.145	1	gene_expression
393	5.91014880581741e-23	-0.637258945285414	0.972	0.985	2.16317356441723e-18	RPL18A	0.170273554873463	-0.121846618792784	0.151	0.187	1	gene_expression
394	6.13862008386202e-23	0.53025886206766	0.736	0.401	2.24679633689434e-18	FEM1B	0.21133763690046	0.0778736931700639	0.299	0.26	1	gene_expression
395	6.74910897202447e-23	-0.566278487799791	0.734	0.79	2.47024137485068e-18	MPDZ	0.166035040162779	-0.204807035883615	0.165	0.202	1	gene_expression
396	6.99947470091859e-23	-0.643249844641127	0.48	0.714	2.56187773528321e-18	PLEKHG1	7.53946326049778e-07	-0.375008237109648	0.215	0.374	0.014782625614858	both
397	7.65534285747484e-23	-0.558846341653455	0.536	0.733	2.80193203926437e-18	ADSS	2.70647433590676e-05	-0.35934303545808	0.212	0.336	0.530658423041238	gene_expression
398	9.33908978556228e-23	1.12451918157833	0.837	0.611	3.41820025241365e-18	A2M	0.020458440485718	0.107057949811385	0.152	0.092	1	gene_expression
399	1.02416852369313e-22	-0.54314071087809	0.664	0.771	3.74855921356922e-18	IARS2	0.00128228311913452	-0.158357430889266	0.061	0.126	1	gene_expression
400	1.10760869170513e-22	-0.554702341571587	0.644	0.786	4.05395857250995e-18	BTN3A2	0.00227508035758932	-0.126158938208701	0.086	0.156	1	gene_expression
401	1.12747819759633e-22	0.543772657474743	0.63	0.298	4.12668295102231e-18	PAWR	0.00084486183177445	0.195026461262074	0.154	0.073	1	gene_expression
402	1.23893356366663e-22	-0.599802831670663	0.384	0.592	4.53462073637622e-18	LAMA4	0.0612213988007027	-0.132144440630361	0.151	0.202	1	gene_expression
403	1.25810912700106e-22	0.72041630065591	0.893	0.76	4.60480521573658e-18	JAZF1	0.00124829967869244	0.484571128212487	0.461	0.359	1	gene_expression
404	1.40019136392447e-22	-0.454905973069867	0.961	0.969	5.12484041109995e-18	DNAJB6	0.0678283779847031	-0.167297343161049	0.58	0.637	1	gene_expression
405	1.41444429051651e-22	-0.549091379619532	0.546	0.706	5.17700754771947e-18	HLTF	0.0314509527906131	-0.271418601598696	0.077	0.122	1	gene_expression
406	1.5038489943521e-22	-0.523500069371668	0.683	0.817	5.50423770422813e-18	DHX9	0.00052088298774433	-0.206386094017365	0.124	0.214	1	gene_expression
407	2.01985890956084e-22	0.58282862177961	0.597	0.263	7.39288559488362e-18	CMPK2	0.0969188771770957	0.0896280000171781	0.154	0.111	1	gene_expression
408	2.29892805453614e-22	-0.603167228619661	0.292	0.542	8.41430657240773e-18	NFKBIZ	2.18580450347053e-06	-0.332208135545379	0.173	0.317	0.0428570688995467	both
409	2.71788581923531e-22	0.683976912643098	0.637	0.305	9.94773388698317e-18	ATP10B	0.0189207795348887	0.107746301099066	0.161	0.099	1	gene_expression
410	3.10820478676408e-22	-0.579313212818762	0.222	0.515	1.13763403400352e-17	MSRA	7.12382997622346e-07	-0.731606511046633	0.189	0.332	0.0139676934343813	both
411	3.25708543068924e-22	-0.545038372328968	0.991	0.996	1.19212583848657e-17	CHCHD3	0.000659961577984903	-0.432934695269501	0.736	0.79	1	gene_expression
412	3.28716660285444e-22	0.680174536088592	0.865	0.656	1.20313584831075e-17	ARL6IP5	0.20013264909002	-0.00204082875667783	0.215	0.176	1	gene_expression
413	3.86175877092999e-22	-0.664876763129431	0.539	0.71	1.41344232774808e-17	MFSD4B	0.0900993135120962	-0.0589684919846224	0.079	0.115	1	gene_expression
414	4.00184217725651e-22	0.750741484066413	0.821	0.588	1.46471425529766e-17	IL15	0.00241743366493673	0.198931641030197	0.208	0.122	1	gene_expression
415	4.9449802722293e-22	-0.269879953490086	0.021	0.237	1.80991222943865e-17	CA14	4.37649858948252e-08	-0.275522287461114	0.124	0.279	0.000858100078439838	both
416	4.9891544630811e-22	0.539459983935145	0.734	0.424	1.82608042503231e-17	ACSL1	8.63425281075759e-09	0.611770003104765	0.483	0.286	0.000169291794860524	both
417	5.44778847418224e-22	-0.822194148564856	0.594	0.779	1.99394505943544e-17	ATF4	0.0530413161883446	-0.178235053703217	0.24	0.29	1	gene_expression
418	5.71033123274152e-22	0.690954367046696	0.853	0.557	2.09003833449572e-17	RANBP17	0.00434347876198298	0.185785255249308	0.242	0.156	1	gene_expression
419	6.73343870311465e-22	-0.591082962253003	0.729	0.836	2.46450589972699e-17	NFIB	0.00678618753512804	-0.378296216693916	0.391	0.466	1	gene_expression
420	6.90699156855573e-22	-0.580317408141525	0.911	0.966	2.52802798400708e-17	COPG2	0.202847109263853	0.143191276432586	0.653	0.637	1	gene_expression
421	7.48202355886168e-22	1.26750873656996	0.746	0.504	2.73849544277896e-17	GDF15	0.687003950914503	-0.0768055090694838	0.373	0.382	1	gene_expression
422	7.65916766225416e-22	-0.554775564028932	0.191	0.492	2.80333195606165e-17	DSE	0.287716116741017	-0.12817340682675	0.126	0.153	1	gene_expression
423	9.2413368829333e-22	-0.598604794237013	0.736	0.847	3.38242171252242e-17	TBL1XR1	0.00174212826550035	-0.219682916630823	0.208	0.305	1	gene_expression
424	9.49522691111956e-22	0.230516066541869	0.198	0	3.47534800173887e-17	JPH1	0.0875313520810475	0.089069789508806	0.102	0.065	1	gene_expression
425	1.13795971614839e-21	-0.758793248965499	0.72	0.809	4.16504635707471e-17	RASAL2	2.40004783696759e-08	-0.507675744177289	0.25	0.431	0.000470577379394235	both
426	1.21409464316207e-21	0.651345850699859	0.862	0.737	4.44370780343748e-17	TMX4	0.000204887418252515	0.247373249923451	0.191	0.092	1	gene_expression
427	1.30416315392658e-21	0.398938801199327	0.536	0.187	4.77336755968669e-17	PI4K2B	0.000205750248839509	0.150698446283613	0.124	0.042	1	gene_expression
428	1.30903805182897e-21	0.562543294559986	0.806	0.55	4.79121017349922e-17	ADD1	0.000682519098517644	0.17683013795756	0.371	0.256	1	gene_expression
429	1.40665977760735e-21	0.629007147357152	0.921	0.798	5.14851545202067e-17	NEK1	6.38958796674829e-07	0.468456038458247	0.45	0.275	0.0125280651264034	both
430	1.4447064058816e-21	0.629052918839981	0.741	0.477	5.28776991616724e-17	PTPDC1	1.1767579504475e-09	0.520478283221689	0.31	0.115	2.3072693134424e-05	both
431	1.68087698409597e-21	-0.559769068534695	0.974	0.989	6.15217784948966e-17	RPL7A	0.594316718701749	0.0376496981839975	0.112	0.126	1	gene_expression
432	1.76464423082933e-21	-0.994351058180536	0.154	0.427	6.45877434925842e-17	HCN1	0.0622738596102697	-0.0343351396126949	0.207	0.153	1	gene_expression
433	1.92195411621109e-21	-0.590677128382515	0.37	0.611	7.03454426074421e-17	BAZ1A	8.43144471221833e-05	-0.203872090141635	0.116	0.218	1	gene_expression
434	1.95090121850315e-21	-0.581491818865878	0.489	0.679	7.14049354984339e-17	WDR26	0.000942863566041112	-0.117823734288975	0.091	0.172	1	gene_expression
435	1.96986525548935e-21	0.539422532219646	0.757	0.477	7.20990382161658e-17	TMEM161B	6.94221172604904e-05	0.242457759509335	0.186	0.08	1	gene_expression
436	2.02679824074752e-21	0.303896416685084	0.266	0.019	7.41828424095999e-17	MAP7	1.72484630067201e-05	0.3309494028496	0.221	0.099	0.338190614172762	gene_expression
437	2.37050546209261e-21	-0.60735292036191	0.968	0.989	8.67628704180516e-17	RPL18	0.368313109673136	0.022339937566945	0.331	0.294	1	gene_expression
438	2.43392893894755e-21	-0.459739494824124	0.832	0.866	8.90842330944193e-17	EIF3H	0.396218448957227	-0.125701746793296	0.21	0.179	1	gene_expression
439	2.50551737095217e-21	0.380630090149346	0.485	0.149	9.17044412942205e-17	RAB31	0.000713400776392682	0.190089325381115	0.194	0.099	1	gene_expression
440	2.5546726426117e-21	0.528610323686836	0.525	0.198	9.35035733922308e-17	TUBB2B	0.974905951729627	-0.0712265107357296	0.14	0.137	1	gene_expression
441	2.5756812964245e-21	-0.492696166140882	0.373	0.603	9.42725111304331e-17	VPS37A	0.00105487430629419	-0.206386094017366	0.072	0.141	1	gene_expression
442	2.66512750233837e-21	0.561225953419972	0.539	0.202	9.75463317130865e-17	RAMP1	0.144779019249418	-0.110565550970373	0.212	0.256	1	gene_expression
443	2.87882188826837e-21	0.688150557421388	0.72	0.443	1.05367759932511e-16	POLR3G	0.0476695757040203	0.131392558847565	0.229	0.172	1	gene_expression
444	2.91569719279285e-21	-0.5955918788333	0.581	0.702	1.06717432953411e-16	SCAF8	0.0535477464082237	-0.232753796338641	0.222	0.271	1	gene_expression
445	3.0077396927736e-21	-0.704925954562189	0.112	0.393	1.10086280495207e-16	CHODL	0.544219102021919	-0.102064499861653	0.184	0.202	1	gene_expression
446	3.22387919847228e-21	0.523958813398429	0.912	0.817	1.17997202543284e-16	BOD1L1	2.42097349386284e-05	0.323081294112087	0.229	0.107	0.474680272941687	gene_expression
447	3.24125040256037e-21	0.350082979286073	0.378	0.08	1.18633005984112e-16	ABCG2	0.0246261105808235	0.243906662020011	0.252	0.179	1	gene_expression
448	3.76709238305345e-21	-0.58553480600737	0.574	0.683	1.37879348312139e-16	AHCTF1	0.00475733730471996	-0.214061771685583	0.156	0.233	1	gene_expression
449	4.09929965946699e-21	-0.631035344488325	0.51	0.683	1.50038466836151e-16	EPB41	0.0312946404625797	-0.0310751554017211	0.331	0.401	1	gene_expression
450	4.14245017944407e-21	-0.550071712365599	0.637	0.79	1.51617819017832e-16	EIF5	0.592945157486443	0.00524552532181483	0.231	0.218	1	gene_expression
451	4.26848067652014e-21	-0.632984977817113	0.499	0.702	1.56230661241314e-16	NUBPL	5.56491780313968e-06	-0.418710818943615	0.135	0.256	0.10911134336616	gene_expression
452	5.13527426582437e-21	-0.559863428545065	0.809	0.847	1.87956173403438e-16	OSTM1	0.00175832856546539	-0.465826728474021	0.215	0.305	1	gene_expression
453	5.32631469160769e-21	-0.554052019061055	0.405	0.649	1.94948444027533e-16	SNRPE	0.0148380731627718	-0.0648447010713703	0.091	0.149	1	gene_expression
454	5.41605345573893e-21	0.377271835273337	0.35	0.065	1.98232972533501e-16	LRRC34	4.31179712227896e-06	0.239501582904799	0.175	0.057	0.0845414061765236	gene_expression
455	5.78915363421089e-21	0.574198045591124	0.944	0.832	2.11888812165753e-16	WDFY1	0.267697768458226	0.0684784091890496	0.541	0.504	1	gene_expression
456	7.44412582284303e-21	0.660896565724201	0.818	0.645	2.72462449241878e-16	SEC11C	0.0673495181110246	0.044966506768793	0.156	0.107	1	gene_expression
457	8.36761057543463e-21	-0.423248547319475	0.07	0.328	3.06262914671483e-16	SLC24A4	1.70601071780657e-06	-0.234874650977061	0.089	0.206	0.0334497521440333	both
458	8.78398489597306e-21	-0.486800581898672	0.105	0.37	3.2150263117751e-16	FGF1	0.0333414434949361	0.10365493422639	0.252	0.183	1	gene_expression
459	8.90317117409429e-21	-0.310890185908286	0.056	0.309	3.25864968143025e-16	SHC2	0.026768628509429	-0.240880080171242	0.114	0.168	1	gene_expression
460	9.02921518446072e-21	0.619411368025618	0.849	0.649	3.30478304966447e-16	SLC39A6	0.0283623287032503	0.0850706322955124	0.217	0.156	1	gene_expression
461	9.47370962425444e-21	0.618795190935277	0.774	0.538	3.46747245957337e-16	TPM4	2.56645288868412e-06	0.504594932882503	0.282	0.137	0.0503204417884295	gene_expression
462	9.69070185943479e-21	-0.524972146444839	0.708	0.786	3.54689378757173e-16	U2SURP	0.0107142835388726	-0.0623486547044392	0.126	0.195	1	gene_expression
463	1.02794769654935e-20	-0.506368290214292	0.984	0.989	3.76239136414027e-16	RPL37A	0.0195156839973321	-0.234234078970482	0.112	0.168	1	gene_expression
464	1.22710553676409e-20	-0.359688462649323	0.058	0.313	4.49132897511023e-16	PI15	0.0123691528390177	-0.114963066253771	0.074	0.126	1	gene_expression
465	1.25327641987383e-20	0.297691815420157	0.349	0.065	4.58711702438022e-16	FGF7	0.000132646371969676	0.172506677824398	0.116	0.034	1	gene_expression
466	1.28051350504127e-20	-0.768643315111858	0.655	0.752	4.68680747980156e-16	PSAT1	0.614472441888285	0.015832627926782	0.222	0.24	1	gene_expression
467	1.37051717609728e-20	-0.516329770348428	0.59	0.748	5.01622991623365e-16	EIF3I	1.01878151175303e-06	-0.243552794515796	0.088	0.206	0.0199752491009417	both
468	1.40520174970405e-20	-0.497044305651078	0.933	0.931	5.14317892409181e-16	RERE	0.115500508516883	-0.379779621487292	0.611	0.637	1	gene_expression
469	1.42362721884338e-20	-0.471640906143531	0.525	0.691	5.21061798368865e-16	DDX39B	0.0633889023829588	-0.103132132220341	0.079	0.118	1	gene_expression
470	1.43916453885006e-20	0.355062050025449	0.359	0.084	5.26748612864512e-16	ITGA5	4.44912455770449e-06	0.360495541942892	0.228	0.095	0.0872339852029119	gene_expression
471	1.44274365899309e-20	0.222737482256866	0.187	0	5.28058606628062e-16	RP1	6.46565132650802e-11	0.681538928891003	0.389	0.176	1.26772025558843e-06	both
472	1.52337293286659e-20	0.562218262517821	0.573	0.233	5.57569727158502e-16	ABLIM3	0.00488409599442281	0.366192682247958	0.292	0.21	1	gene_expression
473	1.60689741648821e-20	0.762169229185347	0.865	0.702	5.88140523408849e-16	SHTN1	0.0467167267299089	0.0495988127255242	0.243	0.179	1	gene_expression
474	1.78698913033957e-20	0.54541787962919	0.299	0.042	6.54055891595586e-16	COL8A1	0.938173547034209	0.0637989454122775	0.212	0.214	1	gene_expression
475	1.79482924137276e-20	-0.497446319965678	0.792	0.844	6.56925450634842e-16	PRMT2	0.0143166851871901	-0.200990818316953	0.285	0.363	1	gene_expression
476	1.94919764059294e-20	-0.526555864028951	0.809	0.84	7.13425828433421e-16	ARHGAP5	0.0527578079211351	-0.173311960787556	0.247	0.313	1	gene_expression
477	2.11876162072423e-20	-0.560939540594466	0.35	0.595	7.75487940801276e-16	SLX4IP	0.848429622980516	-0.168878911193821	0.396	0.401	1	gene_expression
478	2.28047117571441e-20	-0.448370084153231	0.091	0.344	8.34675255023231e-16	SPATA17	0.00575967533740792	-0.116982324406546	0.068	0.126	1	gene_expression
479	2.47326861622713e-20	0.371703632169822	0.405	0.111	9.05241046225292e-16	TRIM47	0.0183811438743294	0.155299710107732	0.324	0.244	1	gene_expression
480	3.5596728791483e-20	0.579774146193692	0.851	0.641	1.30287587049707e-15	KDSR	0.171308327588801	0.0627307062746205	0.264	0.218	1	gene_expression
481	4.10832110911057e-20	-0.387068257911182	0.093	0.351	1.50368660914556e-15	HEY2	0.00163459650230772	-0.105751187778139	0.165	0.26	1	gene_expression
482	4.3328460526921e-20	0.563540619965448	0.839	0.599	1.58586498374583e-15	ZC2HC1A	0.0847416998891306	0.113265489439136	0.14	0.099	1	gene_expression
483	4.46781029584463e-20	0.632750347375868	0.849	0.607	1.63526324638209e-15	CACNA2D1	0.187261835453017	0.136188153460214	0.37	0.324	1	gene_expression
484	4.52154981011857e-20	-0.497104611524145	0.925	0.962	1.6549324460015e-15	RPL12	0.977950031727832	0.046972252467388	0.186	0.191	1	gene_expression
485	4.56469259072588e-20	-0.569456183192435	0.476	0.672	1.67072313513158e-15	SMARCA2	2.31335355483242e-06	-0.283402147832589	0.147	0.279	0.0453579231495993	both
486	4.71144637439155e-20	-0.458033593735565	0.196	0.473	1.72443648749105e-15	ASH2L	5.39577166506547e-06	-0.275927027270443	0.082	0.187	0.105794895036939	gene_expression
487	4.81355866431713e-20	-0.582870874050273	0.431	0.656	1.76181060672671e-15	SMG7	2.88931861013304e-08	-0.522170305874403	0.236	0.405	0.000566508699888785	both
488	5.02746129035251e-20	-0.483223251531243	0.285	0.576	1.84010110688192e-15	CYB5R1	7.27594721438487e-07	-0.203026480222995	0.061	0.168	0.0142659497032444	both
489	5.94479841602212e-20	0.552340717646273	0.783	0.515	2.17585566824826e-15	SMIM14	0.00179274623852231	0.139110472008401	0.356	0.248	1	gene_expression
490	6.16506819986655e-20	1.11777292174542	0.937	0.821	2.25647661183315e-15	SERPINE2	0.280486451125185	0.184676629414977	0.242	0.214	1	gene_expression
491	6.26616189733567e-20	0.223351673981565	0.221	0.008	2.29347791604383e-15	LIN7A	0.00247368072722998	0.217521159154819	0.124	0.057	1	gene_expression
492	6.53370792988791e-20	0.586958156019844	0.849	0.664	2.39140243941827e-15	SPATS2	0.17348586822248	0.367990461182496	0.44	0.401	1	gene_expression
493	7.21102162996819e-20	-0.444442037226165	0.065	0.302	2.63930602678466e-15	BCAN	1.94481148731677e-08	-0.341435105466977	0.124	0.282	0.0003813191883182	both
494	8.92223421917965e-20	0.474695769739914	0.72	0.408	3.26562694656194e-15	STX3	0.0029564460760858	0.294695360265847	0.271	0.179	1	gene_expression
495	9.16351381407731e-20	-0.526016881119195	0.536	0.706	3.35393769109044e-15	TRIP11	0.97841788639129	0.0583617265557	0.105	0.107	1	gene_expression
496	1.16424662256396e-19	-0.550036717305533	0.655	0.76	4.26125906324635e-15	HIBCH	0.166051169232424	-0.0667800267217838	0.196	0.24	1	gene_expression
497	1.32409594972842e-19	0.469688697603156	0.583	0.275	4.84632358560099e-15	NPAT	1.16171194448216e-06	0.284418912879443	0.31	0.153	0.0227776860954618	both
498	1.32909069257364e-19	-0.573566131946323	0.434	0.718	4.8646048438888e-15	TIAM1	0.000970090269032593	-0.487431132464154	0.499	0.603	1	gene_expression
499	1.43548629103536e-19	-0.495242767185451	0.937	0.954	5.25402337381852e-15	PFN1	0.000747126317145855	-0.293642614918281	0.219	0.317	1	gene_expression
500	1.50394583455396e-19	-0.575464021607268	0.643	0.782	5.50459214905094e-15	ZNF148	0.0795972416549856	-0.0887092412413344	0.116	0.16	1	gene_expression
501	1.67193012511637e-19	-0.427670223794999	0.687	0.729	6.11943145093842e-15	WLS	0.149005462048037	-0.18781081265234	0.193	0.233	1	gene_expression
502	1.75255875548043e-19	-0.406510693380779	0.166	0.447	6.41454030093393e-15	SMYD2	0.0228868770598342	-0.227946998368621	0.091	0.141	1	gene_expression
503	1.87039413269074e-19	-0.605192294997174	0.347	0.546	6.84582956506139e-15	PLAT	6.03261737133317e-11	-0.620580257187032	0.14	0.324	1.18281528799729e-06	both
504	2.14611022473009e-19	-0.66253401184717	0.431	0.672	7.85497803353461e-15	PHGDH	0.00261597202543881	-0.262218915055663	0.308	0.408	1	gene_expression
505	2.32715688061737e-19	0.308494684496677	0.292	0.05	8.51762689874763e-15	MDGA1	0.153510682524232	0.205425872409688	0.224	0.179	1	gene_expression
506	2.61985234867825e-19	-0.168747919202949	0.009	0.179	9.58892158139726e-15	PHACTR3	0.027511118080821	-0.370611942401542	0.243	0.302	1	gene_expression
507	2.63701772883687e-19	-0.41469097123515	0.203	0.481	9.65174858931582e-15	INTS9	7.85586831365449e-09	-0.568849644051092	0.257	0.435	0.000154030010025824	both
508	2.72653274423531e-19	-0.510486169522227	0.564	0.698	9.97938249717566e-15	SERP1	0.000281875900613705	-0.285957392407707	0.198	0.305	1	gene_expression
509	2.79958051737527e-19	0.377782650759566	0.406	0.111	1.02467446516452e-14	BICDL1	4.58566736677189e-09	0.56622080358782	0.415	0.214	8.99111800602964e-05	both
510	2.85369373867967e-19	-0.673784589298702	0.639	0.798	1.04448044529415e-14	IGSF11	4.17060378116034e-08	-0.477723803582369	0.207	0.37	0.000817730283372107	both
511	2.86045616357124e-19	-0.568643681224326	0.872	0.866	1.04695556042871e-14	BACE2	0.00481852134879467	-0.303247633269955	0.329	0.42	1	gene_expression
512	3.06670789737541e-19	-0.482508193110792	0.289	0.523	1.12244575751837e-14	ZBTB41	0.112979030733128	-0.0785999433159023	0.123	0.164	1	gene_expression
513	3.3340008463672e-19	-0.474315607531434	0.807	0.828	1.22027764977886e-14	OSBPL9	0.0351489805306582	-0.328475778451963	0.455	0.511	1	gene_expression
514	3.58438964437334e-19	-0.53234050665199	0.658	0.767	1.31192245373709e-14	C1orf122	0.00907309238691778	-0.159744409404349	0.166	0.244	1	gene_expression
515	4.04546347691088e-19	-0.474170603927776	0.627	0.691	1.48068008718415e-14	CDC73	0.452370527442369	-0.0238465047138915	0.177	0.198	1	gene_expression
516	4.28379958588308e-19	-0.521834077294304	0.511	0.702	1.56791348642907e-14	CNBP	7.92222089959106e-09	-0.31374849270541	0.091	0.237	0.000155330985178282	both
517	4.476530333238e-19	-0.641840573864298	0.58	0.824	1.63845486726844e-14	SOX4	0.0579318011745086	-0.093697146393533	0.082	0.122	1	gene_expression
518	4.65412673704022e-19	-0.142036544765998	0.007	0.168	1.70345692702409e-14	SYT6	1.00155329380471e-06	-0.262035462799283	0.072	0.183	0.019637455431629	both
519	5.01792466834578e-19	-0.515798111385146	0.671	0.752	1.83661060786124e-14	SCFD1	0.00216733824569675	-0.225093884411146	0.089	0.16	1	gene_expression
520	5.12306268380481e-19	0.428669084425001	0.408	0.115	1.8750921728994e-14	KCNJ2	0.0372656606850504	0.0807142019049071	0.144	0.092	1	gene_expression
521	5.54134286490215e-19	-0.445503842267117	0.242	0.519	2.02818690198284e-14	ITPKB	1.78130422168889e-09	-0.696062394188965	0.319	0.496	3.4926031874654e-05	both
522	5.55613741614282e-19	-0.420966126448861	0.981	0.989	2.03360185568243e-14	MTPN	0.823930199005331	-0.032597073550011	0.545	0.527	1	gene_expression
523	6.07018365902934e-19	0.538975919600412	0.893	0.756	2.22174792104133e-14	OCIAD1	0.746752138984825	0.0475565341189613	0.14	0.134	1	gene_expression
524	6.44167196714091e-19	-0.674840544981153	0.632	0.737	2.35771635669324e-14	TANC2	0.547458006678007	0.0771143056303458	0.427	0.412	1	gene_expression
525	6.57799002191439e-19	-0.407228139023995	0.928	0.92	2.40761012792089e-14	GTF2I	0.0839995930005847	-0.26885701724498	0.52	0.534	1	gene_expression
526	7.14644004115071e-19	0.280345985650784	0.291	0.042	2.61566851946157e-14	ARFGEF3	0.370452476460807	0.0806148226982568	0.128	0.107	1	gene_expression
527	7.47993799193402e-19	0.680690032727816	0.975	0.943	2.73773210442777e-14	MITF	0.247197942758192	0.0450370214461397	0.643	0.626	1	gene_expression
528	7.73780238646593e-19	0.667715382354657	0.73	0.42	2.8321130514704e-14	FRAS1	3.27253827674413e-05	0.43871402022431	0.489	0.351	0.641646579921222	gene_expression
529	9.23928512065768e-19	-0.521240267912049	0.993	0.996	3.38167074701192e-14	RPS2	0.292937618688427	0.0297412508644269	0.235	0.202	1	gene_expression
530	1.02788723409484e-18	0.498823194482434	0.737	0.496	3.76217006551053e-14	C5orf24	0.00270144231507479	0.165134989016616	0.156	0.08	1	gene_expression
531	1.09547497136314e-18	0.648613044476462	0.856	0.63	4.00954794268622e-14	PDLIM5	0.0475446465647733	0.125435535111325	0.287	0.221	1	gene_expression
532	1.3544474828248e-18	0.393548499286887	0.482	0.168	4.95741323188706e-14	AFAP1	0.0103006587088518	0.368189788472092	0.387	0.309	1	gene_expression
533	1.36530222752074e-18	-0.170133256769554	0.009	0.172	4.99714268294867e-14	MCHR1	5.42882584627958e-08	-0.26078545131647	0.044	0.153	0.00106442988368004	both
534	1.38369753624752e-18	-0.523728064068672	0.508	0.668	5.06447135241954e-14	INTS10	0.000138102403820989	-0.295899674832467	0.166	0.267	1	gene_expression
535	1.42756922360135e-18	-0.512904515055599	0.324	0.573	5.2250461153033e-14	FZD3	1.43694533864346e-05	-0.424318867163114	0.088	0.191	0.281741872547822	gene_expression
536	1.43726348431755e-18	-0.479460035268668	0.042	0.256	5.26052807895066e-14	RNLS	0.838611630821955	0.0518033536834533	0.194	0.183	1	gene_expression
537	1.50559292239947e-18	-0.375039427607342	0.152	0.412	5.51062065527432e-14	RAB11FIP1	5.02911757608342e-08	-0.209824007231039	0.082	0.218	0.000986059083142676	both
538	1.66080440529854e-18	0.430022885570354	0.482	0.172	6.07871020383318e-14	YPEL3	0.0677790050941004	0.0990377102609489	0.264	0.206	1	gene_expression
539	1.97472415435721e-18	-0.617576039270242	0.557	0.798	7.22768787736281e-14	IGF2BP2	2.44553995980902e-06	-0.627476798688769	0.396	0.534	0.0479497019919754	both
540	2.12955439988677e-18	0.178621666205329	0.196	0.008	7.79438205902556e-14	PTGER3	0.010914800650811	0.213311413849818	0.17	0.107	1	gene_expression
541	2.57184278380447e-18	0.495029269663474	0.497	0.195	9.41320177300274e-14	USP53	1.73727074627358e-05	0.283579892768044	0.184	0.073	0.340626675221861	gene_expression
542	2.65686778763931e-18	-0.497323871531759	0.319	0.592	9.72440178953864e-14	ERICH1	1.78892416504053e-05	-0.363164746410488	0.186	0.313	0.350754361039497	gene_expression
543	2.79615709965026e-18	0.508228609044615	0.786	0.542	1.02342146004299e-13	TMBIM1	0.764652362575813	0.0599018844331817	0.375	0.37	1	gene_expression
544	3.87136191148938e-18	0.561103194598507	0.928	0.821	1.41695717322423e-13	TMEM165	0.551675523951528	-0.00508770431554206	0.254	0.24	1	gene_expression
545	4.11578583213238e-18	0.706964449407061	0.587	0.275	1.50641877241877e-13	RDH5	0.390572018021594	0.0610908776970251	0.271	0.244	1	gene_expression
546	4.62771752951493e-18	0.448352825329638	0.646	0.359	1.69379089297776e-13	STMN3	0.252579926114889	0.128273447672259	0.585	0.538	1	gene_expression
547	5.12360581850318e-18	0.542196761468574	0.75	0.496	1.87529096563035e-13	SERINC5	0.000591188774690954	0.31176011078725	0.464	0.347	1	gene_expression
548	5.25122923551588e-18	0.679177185342837	0.862	0.656	1.92200241249117e-13	L3MBTL4	8.51220432425118e-05	0.188806374162273	0.469	0.321	1	gene_expression
549	5.64670800913959e-18	0.505233360453955	0.464	0.164	2.06675159842518e-13	FOS	0.2533087386826	-0.116581958484224	0.245	0.275	1	gene_expression
550	5.75390863821339e-18	-0.448047936590118	0.357	0.561	2.10598810067248e-13	VDAC3	0.000110181946115213	-0.154950829446017	0.084	0.176	1	gene_expression
551	5.8834579135469e-18	-0.433294740464015	0.748	0.767	2.1534044309373e-13	SSR3	0.0380278922130357	-0.121778661993836	0.121	0.172	1	gene_expression
552	5.91469189456856e-18	0.322610862849577	0.319	0.065	2.16483638033104e-13	ITPRIP	0.0109357215089037	0.150762994953268	0.165	0.099	1	gene_expression
553	6.16725171629437e-18	0.604742443468298	0.898	0.718	2.2572758006809e-13	NRP2	0.115466908929528	0.16766299381064	0.485	0.443	1	gene_expression
554	6.2594125605313e-18	0.405039870499262	0.385	0.107	2.29100759128006e-13	DOK5	0.116426350601088	0.131205273923055	0.159	0.118	1	gene_expression
555	6.28654239431652e-18	-0.466734911442286	0.119	0.393	2.30093738174379e-13	DOCK8	2.87107233823221e-09	-0.364397536858404	0.068	0.206	5.6293115335719e-05	both
556	6.79688015753584e-18	0.453100613339518	0.923	0.76	2.48772610645969e-13	SCARB2	0.377605059259683	0.0917111213357468	0.357	0.328	1	gene_expression
557	7.38718664058389e-18	-0.509769576596305	0.095	0.332	2.70378418232011e-13	CRB1	0.0147459467452752	-0.151509765497292	0.161	0.229	1	gene_expression
558	7.47763461005482e-18	-0.578701570422055	0.984	0.989	2.73688904362616e-13	GBP1	0.350694325433124	-0.0865634063214653	0.102	0.122	1	gene_expression
559	7.69012580542064e-18	-0.219190038102988	0.018	0.195	2.81466294604201e-13	GALC	0.000447940741817781	-0.0928970382047679	0.047	0.115	1	gene_expression
560	9.82483112487859e-18	0.510844939933339	0.855	0.653	3.59598644001681e-13	RBPJ	1.03274628064452e-10	0.686584421271086	0.567	0.34	2.02490563245971e-06	both
561	1.02025421854188e-17	-0.482522341834431	0.368	0.603	3.73423246528514e-13	HEATR1	0.00270235937657638	-0.15543490657061	0.082	0.149	1	gene_expression
562	1.0903495093202e-17	-0.440552655541928	0.968	0.969	3.99078823906287e-13	CUL1	0.191810001747865	-0.246335474065073	0.536	0.565	1	gene_expression
563	1.22535256030299e-17	-0.499834902612411	0.688	0.76	4.48491290596496e-13	STRN3	0.0218242453456337	-0.267720751665724	0.207	0.271	1	gene_expression
564	1.25481631581328e-17	-0.503129838939769	0.637	0.725	4.59275319750817e-13	ATR	0.901300843711427	-0.0339057991850621	0.207	0.198	1	gene_expression
565	1.28853290087438e-17	0.569778381261302	0.846	0.641	4.71615927049034e-13	PDE8A	0.000210371613824846	0.316134358330775	0.445	0.313	1	gene_expression
566	1.71861891760433e-17	0.455949936031652	0.517	0.244	6.29031710032361e-13	SRD5A3	0.0011238871768947	0.144404771677914	0.25	0.149	1	gene_expression
567	1.8054239967741e-17	0.372216533751186	0.457	0.164	6.6080323705929e-13	PDCD1LG2	0.00111599605397108	0.174987508336998	0.131	0.057	1	gene_expression
568	1.84986210147099e-17	-0.490159585938022	0.559	0.718	6.77068027759398e-13	SMO	7.06494736361913e-06	-0.566547264776136	0.392	0.55	0.13852242295848	gene_expression
569	1.9695714891293e-17	-0.449909006969154	0.911	0.931	7.20882860736214e-13	TTC3	0.338248977217155	-0.0772796644324036	0.419	0.458	1	gene_expression
570	2.26615275608446e-17	-0.395140196979619	0.189	0.469	8.29434570254473e-13	RAB4A	0.000135285277004889	-0.116959986075628	0.056	0.134	1	gene_expression
571	2.30805496360503e-17	0.534577659277547	0.96	0.912	8.44771197229076e-13	PSAP	0.0850068742175496	0.234656583733443	0.243	0.195	1	gene_expression
572	2.5624547118763e-17	0.630335082427645	0.823	0.599	9.37884049093843e-13	ITGAV	0.244246578776263	-0.0241233268349512	0.224	0.191	1	gene_expression
573	2.56635818299175e-17	0.438967810926414	0.699	0.401	9.39312758556811e-13	PIK3C2A	0.000957122359251261	0.149094560581023	0.27	0.164	1	gene_expression
574	2.86772446135329e-17	0.625425444131542	0.837	0.664	1.04961583009992e-12	SCLT1	0.0541601185825356	0.179741954669242	0.198	0.145	1	gene_expression
575	3.16210241880123e-17	0.591334756771746	0.734	0.469	1.15736110630544e-12	ZNF432	0.000955317636490937	0.233899415586611	0.373	0.248	1	gene_expression
576	3.39473748548394e-17	0.328119101672302	0.517	0.206	1.24250786706198e-12	SLC39A8	0.11224027480874	0.215195462490121	0.182	0.141	1	gene_expression
577	3.58941841753736e-17	0.557511377028269	0.858	0.695	1.31376303500285e-12	FRYL	0.000498717537494861	0.265179642578887	0.399	0.275	1	gene_expression
578	3.67110280732655e-17	0.597117040216356	0.729	0.462	1.34366033850959e-12	SLC10A7	0.141639090383662	0.109467486460313	0.229	0.183	1	gene_expression
579	3.85211977387429e-17	-0.404374165899211	0.289	0.565	1.40991435843573e-12	ELP3	0.00047010668494289	-0.171371096227853	0.077	0.156	1	gene_expression
580	3.98965898060026e-17	-0.490788847586214	0.708	0.802	1.4602550834895e-12	PAPOLA	0.000855864611644059	-0.126330431532487	0.044	0.103	1	gene_expression
581	4.05639776499371e-17	0.409761919235533	0.566	0.271	1.48468214596535e-12	ILK	4.04732255936622e-08	0.310375467614084	0.205	0.057	0.000793558534214934	both
582	4.16562099790346e-17	0.523491634542374	0.688	0.412	1.52465894144264e-12	ITGA1	1.51884018317979e-05	0.303548524706629	0.333	0.187	0.297798994716061	gene_expression
583	4.62233600315071e-17	-0.463763091370425	0.412	0.645	1.69182120051319e-12	SRP9	0.022877717367617	-0.105545404510538	0.088	0.137	1	gene_expression
584	4.66018464994721e-17	-0.558888072518341	0.175	0.439	1.70567418372718e-12	HES1	0.00591266711392438	-0.109403516086681	0.149	0.229	1	gene_expression
585	4.8713994537044e-17	0.564135303773336	0.694	0.443	1.78298091405035e-12	DRAM1	1.22804698628439e-05	0.397422467599792	0.347	0.206	0.24078317260078	gene_expression
586	4.99893585349348e-17	0.47352640796069	0.618	0.309	1.82966051173715e-12	COBLL1	0.000357366168685625	0.288592692820293	0.298	0.179	1	gene_expression
587	5.43803216869794e-17	0.497869973570903	0.806	0.576	1.99037415406513e-12	RALA	0.000660155106752118	0.216863188313286	0.228	0.13	1	gene_expression
588	5.72978537972545e-17	-0.475506877263527	0.736	0.817	2.09715874683331e-12	SNU13	0.298571657051406	-0.0723936331853104	0.11	0.134	1	gene_expression
589	5.83703980842632e-17	-0.576670997935572	0.359	0.584	2.13641494028212e-12	PPP2R3A	0.00421310086735025	-0.223882003819345	0.138	0.214	1	gene_expression
590	6.05351077050735e-17	-0.512053469624074	0.877	0.939	2.2156454771134e-12	RPS24	0.193670234140257	-0.138423503520508	0.098	0.126	1	gene_expression
591	6.40138978090134e-17	0.392436082779344	0.557	0.252	2.3429726737077e-12	SGTB	1.12945540425379e-05	0.339575054410096	0.275	0.137	0.22145232111204	gene_expression
592	6.42567104364278e-17	-0.264414958318993	0.044	0.252	2.35185985868369e-12	KIF6	0.643082729932241	-0.0349986544965668	0.326	0.336	1	gene_expression
593	6.56018356652217e-17	-0.482250255090112	0.55	0.676	2.40109278718278e-12	MAX	6.09782649027703e-09	-0.431460172779255	0.261	0.454	0.000119560083994862	both
594	6.62864237483653e-17	0.458018197531263	0.599	0.302	2.42614939561392e-12	SIGIRR	0.000210020963170552	-0.0318057318369609	0.193	0.088	1	gene_expression
595	6.72452451921868e-17	0.476198894443742	0.953	0.87	2.46124321927923e-12	RTN4	0.176671423860976	0.179388482894623	0.396	0.347	1	gene_expression
596	6.8359258929185e-17	-0.407192365909265	0.795	0.832	2.5020172360671e-12	YWHAE	1.58358304405091e-06	-0.499353658154354	0.165	0.309	0.0310493127447061	both
597	6.92165718758806e-17	-0.498554016698724	0.51	0.683	2.53339574722911e-12	HOOK3	6.26584839900652e-05	-0.323632404290357	0.212	0.332	1	gene_expression
598	7.32878606476136e-17	0.236089629541368	0.278	0.05	2.6824089875633e-12	DNAH7	0.690209622237906	0.039729519358583	0.198	0.187	1	gene_expression
599	8.35998136853183e-17	-0.634743828890218	0.569	0.76	3.05983678069633e-12	PEX5L	0.0481743571900474	-0.185763187643255	0.228	0.29	1	gene_expression
600	8.66841818331626e-17	-0.527044781519757	0.905	0.943	3.17272773927558e-12	NDUFA13	4.91248317563106e-07	-0.468369465274182	0.131	0.267	0.00963190576245981	both
601	8.72953262103148e-17	0.724009318164894	0.93	0.855	3.19509623462373e-12	SQSTM1	2.89988912280967e-05	0.313261606215369	0.594	0.435	0.568581260309293	gene_expression
602	9.3747298126845e-17	-0.519574126539304	0.261	0.553	3.43124485874065e-12	EPM2A	0.294637415105626	-0.141482305209697	0.172	0.198	1	gene_expression
603	9.70297689678047e-17	-0.437706230749559	0.846	0.859	3.55138657399062e-12	UBR5	0.00103569297309056	-0.314513597485243	0.259	0.355	1	gene_expression
604	9.81575638931486e-17	-0.487499905978023	0.412	0.649	3.59266499605313e-12	VPS53	2.11061049162531e-06	-0.520077720557876	0.163	0.302	0.0413827399092974	both
605	1.00434019324402e-16	-0.46184642564848	0.769	0.813	3.67598554129245e-12	PTPN12	0.592203799467037	-0.0200151285813879	0.436	0.454	1	gene_expression
606	1.04894115682136e-16	-0.579122620889851	0.743	0.817	3.83922952808185e-12	NFAT5	0.309571050617405	0.132872845776128	0.179	0.206	1	gene_expression
607	1.05626363164677e-16	0.60953315809999	0.821	0.622	3.86603051819034e-12	ADGRA3	0.000490296047252166	0.338901464407717	0.378	0.267	1	gene_expression
608	1.35817646776876e-16	0.663481257060527	0.907	0.805	4.97106168968044e-12	JMJD1C	0.0331548786334722	0.0540383866823382	0.368	0.313	1	gene_expression
609	1.4576234224322e-16	0.576992034044484	0.893	0.74	5.33504748844408e-12	POLR2L	0.0144594047528894	0.258605408546345	0.217	0.149	1	gene_expression
610	1.5042474467302e-16	0.361081515207894	0.417	0.134	5.5056960797772e-12	GDF11	0.945930347371109	0.0176723445584254	0.128	0.126	1	gene_expression
611	1.50494534429748e-16	-0.451224696851496	0.991	0.996	5.50825045466321e-12	KMT2C	0.115654107806427	-0.288027249102961	0.771	0.771	1	gene_expression
612	1.60691113705999e-16	0.553467937711067	0.545	0.298	5.88145545275329e-12	SLC26A2	0.0122921691955426	0.00860015167943246	0.175	0.107	1	gene_expression
613	1.61182649187569e-16	-0.427543471908623	0.482	0.63	5.8994461429142e-12	SLC5A3	0.0195258380882707	-0.16985443704919	0.159	0.225	1	gene_expression
614	1.66707856267149e-16	-0.382242826141853	0.231	0.5	6.10167424723393e-12	ARL8A	1.46821764148555e-06	-0.295404401769746	0.049	0.145	0.0287873432966073	both
615	1.75253292061002e-16	-0.533555394636923	0.674	0.779	6.41444574272474e-12	JARID2	1.53269001509721e-10	-0.535238347061519	0.473	0.683	3.00514531260109e-06	both
616	1.78040134860018e-16	0.481290137544281	0.863	0.664	6.51644697601154e-12	CLSTN1	0.762292399171498	-0.0207860235942825	0.394	0.37	1	gene_expression
617	1.78647966275983e-16	0.490469337471002	0.601	0.332	6.53869421366724e-12	BIRC2	0.000526533004986545	0.22841912380492	0.17	0.08	1	gene_expression
618	1.8245540844911e-16	-0.435615765122616	0.506	0.63	6.67805040464588e-12	SSR1	0.191699542346513	-0.130228510679601	0.121	0.153	1	gene_expression
619	2.0126055867968e-16	-0.477840050428215	0.881	0.87	7.36633770823498e-12	ARID1B	2.53050734938158e-06	-0.793705347654119	0.394	0.538	0.0496156575993247	both
620	2.02792607728643e-16	0.386735438137601	0.412	0.145	7.42241223547605e-12	ICA1	0.246654241172973	0.108822802585331	0.236	0.202	1	gene_expression
621	2.02928464821006e-16	-0.520642054727225	0.524	0.687	7.42738474091365e-12	CDYL	0.0116862707161315	-0.230295237625796	0.158	0.229	1	gene_expression
622	2.23719492120054e-16	-0.393887050289203	0.229	0.458	8.1883571310861e-12	KIFC3	0.013466564438334	-0.054735101148586	0.233	0.309	1	gene_expression
623	2.25094835973557e-16	0.520490856817599	0.832	0.634	8.23869609146815e-12	TBC1D19	0.00350374194928187	0.265462326652336	0.196	0.118	1	gene_expression
624	2.31503523561711e-16	0.243797696770779	0.296	0.057	8.47326046588218e-12	SEL1L3	0.000626026783335878	0.177902955005461	0.205	0.107	1	gene_expression
625	2.37854022512588e-16	-0.397924133826531	0.247	0.523	8.70569507798324e-12	DESI2	4.47415674571859e-10	-0.352548308873355	0.138	0.321	8.77247913133044e-06	both
626	2.45734762256193e-16	0.370747218040482	0.394	0.122	8.99413803333893e-12	ST8SIA4	6.40842660457055e-07	0.306791779311253	0.205	0.069	0.0125650020435815	both
627	2.4647486194008e-16	-0.520424662111468	0.68	0.79	9.02122642186889e-12	RPL36AL	0.00818655938875018	-0.0755609122639935	0.088	0.149	1	gene_expression
628	2.54185896864209e-16	0.580733489614269	0.737	0.5	9.30345801112693e-12	TCTEX1D1	0.885207262459733	-0.00813762266225176	0.224	0.214	1	gene_expression
629	2.62808037973534e-16	-0.437064739987425	0.538	0.653	9.61903699786932e-12	CD55	0.0111927589399484	-0.074092777873386	0.082	0.141	1	gene_expression
630	2.63268902922323e-16	-0.447126565937971	0.739	0.817	9.63590511585995e-12	PSMA6	0.00795274577060271	-0.304496179467213	0.112	0.176	1	gene_expression
631	2.79133216762064e-16	0.3262856966185	0.408	0.134	1.02165548667083e-11	PLA2G4A	0.129996992135103	0.116730693903784	0.152	0.115	1	gene_expression
632	3.0459082119776e-16	-0.533663111838347	0.592	0.752	1.11483286466592e-11	DEK	9.81590475854596e-05	-0.16791194620273	0.07	0.156	1	gene_expression
633	3.11865030237668e-16	-0.437095116801551	0.793	0.847	1.14145719717289e-11	FXR1	0.290337192069539	0.105625050303338	0.159	0.13	1	gene_expression
634	3.14910409890745e-16	-0.47447743097729	0.433	0.611	1.15260359124111e-11	SEC23A	0.107593290395	-0.0922150740980545	0.081	0.115	1	gene_expression
635	3.32185327275699e-16	-0.480474369317731	0.923	0.95	1.21583151636179e-11	EPS15	0.0857362150942401	-0.134223687196247	0.335	0.385	1	gene_expression
636	3.37107456575551e-16	-0.434518407978705	0.492	0.649	1.23384700181218e-11	EDEM3	0.0016928152058592	-0.177439443152394	0.137	0.221	1	gene_expression
637	3.38873964053055e-16	-0.420473536911468	0.2	0.462	1.24031259583059e-11	PPP2R5A	1.21355128031207e-06	-0.309479586981469	0.163	0.302	0.0237940999530788	both
638	3.55139597018326e-16	0.531809621979828	0.902	0.767	1.29984643904677e-11	SS18	0.000605297360787153	0.262607137764457	0.268	0.16	1	gene_expression
639	3.58102303784938e-16	-0.531890729058327	0.73	0.824	1.31069024208325e-11	SCMH1	0.34530736014476	-0.142071280535652	0.245	0.275	1	gene_expression
640	3.60225191774444e-16	0.493283611497913	0.553	0.26	1.31846022441364e-11	RGS17	0.00365474322277903	0.18844121827462	0.228	0.137	1	gene_expression
641	3.90272118076078e-16	-0.452095630566584	0.685	0.729	1.42843497937025e-11	CD99	0.00513722219847456	-0.126298741013296	0.051	0.103	1	gene_expression
642	4.37900174158086e-16	-0.457729207170207	0.594	0.718	1.60275842743601e-11	SYNGR1	4.03749395312628e-09	-0.60513850970872	0.131	0.298	7.9163143938947e-05	both
643	4.38403009993537e-16	0.480792042274315	0.737	0.504	1.60459885687734e-11	HMGXB3	0.000114382651045466	0.0619426114859414	0.335	0.198	1	gene_expression
644	4.53456844831345e-16	-0.467660196678051	0.361	0.584	1.65969739776721e-11	SWT1	0.000228144194849989	-0.339832321591641	0.278	0.393	1	gene_expression
645	4.56258876436682e-16	-0.437267676394011	0.483	0.668	1.6699531136459e-11	NCK1	0.0442491660421475	-0.170534876116982	0.124	0.172	1	gene_expression
646	4.94135556574679e-16	-0.425331366491591	0.559	0.702	1.80858555061898e-11	SCP2	0.919478851411419	-0.0163707926705891	0.126	0.13	1	gene_expression
647	4.96564156050927e-16	0.585451465819521	0.702	0.492	1.817474467562e-11	SLC19A2	0.0658995045432259	0.184864067174017	0.342	0.279	1	gene_expression
648	5.05160262250848e-16	-0.404304513816107	0.823	0.798	1.84893707586433e-11	MICAL3	0.000238618590145231	-0.492480308275832	0.571	0.645	1	gene_expression
649	5.08754662552752e-16	0.542507730277045	0.876	0.748	1.86209294040933e-11	SLC6A15	0.000261857294818366	0.263892096718427	0.271	0.156	1	gene_expression
650	5.21945905458731e-16	-0.439586448732561	0.667	0.695	1.9103742085695e-11	LAPTM4B	0.00262357624218631	-0.355465792255649	0.175	0.26	1	gene_expression
651	5.5522291904098e-16	0.564580468351318	0.874	0.71	2.03217140598189e-11	RAN	6.14338143037829e-06	0.278057412628005	0.342	0.187	0.120453279705427	gene_expression
652	5.90641451040455e-16	0.431922623784234	0.727	0.481	2.16180677495317e-11	CTTN	0.00345416950370256	0.347022306604108	0.229	0.145	1	gene_expression
653	6.14365702980727e-16	-0.508470793876636	0.478	0.66	2.24863990947976e-11	DPY19L2	0.320100146638461	-0.094912847166324	0.116	0.137	1	gene_expression
654	6.16787796755988e-16	0.240750738792199	0.271	0.046	2.25750501490659e-11	ARNTL2	0.0542029023683118	-0.0976003466572749	0.152	0.103	1	gene_expression
655	6.27594477983953e-16	0.508844604587528	0.648	0.374	2.29705854886906e-11	IL7	0.0604894469989444	0.135581660528155	0.168	0.118	1	gene_expression
656	6.31205667524094e-16	0.481006318585631	0.732	0.489	2.31027586370494e-11	IL13RA1	0.0382538422352342	0.133281393206204	0.166	0.111	1	gene_expression
657	6.51908268601346e-16	0.483610235820099	0.694	0.473	2.38604945390779e-11	ABHD2	0.000318542723123565	0.284921731739183	0.457	0.332	1	gene_expression
658	6.71250726896382e-16	-0.499930665450635	0.168	0.42	2.45684478551345e-11	POU3F3	0.000196082596437836	-0.211122375727262	0.105	0.198	1	gene_expression
659	6.87638407585265e-16	-0.431503106050244	0.303	0.519	2.51682533560283e-11	MDM4	0.00541073043907643	-0.18877507817536	0.116	0.187	1	gene_expression
660	7.00895521333568e-16	-0.261560986985044	0.072	0.29	2.56534769763299e-11	SH2D4A	4.00528602079092e-12	-0.573145353860471	0.147	0.344	7.85316430096476e-08	both
661	7.12813037630589e-16	-0.495771257827164	0.517	0.679	2.60896699903172e-11	ABL2	5.47568109489803e-05	-0.293414453999284	0.152	0.263	1	gene_expression
662	7.17635832472915e-16	0.454814002044276	0.69	0.424	2.62661891043412e-11	MVP	0.739342204492323	-0.0417181388123953	0.306	0.29	1	gene_expression
663	7.52925125870263e-16	0.635389542839294	0.842	0.687	2.75578125319775e-11	GAB1	1.06381945791925e-07	0.554550452818908	0.485	0.298	0.00208583081114226	both
664	7.64836579118023e-16	-0.435729800701086	0.322	0.553	2.79937836322988e-11	TMEM9	0.505726672526375	-0.0697789189627609	0.14	0.156	1	gene_expression
665	7.84494657484468e-16	-0.433440682344025	0.254	0.504	2.8713288958589e-11	NUP133	4.96244174578393e-06	-0.250163931205361	0.121	0.244	0.0972985953095855	gene_expression
666	7.84525450632332e-16	-0.549633531454217	0.797	0.859	2.8714416018594e-11	SPATA6	0.179048563527842	-0.10335372734264	0.243	0.282	1	gene_expression
667	7.93951010892008e-16	0.626140312267685	0.828	0.615	2.90594009496584e-11	CA8	0.142956508127931	0.155924437819483	0.198	0.16	1	gene_expression
668	9.31364259790261e-16	-0.510609258840119	0.489	0.664	3.40888632725833e-11	LRRC8D	0.0220043199772201	-0.123923933825392	0.214	0.282	1	gene_expression
669	1.0695859296e-15	0.494622356237528	0.709	0.466	3.91479146092896e-11	PPP4R1	0.0370087886926198	0.214877979626366	0.245	0.183	1	gene_expression
670	1.09975320387371e-15	0.594393002097534	0.891	0.767	4.02520670149816e-11	FLNA	0.315491263880099	0.0559674205707739	0.459	0.427	1	gene_expression
671	1.13722325539258e-15	-0.46804960729546	0.406	0.592	4.16235083706239e-11	MCPH1	1.74005388639794e-05	-0.321133703699595	0.137	0.26	0.341172365506044	gene_expression
672	1.21716000880468e-15	0.387467723290542	0.459	0.176	4.45492734822603e-11	ZSWIM5	0.940686608154166	0.0504949098826162	0.364	0.363	1	gene_expression
673	1.23184044676206e-15	-0.277095778642407	0.061	0.275	4.5086592191938e-11	P2RY12	0.0030788189928603	-0.148395831995528	0.093	0.164	1	gene_expression
674	1.27920538837931e-15	0.663778292402378	0.471	0.187	4.68201964200711e-11	GRIP1	0.00053645347374498	0.147103262761932	0.296	0.176	1	gene_expression
675	1.30307206673119e-15	-0.502630215405636	0.664	0.729	4.76937407144283e-11	ATXN1	0.000964566468512335	-0.385878073760051	0.398	0.492	1	gene_expression
676	1.30692814704997e-15	0.459497504675318	0.765	0.523	4.78348771101761e-11	PAK1	0.000494485535577968	0.39486149029128	0.257	0.153	1	gene_expression
677	1.31353095846144e-15	-0.492983002774179	0.391	0.641	4.80765466106471e-11	ARHGAP31	1.65846178158083e-06	-0.312153045537924	0.212	0.374	0.0325174601514553	both
678	1.31414318288258e-15	-0.561494450890534	0.629	0.76	4.80989546366855e-11	VPS8	8.83809116538476e-07	-0.277597780254956	0.203	0.355	0.0173288453479699	both
679	1.34820504004244e-15	0.499119141562839	0.772	0.538	4.93456526705935e-11	PHF21A	0.000119303137666015	0.285911250211398	0.319	0.191	1	gene_expression
680	1.39772667197706e-15	0.515850007634189	0.473	0.218	5.11581939210325e-11	PHLDA2	0.00500047199296114	0.104894756670488	0.116	0.053	1	gene_expression
681	1.45708737004931e-15	0.339731137178034	0.391	0.13	5.33308548311747e-11	CYFIP2	0.0143417478690678	0.195026461262074	0.156	0.095	1	gene_expression
682	1.4717755098095e-15	-0.431360942533545	0.454	0.599	5.38684554345374e-11	GNG2	0.00517344412559975	-0.379645604750776	0.259	0.344	1	gene_expression
683	1.48234562345338e-15	0.361296402174334	0.464	0.191	5.42553321640171e-11	SHMT1	0.563556078896784	0.024766425578822	0.161	0.145	1	gene_expression
684	1.54569553579498e-15	-0.263853178510876	0.033	0.218	5.65740023056319e-11	XYLT1	5.00537658652355e-09	-0.651129173311402	0.168	0.34	9.81404187319673e-05	both
685	1.59320987630564e-15	0.802496784039997	0.802	0.653	5.83130746826626e-11	FBXO32	0.181095579072873	-0.219819361047711	0.452	0.477	1	gene_expression
686	1.69347917620993e-15	0.501902924712619	0.825	0.615	6.19830313284596e-11	LARP7	0.000148049867416198	0.246686099393022	0.327	0.202	1	gene_expression
687	1.82955866073413e-15	0.463600532046105	0.737	0.492	6.69636765415297e-11	RAB8B	0.133391671732254	0.0456375310039623	0.342	0.286	1	gene_expression
688	1.83629088731287e-15	-0.429196201615775	0.133	0.363	6.72100827665384e-11	TSHR	0.81934679820044	0.00123119749689726	0.133	0.137	1	gene_expression
689	1.95959093605154e-15	0.575636921069298	0.529	0.263	7.17229878504223e-11	SOD3	2.10862403756916e-05	0.235424862286616	0.14	0.042	0.413437915046186	gene_expression
690	2.1023777565494e-15	0.45326118801625	0.757	0.519	7.69491282674645e-11	NCOR2	0.622437219926283	-0.379115947137837	0.688	0.683	1	gene_expression
691	2.24573876647982e-15	-0.440933928542891	0.774	0.802	8.21962845919278e-11	LNPK	0.004304036913989	-0.241838136691161	0.186	0.267	1	gene_expression
692	2.27192536981471e-15	-0.486547304816741	0.566	0.698	8.31547404605882e-11	NEMF	1.75088247250773e-06	-0.311550937001164	0.084	0.198	0.0343295526384591	both
693	2.29728904064681e-15	-0.186879166336658	0.021	0.187	8.40830761767139e-11	MTSS1	1.78909887740534e-08	-0.515432897607995	0.112	0.263	0.000350788616892865	both
694	2.3391027665091e-15	0.473725127016539	0.911	0.798	8.56135003569997e-11	RUFY3	0.00409921675889348	0.376418885337815	0.415	0.317	1	gene_expression
695	2.56314885974038e-15	-0.418888815573715	0.804	0.866	9.38138114153577e-11	PARK7	0.0019096513498971	-0.206386094017365	0.257	0.351	1	gene_expression
696	2.64929215415811e-15	-0.409595441640682	0.667	0.733	9.69667421343409e-11	TMEM14C	1.59260212379804e-08	0.362904248521462	0.268	0.099	0.000312261498413081	both
697	2.81821877542483e-15	-0.179831804281831	0.005	0.134	1.03149625399324e-10	POU3F1	1.72097521536881e-16	-0.293294159240531	0.009	0.145	3.37431610477362e-12	both
698	2.86480220061367e-15	-0.40558841652925	0.753	0.794	1.04854625344661e-10	PACSIN2	4.96889371753502e-06	-0.693696223591141	0.581	0.691	0.0974250991197092	gene_expression
699	3.08181641048798e-15	0.277603511188593	0.343	0.092	1.12797562440271e-10	CGNL1	7.22164369708752e-05	0.231251485388194	0.256	0.137	1	gene_expression
700	3.24359346534841e-15	-0.333306555879826	0.79	0.725	1.18718764425217e-10	RDH11	1.6503654447847e-05	-0.187676355056729	0.084	0.187	0.323587152758937	gene_expression
701	3.31793932297952e-15	-0.480056266000375	0.725	0.805	1.21439897160373e-10	NCOA7	0.000855464399747171	-0.266688820415105	0.259	0.37	1	gene_expression
702	3.35725354999337e-15	-0.33870432743742	0.152	0.389	1.22878837183307e-10	OPN3	0.0110242125512852	-0.00639305763748216	0.112	0.179	1	gene_expression
703	3.36402210355447e-15	-0.462993253486863	0.49	0.637	1.23126573012197e-10	GALNT2	2.52458927000881e-06	-0.399697451489864	0.268	0.412	0.0494996218170628	both
704	3.44809230725185e-15	-0.441280533592528	0.986	0.989	1.26203626537725e-10	AHCYL2	0.88595214703369	-0.0477928646094221	0.867	0.874	1	gene_expression
705	3.64380859953284e-15	0.181074736155753	0.198	0.015	1.33367038551501e-10	CEND1	0.00393197831989312	0.16095717430665	0.123	0.057	1	gene_expression
706	3.70827303223904e-15	-0.20371851798333	0.051	0.252	1.35726501252981e-10	LINGO1	0.470371161455274	0.0863249625879218	0.24	0.271	1	gene_expression
707	3.96625644664681e-15	0.466866419375291	0.963	0.908	1.4516895220372e-10	DDX5	0.0233796711481349	0.135359224072974	0.284	0.206	1	gene_expression
708	3.99241603230828e-15	0.441879873804595	0.744	0.504	1.46126419198516e-10	TRIM44	0.0227209863204702	0.162092642258118	0.152	0.095	1	gene_expression
709	4.01792489866741e-15	-0.357976328848316	0.863	0.844	1.47060069216126e-10	PON2	0.768304317871485	0.0414427856546156	0.114	0.107	1	gene_expression
710	4.26289379817061e-15	-0.335341397625166	0.179	0.416	1.56026175906843e-10	L3HYPDH	9.360441221626e-06	-0.155336886456854	0.07	0.172	0.183530171032421	gene_expression
711	4.70885830605889e-15	-0.624829897627667	0.382	0.611	1.72348922860062e-10	COL24A1	0.981180320058173	-0.024137814124923	0.215	0.214	1	gene_expression
712	4.87870690198844e-15	-0.410671701932541	0.349	0.569	1.78565551319679e-10	AGPAT2	0.0284029671591492	-0.0760724155634088	0.109	0.164	1	gene_expression
713	4.93852217066369e-15	-0.373301648409818	0.702	0.718	1.80754849968462e-10	RBM25	1.75913638594582e-05	-0.302753042069301	0.126	0.244	0.344913871192397	gene_expression
714	5.13700410324501e-15	-0.404405835122197	0.63	0.721	1.88019487182871e-10	EIF5A	0.319756380986755	-0.184732846313564	0.277	0.294	1	gene_expression
715	5.28483047950678e-15	0.464985754388281	0.79	0.569	1.93430080380428e-10	CDK5RAP2	0.657858880396618	-0.095665673783879	0.291	0.275	1	gene_expression
716	5.62380656647606e-15	-0.414179852614921	0.406	0.599	2.0583694413959e-10	PFKL	0.00128233407947643	-0.370361829128492	0.191	0.282	1	gene_expression
717	6.059306089693e-15	-0.331318863127527	0.117	0.336	2.21776662188853e-10	ST8SIA1	0.994577329086243	-0.0894605242571708	0.317	0.317	1	gene_expression
718	6.07750409172925e-15	-0.436724065860983	0.991	1	2.22442727261382e-10	RPS19	0.027830992602567	0.153223208334557	0.312	0.237	1	gene_expression
719	6.39150031632375e-15	-0.397017880433965	0.536	0.672	2.33935303077766e-10	TCP1	0.0793646040581909	-0.115232973561348	0.133	0.176	1	gene_expression
720	6.4637832533507e-15	-0.537004040942949	0.699	0.771	2.36580930855889e-10	ITFG1	0.0536096299800949	-0.169727623438517	0.103	0.149	1	gene_expression
721	6.62072950893343e-15	-0.455963745803576	0.639	0.733	2.42325320756472e-10	MRPS28	0.357917178268094	0.138206244438287	0.266	0.309	1	gene_expression
722	6.71379776237839e-15	0.283621630331709	0.567	0.271	2.45731711900811e-10	ZNF544	0.0485580546526173	0.0494495463926025	0.123	0.076	1	gene_expression
723	6.89507664851346e-15	0.435880835659278	0.538	0.298	2.52366700412241e-10	EMP2	0.378242048916577	0.053047873109989	0.103	0.084	1	gene_expression
724	7.11979317393283e-15	-0.633147682756622	0.333	0.542	2.60591549959116e-10	VAV3	1.01849347045028e-10	-0.552493016825693	0.292	0.508	1.99696014751187e-06	both
725	7.32278493178201e-15	-0.527167079455462	0.818	0.878	2.68021251288153e-10	TCEA1	0.7863302969892	0.00704545974746068	0.17	0.164	1	gene_expression
726	7.3261616992066e-15	0.571852722068088	0.813	0.645	2.68144844352661e-10	WIPI1	0.0181345702411446	0.259667180945774	0.424	0.344	1	gene_expression
727	7.40082143567117e-15	-0.11283375375991	0.011	0.149	2.70877465367e-10	CELSR1	6.43497927995821e-10	-0.59254247330908	0.201	0.405	1.26170638742141e-05	both
728	7.40918365194186e-15	0.492000966580492	0.867	0.714	2.71183530844724e-10	UBE2K	0.0380662398206601	0.219784147596102	0.28	0.221	1	gene_expression
729	7.96400697786765e-15	0.631271006307213	0.797	0.641	2.91490619396934e-10	STMN1	0.0133927856085086	-0.33084117465259	0.38	0.447	1	gene_expression
730	7.97981410037772e-15	0.238989254621176	0.25	0.042	2.92069175887925e-10	CRIM1	7.98974148493073e-06	0.410054638176959	0.201	0.08	0.156654861295037	gene_expression
731	8.20702534394764e-15	-0.159436866300304	0.009	0.145	3.00385334613828e-10	EXTL1	3.5558481094034e-19	-0.87534758068529	0.252	0.534	6.97195138810724e-15	both
732	8.51877574777209e-15	-0.316907539321358	0.128	0.366	3.11795711144206e-10	C17orf49	0.336998004870743	-0.145950240155392	0.219	0.237	1	gene_expression
733	8.582592327539e-15	-0.4342959758555	0.615	0.737	3.14131461780255e-10	PSMA3	0.000330366838446586	-0.132747784212398	0.084	0.168	1	gene_expression
734	9.48211299802652e-15	-0.434330410771972	0.32	0.534	3.47054817840769e-10	MPRIP	1.70409664717278e-09	-0.79235641527611	0.242	0.42	3.34122229611168e-05	both
735	9.58581000936103e-15	-0.424776850130747	0.312	0.477	3.50850232152623e-10	RNF220	5.31625290132579e-06	-0.505903144524941	0.25	0.405	0.104235770636295	gene_expression
736	9.72888745351317e-15	0.181780220608022	0.189	0.015	3.56087009686036e-10	ARHGAP29	0.00638231015686469	0.222251707308647	0.17	0.099	1	gene_expression
737	9.95428606722574e-15	0.273996393449551	0.278	0.057	3.64336824346529e-10	MARK1	0.0390823918089086	-0.0870479315903598	0.068	0.111	1	gene_expression
738	1.01259100656444e-14	-0.418624055154508	0.807	0.855	3.7061843431265e-10	DDX24	0.000972914680882911	-0.0977140545025437	0.044	0.103	1	gene_expression
739	1.03566223080814e-14	-0.524334866087499	0.956	0.989	3.79062733098087e-10	WARS	2.91528394061823e-07	-0.599328841660574	0.382	0.538	0.00571599722237017	both
740	1.05032642370052e-14	0.471280399954746	0.807	0.584	3.84429974338628e-10	BDP1	0.43353805109829	-0.0265820566156815	0.154	0.134	1	gene_expression
741	1.09267235403226e-14	0.380197360472589	0.585	0.317	3.99929008299348e-10	ATG13	0.000287573380235305	0.241030766004521	0.34	0.21	1	gene_expression
742	1.09744603036721e-14	0.466966322277161	0.828	0.63	4.01676221574702e-10	COPB1	0.0372106937599877	0.0407529896547679	0.149	0.095	1	gene_expression
743	1.1244620340039e-14	-0.451547092243604	0.989	1	4.11564349065766e-10	RPL19	0.244731410274908	-0.0898697553890722	0.096	0.122	1	gene_expression
744	1.13595744161665e-14	0.783203102862725	0.965	0.893	4.15771783206108e-10	SPARCL1	0.0880333819589447	0.0874209949969006	0.305	0.248	1	gene_expression
745	1.1889060826554e-14	-0.400258545421006	0.65	0.721	4.35151515312704e-10	TFG	0.0044435156276828	-0.145425003036315	0.117	0.191	1	gene_expression
746	1.21514929559286e-14	0.622636774786917	0.954	0.885	4.44756793679941e-10	ZMYND8	0.0157142677796246	0.14045941557642	0.704	0.599	1	gene_expression
747	1.24286686998421e-14	-0.161108448163662	0.007	0.137	4.54901703082919e-10	IRX3	2.01941505866358e-13	-0.264379380464265	0.011	0.126	3.95946710552168e-09	both
748	1.24799561450308e-14	-0.392138909220606	0.734	0.767	4.56778874864272e-10	SENP6	0.493238178195346	-0.0361810391837265	0.1	0.115	1	gene_expression
749	1.28565799501097e-14	-0.394723107763545	0.585	0.649	4.70563682753965e-10	IBTK	0.504728185174593	-0.0106243697108267	0.089	0.103	1	gene_expression
750	1.35052826769904e-14	0.287869179760084	0.384	0.13	4.94306851260527e-10	GPR137	0.00048849160580556	0.324381446831525	0.555	0.424	1	gene_expression
751	1.36151383408905e-14	0.163305192602866	0.168	0.008	4.98327678414931e-10	ZNF365	0.00728404262615197	-0.0933810596469759	0.263	0.179	1	gene_expression
752	1.50247100415422e-14	-0.778005628974943	0.552	0.687	5.49919412230485e-10	ESR1	0.163075076633452	-0.207141313131554	0.28	0.324	1	gene_expression
753	1.57477303193304e-14	-0.531506190697834	0.767	0.855	5.7638267741781e-10	SSH2	0.152225279207558	-0.21458907299473	0.44	0.485	1	gene_expression
754	1.58022616278767e-14	-0.423856246599025	0.9	0.897	5.78378577841913e-10	OAZ1	0.164500408009228	0.122513961477706	0.268	0.221	1	gene_expression
755	1.87621725369787e-14	-0.179320507669487	0.063	0.267	6.86714277025958e-10	MYH10	0.000218040306496033	-0.284617987534487	0.107	0.202	1	gene_expression
756	1.89034137719072e-14	0.28532447573744	0.338	0.103	6.91883847465577e-10	PRRG4	0.000180868287691805	0.209668793110826	0.107	0.031	1	gene_expression
757	2.01473655399037e-14	0.207063312890948	0.208	0.023	7.37413726126017e-10	PPP1R1C	0.000417417944368699	0.233409497193169	0.236	0.134	1	gene_expression
758	2.20911698905891e-14	0.159034137231209	0.156	0.004	8.08558909165452e-10	CERKL	0.000294300703913843	0.23190456768026	0.138	0.053	1	gene_expression
759	2.26871597001592e-14	0.338532568479554	0.173	0.011	8.30372732185525e-10	GABBR2	6.27411268303283e-07	0.430548199674042	0.494	0.328	0.0123016527376225	both
760	2.29767930060237e-14	-0.46471007943622	0.755	0.847	8.40973600813472e-10	PARP9	0.00340793997366345	-0.162627463155877	0.112	0.187	1	gene_expression
761	2.50360202900407e-14	0.466526687175724	0.744	0.557	9.16343378635781e-10	CEP290	0.0178394472503034	0.110296774503665	0.133	0.076	1	gene_expression
762	2.51950174383646e-14	0.477692714675321	0.434	0.202	9.22162833261584e-10	NRXN2	0.132971423700958	-0.0662585931141335	0.387	0.328	1	gene_expression
763	2.75618525066908e-14	0.490838636791317	0.68	0.405	1.00879136359739e-09	JADE1	0.00300012768116446	0.270773117169276	0.35	0.26	1	gene_expression
764	2.75763909193017e-14	-0.445401360857018	0.718	0.805	1.00932348403736e-09	PSMB10	0.0628909368257547	-0.0787351600591372	0.137	0.187	1	gene_expression
765	2.79693942883735e-14	-0.343539518607446	0.177	0.424	1.02370780034876e-09	PDIA5	0.00766545872393656	-0.145619004924712	0.145	0.221	1	gene_expression
766	2.93331798536822e-14	-0.242611513045883	0.009	0.137	1.07362371582462e-09	TMEM108	0.240259279987609	-0.117260203544382	0.105	0.13	1	gene_expression
767	2.95612759679298e-14	0.417003948296624	0.673	0.416	1.0819722617022e-09	MRPL17	0.0101113233260401	0.0724732789781109	0.131	0.069	1	gene_expression
768	3.02475792709018e-14	-0.510345905125182	0.529	0.66	1.10709164889428e-09	TMCC1	1.80890462607455e-06	-0.811501501029435	0.245	0.382	0.0354671930034437	both
769	3.28260692042517e-14	0.467071014827384	0.907	0.767	1.20146695894482e-09	USP15	0.000899870778027397	0.19800416106197	0.285	0.172	1	gene_expression
770	3.37320332520989e-14	0.519783553508786	0.69	0.447	1.23462614906007e-09	HIPK3	8.383372829953e-08	0.344552824414912	0.294	0.122	0.00164372791076889	both
771	3.39948600596793e-14	-0.41181544990389	0.883	0.916	1.24424587304432e-09	PRKDC	0.0595265002316552	0.0636166105338913	0.254	0.328	1	gene_expression
772	3.5896556478243e-14	0.21991945695669	0.301	0.073	1.31384986366017e-09	CDS1	0.0465263259340138	0.030547415210407	0.105	0.061	1	gene_expression
773	3.65695656673026e-14	-0.197615743182388	0.046	0.233	1.33848267298894e-09	PRR5	2.13896928139116e-09	-0.606631259642042	0.268	0.447	4.19387707002365e-05	both
774	3.75281074107146e-14	0.361201030805536	0.543	0.271	1.37356625933957e-09	ERAP1	0.0181824875283484	0.242241201097399	0.233	0.164	1	gene_expression
775	3.8007278514942e-14	-0.406133618927613	0.37	0.573	1.39110440092539e-09	ATG14	0.17220184732241	0.0384437164388378	0.116	0.153	1	gene_expression
776	3.82446765284665e-14	-0.240652212954065	0.088	0.305	1.3997934056184e-09	TAX1BP3	0.0098105286743417	-0.213720604176038	0.116	0.176	1	gene_expression
777	3.95155372437685e-14	-0.40567746336537	0.76	0.76	1.44630817865917e-09	KDELR2	0.639485998917491	-0.0405450200657544	0.292	0.305	1	gene_expression
778	3.97853538605708e-14	0.22858075291925	0.285	0.065	1.45618373665075e-09	RGS9	0.0770041469488105	0.20855408040288	0.352	0.294	1	gene_expression
779	4.03290955516036e-14	0.363514221703376	0.497	0.24	1.47608522628424e-09	TEC	3.67338215026664e-06	0.425956107740318	0.306	0.156	0.0720240038202781	gene_expression
780	4.3443738401846e-14	-0.534606175277711	0.863	0.874	1.59008426924597e-09	PTEN	0.203926954128204	-0.12206598760481	0.205	0.24	1	gene_expression
781	4.39443886871816e-14	0.354053712622269	0.513	0.248	1.60840857033953e-09	BAD	7.68666969467536e-05	0.370554631911105	0.522	0.378	1	gene_expression
782	4.48550268767227e-14	-0.367189067911849	0.229	0.458	1.64173883871493e-09	ERLIN2	3.63968728721355e-05	-0.270350972898772	0.133	0.244	0.713633486403961	gene_expression
783	4.54273559405921e-14	0.418409927204783	0.457	0.21	1.66268665478161e-09	PCTP	0.0147306715530367	0.157809862745535	0.215	0.145	1	gene_expression
784	4.56395873872825e-14	0.50600517300873	0.746	0.523	1.67045453796193e-09	SHC4	7.10090889820765e-05	0.217028986743726	0.41	0.271	1	gene_expression
785	4.7755091918801e-14	-0.508832281991303	0.629	0.782	1.74788411932004e-09	RCOR3	3.3218852976449e-05	-0.265610584300292	0.235	0.366	0.651322050309236	gene_expression
786	4.91642450000332e-14	-0.21306610223585	0.049	0.221	1.79946053124622e-09	ADGRA2	1.82012901052431e-15	-0.476497346157583	0.098	0.321	3.56872695093501e-11	both
787	5.02822524758609e-14	0.218224292150756	0.151	0.004	1.84038072286898e-09	FGF5	0.000295391483989416	0.138670021679568	0.116	0.038	1	gene_expression
788	5.03375213380981e-14	-0.290670840409517	0.138	0.378	1.84240361849573e-09	GPR153	6.75510248557316e-17	-0.619881428487804	0.126	0.374	1.32447294434633e-12	both
789	5.93971453476887e-14	-0.367543414596799	0.818	0.844	2.17399491687075e-09	TMED10	1.55378318326538e-08	-0.517650926858824	0.364	0.538	0.000304650268742843	both
790	5.94699767986992e-14	-0.408118311769944	0.641	0.733	2.17666062080919e-09	GLG1	0.0406837604580986	0.0757759016509538	0.123	0.176	1	gene_expression
791	6.05168601611215e-14	-0.401829514151382	0.345	0.55	2.21497759875721e-09	SLC20A2	2.4590961592354e-08	-0.426091653662972	0.11	0.263	0.000482154983941284	both
792	6.11013121983438e-14	0.480492868611736	0.827	0.672	2.23636912777158e-09	RAB27A	0.0603234890819052	0.0741076906640623	0.299	0.233	1	gene_expression
793	6.20712529317715e-14	-0.390161133636502	0.342	0.561	2.27186992855577e-09	LSM1	7.42025457388433e-07	-0.263267760477832	0.067	0.179	0.014548893143015	both
794	6.26140295181395e-14	0.468474414378225	0.771	0.576	2.29173609439343e-09	FAR1	1.63229992653862e-06	0.18649323530828	0.2	0.069	0.0320045046596428	both
795	6.85005909205936e-14	-0.45516085672364	0.984	0.989	2.50719012828464e-09	RPS28	0.517317593620774	0.0550864155514993	0.144	0.13	1	gene_expression
796	6.94210932595263e-14	-0.480917975324936	0.946	0.962	2.54088143439192e-09	RPS17	0.0022884604797461	0.114948421334411	0.144	0.069	1	gene_expression
797	7.22968645195535e-14	0.252378017571927	0.187	0.019	2.64613753828018e-09	ADAMTS3	0.000231043501993796	0.409899717903963	0.299	0.187	1	gene_expression
798	7.28978066462284e-14	0.41883362859153	0.863	0.737	2.6681326210586e-09	TTC37	0.0151025225972401	0.0978161270925741	0.187	0.118	1	gene_expression
799	7.51641224752787e-14	-0.386252016595829	0.387	0.557	2.75108204671768e-09	EIF2A	0.0092370365326413	-0.163855406099124	0.128	0.195	1	gene_expression
800	7.59232293653631e-14	0.225763627582779	0.212	0.027	2.77886611800166e-09	HRK	3.43376744770588e-07	0.280917798347563	0.186	0.053	0.00673258783471692	both
801	7.59557219870291e-14	0.213856658835289	0.243	0.042	2.78005538044725e-09	OR7A5	2.06411913506522e-06	0.389955468834281	0.294	0.149	0.0404711838812238	both
802	7.91385349314505e-14	0.26944725122953	0.291	0.069	2.89654951702602e-09	PLCL2	0.64761846468191	-0.0445288589352165	0.154	0.164	1	gene_expression
803	8.22168071661743e-14	-0.418616228343302	0.49	0.641	3.00921735908914e-09	CCNL1	0.338193183057818	-0.0586705851599041	0.154	0.179	1	gene_expression
804	8.39417955165449e-14	-0.490603183043257	0.42	0.607	3.07235365770106e-09	CDC42EP3	0.175748113991911	0.00395929679999407	0.201	0.244	1	gene_expression
805	8.5108381490436e-14	0.311806880541346	0.245	0.046	3.11505187093145e-09	HHIP	0.000113125378197043	0.231442352780476	0.191	0.088	1	gene_expression
806	8.60329075761146e-14	0.240862826800054	0.24	0.042	3.14889045019337e-09	GFRA1	1.58509743706955e-05	0.388888781139929	0.245	0.118	0.310790054486227	gene_expression
807	8.81343505009222e-14	-0.547166462898215	0.744	0.851	3.22580536268425e-09	NHSL1	0.000144615129676582	-0.366388133176433	0.347	0.481	1	gene_expression
808	8.9198623322422e-14	-0.483762871386077	0.475	0.603	3.26475881222397e-09	DAAM1	1.88595240060747e-06	-0.433991873502694	0.238	0.393	0.0369778687187107	both
809	8.94731889022865e-14	-0.452413248781148	0.818	0.901	3.27480818701259e-09	DLG1	0.0796288531462859	-0.135341591255085	0.263	0.321	1	gene_expression
810	8.94906527810061e-14	-0.4236425814514	0.426	0.569	3.2754473824376e-09	C1QBP	0.60563221294839	-0.00954591268025956	0.117	0.103	1	gene_expression
811	9.2207334905464e-14	-0.462102162943317	0.55	0.714	3.37488066487489e-09	RASA2	0.00290435444751149	-0.0705213105510527	0.137	0.221	1	gene_expression
812	9.27235811437661e-14	-0.507919101242392	0.839	0.882	3.39377579344298e-09	LONRF1	0.0102107353961962	-0.309530557499974	0.391	0.45	1	gene_expression
813	9.6022887853001e-14	0.289697644617009	0.343	0.107	3.51453371830769e-09	PLPP2	0.0214357876239481	0.0357786844505548	0.102	0.053	1	gene_expression
814	9.95717443662144e-14	0.540924138980615	0.716	0.466	3.64442541554781e-09	CPEB3	0.0111734852877295	0.288589164037905	0.368	0.282	1	gene_expression
815	1.05445657228722e-13	0.171146577325661	0.256	0.05	3.85941650022846e-09	TLR6	0.017023595438521	0.101469726456715	0.194	0.126	1	gene_expression
816	1.06544161813601e-13	0.26562234310467	0.277	0.061	3.8996228665396e-09	TXK	0.0112083484740066	0.204698813635978	0.168	0.103	1	gene_expression
817	1.08662738699516e-13	0.415916458434682	0.448	0.198	3.97716489914099e-09	MOCOS	0.151240428911647	0.0226370745514093	0.151	0.115	1	gene_expression
818	1.11348029175224e-13	0.504761947141466	0.848	0.718	4.07544921584238e-09	PTMS	0.00014908926807645	0.249534461702052	0.275	0.156	1	gene_expression
819	1.1726227790446e-13	0.316611814759743	0.527	0.248	4.29191663358114e-09	RNF157	0.1166208193827	0.0359690990834255	0.342	0.286	1	gene_expression
820	1.23727768424739e-13	0.593083585157357	0.846	0.679	4.52856005211387e-09	MFSD12	0.942172078273303	0.0556098413444608	0.65	0.664	1	gene_expression
821	1.25108056145008e-13	0.19783357693767	0.161	0.008	4.57907996296344e-09	GNGT1	0.00039275567410422	0.37952430098289	0.308	0.202	1	gene_expression
822	1.40798407756102e-13	0.179920004118397	0.233	0.038	5.15336252228109e-09	BIN1	9.27469014538998e-05	0.282529719232756	0.2	0.092	1	gene_expression
823	1.41059351279337e-13	-0.311468050405286	0.079	0.286	5.16291331617503e-09	TNNI3K	0.0214820042210467	-0.155373572450445	0.152	0.218	1	gene_expression
824	1.44458870570776e-13	0.359570544241464	0.436	0.172	5.28733912176097e-09	PRDM5	0.00688570979648604	0.344280433968714	0.2	0.126	1	gene_expression
825	1.45600284597543e-13	0.233822247553492	0.294	0.073	5.32911601655466e-09	LRRC49	0.00502525055063701	0.259259849554408	0.261	0.179	1	gene_expression
826	1.47138324477787e-13	0.548479849489135	0.802	0.584	5.38540981421146e-09	APBB2	0.0101495440456543	0.142175146641233	0.511	0.412	1	gene_expression
827	1.49156514791684e-13	-0.404089151252197	0.291	0.542	5.45927759789042e-09	MAF	2.17272316903847e-05	-0.220353696508485	0.1	0.206	0.426005831753372	gene_expression
828	1.62992431914437e-13	0.382695803894743	0.608	0.37	5.9656860005003e-09	BAZ2A	0.197000866947721	-0.24527510741096	0.343	0.378	1	gene_expression
829	1.65049365825766e-13	-0.45425815707237	0.618	0.706	6.04097183858887e-09	DNAJC13	0.0809829738623785	-0.15906573994565	0.165	0.214	1	gene_expression
830	1.70754013500697e-13	-0.405438849172599	0.912	0.95	6.249767648139e-09	KMT2E	0.172770243864349	-0.0928970382047682	0.594	0.607	1	gene_expression
831	1.72152099984319e-13	0.170768651345408	0.242	0.046	6.30093901152606e-09	DNAJC6	0.0818884628407299	0.035947402952997	0.159	0.115	1	gene_expression
832	1.74924276355807e-13	-0.43583428831263	0.576	0.683	6.40240343889889e-09	CLIC1	2.96639272150666e-08	-0.314445839874818	0.135	0.29	0.000581620620905811	both
833	1.75070223458975e-13	0.285179285945336	0.438	0.176	6.40774524882195e-09	C11orf74	3.10057841851611e-09	0.334164184754339	0.242	0.069	6.07930410518453e-05	both
834	1.79707673896327e-13	-0.476987592960395	0.389	0.584	6.57748057227948e-09	TRIM9	3.47706539120741e-07	-0.418884981112486	0.233	0.397	0.00681748211254038	both
835	1.81948547492619e-13	-0.394817542452058	0.573	0.695	6.65949878677734e-09	DTX3L	0.0247924231735343	-0.074557856504413	0.096	0.149	1	gene_expression
836	1.85643509489455e-13	0.454566579807739	0.858	0.691	6.79473809082355e-09	STAT3	0.0190928746827355	0.0509707419795846	0.517	0.431	1	gene_expression
837	1.91192024639732e-13	0.338532605985248	0.434	0.172	6.99781929383885e-09	NHS	0.0159477151062366	0.239359468214584	0.24	0.168	1	gene_expression
838	1.95373996189114e-13	-0.340167229200005	0.105	0.29	7.15088363451774e-09	ARHGEF2	2.33352891185726e-14	-0.481245935247949	0.152	0.389	4.57535013747853e-10	both
839	2.0677075880939e-13	0.387779606243911	0.725	0.469	7.56801654318249e-09	IFT81	0.00173449657677376	0.15782453028018	0.461	0.336	1	gene_expression
840	2.07347573807567e-13	0.412842760545545	0.66	0.385	7.58912854893076e-09	LRRK2	0.00988072173085911	0.306063906919423	0.208	0.137	1	gene_expression
841	2.13625096386077e-13	-0.390624004759476	0.177	0.42	7.8188921528268e-09	LEKR1	0.00581900843443227	-0.25171786741782	0.081	0.141	1	gene_expression
842	2.13899704598018e-13	0.290625528338482	0.32	0.095	7.82894308799205e-09	ME3	0.000327429475564599	0.356460055745072	0.28	0.168	1	gene_expression
843	2.1498997797765e-13	-0.106254462072025	0.005	0.122	7.86884818395999e-09	PTGIS	0.00986411764651144	-0.237828388589961	0.109	0.172	1	gene_expression
844	2.17171177284173e-13	-0.503195211267287	0.294	0.519	7.948682259778e-09	PRKCH	4.09300912664054e-07	-0.467510909842528	0.263	0.42	0.0080251629946041	both
845	2.20628443125193e-13	-0.396467133700004	0.743	0.802	8.07522164682517e-09	BTN3A1	0.0305641388933143	-0.164951202085447	0.07	0.115	1	gene_expression
846	2.27831490615756e-13	-0.331199972657441	0.821	0.802	8.33886038802728e-09	RNF13	0.242756887146412	-0.205224035927241	0.243	0.279	1	gene_expression
847	2.36872343460424e-13	-0.357153351684707	0.818	0.828	8.66976464299498e-09	ZKSCAN1	0.000166359566569663	-0.273928834373599	0.256	0.374	1	gene_expression
848	2.38186313272197e-13	-0.325246575129299	0.165	0.37	8.71785725207569e-09	RNF2	0.0201862100303932	-0.148701506859789	0.065	0.111	1	gene_expression
849	2.42140526544157e-13	-0.508962702767253	0.434	0.546	8.86258541204268e-09	KCNS3	0.104530402130571	0.0238296866182998	0.331	0.389	1	gene_expression
850	2.45880839378294e-13	0.47865169396147	0.996	0.996	8.99948460208495e-09	CD63	0.112207775537733	0.129524423179203	0.412	0.347	1	gene_expression
851	2.56587742239859e-13	0.47817555111417	0.82	0.649	9.39136795372107e-09	UBA6	0.0312102555348226	0.136687809741546	0.147	0.095	1	gene_expression
852	2.56595986433768e-13	-0.365250604739504	0.595	0.664	9.39166969946234e-09	HEATR5A	0.0147941669979833	-0.0837958211200828	0.177	0.252	1	gene_expression
853	2.67562418978496e-13	-0.371071639910493	0.8	0.847	9.79305209703193e-09	FOXJ3	0.222010926840947	-0.128795165378089	0.254	0.294	1	gene_expression
854	3.16226242075111e-13	-0.394373248487037	0.767	0.817	1.15741966861911e-08	MBP	0.289443739918451	-0.298563223713472	0.473	0.504	1	gene_expression
855	3.19999443124018e-13	0.439716070679158	0.898	0.756	1.17122996177822e-08	PICALM	6.97699105048978e-06	0.315335126324883	0.343	0.191	0.136797863526953	gene_expression
856	3.23361620364841e-13	-0.389621507250132	0.394	0.55	1.18353586669736e-08	TNFRSF10B	7.25780848132464e-08	-0.464843849507937	0.088	0.218	0.00142303850893332	both
857	3.43112012894698e-13	-0.288792776989279	0.144	0.347	1.25582427839588e-08	FAM160B2	0.000593315459248741	-0.175735881177181	0.054	0.122	1	gene_expression
858	3.52242673792586e-13	-0.36223915823022	0.207	0.424	1.28924341034824e-08	DDHD2	1.86923838973357e-11	-0.418930729397466	0.119	0.309	3.66501571075061e-07	both
859	3.613810088167e-13	0.413736030553226	0.928	0.84	1.32269063037e-08	CSNK1A1	0.00136261731117644	0.267519181284109	0.363	0.256	1	gene_expression
860	3.78526624817093e-13	-0.410083208141928	0.408	0.553	1.38544529949304e-08	SMG6	1.30786534835693e-05	-0.601765475243564	0.233	0.366	0.256433158852344	gene_expression
861	4.00524114779557e-13	0.361378243849686	0.564	0.317	1.46595831250466e-08	EXT2	0.00369991649227112	0.229907808481616	0.201	0.118	1	gene_expression
862	4.01347159128207e-13	-0.382265026663032	0.781	0.828	1.46897073712515e-08	EIF4A1	0.000632929147390032	-0.364655945864774	0.25	0.355	1	gene_expression
863	4.37437923995879e-13	0.160150648138755	0.142	0.004	1.60106654561732e-08	LPAR1	1.92939500939705e-05	0.24030919478196	0.18	0.069	0.378296479492479	gene_expression
864	4.48314300680627e-13	0.291642598008252	0.333	0.103	1.64087517192116e-08	PTPRB	3.21443686675899e-06	0.380657467347204	0.312	0.168	0.0630254636465436	gene_expression
865	4.68432374708425e-13	0.408080930906852	0.83	0.645	1.71450933467031e-08	SERINC3	0.0612284522804197	0.153799857510762	0.117	0.076	1	gene_expression
866	4.85436319153721e-13	-0.42144544016881	0.37	0.538	1.77674547173453e-08	BCAR3	0.00115316579459652	-0.346178489516852	0.483	0.584	1	gene_expression
867	4.94138554967593e-13	-0.367899068949471	0.345	0.55	1.80859652503689e-08	PIK3R4	2.46982749528361e-06	-0.232737420964318	0.091	0.206	0.0484259077000258	both
868	4.98783690036886e-13	-0.382139394929154	0.299	0.527	1.82559818390401e-08	VTA1	0.622982002973513	0.0439177531164308	0.116	0.13	1	gene_expression
869	5.38803402706384e-13	-0.603715371149225	0.66	0.794	1.97207433424564e-08	EFNA5	0.18884779170044	0.124187420974401	0.343	0.298	1	gene_expression
870	5.74444122392348e-13	-0.409193889974727	0.541	0.668	2.10252293236823e-08	MAGED2	0.174623932083571	-0.0726434288816991	0.079	0.107	1	gene_expression
871	5.93077245420368e-13	-0.158565792029248	0.046	0.221	2.17072202596309e-08	LYNX1	0.0106760742368413	-0.149563754983492	0.147	0.218	1	gene_expression
872	5.9668671839745e-13	0.399474470788423	0.867	0.698	2.18393305800651e-08	C11orf58	0.0136707158306889	0.108833651384724	0.201	0.13	1	gene_expression
873	5.98329998032164e-13	-0.365906323859285	0.359	0.561	2.18994762579752e-08	TMEM39A	0.382863528696083	-0.00327019473804346	0.119	0.141	1	gene_expression
874	6.27641221578758e-13	0.385377881257395	0.757	0.511	2.29722963510041e-08	ZFP91	3.29416345432484e-07	0.443444506881025	0.363	0.202	0.00645886628489472	both
875	6.70980464473071e-13	-0.260433643359999	0.121	0.336	2.45585559801789e-08	FAXC	0.00320599239784632	-0.23183927299228	0.053	0.107	1	gene_expression
876	6.71779687640263e-13	0.342432834285361	0.426	0.179	2.45878083473213e-08	ACVR1C	0.00306503984331347	0.176432669211148	0.124	0.057	1	gene_expression
877	7.39854049172425e-13	-0.454019373239242	0.653	0.771	2.70793980537599e-08	NEK7	0.389382998872818	-0.0199729697864842	0.175	0.198	1	gene_expression
878	8.18476628844633e-13	-0.348144268023425	0.629	0.676	2.99570630923424e-08	IGF2R	8.93874725092471e-07	-0.299069107082885	0.112	0.24	0.0175262017348881	both
879	8.30255455214023e-13	-0.425601231784428	0.273	0.492	3.03881799162885e-08	ACAD11	0.0580702020143734	-0.0464145666044769	0.084	0.126	1	gene_expression
880	8.35327720446073e-13	0.440427848524093	0.932	0.844	3.05738298960467e-08	TCF12	2.30461771950956e-06	0.370743393656162	0.485	0.317	0.0451866396264239	both
881	8.40424856851695e-13	0.447535475378237	0.676	0.477	3.07603901856289e-08	STAT6	0.416844052694496	0.1813614958594	0.424	0.393	1	gene_expression
882	8.67021163866088e-13	0.377239357209146	0.461	0.202	3.17338416186627e-08	FRMD3	0.0677865871306283	-0.0422401362316844	0.284	0.221	1	gene_expression
883	8.9085244894483e-13	0.245319564323594	0.366	0.126	3.26060904838297e-08	IGFL4	0.0646790717545966	0.112179815207384	0.247	0.195	1	gene_expression
884	8.94113742537429e-13	-0.411499034005796	0.35	0.561	3.27254570906125e-08	SLC25A37	0.000213016924906301	-0.155819743798021	0.103	0.198	1	gene_expression
885	8.97198382459152e-13	-0.4270347298751	0.219	0.431	3.28383579963874e-08	PPP1R16B	0.639797271087638	-0.202102609822353	0.275	0.286	1	gene_expression
886	9.66137653330677e-13	-0.381552437235252	0.443	0.63	3.53616042495561e-08	TRA2B	0.0055617181373895	-0.21162853377607	0.161	0.237	1	gene_expression
887	9.73809246834641e-13	-0.341493613089602	0.289	0.508	3.56423922433947e-08	IKBKB	1.96033287660041e-11	-0.450616976881504	0.082	0.252	3.84362467115042e-07	both
888	9.78326962807566e-13	-0.24796222696618	0.119	0.34	3.58077451657197e-08	RXRG	3.6716915418158e-10	-0.389883216567528	0.089	0.248	7.19908560603823e-06	both
889	1.05340558256061e-12	0.384558223276576	0.457	0.214	3.8555697727301e-08	SPAG1	0.15363362167318	-0.0987993396697765	0.161	0.202	1	gene_expression
890	1.05711405571543e-12	-0.311487006470766	0.665	0.676	3.86914315532405e-08	MED15	0.00306538181843524	-0.328884533688713	0.541	0.603	1	gene_expression
891	1.06864814105331e-12	0.3285132456717	0.636	0.37	3.91135906106921e-08	CCDC82	0.022465109173709	0.109389773888402	0.11	0.061	1	gene_expression
892	1.08036198063323e-12	-0.349717986965068	0.916	0.969	3.95423288531567e-08	NAMPT	0.444907783400654	-0.128555382557038	0.503	0.508	1	gene_expression
893	1.08297590682781e-12	-0.442271826106861	0.59	0.649	3.96380011658045e-08	STK39	0.761669217472212	0.108438776265984	0.27	0.29	1	gene_expression
894	1.09054563617885e-12	-0.359485374322327	0.231	0.45	3.99150608297819e-08	TIMM17B	0.469166612958647	0.0329449147914734	0.103	0.088	1	gene_expression
895	1.14308378841368e-12	-0.360369333392056	0.186	0.412	4.1838009739729e-08	FBXO16	5.48052857916597e-13	-0.754101148833719	0.387	0.603	1.07456723851707e-08	both
896	1.21907172206894e-12	0.313067088293585	0.443	0.191	4.46192440994453e-08	IRF7	9.72908713456846e-05	0.304670280889312	0.294	0.176	1	gene_expression
897	1.25799360251671e-12	-0.452787049163402	0.377	0.584	4.60438238457141e-08	SMIM19	4.72069937085019e-08	-0.208209487829868	0.046	0.156	0.000925587525642597	both
898	1.32247075361958e-12	-0.44270258907505	0.364	0.538	4.84037520532302e-08	SMDT1	0.0559150696233193	-0.283098142554838	0.319	0.37	1	gene_expression
899	1.34450860303821e-12	0.358287383911339	0.469	0.214	4.92103593798014e-08	UBASH3B	1.92665263857977e-10	0.55652582282234	0.371	0.16	3.77758782846335e-06	both
900	1.34546041186817e-12	-0.283418952486205	0.042	0.21	4.92451965347869e-08	VCAN	0.336968297121302	0.113369415689782	0.217	0.187	1	gene_expression
901	1.39595089957895e-12	-0.429253991719772	0.454	0.607	5.10931988754892e-08	RNF7	0.146946628997078	-0.0535346059339945	0.103	0.137	1	gene_expression
902	1.4218466060588e-12	-0.410478204550069	0.737	0.832	5.20410076283583e-08	ATXN10	0.069477032623603	-0.166885769624183	0.186	0.24	1	gene_expression
903	1.45913239308052e-12	-0.365645400874888	0.473	0.561	5.34057047191401e-08	RABEP1	0.0517507178383996	-0.126072400403969	0.128	0.176	1	gene_expression
904	1.5237203431883e-12	0.171672904537806	0.135	0.004	5.57696882810348e-08	SLC38A11	0.000443642547775546	0.233145967182227	0.158	0.069	1	gene_expression
905	1.56008746339184e-12	-0.369445790528496	0.574	0.71	5.71007612476046e-08	PCNP	0.012999406089242	-0.101416534415823	0.098	0.156	1	gene_expression
906	1.61809141440085e-12	-0.335216841171164	0.2	0.412	5.92237638584854e-08	DCTN6	3.34389461952065e-06	-0.283190453768983	0.079	0.187	0.0655637418049415	gene_expression
907	1.65917895894551e-12	0.449179461672207	0.928	0.817	6.07276090763648e-08	CD81	0.29631239215987	0.0663110729545756	0.156	0.126	1	gene_expression
908	1.69267664630794e-12	0.429542107248466	0.722	0.504	6.19536579315168e-08	AP1AR	0.00132899908542849	0.262134498481685	0.313	0.214	1	gene_expression
909	1.72711079604489e-12	-0.432532841137951	0.802	0.832	6.32139822460389e-08	RPS6KC1	0.557705070931813	-0.0396550169277887	0.261	0.237	1	gene_expression
910	1.73201813563188e-12	-0.365200017811474	0.417	0.592	6.33935957822626e-08	POLB	3.1740191112425e-10	-0.360684645450078	0.068	0.218	6.22329927141317e-06	both
911	1.73905816695064e-12	-0.325367088532086	0.24	0.462	6.36512679685604e-08	MRPS18B	7.91472354664061e-06	-0.367620826049057	0.168	0.294	0.155183984578982	gene_expression
912	1.74852480663875e-12	0.363846371233022	0.802	0.576	6.3997756447785e-08	HERC2	0.007322703560391	0.430489503536157	0.28	0.202	1	gene_expression
913	1.7563506896388e-12	-0.297512425033681	0.87	0.832	6.42841915914697e-08	PDIA4	0.0422844680185856	0.105993534363273	0.764	0.748	1	gene_expression
914	1.80869987732973e-12	-0.407286605566501	0.454	0.634	6.62002242101453e-08	SENP7	0.156395737155345	-0.0513201848685526	0.091	0.122	1	gene_expression
915	1.84423905572717e-12	-0.315048353083308	0.128	0.336	6.75009936786703e-08	EPHX2	2.63996141368251e-06	-0.276835525437045	0.086	0.198	0.0517617234380729	gene_expression
916	1.95160925627787e-12	-0.465516234181616	0.406	0.573	7.14308503890262e-08	MIPOL1	0.133220294459297	-0.130321705023543	0.137	0.176	1	gene_expression
917	1.95750079978923e-12	0.395870652443591	0.89	0.798	7.16464867730857e-08	SMARCA5	6.64989302105664e-13	0.533188352651599	0.401	0.156	1.30384452463857e-08	both
918	2.02466111499226e-12	-0.4299861434003	0.788	0.84	7.41046214698317e-08	PSMB8	0.00830440859884192	-0.1476400027992	0.17	0.252	1	gene_expression
919	2.05435435914107e-12	0.576787804274621	0.891	0.802	7.51914238989224e-08	SMURF1	0.000266481382008918	0.478213710703896	0.673	0.557	1	gene_expression
920	2.12270924353919e-12	-0.384914688816278	0.447	0.565	7.76932810227779e-08	PLOD1	8.3430774594994e-07	-0.435297873930645	0.368	0.508	0.0163582719748405	both
921	2.22483647473894e-12	0.449951134352724	0.93	0.821	8.14312398119201e-08	ADAM10	0.000263405984509629	0.433752740974625	0.454	0.324	1	gene_expression
922	2.30725452889065e-12	-0.359567191176323	0.681	0.76	8.44478230119267e-08	HMGN1	0.306726858158591	0.0666226782330055	0.144	0.118	1	gene_expression
923	2.37793743269617e-12	0.341191315590952	0.515	0.263	8.70348879741124e-08	PANX1	1.1420809537404e-06	0.338077044424038	0.268	0.118	0.0223927812599881	both
924	2.40749798645463e-12	-0.318818274168335	0.732	0.733	8.81168338022259e-08	DHX36	0.00412351742844462	-0.069476149803016	0.074	0.137	1	gene_expression
925	2.4919830968371e-12	0.475186101962239	0.793	0.58	9.12090733273346e-08	SPARC	0.064686788193379	0.13720088199977	0.189	0.137	1	gene_expression
926	2.50017115143036e-12	-0.32651636529639	0.807	0.786	9.15087643135026e-08	BSG	0.23450485103741	-0.193782956604814	0.261	0.298	1	gene_expression
927	2.61370616342808e-12	0.340146485458849	0.384	0.156	9.56642592876312e-08	DHFR	0.0303615506867817	0.133281393206204	0.189	0.13	1	gene_expression
928	2.62611572677536e-12	-0.210231931932969	0.033	0.187	9.61184617157049e-08	WDR64	1.28950317102823e-07	-0.368089825705273	0.117	0.263	0.00252832886743506	both
929	2.63100761988422e-12	-0.224289380203304	0.06	0.24	9.62975098953825e-08	FXYD3	0.00104585332851993	-0.179356324636294	0.24	0.351	1	gene_expression
930	2.6765283132478e-12	-0.306182388425343	0.172	0.393	9.79636127931828e-08	EXTL3	2.55275087357732e-15	-0.788042456676347	0.284	0.538	5.00517863782304e-11	both
931	2.71254205152151e-12	-0.375317119991895	0.553	0.656	9.92817516277387e-08	MTR	4.1215099511678e-06	-0.27504166667752	0.096	0.21	0.0808104456125471	gene_expression
932	2.84272421129594e-12	-0.319423909830572	0.257	0.485	1.04046548857643e-07	ERO1B	1.9377577064293e-05	-0.149336352998407	0.049	0.134	0.379936153499594	gene_expression
933	2.90409972939406e-12	-0.376311520764454	0.427	0.588	1.06292954195552e-07	ATG3	0.0262850493096106	-0.206386094017365	0.144	0.198	1	gene_expression
934	2.92636036173268e-12	0.459404746099199	0.842	0.706	1.07107715599778e-07	ATF7IP	0.0114811613155655	0.194758501558316	0.256	0.179	1	gene_expression
935	2.94391356740302e-12	0.345164087737471	0.699	0.443	1.07750180480518e-07	XRRA1	0.0100613836562237	0.263967423440328	0.229	0.149	1	gene_expression
936	2.94423554848532e-12	0.259951176459305	0.31	0.095	1.07761965310111e-07	SGMS2	5.27190624894973e-05	0.302701539728663	0.154	0.057	1	gene_expression
937	2.99695746752036e-12	-0.458157172341562	0.975	0.985	1.09691640268713e-07	RPL10	0.267936953017872	0.0588922814699963	0.224	0.187	1	gene_expression
938	3.02127929792555e-12	0.469463804436458	0.923	0.805	1.10581843583373e-07	CYP51A1	0.889831217468272	0.0422094884545456	0.264	0.267	1	gene_expression
939	3.02293490438594e-12	-0.446263231714726	0.285	0.481	1.1064244043543e-07	FBXO25	7.44930263354141e-06	-0.279202159303303	0.056	0.149	0.146058476735846	gene_expression
940	3.05823464609121e-12	-0.400045882702127	0.331	0.496	1.11934446281584e-07	SLC39A4	0.000208138059212503	-0.371141634196411	0.249	0.363	1	gene_expression
941	3.07896471112587e-12	0.40141190693647	0.846	0.706	1.12693187391918e-07	IL6ST	0.0210518774001379	0.128519060740686	0.231	0.16	1	gene_expression
942	3.23092688538438e-12	0.375513256763516	0.629	0.378	1.18255154931954e-07	MIDN	0.312811612704203	0.0932882484053754	0.655	0.603	1	gene_expression
943	3.27128224422086e-12	-0.383092957648636	0.452	0.622	1.19732201420728e-07	ATG5	0.00905714320394905	-0.133322631827642	0.254	0.336	1	gene_expression
944	3.29596764471016e-12	-0.199236576468176	0.098	0.305	1.20635711764036e-07	SCARA3	7.22943277262325e-09	-0.339146859742998	0.072	0.206	0.000141747488372824	both
945	3.29990031314445e-12	-0.67854789709274	0.606	0.718	1.207796513614e-07	KCNT2	0.000640536999128668	-0.129914371667775	0.131	0.229	1	gene_expression
946	3.33326389169114e-12	-0.362255461893062	0.792	0.813	1.22000791699787e-07	CCT3	0.00237745574567566	-0.212266345309421	0.317	0.42	1	gene_expression
947	3.37229119027813e-12	-0.473361545708697	0.968	0.985	1.2342922985537e-07	RPL36	0.651905542625333	0.017528575166317	0.469	0.458	1	gene_expression
948	3.55165428130192e-12	-0.42381064514133	0.415	0.622	1.29994098349932e-07	DGCR6L	0.910849628925314	-0.024388260274478	0.103	0.107	1	gene_expression
949	3.59168566113257e-12	0.43907519212926	0.609	0.378	1.31459286883113e-07	CCND3	0.154654922948183	-0.250568608167836	0.375	0.416	1	gene_expression
950	3.82661849666873e-12	0.399659927390382	0.839	0.676	1.40058063596572e-07	EIF2AK4	0.0203467918300441	0.143661564239588	0.335	0.252	1	gene_expression
951	3.87854213215009e-12	0.458339212173613	0.89	0.76	1.41958520578826e-07	MAP4K3	0.387811265355334	0.0805521437387958	0.313	0.29	1	gene_expression
952	4.07273394407639e-12	-0.383435640924481	0.375	0.569	1.4906613508714e-07	KDM5B	7.27824050276541e-06	-0.250131026393105	0.151	0.279	0.142704461537721	gene_expression
953	4.15453698564957e-12	-0.503750501028743	0.694	0.855	1.5206020821176e-07	KDM7A	0.0462875019320718	-0.253929924997911	0.681	0.695	1	gene_expression
954	4.41570842100986e-12	-0.425484768326038	0.673	0.702	1.61619343917382e-07	AHI1	0.514234467023908	0.151519258699482	0.187	0.176	1	gene_expression
955	4.47275366565113e-12	0.448844114836577	0.741	0.561	1.63707256916497e-07	PPA1	0.0897768900080988	0.126419750072217	0.156	0.111	1	gene_expression
956	4.56716393129035e-12	0.398403402715597	0.65	0.416	1.67162767049158e-07	PLEKHA1	0.173724376586969	0.0835785254333961	0.198	0.16	1	gene_expression
957	4.66724016437747e-12	-0.388128750381928	0.93	0.908	1.7082565725638e-07	LAPTM4A	0.304589016933857	0.0350840930239952	0.238	0.202	1	gene_expression
958	4.71922541853317e-12	-0.427109706696547	0.229	0.447	1.72728369543733e-07	RNF187	0.0027227561496325	-0.177035270284955	0.082	0.149	1	gene_expression
959	4.74690624371395e-12	-0.449629025358451	0.532	0.649	1.73741515426174e-07	CMPK1	0.0636909694830836	-0.102228862726073	0.105	0.149	1	gene_expression
960	5.07620899566877e-12	0.26341685485242	0.415	0.172	1.85794325450473e-07	HRAS	1.95944874916841e-06	0.297477981409553	0.277	0.13	0.038418911624945	both
961	5.10170375434711e-12	0.47674359704491	0.571	0.324	1.86727459112859e-07	TNFRSF19	0.00943539965670084	0.214450514425938	0.196	0.122	1	gene_expression
962	5.55912191134781e-12	0.480358739327917	0.653	0.454	2.03469421077241e-07	TSPAN14	0.0257258174586129	0.209189784579175	0.503	0.431	1	gene_expression
963	5.57279221066093e-12	0.357592795093347	0.419	0.183	2.03969767702401e-07	AMOTL1	0.000426699620867745	0.175258497830765	0.243	0.137	1	gene_expression
964	5.72024359348463e-12	0.273541180380045	0.37	0.141	2.09366635765131e-07	FBXO3	0.0712529057828242	0.0575229375121396	0.117	0.076	1	gene_expression
965	5.83266562444865e-12	0.29511138118483	0.424	0.179	2.13481394520445e-07	FAM124A	0.75809458873253	0.0405986288103369	0.151	0.141	1	gene_expression
966	6.49142441687191e-12	-0.405590963337033	0.287	0.485	2.37592625081929e-07	MRPL55	4.78048907254112e-05	-0.20360218903112	0.082	0.176	0.937310492453138	gene_expression
967	6.76959611719639e-12	0.472318779768442	0.709	0.496	2.47773987485505e-07	TUBA1A	0.973857501643604	0.0128342036817206	0.238	0.237	1	gene_expression
968	7.34507082046898e-12	-0.492168964397841	0.953	0.966	2.68836937099985e-07	RPL14	0.727449816553746	-0.0513201848685526	0.096	0.103	1	gene_expression
969	7.52716668860997e-12	-0.3748804149443	0.403	0.565	2.75501827969814e-07	ANKS1A	3.09607647952327e-05	-0.386354827815669	0.191	0.313	0.607047715340128	gene_expression
970	7.62399844402143e-12	-0.330722803060359	0.729	0.771	2.79045967049628e-07	NCOR1	0.341372401391344	-0.157090797760592	0.194	0.221	1	gene_expression
971	7.75200010090285e-12	0.265013803370675	0.338	0.118	2.83730955693145e-07	PGM2L1	0.00405336857640212	0.153610041703516	0.222	0.137	1	gene_expression
972	7.77792772854824e-12	-0.399179694288563	0.399	0.573	2.84679932792594e-07	ADGRG1	2.20002080564268e-07	-0.716622083326154	0.303	0.458	0.00431358079362361	both
973	7.97717405067775e-12	-0.369120947817056	0.277	0.477	2.91972547428856e-07	PFKP	0.510773801002813	-0.0739987084937103	0.165	0.179	1	gene_expression
974	8.09391604986784e-12	-0.374379892702525	0.359	0.538	2.96245421341213e-07	PPP2CB	0.00364274318700333	-0.110205652577612	0.054	0.111	1	gene_expression
975	8.16824343927308e-12	0.287714053993345	0.461	0.214	2.98965878120834e-07	TOLLIP	7.06571360554246e-07	0.389247883827754	0.27	0.118	0.0138537446663871	both
976	8.30007785314579e-12	0.351520610792254	0.552	0.305	3.03791149502989e-07	TMTC3	0.00235529909562814	0.130161515280918	0.117	0.05	1	gene_expression
977	8.50295726764052e-12	0.360124117764583	0.539	0.286	3.11216738952911e-07	ABCA8	0.682167859050485	0.0266357427499888	0.103	0.095	1	gene_expression
978	8.51757453547008e-12	-0.420352433300203	0.492	0.626	3.1175174557274e-07	TNS3	7.67988334663449e-06	-0.700632333333893	0.424	0.55	0.150579472777462	gene_expression
979	8.6784348812352e-12	-0.213987045211168	0.021	0.156	3.1763939508809e-07	KCNK2	2.23082873007321e-06	-0.236515760201753	0.063	0.164	0.0437398589105454	both
980	8.74697024754733e-12	0.446174090209779	0.816	0.637	3.2014785803048e-07	CCDC85B	0.0178542943701753	0.11847844824255	0.273	0.191	1	gene_expression
981	9.14709837196268e-12	-0.334856522018726	0.718	0.767	3.34792947512206e-07	ARF4	0.486450621283683	0.108652259497147	0.271	0.252	1	gene_expression
982	9.33943836439219e-12	0.429198247000215	0.375	0.164	3.41832783575119e-07	CIT	0.000515799503452679	0.270824945486838	0.319	0.21	1	gene_expression
983	9.50696400226247e-12	0.483743071818128	0.758	0.542	3.47964389446809e-07	LTBP1	2.6722030422897e-05	0.182579442214934	0.492	0.336	0.523938850501742	gene_expression
984	9.5954518119244e-12	-0.438531291936233	0.809	0.859	3.51203131768245e-07	LAMTOR4	0.769202907098727	-0.0234146175576591	0.31	0.298	1	gene_expression
985	9.77783335381062e-12	0.303555586342017	0.51	0.252	3.57878478582823e-07	SFMBT2	0.0867745380790332	0.0696347241206544	0.102	0.065	1	gene_expression
986	9.96190688173061e-12	-0.264754274498007	0.795	0.763	3.64615753778222e-07	TAPBP	0.00329770079000736	-0.247890579562917	0.159	0.237	1	gene_expression
987	1.01080894455518e-11	0.452580440195436	0.69	0.466	3.69966181796642e-07	ARHGEF28	0.129779638253224	0.167432462043414	0.398	0.34	1	gene_expression
988	1.02615921131083e-11	0.434276994767421	0.904	0.794	3.75584532931876e-07	RAB28	0.00351459928055758	0.244905136030998	0.291	0.202	1	gene_expression
989	1.04816251267449e-11	-0.332858597092746	0.294	0.489	3.83637961263991e-07	GTF2E2	0.00101137020730449	-0.304255750328937	0.142	0.225	1	gene_expression
990	1.06182339228441e-11	0.425428238586881	0.918	0.809	3.88637979810016e-07	STXBP1	0.00204904676278848	0.391841056536737	0.595	0.508	1	gene_expression
991	1.06786261397133e-11	0.291547460428358	0.419	0.183	3.90848395339646e-07	STARD9	6.99726865718705e-06	0.346705891416769	0.37	0.21	0.137195446561467	gene_expression
992	1.11118741644132e-11	0.427325062515356	0.734	0.527	4.06705706291689e-07	ZNF330	0.00292232784065562	0.0984684875110553	0.103	0.042	1	gene_expression
993	1.13720892515235e-11	-0.274781867838287	0.131	0.344	4.16229838695012e-07	BID	0.0152905976780488	-0.0910405720116089	0.119	0.183	1	gene_expression
994	1.15124703499779e-11	0.5341045464921	0.391	0.168	4.21367927279542e-07	PIP5K1B	0.000436106070478273	0.199200921844731	0.405	0.29	1	gene_expression
995	1.18232555840141e-11	-0.515710891864837	0.557	0.664	4.32742977630499e-07	FTO	6.24609133094436e-05	-0.463222479851796	0.177	0.29	1	gene_expression
996	1.18425533018064e-11	0.433038123897396	0.786	0.573	4.33449293399415e-07	ELF2	4.92510713467314e-08	0.506069397948118	0.45	0.267	0.000965665755895362	both
997	1.24271561089513e-11	-0.0988964817427231	0.005	0.107	4.54846340743727e-07	BMP8B	0.516920348553127	-0.107849170967321	0.156	0.172	1	gene_expression
998	1.25129463292237e-11	-0.0790149846780479	0.007	0.111	4.57986348595916e-07	PKP1	1.55259814254365e-13	-0.302549550680206	0.084	0.282	3.04417917808533e-09	both
999	1.28115397973663e-11	0.64501205824034	0.643	0.443	4.68915168123406e-07	TRIM5	4.36841990969274e-05	0.207919629927053	0.247	0.122	0.856516091693456	gene_expression
1000	1.33922230357087e-11	-0.348423428221332	0.24	0.424	4.90168755329973e-07	GTF2A1	0.0619274265981991	-0.110003956385626	0.189	0.244	1	gene_expression
1001	1.36457458094023e-11	-0.399324180099943	0.543	0.649	4.99447942369933e-07	SLIRP	0.0314591331501364	-0.059989628071294	0.086	0.134	1	gene_expression
1002	1.39497470192176e-11	0.230059662413117	0.144	0.011	5.10574690650383e-07	P3H2	0.211198833524295	0.145929841217325	0.152	0.122	1	gene_expression
1003	1.40978957198481e-11	-0.435805504115338	0.977	0.985	5.15997081242161e-07	SERF2	0.721933576326755	0.165148332909924	0.371	0.374	1	gene_expression
1004	1.41372664698336e-11	0.432855882682355	0.947	0.885	5.1743809006238e-07	NRCAM	0.382112538067897	-0.0212004684951166	0.576	0.599	1	gene_expression
1005	1.42096500465934e-11	-0.362563377894279	0.636	0.714	5.20087401355366e-07	CABIN1	1.49274869790836e-05	-0.574895919475285	0.45	0.599	0.292683237198893	gene_expression
1006	1.42169697127964e-11	-0.532721877998197	0.55	0.71	5.20355308458062e-07	DPH6	0.0944085565800475	0.0298417683189172	0.278	0.221	1	gene_expression
1007	1.42740200858144e-11	0.612569017018631	0.926	0.84	5.22443409160895e-07	PRKD3	0.164251089066082	0.011382870747344	0.396	0.336	1	gene_expression
1008	1.44436672311738e-11	0.37351698813995	0.79	0.553	5.28652664328194e-07	SORBS2	0.000816659069414571	0.352920950040453	0.524	0.408	1	gene_expression
1009	1.46645692925197e-11	0.188823951499338	0.235	0.053	5.36737900675514e-07	AFAP1L2	0.0192344396581064	0.167455097702363	0.186	0.118	1	gene_expression
1010	1.48386033515187e-11	-0.251264154623806	0.072	0.248	5.43107721268938e-07	ATP11A	0.000502613362964957	-0.195756678586459	0.088	0.172	1	gene_expression
1011	1.52457118916143e-11	-0.403149763464342	0.483	0.637	5.58008300944973e-07	PPP2R5C	1.49620343561809e-06	-0.418950571576041	0.356	0.515	0.029336060762164	both
1012	1.53510605509541e-11	-0.41005868898917	0.725	0.821	5.61864167225471e-07	DMTF1	0.288296952757371	0.0890697895088058	0.217	0.191	1	gene_expression
1013	1.62932344320232e-11	0.406038935389841	0.504	0.302	5.96348673446483e-07	HOMER2	9.26228561537652e-06	0.261257581294192	0.405	0.252	0.181605634060687	gene_expression
1014	1.66929931642449e-11	0.344439359853149	0.574	0.321	6.10980242804529e-07	CIB1	0.000272446025485066	0.202436407377231	0.259	0.145	1	gene_expression
1015	1.67881719993349e-11	0.387992670785624	0.611	0.385	6.14463883347658e-07	ZHX3	2.42557002955589e-06	0.379354769302056	0.49	0.336	0.0475581515695024	both
1016	1.73588016235081e-11	-0.438428985582986	0.553	0.66	6.35349498222019e-07	FNBP1L	0.764014076947065	-0.00498286110188501	0.133	0.141	1	gene_expression
1017	1.75314509937219e-11	0.483389673958252	0.872	0.733	6.41668637821214e-07	FNDC3A	0.00758586003042019	0.184576297525502	0.278	0.202	1	gene_expression
1018	1.77316603603974e-11	0.508250611692109	0.918	0.794	6.48996500850905e-07	QPCT	0.526980014101576	-0.0373546788785601	0.217	0.195	1	gene_expression
1019	1.89474936811015e-11	-0.315630438221167	0.196	0.382	6.93497216221997e-07	CMTM5	3.31228329366592e-07	-0.242318634627623	0.054	0.16	0.00649439385389077	both
1020	1.91187027940581e-11	0.39231632960834	0.774	0.618	6.99763640965322e-07	TPP1	0.000268938649667017	0.188088692196887	0.161	0.069	1	gene_expression
1021	1.94377521249718e-11	-0.43451450975034	0.436	0.618	7.11441165526092e-07	WWTR1	5.95223796915969e-09	-0.650814176993718	0.333	0.511	0.000116705529861314	both
1022	1.95058341382248e-11	0.423640502990412	0.713	0.531	7.13933035293167e-07	ANAPC10	0.00329358554055044	0.267545094315047	0.25	0.164	1	gene_expression
1023	1.95666643837683e-11	-0.378940469869587	0.405	0.55	7.16159483110304e-07	ADGRG6	0.00907234181050939	-0.154059651798711	0.144	0.218	1	gene_expression
1024	2.04474511145587e-11	0.375787225466196	0.571	0.336	7.48397158243961e-07	STAT5A	1.13231055091462e-06	0.357698817203079	0.443	0.267	0.022201212971783	both
1025	2.14897831068697e-11	-0.425309104485069	0.543	0.664	7.86547551494539e-07	ATG4C	0.00123560986174243	-0.224701703915269	0.184	0.282	1	gene_expression
1026	2.20359513732676e-11	0.418233895086607	0.674	0.447	8.06537856212966e-07	MAGI3	0.110791688895153	0.0994135874733765	0.352	0.294	1	gene_expression
1027	2.2515790737474e-11	-0.306899821033416	0.2	0.397	8.24100456782285e-07	HHAT	0.00968433790347422	-0.0577083334745044	0.336	0.431	1	gene_expression
1028	2.2855226174603e-11	0.219236588736694	0.438	0.195	8.36524133216644e-07	ZNF568	0.000853922803715001	0.113115263475457	0.156	0.073	1	gene_expression
1029	2.3637205525405e-11	0.410349582008728	0.855	0.737	8.6514535943535e-07	FBXL5	0.00154459438204546	0.370840757924185	0.471	0.385	1	gene_expression
1030	2.40099091334133e-11	-0.359207798975691	0.124	0.336	8.7878668419206e-07	VEGFA	5.50854755753643e-08	-0.35251084746466	0.098	0.237	0.00108006091960617	both
1031	2.47456317431601e-11	0.503340131782416	0.884	0.763	9.05714867431401e-07	ZNF106	0.0861426495209608	0.132037089733615	0.331	0.267	1	gene_expression
1032	2.52597990749603e-11	0.457389103870261	0.933	0.874	9.24533905942621e-07	CFL1	0.00101731325233219	0.241290866814879	0.466	0.347	1	gene_expression
1033	2.54363536430739e-11	-0.424086729343971	0.821	0.844	9.30995979690148e-07	ASCC3	0.405172628850439	-0.17476411484414	0.156	0.176	1	gene_expression
1034	2.5738725925758e-11	-0.402684135638898	0.359	0.538	9.4206310760867e-07	RGL1	1.83995654171391e-05	-0.355249479931848	0.308	0.447	0.360760279133846	gene_expression
1035	2.59916173851778e-11	-0.4086356318326	0.557	0.676	9.51319187914893e-07	SNX14	0.0608279416901729	-0.0556039752214586	0.072	0.111	1	gene_expression
1036	2.60399101042581e-11	-0.328734022207512	0.529	0.653	9.53086749725949e-07	PCMT1	0.00259214824984961	-0.23111800022289	0.13	0.214	1	gene_expression
1037	2.69760412798594e-11	-0.450400070883026	0.573	0.691	9.87350086884133e-07	ARHGAP32	0.0460109790007109	-0.131638898953398	0.165	0.221	1	gene_expression
1038	2.71292576167808e-11	-0.349736840527765	0.751	0.752	9.92957958031793e-07	OTUD7B	0.0351010115263282	-0.299701661513142	0.459	0.519	1	gene_expression
1039	2.76267928228869e-11	0.38311103386671	0.55	0.302	1.01116824411048e-06	STAT5B	0.139324009989397	0.0737218251753698	0.235	0.187	1	gene_expression
1040	2.7949493864047e-11	-0.377891940900067	0.814	0.84	1.02297942491798e-06	CSDE1	0.679327313705793	-0.0429300507031652	0.201	0.214	1	gene_expression
1041	2.79693783288684e-11	-0.340651604289159	0.384	0.538	1.02370721621491e-06	TOR1AIP1	0.000115737154397749	-0.259083517107028	0.138	0.244	1	gene_expression
1042	2.81604420259056e-11	-0.346140982516107	0.221	0.397	1.03070033859017e-06	ZHX2	0.00658547302409937	-0.303968974988155	0.201	0.282	1	gene_expression
1043	2.82987311361035e-11	-0.393081956504079	0.448	0.634	1.03576185831253e-06	CFDP1	0.0256437985708214	-0.153427928135476	0.261	0.328	1	gene_expression
1044	2.88563535278291e-11	0.239619831127313	0.278	0.08	1.05617139547207e-06	LRRC4B	0.772981316786966	-0.0782941012942699	0.182	0.172	1	gene_expression
1045	2.95515064757023e-11	-0.343056567549232	0.45	0.565	1.08161468851718e-06	RNF11	0.307801759497548	-0.0427704485633631	0.13	0.156	1	gene_expression
1046	2.98093471590769e-11	-0.377185717370843	0.394	0.58	1.09105191536937e-06	HIF1A	0.11654696022022	-0.0706491407830443	0.117	0.156	1	gene_expression
1047	2.99398488871686e-11	-0.215243144724169	0.028	0.164	1.09582840911926e-06	CCDC151	0.00599111577714938	0.210677991097081	0.394	0.302	1	gene_expression
1048	3.0899755697758e-11	-0.328912681007931	0.464	0.573	1.13096195829364e-06	CYB5R3	0.0252434683645603	-0.14728162224602	0.257	0.328	1	gene_expression
1049	3.11236513208707e-11	-0.180253015679926	0.072	0.252	1.13915676199519e-06	PREX1	9.5021986675773e-06	-0.500628297413737	0.361	0.504	0.186309609275188	gene_expression
1050	3.17051245870444e-11	-0.359084500656285	0.926	0.973	1.16043926501041e-06	APOL6	0.000635883864845149	-0.19083726716486	0.1	0.183	1	gene_expression
1051	3.24530679331232e-11	-0.261058354000695	0.191	0.401	1.18781473942024e-06	QSOX1	0.0037679229761613	-0.142128529202983	0.084	0.149	1	gene_expression
1052	3.31717753456662e-11	0.297839924408098	0.443	0.206	1.21412014942673e-06	MCOLN2	0.0316562351230136	0.19800416106197	0.196	0.137	1	gene_expression
1053	3.5176579670053e-11	-0.365609815109781	0.419	0.565	1.28749799250361e-06	KPNA1	0.00936333620573838	-0.149087857379481	0.121	0.187	1	gene_expression
1054	3.57766369180377e-11	-0.364776363228597	0.406	0.634	1.3094606878371e-06	IRF9	1.04390596067792e-07	-0.380560568461036	0.128	0.275	0.00204678641710119	both
1055	3.6064897879267e-11	-0.436813037916259	0.863	0.908	1.32001132727905e-06	RPS5	0.927504826223136	-0.0350234292364617	0.205	0.206	1	gene_expression
1056	3.7536900642971e-11	-0.414092453298383	0.916	0.908	1.37388810043338e-06	KRTCAP2	0.734842642945464	0.0730635624878929	0.126	0.118	1	gene_expression
1057	3.78831616550722e-11	-0.413120543089266	0.632	0.76	1.3865615997373e-06	CUTA	0.00102653009094467	-0.234284381267898	0.17	0.263	1	gene_expression
1058	3.79219321126209e-11	-0.349156417148377	0.687	0.725	1.38798063725404e-06	MGAT5	0.029337236966664	-0.254170610575669	0.382	0.431	1	gene_expression
1059	3.95246527840663e-11	-0.374971737667938	0.569	0.691	1.44664181654961e-06	TOMM6	0.0639615504648379	-0.071456513931257	0.11	0.156	1	gene_expression
1060	3.97122672251384e-11	-0.336526772699401	0.459	0.615	1.45350869270729e-06	GPAT4	1.32149584541454e-08	-0.425827394761825	0.177	0.351	0.000259105690410429	both
1061	3.98918588084707e-11	0.435508965760729	0.673	0.454	1.46008192424884e-06	NUCB2	1.20374912687866e-07	0.476419256719101	0.298	0.137	0.00236019091307098	both
1062	4.07928879380785e-11	-0.430579214282507	0.748	0.844	1.49306049142161e-06	SPIDR	1.62819649674757e-05	-0.33958566449276	0.406	0.546	0.319240487117295	gene_expression
1063	4.10858156623067e-11	0.371688093417629	0.708	0.519	1.50378193905609e-06	SWAP70	0.000986588409002867	0.374824271842683	0.319	0.218	1	gene_expression
1064	4.16143649173987e-11	0.293342560700133	0.578	0.324	1.52312737034171e-06	GTF2H1	0.0050274414412764	0.223833150913828	0.217	0.137	1	gene_expression
1065	4.20400285090989e-11	-0.281938099161554	0.112	0.294	1.53870708346153e-06	FUT10	9.78305914988385e-08	-0.19578384133458	0.054	0.168	0.00191816440751773	both
1066	4.29722878109547e-11	-0.405257936994794	0.709	0.794	1.57282870616875e-06	ORC5	0.133537936537202	-0.0454863509399751	0.186	0.137	1	gene_expression
1067	4.5475290402074e-11	0.410090150939514	0.818	0.634	1.66444110400631e-06	RNPC3	0.328228813842806	0.0699557997686425	0.105	0.084	1	gene_expression
1068	4.57959639919408e-11	0.452646835488942	0.916	0.813	1.67617807806902e-06	SLC44A1	0.0674080848117647	-0.0624790592424918	0.503	0.427	1	gene_expression
1069	4.63962779001701e-11	-0.408400363814591	0.583	0.679	1.69815016742413e-06	TULP4	0.00176573258089563	-0.361721048160164	0.243	0.332	1	gene_expression
1070	4.73343672712411e-11	-0.347728654587682	0.282	0.481	1.73248517649469e-06	FBXO34	0.0168286950578646	-0.289561576864607	0.124	0.183	1	gene_expression
1071	4.76939856548024e-11	-0.348827582237111	0.343	0.527	1.74564756895142e-06	USP10	0.00224413432224359	-0.16309453110607	0.147	0.233	1	gene_expression
1072	4.85834245038907e-11	-0.377047781318913	0.352	0.534	1.7782019202669e-06	UCHL5	0.00804791637885617	-0.123923933825392	0.107	0.172	1	gene_expression
1073	4.87851383627155e-11	0.219078948625628	0.198	0.034	1.78558484921375e-06	PDGFC	0.0235782941405357	0.157257818718661	0.18	0.122	1	gene_expression
1074	4.93031728970132e-11	0.17586952668462	0.306	0.099	1.80454543120358e-06	IDUA	1.51117829375046e-05	0.411692513517558	0.413	0.267	0.296296728055653	gene_expression
1075	5.01123488244747e-11	-0.366161141304923	0.797	0.805	1.8341620793246e-06	USP24	0.182541063175018	-0.0669459929972195	0.271	0.313	1	gene_expression
1076	5.20189939041498e-11	-0.378469477125483	0.729	0.782	1.90394719588579e-06	MDH2	0.00843620555468136	-0.198818101572676	0.215	0.294	1	gene_expression
1077	5.28814670606836e-11	0.442781136184015	0.825	0.691	1.93551457588808e-06	TMEM135	0.00201721786841777	0.241778184870073	0.329	0.225	1	gene_expression
1078	5.38713302946371e-11	-0.306977474783215	0.315	0.504	1.97174456011401e-06	RPF2	6.00190902683583e-07	-0.191430753183669	0.079	0.198	0.011767943028917	both
1079	5.39055665705262e-11	-0.532177789877542	0.785	0.87	1.97299764204783e-06	TRIM2	0.266736477923903	-0.101523043220367	0.457	0.477	1	gene_expression
1080	5.39713504561391e-11	0.467662409106117	0.855	0.706	1.97540539804515e-06	COMT	0.312772025612803	-0.23006192827347	0.308	0.328	1	gene_expression
1081	5.40184623150011e-11	0.376723293466291	0.366	0.153	1.97712973919136e-06	JUNB	0.00171548248283165	0.269507109264076	0.349	0.248	1	gene_expression
1082	5.5030997694789e-11	0.385230605223738	0.832	0.63	2.01418954662697e-06	MLLT3	0.00014536737388087	0.43321330628315	0.336	0.221	1	gene_expression
1083	5.59282249552507e-11	-0.416154177623323	0.478	0.63	2.04702896158713e-06	PIK3CB	7.40384567900726e-05	-0.440942114588949	0.25	0.37	1	gene_expression
1084	5.7303652539251e-11	-0.301808852406082	0.779	0.756	2.09737098658913e-06	PDIA6	0.00236981098110477	0.171369034558503	0.236	0.145	1	gene_expression
1085	6.0236522130179e-11	-0.484211577697563	1	1	2.20471694648668e-06	FTL	0.234004161523645	0.0469381868709732	0.224	0.187	1	gene_expression
1086	6.05680406458468e-11	-0.393204200834698	0.391	0.553	2.21685085567864e-06	PPM1A	0.0026106699650257	-0.161616223897343	0.138	0.221	1	gene_expression
1087	6.07711844610982e-11	-0.344395150022957	0.17	0.344	2.22428612246066e-06	CDC42EP1	8.01998803165882e-06	-0.383191509736267	0.187	0.324	0.157247905336734	gene_expression
1088	6.30800925301597e-11	-0.349096090483034	0.595	0.63	2.30879446669638e-06	EIF3D	0.265320976170716	-0.0651849656729204	0.203	0.237	1	gene_expression
1089	6.46337367548776e-11	-0.325020911029777	0.298	0.527	2.36565939896527e-06	COG2	0.00161969082331095	-0.159257006937673	0.054	0.115	1	gene_expression
1090	6.72974685764005e-11	-0.438796416633215	0.736	0.824	2.46315464736483e-06	AEBP1	0.108012085807417	-0.157637929443108	0.13	0.172	1	gene_expression
1091	7.07317513017927e-11	0.417327056511206	0.811	0.599	2.58885282939691e-06	CADM1	0.00865658603852396	0.171096287598453	0.306	0.218	1	gene_expression
1092	7.08496865512136e-11	-0.33443378055491	0.676	0.744	2.59316937746097e-06	CAPZB	0.560016501243392	0.0537994381773271	0.366	0.397	1	gene_expression
1093	7.32993584621039e-11	0.44658063900934	0.825	0.721	2.68282981907147e-06	RGS12	0.178329031316187	0.0642659624675037	0.545	0.496	1	gene_expression
1094	7.63350412413929e-11	-0.282887238053925	0.112	0.271	2.79393884447622e-06	COLGALT2	3.59640313402189e-09	-0.450473586453132	0.156	0.332	7.05146762487671e-05	both
1095	7.7389082709041e-11	0.255560725015727	0.352	0.137	2.83251781623361e-06	PRLR	0.234833791752103	0.0506805885567899	0.168	0.137	1	gene_expression
1096	8.31413824490998e-11	0.406436371025223	0.932	0.847	3.0430577390195e-06	VPS13C	0.0230166799571412	0.0718631309288859	0.243	0.168	1	gene_expression
1097	8.37306232658037e-11	-0.338124552416202	0.946	0.95	3.06462454215168e-06	SRSF11	0.325641555049839	0.0354758877542092	0.177	0.149	1	gene_expression
1098	8.78747752516763e-11	-0.348096760435491	0.417	0.557	3.2163046489866e-06	DCAF5	0.394243817041455	-0.149394621341511	0.184	0.21	1	gene_expression
1099	8.90171484501096e-11	0.38377367318506	0.702	0.504	3.25811665042246e-06	HSD17B4	0.000185702885732333	0.248156364841789	0.193	0.092	1	gene_expression
1100	9.01724618119614e-11	0.384436317425051	0.862	0.714	3.3004022747796e-06	SPCS2	0.139893939406831	0.0717641636820013	0.116	0.08	1	gene_expression
1101	9.14784396163607e-11	0.386816310872536	0.926	0.824	3.34820236839842e-06	UBXN4	0.00372195927889092	0.174468646601181	0.221	0.137	1	gene_expression
1102	9.43936002275587e-11	-0.37056248347689	0.56	0.698	3.45490016192887e-06	AK2	2.52920944213594e-05	-0.406592598265527	0.396	0.531	0.495902095319595	gene_expression
1103	9.73254353283466e-11	0.277662773481136	0.497	0.26	3.56220825845281e-06	ZDHHC5	0.000301668297430289	0.24285839684623	0.352	0.233	1	gene_expression
1104	1.02628006969909e-10	-0.396698464828671	0.313	0.504	3.75628768310566e-06	PHLDA3	1.10758179569508e-06	-0.203847478122342	0.075	0.191	0.0217163562681934	both
1105	1.02915792570987e-10	0.347030776962561	0.616	0.401	3.76682092389071e-06	HSD17B12	4.84348628510241e-07	0.376701210954462	0.282	0.122	0.0094966235592003	both
1106	1.06434864277144e-10	0.365246982365319	0.828	0.645	3.89562246740774e-06	TRA2A	0.283336530400794	-0.0272881507802729	0.158	0.126	1	gene_expression
1107	1.08708070288852e-10	-0.42182543819399	0.562	0.672	3.97882408064228e-06	PDSS2	0.00167862960167954	-0.149646498487	0.243	0.351	1	gene_expression
1108	1.08979324094942e-10	-0.387153214235426	0.559	0.626	3.98875224119898e-06	NUMB	1.48813379180966e-05	-0.425120587128668	0.189	0.321	0.29177839256012	gene_expression
1109	1.12338080175443e-10	-0.397838154406039	0.382	0.534	4.1116860725014e-06	PTPN14	5.44275848238779e-05	-0.452474374806814	0.177	0.29	1	gene_expression
1110	1.14109561358247e-10	-0.375539674719222	0.455	0.611	4.17652405527319e-06	DSTYK	6.56676761568123e-06	-0.330036507846342	0.201	0.344	0.128754612640662	gene_expression
1111	1.15634185815833e-10	-0.254688683359164	0.089	0.26	4.2323268350453e-06	DENND2A	0.286747940699207	-0.0624610979740505	0.56	0.607	1	gene_expression
1112	1.16234270830335e-10	0.187555294002752	0.278	0.088	4.25429054666111e-06	PLXNA3	0.0915755274215238	0.155893324534106	0.11	0.073	1	gene_expression
1113	1.16464319184219e-10	-0.277327788009269	0.054	0.21	4.2627105464616e-06	DNAH6	0.223626051001284	0.0539673774269764	0.124	0.095	1	gene_expression
1114	1.18069600116583e-10	0.190171383687353	0.142	0.011	4.32146543386706e-06	KCNN4	0.837238595171819	-0.121975662035871	0.151	0.153	1	gene_expression
1115	1.19334314146389e-10	-0.335135139182169	0.615	0.668	4.36775523207197e-06	SOAT1	0.0414828945350983	-0.191418788008272	0.142	0.195	1	gene_expression
1116	1.19928697183457e-10	-0.373209272855891	0.729	0.786	4.38951024561173e-06	CUX1	0.182367512950087	-0.0415840514688859	0.609	0.672	1	gene_expression
1117	1.20013257606133e-10	0.286230651999229	0.431	0.206	4.39260524164208e-06	ING2	1.08465216568911e-05	0.31293992790663	0.382	0.225	0.212667750126664	gene_expression
1118	1.24968998367342e-10	0.267984718117862	0.539	0.294	4.57399030924308e-06	TMEM126B	0.0879923624911396	0.0696800640864305	0.105	0.069	1	gene_expression
1119	1.26813616041843e-10	0.359463455734886	0.616	0.378	4.64150516074748e-06	SLC12A2	1.25064623827601e-05	0.333341800842749	0.224	0.099	0.245214207938778	gene_expression
1120	1.27488035860549e-10	-0.183391291039237	0.033	0.168	4.66618960053194e-06	TTYH1	3.99433591476947e-07	-0.342800553340968	0.133	0.279	0.00783169442808851	both
1121	1.28394714273872e-10	0.233154025609023	0.389	0.172	4.69937493713798e-06	SMPD1	0.0374733129500149	0.105101579843502	0.1	0.057	1	gene_expression
1122	1.29670960627013e-10	-0.270598101278059	0.231	0.405	4.74608682990931e-06	CCNK	0.00747769775614557	-0.243163070041527	0.221	0.294	1	gene_expression
1123	1.30348649419418e-10	-0.411770080607918	0.63	0.733	4.77089091740012e-06	TMEM208	0.112986181379239	-0.0831543280230946	0.098	0.134	1	gene_expression
1124	1.32403697610806e-10	-0.357752274400987	0.872	0.885	4.84610773625309e-06	PLSCR1	0.122250124296456	-0.113507317880054	0.152	0.195	1	gene_expression
1125	1.33268730854794e-10	0.497414182591056	0.783	0.595	4.87776881801632e-06	ZNF652	0.326152335139249	0.244830017182688	0.331	0.305	1	gene_expression
1126	1.33379333229097e-10	-0.4040236416198	0.942	0.95	4.88181697551819e-06	RPS3	0.395267586509083	-0.0559665497249175	0.089	0.107	1	gene_expression
1127	1.34930476482913e-10	0.189844879698688	0.13	0.008	4.93859036975109e-06	ADAMTS9	1.46426724632246e-05	0.236103950996863	0.182	0.069	0.287098878986444	gene_expression
1128	1.377672672758e-10	-0.377377160799293	0.963	0.981	5.04241974956156e-06	RPL35	0.848707332505238	0.0571641126946038	0.186	0.183	1	gene_expression
1129	1.40164717443115e-10	0.227288513125424	0.359	0.141	5.13016882313547e-06	TLR1	0.00570519130839643	0.247734018387275	0.37	0.279	1	gene_expression
1130	1.41234340756761e-10	0.344682451923671	0.704	0.485	5.16931810603823e-06	DDX10	0.00200707019684228	0.0591421673049862	0.228	0.13	1	gene_expression
1131	1.4270615327899e-10	0.419682943511497	0.786	0.599	5.22318791616432e-06	HADHA	0.208936444541142	-0.0391538303466406	0.165	0.202	1	gene_expression
1132	1.43085145119517e-10	0.413701964879008	0.86	0.729	5.23705939651945e-06	PDS5A	2.75015300099343e-05	0.382794255674803	0.42	0.282	0.539222498904781	gene_expression
1133	1.4718598631753e-10	-0.359547021020925	0.392	0.565	5.3871542852079e-06	TXN2	0.278718728214557	-0.0827012710988796	0.264	0.298	1	gene_expression
1134	1.48943175607742e-10	-0.366353314554985	0.378	0.58	5.45146917041895e-06	UQCC2	0.00905057299856473	-0.112766143940871	0.074	0.13	1	gene_expression
1135	1.49097584466898e-10	0.255211476097189	0.394	0.172	5.45712068907292e-06	LRRC8A	0.82439848011916	0.128215830905107	0.315	0.309	1	gene_expression
1136	1.49121331392619e-10	-0.359576486328458	0.419	0.561	5.45798985030124e-06	NAA50	0.0133859975747541	-0.168258733061271	0.175	0.248	1	gene_expression
1137	1.50367111976772e-10	0.311710754789307	0.299	0.111	5.50358666546182e-06	ZGRF1	0.000476722975852516	0.242266461238013	0.401	0.275	1	gene_expression
1138	1.51674418283012e-10	-0.401365237085122	0.517	0.649	5.55143538357653e-06	AIF1L	8.32692168833045e-06	-0.33980572033817	0.308	0.45	0.163265953543095	gene_expression
1139	1.54000281536755e-10	-0.351435316261114	0.641	0.733	5.63656430452678e-06	PHACTR4	0.0888059844263368	-0.216845865662404	0.28	0.328	1	gene_expression
1140	1.54064679849159e-10	0.408065904292402	1	1	5.63892134715908e-06	B2M	0.0471105326765053	0.0996490890833953	0.25	0.183	1	gene_expression
1141	1.567483783054e-10	0.391045249215925	0.718	0.542	5.73714739435596e-06	MCFD2	0.0231340734797615	0.0591223393070902	0.256	0.179	1	gene_expression
1142	1.57352140854394e-10	0.121099730728384	0.243	0.065	5.75924570741169e-06	PLIN2	0.862029580148942	0.121117226456256	0.135	0.141	1	gene_expression
1143	1.58719776749494e-10	-0.345549748378205	0.764	0.79	5.80930254880821e-06	FYN	0.182040411314837	-0.208110259195258	0.342	0.385	1	gene_expression
1144	1.65831907364738e-10	-0.331800431541887	0.306	0.508	6.06961364145677e-06	VTI1B	9.76243568913967e-08	-0.259938717812319	0.047	0.156	0.00191412076556962	both
1145	1.66486772264473e-10	0.287655076721488	0.651	0.405	6.09358235165199e-06	PRKAB2	0.00923774545771484	0.132040898683611	0.285	0.202	1	gene_expression
1146	1.73087033131201e-10	0.388140996668637	0.818	0.641	6.33515849963508e-06	MED13	0.145087875902751	-0.0674706654962124	0.282	0.225	1	gene_expression
1147	1.80633691796778e-10	0.236425242568179	0.378	0.156	6.61137375345386e-06	TMOD2	0.0417794466947613	-0.140651020230841	0.103	0.153	1	gene_expression
1148	1.83308688071383e-10	-0.366853474419726	0.476	0.573	6.7092812921007e-06	ANKFY1	0.00581234680890701	-0.21808142764974	0.24	0.321	1	gene_expression
1149	1.86266665383481e-10	-0.359273909849895	0.371	0.531	6.81754621970078e-06	NPHP3	0.00234321823837395	-0.263839319448099	0.24	0.34	1	gene_expression
1150	1.87493765076675e-10	0.357839873163689	0.771	0.584	6.86245929557137e-06	CALCOCO2	0.00108842843396342	0.172831089852402	0.263	0.16	1	gene_expression
1151	1.93057923329765e-10	0.353232856367866	0.725	0.508	7.06611305179274e-06	CFLAR	0.00238266827259257	0.345757781505662	0.345	0.256	1	gene_expression
1152	1.95480750109922e-10	0.429409421313733	0.82	0.668	7.15479093477325e-06	LCORL	0.000159921333467602	0.265846806843021	0.287	0.172	1	gene_expression
1153	1.95491517293743e-10	-0.40115061481566	0.548	0.683	7.15518502446828e-06	POLR2J3	0.441664905825982	-0.0444894663309875	0.126	0.145	1	gene_expression
1154	2.00782299090908e-10	-0.355129904006396	0.569	0.668	7.34883292902632e-06	GNB4	0.000595011540368918	-0.257548497955588	0.144	0.24	1	gene_expression
1155	2.0087184483551e-10	0.37962356203309	0.988	0.969	7.35211039282451e-06	IFI16	0.600659599516371	-0.0492729852004747	0.391	0.408	1	gene_expression
1156	2.01514716375844e-10	0.426648348792197	0.606	0.382	7.37564013407226e-06	HERC5	0.0287298077917408	0.122104046702712	0.208	0.145	1	gene_expression
1157	2.04263557294627e-10	0.401745448472968	0.816	0.645	7.47625046054063e-06	VDAC1	0.969065033208322	-0.00281484832612616	0.173	0.176	1	gene_expression
1158	2.04437723620709e-10	-0.484555680942491	0.392	0.588	7.48262512224155e-06	FOXN3	0.000545614987414991	-0.206765002763047	0.229	0.336	1	gene_expression
1159	2.06319780139978e-10	0.334012964849806	0.45	0.225	7.55151027290334e-06	OSBPL3	1.27221930494705e-05	0.405490029069241	0.377	0.24	0.249444039120967	gene_expression
1160	2.07772116356831e-10	-0.376122383014111	0.566	0.71	7.60466723077638e-06	KIAA1755	1.6523403926004e-07	-0.480978248997828	0.282	0.454	0.00323974380777161	both
1161	2.10233729193577e-10	-0.293157581099623	0.18	0.363	7.69476472221411e-06	EGFL7	0.00424163209733094	-0.205905355911988	0.093	0.16	1	gene_expression
1162	2.29703030107778e-10	0.131300828278	0.177	0.031	8.40736060497478e-06	ARHGAP22	0.513086675288209	0.160284495112811	0.149	0.134	1	gene_expression
1163	2.33155294773739e-10	-0.415826864368263	0.394	0.553	8.53371694401362e-06	WDR78	0.454625979787582	0.0476874442448065	0.303	0.279	1	gene_expression
1164	2.3680615550459e-10	-0.347691972043105	0.867	0.905	8.66734209762351e-06	POLR2F	1.6325513377548e-05	-0.578379277897612	0.767	0.805	0.320094340793584	gene_expression
1165	2.39233520128853e-10	-0.354537259827767	0.233	0.42	8.75618607023615e-06	CAP2	7.8630146069311e-05	-0.351607228462111	0.088	0.179	1	gene_expression
1166	2.41479508861275e-10	-0.392181675942182	0.415	0.553	8.83839150383152e-06	MFN1	0.193013931358248	-0.0322934583598241	0.089	0.118	1	gene_expression
1167	2.41561736293442e-10	0.548700519283768	0.792	0.599	8.84140111007627e-06	ARL6IP1	0.00842325423938846	0.216874935161533	0.236	0.16	1	gene_expression
1168	2.43679336137856e-10	0.571056687728266	0.988	0.947	8.91890738198168e-06	MT2A	0.879114236352132	0.0255896075939596	0.233	0.233	1	gene_expression
1169	2.52148196289305e-10	0.422284872368599	0.888	0.775	9.22887613238486e-06	CLASP1	0.0694250241057738	0.16615529502263	0.567	0.508	1	gene_expression
1170	2.56081651779727e-10	-0.395231755933656	0.886	0.912	9.37284453678979e-06	TRPS1	0.581076183725713	-0.0726347051285379	0.38	0.355	1	gene_expression
1171	2.60299152040957e-10	0.306662797258844	0.588	0.351	9.52720926385106e-06	AASDHPPT	0.0377022153822844	0.107583966454457	0.151	0.099	1	gene_expression
1172	2.67233315545408e-10	-0.324153627138109	0.292	0.504	9.78100658227747e-06	FSTL1	0.0148199759387786	-0.198856488842206	0.063	0.111	1	gene_expression
1173	2.71688203207325e-10	0.346475533563137	0.776	0.561	9.94405992559131e-06	SVIP	0.000172366233141081	0.162276456587444	0.142	0.053	1	gene_expression
1174	2.7346280094749e-10	-0.320164392157664	0.214	0.385	1.00090119774791e-05	FAM20B	0.00350398790603766	-0.263943730505634	0.131	0.206	1	gene_expression
1175	2.86168254959417e-10	-0.303266581595047	0.483	0.55	1.04740442997696e-05	URB1	0.000214867306411021	-0.454569245813864	0.363	0.481	1	gene_expression
1176	2.90810764362644e-10	-0.328833345221756	0.356	0.527	1.06439647864371e-05	IFT27	0.690776250427519	0.00963240540787957	0.214	0.225	1	gene_expression
1177	2.95549952195532e-10	-0.424375208756983	0.499	0.664	1.08174238003087e-05	ANKUB1	0.567535984233291	-0.180624521305045	0.317	0.328	1	gene_expression
1178	3.01917301794638e-10	0.41542987388552	0.541	0.336	1.10504751629856e-05	LYPD1	0.616756857302504	0.04264763250711	0.18	0.168	1	gene_expression
1179	3.06486570564081e-10	0.336203782235467	0.643	0.42	1.12177149692159e-05	CCDC93	0.0495804776093867	0.154540512578007	0.182	0.13	1	gene_expression
1180	3.10095449143831e-10	0.325306916213937	0.637	0.397	1.13498035341134e-05	CAMLG	0.0452897877841612	0.0741391581493148	0.147	0.095	1	gene_expression
1181	3.15798288044109e-10	-0.364210340633232	0.524	0.645	1.15585331407025e-05	OPA1	0.325312000888313	-0.0237872625399426	0.135	0.16	1	gene_expression
1182	3.18640444616823e-10	0.339521110758422	0.653	0.489	1.16625589134203e-05	NDUFV1	0.411030564105048	0.0346220054864295	0.112	0.092	1	gene_expression
1183	3.40548360771354e-10	0.239072979040666	0.24	0.065	1.24644105525923e-05	SUSD5	0.447244592987292	0.0341180761009979	0.1	0.084	1	gene_expression
1184	3.45195169510109e-10	-0.326454782318693	0.772	0.756	1.26344883992395e-05	KIAA0319L	0.000383114029268322	-0.386145782588487	0.417	0.515	1	gene_expression
1185	3.56961465024801e-10	-0.317092082027274	0.736	0.786	1.30651465813727e-05	PAFAH1B1	9.89741827682927e-05	-0.415794794856575	0.173	0.279	1	gene_expression
1186	3.57779844313502e-10	0.639267659888664	0.835	0.668	1.30951000817185e-05	MAML3	2.41464145995942e-11	0.863043502022258	0.757	0.592	4.73438751054243e-07	both
1187	3.63544290479755e-10	-0.315643006068038	0.177	0.355	1.33060845758495e-05	TANGO2	6.12474772788272e-07	-0.448672547775133	0.277	0.447	0.0120087928700597	both
1188	3.72060221632715e-10	0.314546150966729	0.471	0.244	1.3617776171979e-05	UBTD2	0.0079286687378036	0.30671042050447	0.296	0.221	1	gene_expression
1189	3.82537041672509e-10	-0.392764052020724	0.391	0.527	1.40012382622555e-05	TLN2	0.024690257831819	0.154035732067902	0.501	0.397	1	gene_expression
1190	3.83176172824953e-10	0.263075217554379	0.559	0.317	1.40246311015661e-05	CTR9	3.99009795703136e-05	0.335507684811905	0.205	0.092	0.782338506435139	gene_expression
1191	3.89140609908255e-10	0.786338732255714	0.94	0.893	1.4242935463252e-05	TYRP1	0.629603188855207	0.0251997488946477	0.173	0.191	1	gene_expression
1192	4.23031337047246e-10	0.384683483529805	0.699	0.489	1.54833699672663e-05	ITGA6	0.173448471595959	0.00957765936704608	0.215	0.176	1	gene_expression
1193	4.37728121208003e-10	0.391030361189005	0.879	0.752	1.60212869643341e-05	OSTC	0.0451998757197157	0.0595222072705388	0.124	0.076	1	gene_expression
1194	4.45178512618249e-10	-0.443857787413167	0.704	0.802	1.62939787403405e-05	RSRC1	0.75655917951293	-0.0335376973682869	0.156	0.164	1	gene_expression
1195	4.50066457696625e-10	-0.241814488290472	0.109	0.298	1.64728824181542e-05	HFM1	0.0536081986893227	-0.0722397785364615	0.126	0.176	1	gene_expression
1196	4.54314227699631e-10	-0.231111018064383	0.116	0.29	1.66283550480342e-05	PEMT	5.62133308739661e-06	-0.319154024179315	0.109	0.225	0.110217477844585	gene_expression
1197	4.62508123202903e-10	0.366821381358368	0.872	0.733	1.69282598173494e-05	STT3B	0.158868399822208	0.217016129587773	0.359	0.328	1	gene_expression
1198	4.83516715106666e-10	0.435177380104675	0.802	0.641	1.76971952896191e-05	MAN2A1	1.85571939258266e-05	0.18497748076573	0.306	0.16	0.363850901303682	gene_expression
1199	4.88024801203999e-10	0.348751598968726	0.806	0.622	1.78621957488676e-05	RNF149	0.2207387601393	0.0563972118173802	0.175	0.141	1	gene_expression
1200	4.90534010240263e-10	0.235016410046565	0.349	0.145	1.79540353088039e-05	NFKB2	0.177584217785967	0.141314742935132	0.2	0.16	1	gene_expression
1201	5.04695260654886e-10	-0.351831260121799	0.877	0.897	1.84723512352295e-05	ZNF862	0.210367912951276	-0.0326558762580784	0.445	0.408	1	gene_expression
1202	5.19789780920527e-10	0.30819385266294	0.503	0.275	1.90248257714722e-05	ZBED5	1.61579431281922e-07	0.315043582252189	0.208	0.065	0.00316808790914464	both
1203	5.56839243597971e-10	-0.30972124585513	0.329	0.523	2.03808731549293e-05	AHSA1	0.0944823222545912	-0.0539896430110643	0.075	0.111	1	gene_expression
1204	5.57570621945096e-10	-0.352430012860729	0.553	0.672	2.04076423338125e-05	MRPS6	0.00252511091091748	-0.27479059945202	0.189	0.279	1	gene_expression
1205	5.729693625942e-10	0.401413035605841	0.678	0.458	2.09712516403103e-05	SPEF2	0.0495500547192535	0.174463160223846	0.229	0.168	1	gene_expression
1206	5.75495068574405e-10	-0.234115542676814	0.147	0.351	2.10636950048918e-05	TRAPPC6A	0.0603619001873123	0.042047392791482	0.326	0.26	1	gene_expression
1207	5.78637370989452e-10	-0.34250418041075	0.641	0.718	2.11787064155849e-05	PRPF4B	0.0240399760761782	-0.150433563843869	0.137	0.198	1	gene_expression
1208	5.80126705281875e-10	0.401953584264671	0.63	0.412	2.12332175400219e-05	SULF1	0.916141942800861	0.0142468864400879	0.242	0.244	1	gene_expression
1209	5.8534147099813e-10	-0.304913926552347	0.312	0.496	2.14240831800025e-05	COPG1	3.93609436843604e-11	-0.409618937070358	0.126	0.313	7.71750022819255e-07	both
1210	5.93273730156979e-10	0.184241900666905	0.264	0.08	2.17144117974756e-05	AVPI1	0.0744743261192934	0.142972171710335	0.254	0.202	1	gene_expression
1211	6.04367816654967e-10	-0.279858755279582	0.993	0.962	2.21204664573885e-05	NDUFB2	0.387496953693775	0.121867383503684	0.447	0.412	1	gene_expression
1212	6.06489850849209e-10	-0.496461641874868	0.688	0.779	2.21981350309319e-05	STAG1	0.00166321858344457	-0.327543220509656	0.299	0.393	1	gene_expression
1213	6.12540297208728e-10	0.37646651697925	0.739	0.599	2.24195874181367e-05	PPIP5K2	0.000108447409847693	0.186791448862196	0.203	0.095	1	gene_expression
1214	6.20933832319628e-10	0.266574955046622	0.597	0.359	2.27267991967307e-05	KRAS	0.000185756267205608	0.2592490667982	0.215	0.107	1	gene_expression
1215	6.28406590045922e-10	-0.343825848889651	0.371	0.534	2.30003096022708e-05	CAPN2	3.41824336668525e-08	-0.502034864105879	0.217	0.389	0.000670214976905976	both
1216	6.31050996857596e-10	0.219594626391208	0.277	0.092	2.30970975359849e-05	CMTM8	0.463872769096346	0.016557289724438	0.165	0.145	1	gene_expression
1217	6.56070570943322e-10	0.315976424334428	0.573	0.366	2.40128389670965e-05	KLF13	0.0157341036427014	0.115448224988987	0.518	0.42	1	gene_expression
1218	6.64827678072928e-10	-0.427666221647791	0.555	0.695	2.43333578451472e-05	GTDC1	0.0139203374836603	0.182660083346343	0.338	0.256	1	gene_expression
1219	6.97518513656018e-10	-0.361186813609949	0.525	0.649	2.55298751183239e-05	YEATS2	2.08541039000185e-07	-0.273530523329195	0.133	0.282	0.00408886415167662	both
1220	7.21657908672933e-10	0.338977360665702	0.86	0.721	2.6413401115338e-05	LARP1	0.00681040113086465	0.131849787126809	0.403	0.29	1	gene_expression
1221	7.29517375244115e-10	0.370974784173002	0.501	0.286	2.67010654513099e-05	PLK2	6.28284633106932e-06	0.270869060179279	0.256	0.122	0.123187768013276	gene_expression
1222	7.40586189631783e-10	-0.318987867675663	0.264	0.424	2.71061951267129e-05	TRIT1	0.00528567778956787	-0.125843687988758	0.175	0.26	1	gene_expression
1223	7.62101707221578e-10	0.11679202902115	0.126	0.011	2.7893684586017e-05	TMPRSS5	0.00212438628671667	0.139972039690555	0.123	0.053	1	gene_expression
1224	7.81829139393992e-10	-0.411622241894857	0.982	0.996	2.86157283309595e-05	RPS16	0.994014856340375	0.0163339519465581	0.175	0.176	1	gene_expression
1225	7.93613646941995e-10	-0.318791231401539	0.753	0.763	2.9047053091724e-05	ACTR3	0.377523106600713	0.0641930652933052	0.25	0.229	1	gene_expression
1226	8.02256811601807e-10	0.304426622370707	0.667	0.439	2.93634015614377e-05	CEP57	0.00101153930031188	0.283953773880585	0.226	0.137	1	gene_expression
1227	8.03200262320522e-10	0.267764278307677	0.543	0.305	2.93979328011934e-05	UHRF1BP1L	0.00043979454013388	0.35561221248279	0.198	0.103	1	gene_expression
1228	8.24112536791946e-10	0.237285179581867	0.357	0.153	3.0163342959122e-05	PHRF1	1.30167082155818e-06	0.453825076663189	0.427	0.256	0.0255218597982913	both
1229	8.42405012310595e-10	0.386992186096395	0.781	0.649	3.08328658555801e-05	PRKAR1A	0.0624281214292931	0.0117568543177244	0.24	0.176	1	gene_expression
1230	8.53304350342049e-10	0.341796270048756	0.846	0.698	3.12317925268693e-05	LARS	0.0146230847340833	0.170487275476356	0.193	0.126	1	gene_expression
1231	8.58943341557674e-10	-0.285088794473548	0.585	0.607	3.14381852443524e-05	TMEM30A	0.558629724617102	0.0297726058250338	0.1	0.088	1	gene_expression
1232	8.72076118838508e-10	0.332873193481246	0.856	0.714	3.19188580256082e-05	ABHD12	0.0275382728918306	0.182605279395282	0.602	0.55	1	gene_expression
1233	8.72384694380478e-10	-0.357951528525019	0.466	0.599	3.19301521990199e-05	PLPP5	4.62949616615558e-05	-0.172209868440844	0.053	0.134	0.907705313298126	gene_expression
1234	8.9565213690382e-10	-0.302722607889145	0.291	0.458	3.27817638628167e-05	SMARCB1	0.057467590762973	-0.0760576225601339	0.214	0.279	1	gene_expression
1235	8.99284816835246e-10	0.33180054253415	0.678	0.454	3.29147235809869e-05	TTLL7	0.731556138109891	0.0347317161359795	0.205	0.191	1	gene_expression
1236	9.22246071956801e-10	-0.385791150245488	0.865	0.908	3.37551284796909e-05	USP48	0.00015046199434538	-0.342069384061654	0.517	0.618	1	gene_expression
1237	9.25774444180053e-10	-0.319144028136503	0.581	0.645	3.38842704314341e-05	PTPRS	0.539821912870563	-0.0663729112632341	0.371	0.382	1	gene_expression
1238	9.54643297907428e-10	-0.299012254486763	0.335	0.485	3.49408993467098e-05	PREP	7.80226280536523e-07	-0.209963764892084	0.138	0.282	0.0152978966824796	both
1239	9.55476988233004e-10	-0.348968409801217	0.909	0.931	3.49714132463162e-05	RNASEK	0.00994217033186569	-0.0972065954496131	0.093	0.153	1	gene_expression
1240	9.6015487330471e-10	0.384877128031298	0.676	0.523	3.51426285178257e-05	LNPEP	0.000595738190947136	0.17511048870898	0.287	0.176	1	gene_expression
1241	9.8752821061471e-10	0.289196343227829	0.52	0.294	3.6144520036709e-05	PRIMPOL	0.000386428960004142	0.288592692820293	0.333	0.214	1	gene_expression
1242	9.89226247802555e-10	-0.129041640202666	0.025	0.145	3.62066698958213e-05	C16orf74	1.69509964190118e-08	-0.361228064565769	0.072	0.206	0.000332358186787564	both
1243	9.92766237727727e-10	-0.101511809481885	0.023	0.141	3.63362370670725e-05	PNPLA3	3.75218668710896e-06	-0.390098047189754	0.168	0.302	0.0735691243741455	gene_expression
1244	1.01872480067333e-09	-0.381148714163683	0.541	0.637	3.72863464294444e-05	NAXE	0.0299147781750123	-0.106594055287475	0.114	0.168	1	gene_expression
1245	1.01980366101868e-09	-0.383324336897289	0.921	0.924	3.73258337969449e-05	TMEM59	0.0150579766668871	-0.21340847439812	0.233	0.305	1	gene_expression
1246	1.02620201907428e-09	-0.191465883958868	0.098	0.275	3.75600201001376e-05	RNPEP	6.54230722760561e-09	-0.242318634627623	0.039	0.153	0.000128275017811663	both
1247	1.04581677248431e-09	0.480387434187513	0.869	0.725	3.82779396896982e-05	PIK3R1	0.000112310410012284	0.319682717650222	0.394	0.263	1	gene_expression
1248	1.04898768114903e-09	0.318820772461104	0.795	0.595	3.83939981177355e-05	IRF2	0.000799269115633658	0.30671042050447	0.466	0.347	1	gene_expression
1249	1.05114077354616e-09	0.270352539544357	0.648	0.416	3.84728034525629e-05	SCOC	1.16651340679633e-10	0.619933851528219	0.415	0.206	2.28718283670557e-06	both
1250	1.07328574483281e-09	0.234742387702461	0.312	0.115	3.92833315466256e-05	MSRB3	0.0959471816962341	0.150069683998268	0.149	0.107	1	gene_expression
1251	1.07611554061846e-09	-0.366627872836003	0.299	0.473	3.93869049021761e-05	ODF3B	0.000434721635039849	-0.250980670140212	0.313	0.427	1	gene_expression
1252	1.0865475622584e-09	0.362061009734087	0.699	0.504	3.97687273262196e-05	WBP11	0.935307791693695	0.0265150201825876	0.17	0.172	1	gene_expression
1253	1.10058387138015e-09	0.343208749647329	0.688	0.492	4.0282470276385e-05	CKAP5	0.0121647321709216	0.260030016018741	0.249	0.179	1	gene_expression
1254	1.11043671024237e-09	0.346523598186386	0.723	0.534	4.06430940315808e-05	SLC11A2	0.0180503192942034	0.18431229599235	0.426	0.344	1	gene_expression
1255	1.11416348180002e-09	0.34549254508977	0.431	0.214	4.07794975973625e-05	SCGB2B2	0.119280736502903	0.1419223524158	0.144	0.107	1	gene_expression
1256	1.12051987416243e-09	-0.286529305471347	0.532	0.641	4.10121479142191e-05	ACIN1	0.0377670805230562	-0.146836459474149	0.291	0.359	1	gene_expression
1257	1.14752104320606e-09	0.384157015639706	0.68	0.496	4.2000417702385e-05	RAPH1	0.0043289938723333	0.339975832643464	0.34	0.248	1	gene_expression
1258	1.16160533360145e-09	-0.419925693025792	0.405	0.599	4.25159168151465e-05	MYLK	0.000399654853362688	-0.445852028712755	0.408	0.519	1	gene_expression
1259	1.16987667256002e-09	0.193444005966292	0.236	0.065	4.28186560923695e-05	ICA1L	0.458667253418016	-0.00700618204624148	0.1	0.084	1	gene_expression
1260	1.179972093815e-09	0.38771884565524	0.751	0.576	4.31881586057229e-05	MRPL44	0.446006753082629	0.14321168822159	0.205	0.191	1	gene_expression
1261	1.18435170013041e-09	-0.387304581481602	0.683	0.76	4.33484565764732e-05	SLC25A6	0.249114315175563	-0.129737353542034	0.203	0.233	1	gene_expression
1262	1.18670847825743e-09	0.319375867633449	0.616	0.412	4.34347170127002e-05	TSG101	0.0293626497070427	0.00907819768960166	0.159	0.103	1	gene_expression
1263	1.20671789394943e-09	-0.153799461025968	0.046	0.187	4.41670816364432e-05	RAB43	2.72529446901715e-05	-0.290282320247513	0.149	0.267	0.534348486540193	gene_expression
1264	1.23712310432372e-09	0.295522548718266	0.545	0.313	4.52799427413525e-05	BTBD10	0.0231216475527006	0.119216752971215	0.11	0.061	1	gene_expression
1265	1.23945646897296e-09	0.312843946658348	0.569	0.344	4.53653462208793e-05	RWDD4	0.120895851425062	0.0807142019049071	0.137	0.099	1	gene_expression
1266	1.27629355929949e-09	0.533597381738267	0.667	0.511	4.67136205639206e-05	ANKRD30B	0.00255396023290643	0.343202076601906	0.25	0.164	1	gene_expression
1267	1.29061810368926e-09	0.316356408684251	0.592	0.374	4.72379132131305e-05	RBBP8	0.00227304905614558	0.453931680401504	0.352	0.26	1	gene_expression
1268	1.29445760801855e-09	0.290417498559514	0.49	0.267	4.73784429110868e-05	SP1	1.74274986588451e-05	0.427486007184737	0.595	0.466	0.341700966203976	gene_expression
1269	1.30986712903457e-09	-0.325320051826255	0.702	0.748	4.79424467897944e-05	SPATS2L	0.663756773804688	-0.0494248112118023	0.275	0.286	1	gene_expression
1270	1.31784627929095e-09	-0.371095190502421	0.445	0.611	4.8234491668328e-05	ATP1B1	0.886895096507977	-0.0433054736171079	0.193	0.183	1	gene_expression
1271	1.33668441547745e-09	-0.457469918417275	0.701	0.802	4.89239862908903e-05	KANSL1L	0.160052966706607	0.067567633988478	0.32	0.271	1	gene_expression
1272	1.353912474297e-09	-0.325891494855258	0.839	0.855	4.95545504717445e-05	EVI5	0.45565128394128	0.022276873553124	0.284	0.309	1	gene_expression
1273	1.35765082142573e-09	0.383395651206744	0.559	0.351	4.96913777150032e-05	NPAS2	0.182784294101117	0.24446347215463	0.327	0.29	1	gene_expression
1274	1.36436475391244e-09	0.255835675566571	0.413	0.202	4.99371143579492e-05	NEMP1	0.0135218932231407	0.264967597210783	0.508	0.42	1	gene_expression
1275	1.36493388113634e-09	-0.117327962472553	0.023	0.141	4.99579449834711e-05	FBLIM1	0.000256251698319551	-0.0872820901911256	0.039	0.103	1	gene_expression
1276	1.38224281316923e-09	-0.339704754467505	0.835	0.87	5.05914692048071e-05	SERBP1	0.654369597801919	-0.0171639335065655	0.166	0.179	1	gene_expression
1277	1.38806685456487e-09	0.419386261660289	0.701	0.519	5.0804634943929e-05	AP1S3	0.814931956099607	-0.00037458159022008	0.287	0.267	1	gene_expression
1278	1.42058280168964e-09	-0.394485405320808	0.953	0.943	5.19947511246426e-05	ZEB2	0.56559281842258	-0.212279808246239	0.41	0.431	1	gene_expression
1279	1.50420851561316e-09	-0.383520854850873	0.804	0.844	5.50555358799574e-05	UQCR10	0.0819875528592432	-0.069476149803016	0.1	0.141	1	gene_expression
1280	1.50668245926452e-09	-0.288046970198211	0.499	0.569	5.51460846915406e-05	HACD2	4.07944337845063e-06	-0.341970884885876	0.163	0.305	0.0799856463212815	gene_expression
1281	1.51988074719722e-09	-0.376686237752901	0.662	0.76	5.56291552281654e-05	DICER1	0.137525300131328	-0.133678501351126	0.186	0.233	1	gene_expression
1282	1.52263368678644e-09	-0.32495413083941	0.469	0.599	5.57299155700706e-05	TIMMDC1	0.0671869100236445	-0.0737778258413782	0.081	0.118	1	gene_expression
1283	1.59943433043422e-09	-0.309728448247339	0.306	0.481	5.8540895928223e-05	MPP5	0.0016375742100975	-0.294687955379104	0.189	0.286	1	gene_expression
1284	1.66606753926322e-09	-0.285193725370061	0.247	0.447	6.09797380045733e-05	NCBP3	0.0321185529601599	-0.0859004873705264	0.091	0.141	1	gene_expression
1285	1.66918403651252e-09	-0.336634486351047	0.867	0.897	6.10938049203947e-05	LONP2	0.00937737506616316	-0.340882469111212	0.268	0.351	1	gene_expression
1286	1.73483932291166e-09	-0.235962224930836	0.158	0.355	6.34968540578897e-05	KLHL12	1.33390290614576e-08	-0.273671053330075	0.081	0.221	0.000261538342807999	both
1287	1.78875867014576e-09	0.138986874858487	0.126	0.011	6.54703560860048e-05	PLCXD3	0.00139843333701498	0.22500601811178	0.177	0.092	1	gene_expression
1288	1.81741333557081e-09	-0.429868524020817	0.644	0.763	6.65191454952271e-05	SNTB1	0.0925754714790219	-0.0650302447718241	0.266	0.324	1	gene_expression
1289	1.83147468411843e-09	0.347759242408174	0.918	0.794	6.70338049134185e-05	CANX	0.0236963057962902	-0.0284579245835251	0.394	0.302	1	gene_expression
1290	1.83416061757689e-09	-0.214640751909613	0.555	0.511	6.71321127639318e-05	BBS5	0.439335365525708	-0.0651901090349262	0.191	0.214	1	gene_expression
1291	1.86581644041021e-09	-0.32712546164929	0.305	0.492	6.8290747535454e-05	HPCAL1	0.0201859046458889	-0.119711682538478	0.278	0.363	1	gene_expression
1292	1.88101856642075e-09	-0.340820371935471	0.305	0.466	6.88471605495659e-05	AARS	0.000308404452514883	-0.375298748887447	0.137	0.233	1	gene_expression
1293	1.88314510943492e-09	-0.180622977876446	0.074	0.229	6.89249941504277e-05	CLN8	3.62077114857074e-05	-0.37446739547599	0.144	0.256	0.709924599100265	gene_expression
1294	1.90689897604555e-09	-0.411066869353121	0.494	0.599	6.97944094222433e-05	TYMP	0.00509047068782685	-0.266528329268193	0.454	0.534	1	gene_expression
1295	1.95842379240743e-09	-0.294935645982273	0.324	0.496	7.16802692259042e-05	TM2D2	1.73444413760336e-12	-0.432046229187724	0.165	0.378	3.40072462059892e-08	both
1296	1.9721494773666e-09	-0.28346122318956	0.245	0.401	7.21826430210948e-05	PPP1R15B	7.01148809820925e-10	-0.315544006367024	0.138	0.321	1.37474247141589e-05	both
1297	1.98076994710901e-09	0.358697593427047	0.66	0.447	7.2498160834137e-05	MTMR2	0.000951918928210721	0.185404124282336	0.203	0.107	1	gene_expression
1298	2.00355181578302e-09	0.350649622718605	0.669	0.462	7.33320000094744e-05	FAM111A	0.00484154209619929	0.146038192599472	0.114	0.053	1	gene_expression
1299	2.03425863712163e-09	-0.328592299659573	0.419	0.565	7.44559003772886e-05	YLPM1	0.0313333962628194	-0.126138354890834	0.089	0.137	1	gene_expression
1300	2.05243769147544e-09	0.30647421185451	0.674	0.45	7.51212719456924e-05	KLF3	1.11810550449834e-09	0.578825945002901	0.497	0.282	2.19226946266989e-05	both
1301	2.06954768048779e-09	0.337961030362247	0.567	0.351	7.57475146535338e-05	TMEM109	0.0134012707049087	0.0978341964298823	0.159	0.095	1	gene_expression
1302	2.07078115281061e-09	0.435619772633129	0.643	0.435	7.57926609740212e-05	MPPED2	2.01669740334878e-06	0.327397682778228	0.363	0.198	0.0395413859874596	both
1303	2.078778455441e-09	0.311097708928974	0.525	0.313	7.60853702475961e-05	SKIL	2.68467453364338e-08	0.411465505818673	0.445	0.252	0.000526384135811457	both
1304	2.09496543274899e-09	0.511500638237503	0.786	0.637	7.66778298040459e-05	PHLDA1	1.30613474425678e-05	0.19800416106197	0.315	0.172	0.256093839306426	gene_expression
1305	2.10093273253778e-09	0.153255676643091	0.177	0.042	7.68962389436155e-05	ACSL6	0.890702622366074	-0.0466379329095643	0.103	0.107	1	gene_expression
1306	2.12490092898536e-09	-0.146844426382924	0.746	0.626	7.77734989017932e-05	LRP2	0.905542135794297	0.0641753099571778	0.408	0.405	1	gene_expression
1307	2.14253181293322e-09	0.412556058307862	0.541	0.34	7.84188068851689e-05	CEACAM1	0.000401901788465469	0.32121559724287	0.245	0.137	1	gene_expression
1308	2.24697615313055e-09	-0.317802199832595	0.424	0.557	8.22415741807313e-05	NAPEPLD	0.198550569956079	-0.150559060328859	0.242	0.279	1	gene_expression
1309	2.33244707734869e-09	0.367820294321915	0.394	0.21	8.53698954780393e-05	ESR2	0.410109396826654	0.131849787126809	0.299	0.275	1	gene_expression
1310	2.40556031958572e-09	0.269672898623597	0.429	0.218	8.8045913257157e-05	TSSC4	6.23877296764973e-05	0.292694601272932	0.313	0.187	1	gene_expression
1311	2.40881709070773e-09	0.305999178987249	0.431	0.221	8.81651143369935e-05	ZNF254	0.00422456055372425	0.214648944058193	0.147	0.076	1	gene_expression
1312	2.40918641202551e-09	-0.158975625566985	0.042	0.172	8.81786318665456e-05	EDARADD	2.17767632611345e-06	-0.215306593497406	0.06	0.16	0.0426976997261065	both
1313	2.43794984399313e-09	0.316135733452985	0.723	0.511	8.92314022399927e-05	SDHA	0.625052346861015	0.0010886457413456	0.215	0.202	1	gene_expression
1314	2.44107896117872e-09	-0.292085427441422	0.228	0.385	8.93459310581023e-05	RBBP5	0.00104230965751941	-0.132884801397014	0.079	0.153	1	gene_expression
1315	2.44627764996971e-09	-0.327840533429638	0.296	0.466	8.95362082665414e-05	EPN2	0.0028931042109178	-0.104915819058308	0.114	0.191	1	gene_expression
1316	2.48872926262849e-09	0.14198861032647	0.287	0.107	9.10899797414655e-05	PGPEP1	0.0949181655764084	-0.112652821490372	0.275	0.332	1	gene_expression
1317	2.52821769237381e-09	0.227250514167059	0.366	0.16	9.25352957585737e-05	ZNF566	0.0977068640252527	0.114862925761724	0.128	0.088	1	gene_expression
1318	2.54209972006504e-09	-0.284975830584187	0.723	0.752	9.30433918541005e-05	EWSR1	0.0312350014061708	-0.0607915696687411	0.343	0.427	1	gene_expression
1319	2.5758417015692e-09	-0.416309122486801	0.736	0.775	9.42783821191344e-05	RTTN	0.814703880537907	-0.235295544609602	0.229	0.221	1	gene_expression
1320	2.62256009354232e-09	-0.33767363735193	0.869	0.889	9.59883219837423e-05	TNFRSF14	0.000703118272430154	-0.437762710330678	0.305	0.397	1	gene_expression
1321	2.65915503946062e-09	-0.261874450467107	0.112	0.279	9.73277335992982e-05	FAM135B	0.681842505618081	-0.226191985164443	0.291	0.275	1	gene_expression
1322	2.68342071528833e-09	0.303843962050824	0.476	0.267	9.82158816002682e-05	SYT11	4.12359766527147e-05	-0.190572969260461	0.222	0.363	0.808513794229778	gene_expression
1323	2.69449128674598e-09	0.186174083966747	0.326	0.13	9.86210755861895e-05	AKT1S1	0.00562564764979172	0.287213981931162	0.576	0.492	1	gene_expression
1324	2.71558424679115e-09	-0.395438068113087	0.821	0.847	9.93930990168028e-05	PPDPF	0.950074999792599	-0.0124156186084021	0.27	0.267	1	gene_expression
1325	2.7650804974848e-09	-0.290879288475545	0.377	0.523	0.000101204711288441	CDC42BPB	0.0721824259117654	-0.238158762986002	0.333	0.385	1	gene_expression
1326	2.77867304652288e-09	0.152396817462302	0.229	0.065	0.000101702212175784	NFASC	0.00307896643344671	-0.337044504220022	0.261	0.351	1	gene_expression
1327	2.78758062233832e-09	0.299157697533897	0.592	0.366	0.000102028238358205	FAS	0.461920799141806	-0.0158641879679397	0.117	0.099	1	gene_expression
1328	2.82132231783008e-09	-0.410164966869159	0.665	0.756	0.000103263218154899	PHIP	0.00742668692053942	-0.136862989532891	0.116	0.183	1	gene_expression
1329	2.84270781481703e-09	0.388139617960519	0.678	0.511	0.000104045948730118	APPL2	0.000259870494212479	0.187784318744091	0.275	0.156	1	gene_expression
1330	2.93333835222417e-09	-0.350132009281754	0.299	0.427	0.000107363117029757	FAM89A	0.00429456752926476	-0.119170403854758	0.051	0.103	1	gene_expression
1331	2.93896448472851e-09	-0.316822245441898	0.431	0.546	0.000107569039105548	SUMO3	0.125773227615018	-0.128636061174713	0.254	0.309	1	gene_expression
1332	2.98133010878838e-09	0.210218597996971	0.373	0.168	0.000109119663311764	PPIE	0.0116429682154203	-0.18050746219176	0.112	0.172	1	gene_expression
1333	3.01054535983594e-09	0.249200362820609	0.41	0.195	0.000110188970715355	RAP2A	0.0195754926506016	0.181031082458256	0.278	0.206	1	gene_expression
1334	3.06807285324372e-09	-0.170937873858443	0.065	0.214	0.000112294534501573	TDRP	3.61093984583423e-06	-0.241139547697248	0.081	0.191	0.0707996975572717	gene_expression
1335	3.11349374526281e-09	-0.362119426169177	0.608	0.691	0.000113956984570364	PCNX4	0.531183413008605	-0.0304120479022479	0.18	0.198	1	gene_expression
1336	3.23922072258716e-09	0.225770260292724	0.392	0.183	0.000118558717667413	IFITM1	0.0162862421148457	0.0818565463061373	0.1	0.05	1	gene_expression
1337	3.24703734613851e-09	-0.146547737520235	0.047	0.187	0.000118844813906016	JDP2	0.000118937440949962	-0.184727212887592	0.044	0.115	1	gene_expression
1338	3.29503432127493e-09	-0.316662361310725	0.215	0.401	0.000120601551192984	WDR25	1.83211604636139e-08	-0.642763011169323	0.282	0.458	0.000359222993210078	both
1339	3.40579176043017e-09	0.2873522046476	0.515	0.336	0.000124655384223505	MGAT4B	0.246251124586157	-0.00844671640545663	0.201	0.168	1	gene_expression
1340	3.46004721498032e-09	-0.434830202006397	0.452	0.603	0.000126641188115495	STX8	0.103376400112016	-0.296252517111026	0.172	0.21	1	gene_expression
1341	3.49478611028762e-09	-0.129214292581854	0.023	0.137	0.000127912666422637	DNAH11	0.491709918761237	-0.068122142157041	0.173	0.191	1	gene_expression
1342	3.521870816244e-09	-0.302661103703557	0.364	0.508	0.000128903993745347	ETV7	0.0157004238676487	-0.39839323472147	0.17	0.233	1	gene_expression
1343	3.61446873813194e-09	-0.386492798578625	0.986	0.996	0.000132293170284367	RPS15	0.487525889764329	0.0412000813530987	0.11	0.095	1	gene_expression
1344	3.76414980946591e-09	0.182808693914675	0.271	0.092	0.000137771647176262	GRK4	9.92363659099189e-05	0.445567158133324	0.347	0.21	1	gene_expression
1345	3.78228671578564e-09	0.347569526740342	0.643	0.447	0.00013843547608447	MTMR10	0.347935328938307	-0.0212382698508284	0.299	0.275	1	gene_expression
1346	3.7987142979989e-09	-0.254211908337219	0.229	0.393	0.000139036742021058	CNPY3	0.00814103963118267	-0.104324756376049	0.082	0.141	1	gene_expression
1347	3.89338579931707e-09	-0.250515010946369	0.182	0.366	0.000142501813640804	PRPSAP2	0.0254032871304563	-0.248182036787538	0.165	0.229	1	gene_expression
1348	3.99593889752265e-09	0.25094541608041	0.555	0.328	0.000146255359588226	LTBR	0.642907095830374	0.0115604222878904	0.161	0.149	1	gene_expression
1349	4.02593934096033e-09	-0.303174826987855	0.398	0.496	0.000147353405818489	FBXL4	0.019342245081589	-0.156660720237392	0.061	0.107	1	gene_expression
1350	4.0848128600082e-09	0.269557908474814	0.545	0.324	0.00014950823548916	MCOLN1	0.0221573294586142	0.168693321355084	0.268	0.198	1	gene_expression
1351	4.26335479675927e-09	-0.369985214239317	0.331	0.519	0.000156043048916186	FAM135A	0.241752913979124	-0.00985216711659764	0.117	0.145	1	gene_expression
1352	4.37432432190555e-09	0.379733539559687	0.865	0.752	0.000160104644506065	ZNFX1	0.515006229836702	-0.111414938918814	0.564	0.489	1	gene_expression
1353	4.4334913046295e-09	0.205696722512021	0.285	0.103	0.000162270215240745	EXPH5	1.00349892436227e-05	0.254986830402218	0.163	0.053	0.19675603409971	gene_expression
1354	4.68999969452888e-09	0.221302132019444	0.284	0.103	0.000171658678819452	DEAF1	5.85251077997804e-10	0.528892720220842	0.503	0.275	1.14750178863029e-05	both
1355	4.84866414895119e-09	-0.377548637132699	0.403	0.546	0.000177465956515763	RYK	0.00255853873250734	-0.207137302074374	0.091	0.16	1	gene_expression
1356	4.9862524641081e-09	0.251580975635565	0.51	0.286	0.00018250182643882	GUF1	0.00959568307358077	0.104408568124558	0.103	0.05	1	gene_expression
1357	5.01302382460663e-09	-0.214255285365509	0.123	0.302	0.000183481685004427	EIF2D	4.31051699689534e-05	-0.221572497832041	0.135	0.252	0.84516306758127	gene_expression
1358	5.27496348851923e-09	-0.316231140839753	0.643	0.714	0.000193068938643292	ARMC10	0.972400425790185	0.0146660930818739	0.247	0.244	1	gene_expression
1359	5.27533041651766e-09	-0.38074810719891	1	1	0.000193082368574963	RPLP1	0.071859456662952	0.0687211441170035	0.18	0.13	1	gene_expression
1360	5.30317154682635e-09	0.453733541739757	0.616	0.408	0.000194101381785391	UBE2S	0.49192513678479	0.0122804497729185	0.289	0.271	1	gene_expression
1361	5.38889438603038e-09	-0.421564903335609	0.562	0.676	0.000197238923423098	BTBD9	0.00760089421883134	-0.34843952705481	0.264	0.347	1	gene_expression
1362	5.45039757874176e-09	0.320190013500435	0.685	0.485	0.000199490001779527	EP400	0.0433399472738827	0.106320536890732	0.364	0.286	1	gene_expression
1363	5.50724634870275e-09	-0.389616579184627	0.424	0.573	0.00020157072360887	FERMT2	0.00625458453666884	-0.0974517224642014	0.135	0.21	1	gene_expression
1364	5.52212090428442e-09	0.231427588942113	0.182	0.046	0.000202115147217714	EDIL3	0.000195175222180286	0.266080634789025	0.24	0.134	1	gene_expression
1365	5.52268365171417e-09	-0.302316877976975	0.499	0.615	0.00020213574433639	SDHC	4.00233395077588e-05	-0.379578809293589	0.184	0.302	0.784737617728626	gene_expression
1366	5.54839389038012e-09	-0.355483559125279	0.778	0.809	0.000203076764781803	UBE2E3	0.844387525266091	-0.1577308779667	0.152	0.156	1	gene_expression
1367	5.72031015588664e-09	-0.398854209719568	0.345	0.469	0.000209369072015607	MCAM	9.34180921178088e-07	-0.353149369205303	0.103	0.229	0.0183164853215388	both
1368	5.8051598667858e-09	0.308879981941985	0.608	0.393	0.000212474656284227	DDB2	0.00950514939961264	0.222173084183154	0.317	0.225	1	gene_expression
1369	5.83416724467324e-09	0.262104962035364	0.618	0.397	0.000213536355322285	TAPT1	0.0028035248109878	0.11548777338814	0.191	0.107	1	gene_expression
1370	5.87543507602908e-09	-0.14129062208183	0.023	0.134	0.00021504679921774	ELN	4.25428013962209e-08	-0.512539377144357	0.191	0.351	0.000834136706975703	both
1371	5.90980992538693e-09	-0.21881791590315	0.138	0.302	0.000216304953079087	FMO4	0.180507090596848	-0.0533122937306285	0.086	0.115	1	gene_expression
1372	5.94095473006614e-09	-0.31147107763247	0.298	0.443	0.000217444884075151	ASPA	0.00557185546902307	-0.0947322211106093	0.06	0.115	1	gene_expression
1373	5.96555671348569e-09	0.17516831429436	0.291	0.107	0.00021834534127029	PTDSS2	0.000301801440530938	0.108212513751657	0.398	0.275	1	gene_expression
1374	6.077346255186e-09	-0.335322867531113	0.371	0.508	0.000222436950286063	TTYH2	0.159459437410569	-0.126618042994656	0.363	0.389	1	gene_expression
1375	6.30854350545618e-09	-0.293027962495159	0.324	0.473	0.000230899000843202	TRAF3IP2	4.28577721410349e-07	-0.688923939163981	0.233	0.385	0.0084031233836927	both
1376	6.3396180997688e-09	0.21272917810525	0.333	0.137	0.000232036362069638	NR4A2	0.0604566468880884	0.145297110731126	0.392	0.324	1	gene_expression
1377	6.3859300011832e-09	-0.165239896690648	0.03	0.145	0.000233731423973306	RNF122	8.69801751642372e-07	-0.419138745408336	0.096	0.218	0.017054202944452	both
1378	6.50530067698255e-09	-0.192167033527593	0.072	0.218	0.000238100510078238	PLEKHG3	1.3668744118918e-09	-0.474831095684521	0.065	0.206	2.68003065939624e-05	both
1379	6.63984281209776e-09	-0.273232885644056	0.921	0.905	0.00024302488676559	CALM1	0.0661741800310728	-0.0675859496755803	0.158	0.21	1	gene_expression
1380	6.68052768722712e-09	-0.284793663434975	0.744	0.725	0.0002445139938802	SLC24A5	0.734301071603011	0.0475978525512491	0.121	0.115	1	gene_expression
1381	6.7667758186169e-09	0.401345916574617	0.925	0.859	0.000247670761737197	DIP2B	0.158350781299139	0.0757000641320313	0.553	0.504	1	gene_expression
1382	6.79959282544603e-09	-0.269433071634022	0.193	0.37	0.00024887189700415	MOSPD3	0.198116515258722	-0.0832819493280466	0.229	0.271	1	gene_expression
1383	6.88244606811499e-09	-0.28392712738822	0.63	0.672	0.000251904408539077	ETV5	1.73631380668246e-05	-0.481414095845748	0.385	0.519	0.34043904807623	gene_expression
1384	7.06868424753294e-09	0.319125915739259	0.499	0.282	0.000258720912143953	CALCRL	1.43473056193905e-05	0.232622357931546	0.133	0.034	0.28130762127939	gene_expression
1385	7.1826820881522e-09	-0.290769268036362	0.622	0.683	0.000262893347108459	SASH1	4.82431726971544e-05	-0.435325828328817	0.356	0.481	0.945903887073107	gene_expression
1386	7.23836203745705e-09	-0.345142833309506	0.767	0.813	0.000264931288932966	DYRK1A	0.262468592433614	-0.218806582247007	0.441	0.477	1	gene_expression
1387	7.28304524869405e-09	-0.361886345536556	0.299	0.466	0.000266566739147451	REPS1	0.0142072720480918	-0.146222600934167	0.074	0.126	1	gene_expression
1388	7.36368782794308e-09	-0.325279011614894	0.912	0.901	0.000269518338190545	SOD1	0.318188879672618	-0.105545404510538	0.159	0.187	1	gene_expression
1389	7.5118393043648e-09	-0.325282260688059	0.552	0.653	0.000274940830379056	TRAPPC1	0.186907060940254	-0.0705276768472996	0.093	0.122	1	gene_expression
1390	7.73524309901174e-09	0.323174494612778	0.897	0.771	0.000283117632666929	NDUFV2	0.0775115905120914	0.144342372722826	0.289	0.225	1	gene_expression
1391	7.80367648552806e-09	0.310949518904553	0.578	0.37	0.000285622363046812	AAMDC	0.00337461467321984	0.246098449263015	0.305	0.21	1	gene_expression
1392	7.84411872224329e-09	-0.35224494385208	0.401	0.534	0.000287102589352827	AIG1	0.495411661473058	0.00335673020842636	0.123	0.141	1	gene_expression
1393	7.89165069822926e-09	0.308547088556699	0.366	0.172	0.000288842307205889	CENPK	0.0173751751860104	0.137490376340239	0.168	0.107	1	gene_expression
1394	7.894179792866e-09	-0.361548855301556	0.301	0.454	0.000288934874598689	PLA1A	0.00658812084613222	-0.150396145186583	0.072	0.13	1	gene_expression
1395	8.06168107813448e-09	-0.294172748167406	0.939	0.954	0.0002950655891408	SON	0.125712621959745	-0.123923933825392	0.247	0.298	1	gene_expression
1396	8.0775973029403e-09	0.264359372792119	0.59	0.366	0.000295648138884918	PATL1	0.070812085216193	0.167563047497833	0.285	0.225	1	gene_expression
1397	8.08199977027098e-09	0.351585361247463	0.515	0.298	0.000295809273591688	BRIP1	0.224792184561594	-0.170718145304333	0.196	0.16	1	gene_expression
1398	8.15544999161098e-09	-0.329206116417397	0.382	0.546	0.000298497625142954	MTCH1	0.0810668180391324	-0.145619004924711	0.112	0.153	1	gene_expression
1399	8.21712827243766e-09	-0.227194276966439	0.158	0.328	0.000300755111899491	GSR	0.00273623463780589	-0.218358735683441	0.124	0.198	1	gene_expression
1400	8.27284281569797e-09	0.317612617780793	0.73	0.553	0.000302794319897361	IPO7	0.107986468758692	0.146165229542352	0.14	0.103	1	gene_expression
1401	8.31186449582712e-09	-0.265622178184209	0.245	0.412	0.000304222552411768	NMD3	0.00250269401510584	-0.167540948375997	0.068	0.13	1	gene_expression
1402	8.44086469059747e-09	-0.321398816866488	0.702	0.767	0.000308944088540558	EVA1B	5.0854023685625e-05	-0.239720932924769	0.149	0.26	0.997094842404049	gene_expression
1403	8.59481291400974e-09	0.252862377961551	0.42	0.218	0.000314578747465671	GALNT10	0.284040692001268	0.101091570126193	0.186	0.156	1	gene_expression
1404	8.62266084977223e-09	0.287505329677388	0.564	0.351	0.000315598009762513	TNFRSF1A	0.9423248986029	-0.0444894663309876	0.347	0.344	1	gene_expression
1405	8.73041634299858e-09	-0.335793700138551	0.667	0.756	0.000319541968570091	FMC1	0.499150702588596	0.154857369144312	0.694	0.702	1	gene_expression
1406	8.91120786847834e-09	0.203954636628128	0.457	0.24	0.000326159119194176	TMEM41B	0.00297641279368731	0.129832658420391	0.135	0.065	1	gene_expression
1407	8.92466219133023e-09	-0.316688222104989	0.313	0.462	0.000326651560864878	PFN2	0.0661047462886202	-0.0771756746339133	0.137	0.187	1	gene_expression
1408	8.95658307491642e-09	-0.158465484913607	0.051	0.183	0.000327819897125016	SH3BP4	1.79106327196642e-06	-0.464614091644155	0.109	0.229	0.0351173775734455	both
1409	8.98883485826978e-09	-0.360360031471656	0.916	0.958	0.000329000344647532	SND1	0.00686524065400098	-0.315827837828606	0.595	0.66	1	gene_expression
1410	9.04161604218057e-09	-0.243078875802119	0.089	0.252	0.000330932188759851	TGFB2	0.0006403251684184	-0.237349995159747	0.156	0.252	1	gene_expression
1411	9.04864630076055e-09	-0.252428311978544	0.834	0.786	0.000331189503254137	ENPP2	0.386284990607779	-0.0456343754561035	0.357	0.382	1	gene_expression
1412	9.12218337828035e-09	-0.455392116591839	0.63	0.748	0.000333881033828439	VEPH1	0.0109263390150231	-0.186208212079735	0.271	0.363	1	gene_expression
1413	9.17870273121486e-09	-0.26594542077155	0.284	0.443	0.000335949698665195	SLC25A11	0.000709372957290338	-0.267696647411736	0.131	0.218	1	gene_expression
1414	9.22836870550149e-09	0.291173193021484	0.536	0.332	0.00033776752299006	RNF4	0.00051691067043707	0.287533040557202	0.588	0.454	1	gene_expression
1415	9.41216003163807e-09	-0.334386521722641	0.988	0.996	0.000344494469317985	RPL13A	0.0795284738714816	0.154960636662743	0.249	0.198	1	gene_expression
1416	9.53885740633477e-09	0.323950949005816	0.877	0.725	0.000349131719929259	VAPA	0.000536576209006249	0.366401692757688	0.34	0.221	1	gene_expression
1417	9.6064673163314e-09	-0.325249510924147	0.594	0.687	0.000351606310245046	RBM28	0.00779217420888634	-0.294207502447602	0.292	0.378	1	gene_expression
1418	9.63973042794853e-09	-0.281909140494919	0.809	0.832	0.000352823773393344	ATRAID	0.487663897336077	0.043562846585517	0.184	0.164	1	gene_expression
1419	9.89427100555544e-09	0.415716434671388	0.8	0.672	0.000362140213074334	ADAM23	0.0755641941789967	0.229883925846771	0.259	0.206	1	gene_expression
1420	1.00020768125019e-08	-0.286193391967379	0.387	0.538	0.000366086013414382	STX6	0.0122176151068684	-0.270313420806916	0.165	0.229	1	gene_expression
1421	1.00304195104269e-08	0.497958373699145	0.851	0.733	0.000367123384501133	FAM126A	0.149758580881441	0.160260306880184	0.299	0.26	1	gene_expression
1422	1.0145325937463e-08	-0.355478199795726	0.636	0.718	0.000371329074637083	CHD7	0.260723161389111	0.0786795891087027	0.303	0.263	1	gene_expression
1423	1.02398994657939e-08	0.364465392415802	0.743	0.565	0.000374790560347522	YIF1A	0.125777250279563	0.200555346591302	0.235	0.191	1	gene_expression
1424	1.02923179660881e-08	-0.308163591441563	0.387	0.561	0.000376709129876792	HBS1L	0.286209009766174	-0.0383482021193185	0.175	0.206	1	gene_expression
1425	1.05381471961346e-08	-0.283755403825219	0.774	0.76	0.000385706725525724	GOLGB1	0.0594693669222975	-0.0950023245228829	0.102	0.145	1	gene_expression
1426	1.06336127540375e-08	-0.39058725654058	0.646	0.756	0.000389200860410525	TSC22D4	2.35630499069192e-07	-0.437789756648782	0.455	0.611	0.00462000719524964	both
1427	1.08181555745923e-08	-0.335553011771927	0.708	0.752	0.000395955312185654	MTUS1	9.5719040734299e-09	-0.707142996218498	0.352	0.527	0.00018767632316774	both
1428	1.09844591239345e-08	-0.289202584551465	0.308	0.492	0.000402042188395126	SLC39A14	6.9623902320451e-17	-0.757835084303888	0.194	0.462	1.36511585279708e-12	both
1429	1.09932877290073e-08	0.282117354710771	0.489	0.286	0.000402365324169395	ZNF43	0.09936089353795	0.0916729260022023	0.123	0.084	1	gene_expression
1430	1.11439998254357e-08	0.320320011178085	0.534	0.324	0.000407881537610774	FAM214A	0.151791765376405	0.105763214819964	0.172	0.134	1	gene_expression
1431	1.12464624358386e-08	-0.348982362645177	0.398	0.531	0.000411631771614127	KPNA5	0.0647662651160779	-0.0963556738165879	0.082	0.122	1	gene_expression
1432	1.14079249504385e-08	0.297514569791731	0.919	0.828	0.000417541461110999	FNIP1	0.00688841685103346	0.171531949700779	0.401	0.305	1	gene_expression
1433	1.15209378528909e-08	-0.253512870333356	0.816	0.79	0.000421677846353662	DYNC1H1	0.000218901105615047	-0.414972715828783	0.249	0.363	1	gene_expression
1434	1.20842812193522e-08	0.272105492105371	0.704	0.489	0.00044229677690951	EIF3M	0.000917341063551348	0.129832658420391	0.102	0.034	1	gene_expression
1435	1.20857441795377e-08	-0.329658534629079	0.515	0.595	0.00044235032271526	CEPT1	0.437900601816342	-0.0370017315324346	0.11	0.13	1	gene_expression
1436	1.22650229378518e-08	-0.28596037371948	0.214	0.385	0.000448912104548315	MYO1B	0.473524802581362	0.00982745506343474	0.193	0.168	1	gene_expression
1437	1.23120975068918e-08	-0.341139827700892	0.581	0.649	0.000450635080849748	IFRD1	0.931467110351738	0.0342403581589179	0.405	0.408	1	gene_expression
1438	1.26417204291473e-08	0.374961549144494	0.867	0.721	0.000462699609427219	METTL15	0.00603481692703272	0.15567266335565	0.235	0.153	1	gene_expression
1439	1.27125339334886e-08	0.274609538625372	0.69	0.481	0.000465291454499615	CUL5	0.522972229568794	0.00732059945286007	0.137	0.122	1	gene_expression
1440	1.28887109471205e-08	-0.383198077096034	0.354	0.55	0.000471739709375559	TSPAN10	0.250138536646765	-0.0138938779449023	0.166	0.202	1	gene_expression
1441	1.32390496615024e-08	0.265207118724753	0.89	0.74	0.00048456245666065	ROCK1	0.0564394311163549	0.107175182861955	0.236	0.172	1	gene_expression
1442	1.34698454693996e-08	-0.285581243768812	0.256	0.408	0.000493009814025496	MFHAS1	7.61132456016212e-10	-0.443169607659435	0.074	0.221	1.49235240651099e-05	both
1443	1.43215698127365e-08	-0.144869917076817	0.06	0.198	0.000524183776715968	TMC6	0.163518801157363	-0.0730230355253547	0.117	0.153	1	gene_expression
1444	1.44431638793361e-08	-0.28062685296222	0.415	0.584	0.00052863424114758	TMEM243	0.0861500716375869	-0.0798155815354953	0.089	0.126	1	gene_expression
1445	1.46240070769089e-08	0.300680594104058	0.559	0.351	0.000535253283021943	PLEC	8.49163728557077e-05	-0.529480380093351	0.701	0.767	1	gene_expression
1446	1.47344215671282e-08	0.151387267041252	0.154	0.027	0.000539294563778458	SECTM1	0.0140695409020803	0.254947957888416	0.158	0.095	1	gene_expression
1447	1.48212479197319e-08	-0.291004803848824	0.335	0.454	0.000542472495110108	RUVBL1	0.00161942126264621	-0.316569011767788	0.208	0.298	1	gene_expression
1448	1.50320949386267e-08	0.291500283992992	0.75	0.561	0.000550189706848675	KIAA0232	0.0380234840147127	0.247331873425538	0.313	0.252	1	gene_expression
1449	1.50555764760836e-08	0.169185002225907	0.342	0.149	0.000551049154601135	TAOK2	0.388655014878859	0.0973479476171402	0.208	0.187	1	gene_expression
1450	1.52351993928099e-08	0.284750221030979	0.66	0.447	0.000557623532976233	KDM2A	0.0494935483540151	0.0103508790486695	0.475	0.389	1	gene_expression
1451	1.54309245891459e-08	0.35484918845559	0.765	0.615	0.000564787270887329	NT5C3A	0.368621074074245	-0.0414617736334195	0.277	0.24	1	gene_expression
1452	1.5517871054983e-08	0.188824773746974	0.322	0.134	0.000567969598483434	RASGRP1	1.6089772902759e-06	0.289890424184011	0.214	0.08	0.0315472177304395	both
1453	1.55486080519497e-08	0.223325781446214	0.538	0.317	0.000569094603309411	SNX24	0.466869488558394	0.0135795899245422	0.151	0.13	1	gene_expression
1454	1.55610874423849e-08	-0.232140973971669	0.175	0.363	0.000569551361478729	KCTD9	3.39502303961335e-09	-0.33218838166475	0.145	0.317	6.6566216737699e-05	both
1455	1.62628529650571e-08	-0.26540378465694	0.18	0.336	0.000595236681374055	TFB2M	0.0287929886446028	-0.0613824677566796	0.1	0.153	1	gene_expression
1456	1.63686872595083e-08	-0.285331521857444	0.527	0.599	0.000599110322385265	RPN1	1.55311658420233e-07	-0.284746728160452	0.203	0.37	0.00304519568664551	both
1457	1.64529310618776e-08	-0.315202391352093	0.389	0.527	0.000602193729795784	EIF2S1	7.7483286123106e-05	-0.185505256015101	0.109	0.21	1	gene_expression
1458	1.6544436757455e-08	0.299601336752717	0.639	0.431	0.000605542929759611	NUP160	0.00279035009077338	0.279221669384491	0.235	0.145	1	gene_expression
1459	1.65933125346222e-08	0.233005690191344	0.378	0.179	0.000607331832079706	NTAN1	0.387722196966387	-0.0267723881310588	0.142	0.118	1	gene_expression
1460	1.69528557991311e-08	-0.345894370562303	0.961	0.969	0.000620491475103999	KLHDC10	0.682290837186403	-0.0241661534245452	0.625	0.611	1	gene_expression
1461	1.70117303554661e-08	-0.296723856424537	0.669	0.733	0.000622646342740414	MRPS21	0.0224052167811289	-0.0980065594507517	0.07	0.118	1	gene_expression
1462	1.75136519958503e-08	-0.305497445908651	0.275	0.458	0.000641017176700116	NEK11	0.000849170305241047	-0.227946998368621	0.102	0.183	1	gene_expression
1463	1.75292906196284e-08	0.41928941567793	0.849	0.74	0.000641589565969018	RNF19A	0.798028541240766	-0.0775021331199566	0.306	0.309	1	gene_expression
1464	1.79053820342616e-08	0.278078494738384	0.496	0.29	0.000655354887836007	SLC16A4	0.240196720040865	0.106444283088079	0.166	0.134	1	gene_expression
1465	1.81265540599163e-08	-0.264268157880574	0.2	0.393	0.000663450005146996	PKNOX2	0.00118617336384067	-0.297953333600442	0.306	0.408	1	gene_expression
1466	1.82589994893863e-08	-0.352257682984946	0.219	0.355	0.000668297640311028	FCRLA	0.735090248654913	-0.0655799475945876	0.105	0.111	1	gene_expression
1467	1.85461090373108e-08	-0.160689222144296	0.037	0.149	0.000678806136874613	IRX6	0.002235759123803	-0.121606350931993	0.072	0.137	1	gene_expression
1468	1.85900757683755e-08	-0.106874371910833	0.026	0.137	0.000680415363198313	PTCH1	0.00385820533567855	-0.215740021195353	0.226	0.313	1	gene_expression
1469	1.86578390175324e-08	0.345719405880669	0.939	0.866	0.000682895565880705	RPS27L	0.00252961566522779	0.223999369594914	0.324	0.218	1	gene_expression
1470	1.93869579652875e-08	0.171060558343446	0.243	0.088	0.000709582048487489	STARD10	0.90609917075374	-0.129399063891544	0.217	0.206	1	gene_expression
1471	1.9602756833953e-08	0.375854014414991	0.669	0.477	0.000717480502879513	COL5A2	0.422559595750962	0.165379013567477	0.187	0.168	1	gene_expression
1472	1.97649937565395e-08	-0.315588796273576	0.259	0.397	0.000723418536483101	MCM9	0.981353836481176	-0.0285882488037638	0.182	0.179	1	gene_expression
1473	1.98565414776702e-08	-0.318087012996893	0.538	0.615	0.000726769274624206	FRMD6	0.000255575286677626	-0.493210567211561	0.284	0.397	1	gene_expression
1474	2.19124111066703e-08	-0.160506138652661	0.091	0.248	0.000802016158915238	BRF2	0.0683888822942265	-0.103065328927728	0.074	0.111	1	gene_expression
1475	2.23837888850258e-08	-0.287128991958178	0.291	0.447	0.000819269056980829	USP45	0.275669066355051	-0.0803346652777097	0.102	0.126	1	gene_expression
1476	2.24018896979611e-08	0.290367089553296	0.622	0.424	0.000819931564835075	CHKA	0.00113822049967978	0.0418264900757672	0.313	0.202	1	gene_expression
1477	2.25652021272519e-08	0.280964228810235	0.597	0.397	0.000825908963059548	RNH1	9.38159087657948e-07	0.327669298268974	0.48	0.286	0.0183944852317094	both
1478	2.26270739377358e-08	0.290079097186558	0.452	0.248	0.000828173533195069	RRAS2	9.24969130603724e-06	0.275451586557863	0.198	0.076	0.181358697437472	gene_expression
1479	2.32342008213879e-08	0.230773901578659	0.457	0.248	0.000850394984263618	GNB5	0.0482166979042214	0.0984684875110554	0.166	0.115	1	gene_expression
1480	2.36461611069875e-08	0.25119315683724	0.489	0.282	0.000865473142676849	ZNF841	0.00057082142113719	0.241275530008428	0.287	0.172	1	gene_expression
1481	2.36492807429518e-08	-0.322015168392613	0.394	0.561	0.000865587324472781	SMS	0.0041093246763898	-0.109527712748889	0.114	0.187	1	gene_expression
1482	2.36683001107216e-08	0.234472931886898	0.571	0.351	0.000866283452352521	MGST2	6.84975493443298e-06	0.30623684009804	0.317	0.172	0.134303144999427	gene_expression
1483	2.40502383117003e-08	-0.268258490150345	0.291	0.466	0.000880262772446541	COX20	0.00209153932261587	-0.14817148007207	0.163	0.252	1	gene_expression
1484	2.41860126213934e-08	0.351220360141594	0.834	0.729	0.000885232247955621	TSPAN3	0.636078756122208	0.072984652773182	0.217	0.206	1	gene_expression
1485	2.43206664809599e-08	0.237798584231829	0.462	0.252	0.000890160713869612	FAM89B	0.113558497198073	0.118932590070771	0.222	0.179	1	gene_expression
1486	2.49644520617035e-08	0.329761372802043	0.795	0.615	0.00091372390991041	UBR1	0.0123048873173499	0.271313925256081	0.291	0.21	1	gene_expression
1487	2.52093927024617e-08	0.32326407863527	0.954	0.92	0.000922688982302799	SLC4A2	0.0262593967438244	-0.323312021897199	0.834	0.836	1	gene_expression
1488	2.53322161790136e-08	0.258692769946006	0.433	0.229	0.000927184444368076	SIN3A	0.0228997649247038	0.173154909339387	0.59	0.508	1	gene_expression
1489	2.54297158613342e-08	0.303476602310356	0.723	0.527	0.000930753030240692	CSTF3	0.394154488798965	0.0450847798497649	0.205	0.179	1	gene_expression
1490	2.56405062958784e-08	-0.236520296799131	0.138	0.298	0.000938468170935446	EFS	5.4691331326869e-05	-0.229857378574458	0.058	0.141	1	gene_expression
1491	2.57394712058883e-08	-0.278692950991838	0.443	0.542	0.000942090385606717	TRIM4	0.162883025674515	-0.069790496691914	0.131	0.168	1	gene_expression
1492	2.65924411371176e-08	-0.273913013497224	0.581	0.622	0.000973309938059641	SRP54	0.000800471075642132	-0.110748545077659	0.096	0.179	1	gene_expression
1493	2.74379296044186e-08	0.321947225406913	0.651	0.477	0.00100425566145132	FBXW5	0.115929141448274	0.0999720781014432	0.319	0.267	1	gene_expression
1494	2.75340669792244e-08	0.251784025482639	0.553	0.347	0.00100777438550659	HNRNPUL2	0.00416934533100271	0.307969461338432	0.305	0.218	1	gene_expression
1495	2.77404017416196e-08	-0.257205901337595	0.319	0.458	0.00101532644414502	PCCB	0.391996200504825	-0.044916059385602	0.086	0.103	1	gene_expression
1496	2.83411500147392e-08	-0.285219083207236	0.783	0.798	0.00103731443168947	UBE2L3	0.315663203777263	-0.0417856472549142	0.27	0.305	1	gene_expression
1497	2.88458941568219e-08	0.268515513530328	0.608	0.405	0.00105578857203384	PGP	0.099195420596477	0.108892629978468	0.32	0.263	1	gene_expression
1498	2.89511711657792e-08	0.347523873334921	0.641	0.45	0.00105964181583868	ELP4	0.0111893964919045	0.171900407126071	0.149	0.088	1	gene_expression
1499	2.90379639709218e-08	0.332488302428936	0.82	0.695	0.00106281851929971	KPNB1	0.0743292974150754	-0.0228378087110781	0.429	0.344	1	gene_expression
1500	2.92309099786823e-08	0.269407101068389	0.592	0.385	0.00106988053612975	ZNF83	0.0059068144505608	0.164201452971232	0.289	0.202	1	gene_expression
1501	2.95760327752053e-08	0.216673152764658	0.419	0.214	0.00108251237560529	PPCDC	0.00152877341378548	0.40378739109327	0.601	0.5	1	gene_expression
1502	2.96772347238353e-08	0.160098488868379	0.173	0.042	0.00108621646812709	GPAT3	0.0240396462591336	0.16353194380483	0.13	0.076	1	gene_expression
1503	3.01761554208642e-08	-0.377132498637529	0.38	0.531	0.00110447746455905	LYRM4	0.0110396496317925	-0.185818467551335	0.137	0.202	1	gene_expression
1504	3.11886684296091e-08	-0.275934944119553	0.222	0.389	0.00114153645319212	MTMR9	0.000155762408291016	-0.104623377866456	0.037	0.103	1	gene_expression
1505	3.12748733116777e-08	-0.247597030655987	0.834	0.84	0.00114469163808071	YBX1	0.514628392742843	-0.0260427272458076	0.212	0.233	1	gene_expression
1506	3.13248483861229e-08	0.246159564616447	0.869	0.706	0.00114652077578048	CGGBP1	0.0706153939720961	0.115147228657686	0.266	0.21	1	gene_expression
1507	3.13869737839078e-08	0.304611596018117	0.729	0.542	0.00114879462746481	CAND1	0.0286409048476959	0.179187911383736	0.292	0.225	1	gene_expression
1508	3.17922118505636e-08	0.216853259886235	0.299	0.126	0.00116362674594248	CPEB1	0.094526251817043	0.114611679998881	0.123	0.084	1	gene_expression
1509	3.30844178145313e-08	-0.208224456976928	0.73	0.702	0.00121092277642966	CPNE3	0.0659137019302074	-0.0682503361362339	0.072	0.111	1	gene_expression
1510	3.31026412435706e-08	-0.329917711938206	0.252	0.405	0.00121158977215593	EPB41L2	0.00142877917372192	-0.249454815909252	0.075	0.145	1	gene_expression
1511	3.34655276994601e-08	-0.333873052653688	0.548	0.672	0.00122487177932794	TMEM14B	0.201617734713657	-0.0328652689986731	0.13	0.164	1	gene_expression
1512	3.34684010871676e-08	0.156059109384296	0.212	0.061	0.00122497694819142	MYH11	0.239020211979654	0.0327391682079975	0.114	0.145	1	gene_expression
1513	3.38544248891163e-08	0.188318075318827	0.144	0.027	0.00123910580536655	NR1D1	0.352543271060504	0.0585837527372026	0.422	0.389	1	gene_expression
1514	3.40371849451067e-08	0.275788904295759	0.592	0.382	0.00124579500617585	PRSS12	0.000503229867894501	0.306556311115775	0.203	0.107	1	gene_expression
1515	3.4912163095905e-08	-0.319004791921056	0.508	0.618	0.00127782008147322	PPP4R3A	0.378661213500697	-0.0127340748085549	0.14	0.164	1	gene_expression
1516	3.51292166210384e-08	-0.338656127619542	0.681	0.748	0.00128576445754663	CBFA2T2	0.104874479309323	0.00756792001659279	0.49	0.412	1	gene_expression
1517	3.52255801373774e-08	-0.365889974787774	0.748	0.817	0.00128929145860815	PGK1	0.883349175331578	0.0205739899627874	0.144	0.149	1	gene_expression
1518	3.55140358649452e-08	0.286016217897397	0.431	0.225	0.00129984922669286	PPARG	0.613122849791974	0.100448851639296	0.152	0.141	1	gene_expression
1519	3.56575182965301e-08	0.181465617044789	0.275	0.103	0.0013051008271713	CDKN2B	0.00117972647963159	0.164439773509543	0.166	0.084	1	gene_expression
1520	3.58866097792864e-08	-0.241624290841545	0.189	0.347	0.00131348580453166	TATDN3	0.00139639965285633	-0.16768020996033	0.067	0.134	1	gene_expression
1521	3.5958095869946e-08	-0.270482874390594	0.734	0.756	0.0013161022669359	SNX6	0.0154250852427555	-0.327670602364441	0.161	0.221	1	gene_expression
1522	3.60223582122997e-08	-0.287560683378502	0.271	0.447	0.00131845433292838	CACHD1	0.0455480849957951	-0.168213209970189	0.198	0.256	1	gene_expression
1523	3.66267373375299e-08	-0.211662990095849	0.165	0.313	0.00134057521329093	TCN2	0.163903602350424	-0.0430795335604406	0.13	0.168	1	gene_expression
1524	3.70391097917591e-08	0.159447381096118	0.151	0.031	0.00135566845748817	DPYS	0.0029115720636437	0.217434691010871	0.301	0.206	1	gene_expression
1525	3.71890065208282e-08	-0.3846051171272	0.743	0.798	0.00136115482766883	POU2F1	0.145331291194145	-0.1305418125899	0.317	0.359	1	gene_expression
1526	3.75578271249795e-08	0.312839375035615	0.813	0.679	0.00137465403060137	NAA15	0.000722976124383224	0.273899010101252	0.336	0.229	1	gene_expression
1527	3.8291847926073e-08	-0.257189404409047	0.352	0.473	0.0014015199259422	ENTPD4	0.00314364721651345	-0.280043135742674	0.088	0.153	1	gene_expression
1528	3.88017148623739e-08	-0.38918568012392	0.779	0.813	0.00142018156567775	LEF1	0.0105115091239541	0.182253504082945	0.469	0.359	1	gene_expression
1529	3.94436526312642e-08	-0.284899052357114	0.306	0.462	0.0014436771299569	PIGL	0.0600561300054881	-0.0902562210599978	0.124	0.172	1	gene_expression
1530	4.04720979660888e-08	-0.0772103563350482	0.019	0.118	0.00148131925765682	RBP7	0.0182485797257783	-0.052301005994884	0.1	0.156	1	gene_expression
1531	4.06361399631691e-08	-0.398590368123597	0.66	0.775	0.00148732335879195	COL25A1	8.77068478712854e-05	0.439715461606955	0.518	0.393	1	gene_expression
1532	4.14634377814525e-08	0.270240226543086	0.447	0.26	0.00151760328623894	NFE2L3	0.436987824850234	0.00267363595281911	0.166	0.141	1	gene_expression
1533	4.15929686478991e-08	-0.217303272359936	0.203	0.385	0.00152234424548176	CSRP1	8.36604087282406e-22	-0.730102920456244	0.128	0.424	1.64032963393461e-17	both
1534	4.18240013684736e-08	0.262846034091245	0.497	0.286	0.0015308002740875	STIM1	7.28188810376168e-05	0.397825901473842	0.342	0.221	1	gene_expression
1535	4.19472751175025e-08	-0.380495034720932	0.739	0.813	0.00153531221657571	MXI1	0.44049169185945	-0.0263686244027188	0.41	0.363	1	gene_expression
1536	4.21210583124493e-08	-0.304644211363268	0.403	0.542	0.00154167285529396	CLCN5	0.0680518346204154	-0.251473983545903	0.17	0.221	1	gene_expression
1537	4.27902510968886e-08	-0.305414998282933	0.305	0.435	0.00156616598039722	MBOAT1	0.103752956454857	-0.0352663140049958	0.151	0.198	1	gene_expression
1538	4.36654530597681e-08	-0.287834497616624	0.329	0.485	0.00159819924744057	PDLIM2	1.03897859463282e-13	-0.594356022765772	0.088	0.282	2.03712533049658e-09	both
1539	4.40445101679764e-08	0.358233290039063	0.75	0.615	0.00161207311665811	TMEM179B	0.484795108331296	0.0613992328196841	0.165	0.145	1	gene_expression
1540	4.47284994423591e-08	0.299525840115732	0.545	0.34	0.00163710780808979	KLF9	0.539270124639826	0.0380585660101069	0.305	0.282	1	gene_expression
1541	4.47486853682664e-08	0.294841859273762	0.399	0.221	0.00163784663316392	RELB	0.000617511237504262	0.427364477845435	0.427	0.324	1	gene_expression
1542	4.51413791989468e-08	0.264200401214734	0.413	0.233	0.00165221962006065	RRAS	0.00225533043266101	0.284120362032485	0.527	0.424	1	gene_expression
1543	4.53192905601029e-08	0.491131377561498	0.769	0.622	0.00165873135379033	TMTC2	0.00523032486004396	0.200396690699668	0.436	0.324	1	gene_expression
1544	4.59809720378218e-08	0.148463753589843	0.228	0.073	0.00168294955755632	RHEBL1	0.000248867829825323	0.227226686626504	0.226	0.122	1	gene_expression
1545	4.62442627857071e-08	0.139310431344217	0.142	0.027	0.00169258626221967	GPR39	0.0025917093697474	0.140328450165073	0.161	0.084	1	gene_expression
1546	4.67986296934957e-08	-0.328722021881786	0.771	0.802	0.00171287664541164	TASP1	0.267888894098433	0.250050908831565	0.306	0.267	1	gene_expression
1547	4.73605180772804e-08	0.305013708930767	0.839	0.756	0.00173344232214654	RSF1	0.0020065306035294	0.290611146837582	0.303	0.202	1	gene_expression
1548	4.74555771918095e-08	-0.355223461036715	0.863	0.927	0.00173692158079742	EIF2S2	0.163722669626031	-0.108657177172082	0.198	0.24	1	gene_expression
1549	4.82831742767665e-08	0.398200210148128	0.835	0.706	0.00176721246170393	CERS6	0.000451154359950205	0.37772324580318	0.373	0.248	1	gene_expression
1550	4.89897550125867e-08	-0.211470880983327	0.618	0.595	0.00179307402321569	PTCD3	0.198555949328464	-0.0643351375355927	0.126	0.16	1	gene_expression
1551	4.9336118969008e-08	0.414609786337268	0.545	0.351	0.00180575129038466	FAP	0.40776608503524	0.0313542916525184	0.166	0.149	1	gene_expression
1552	4.9383003567588e-08	-0.136425526044614	0.039	0.156	0.00180746731357729	SAXO1	0.00155462321742432	-0.13243543368091	0.11	0.191	1	gene_expression
1553	4.95499063280641e-08	-0.283095684677135	0.613	0.668	0.00181357612151347	FAM177A1	0.0525262076343226	-0.184999510577161	0.173	0.229	1	gene_expression
1554	5.11307443866089e-08	0.116519526028547	0.175	0.042	0.00187143637529427	GRAMD1B	0.0372670619976134	0.190490107404663	0.193	0.137	1	gene_expression
1555	5.25181079276965e-08	-0.288737322191615	0.375	0.546	0.00192221526826162	HGSNAT	0.919899844696222	-0.0326886811841998	0.165	0.164	1	gene_expression
1556	5.34554880977215e-08	-0.112797339035985	0.028	0.134	0.0019565243198647	ETNK2	1.29394639594943e-12	-0.269442993700244	0.06	0.229	2.53704069853804e-08	both
1557	5.35235432029045e-08	0.382514332582917	0.807	0.695	0.00195901520476951	KLF6	0.029262677043218	0.17588135016383	0.315	0.244	1	gene_expression
1558	5.47629541807812e-08	0.304522114968913	0.771	0.584	0.00200437888597077	HEXB	0.0140940641399967	0.226018537231567	0.371	0.282	1	gene_expression
1559	5.48197378851455e-08	0.220570643086659	0.394	0.206	0.00200645722633421	PPFIBP2	0.154909181302771	0.096686832402388	0.385	0.336	1	gene_expression
1560	5.58023974306819e-08	0.302729247974224	0.68	0.515	0.00204242354836039	NBR1	0.596390502609516	0.0253247975976417	0.238	0.225	1	gene_expression
1561	5.60471969808333e-08	-0.294210742359457	0.401	0.546	0.00205138345669548	TMEM260	0.822645047059002	0.0401698469463883	0.116	0.111	1	gene_expression
1562	5.66808327803548e-08	0.272861186739383	0.792	0.622	0.00207457516059377	NFIC	0.669158299176766	0.105451933861784	0.644	0.645	1	gene_expression
1563	5.82930073620048e-08	-0.318613758618327	0.956	0.958	0.00213358236245674	TPT1	0.513556921234244	0.0207482756850081	0.252	0.229	1	gene_expression
1564	5.85744027965011e-08	-0.177411172254972	0.072	0.214	0.00214388171675474	PIK3C2B	1.35340194954966e-12	-0.533314869963094	0.14	0.355	2.65361520248201e-08	both
1565	5.91542235414129e-08	0.167347390731596	0.371	0.179	0.00216510373583925	ZDHHC24	0.277128224329962	0.035947402952997	0.135	0.107	1	gene_expression
1566	5.99728022160668e-08	0.3708445606311	0.958	0.874	0.00219506453391026	ZFYVE16	0.688756233020785	0.206398601804202	0.261	0.26	1	gene_expression
1567	6.00061732336053e-08	0.175506006560022	0.236	0.088	0.00219628594652319	EHBP1L1	0.0899933905279413	0.0735435275738464	0.264	0.21	1	gene_expression
1568	6.00412483373114e-08	-0.190157768775003	0.117	0.282	0.00219756973039393	FBLN7	8.71360462657462e-05	-0.188749953088659	0.068	0.153	1	gene_expression
1569	6.01335025161877e-08	-0.300467776857383	0.954	0.947	0.00220094632559499	SRPK2	0.373253150658605	-0.101921622223769	0.576	0.603	1	gene_expression
1570	6.07853466666832e-08	0.306069947545207	0.429	0.256	0.00222480447334727	SLC41A2	0.00737488409390328	0.0460010676169198	0.145	0.076	1	gene_expression
1571	6.10869553971506e-08	-0.306441918057939	0.417	0.561	0.00223584365449111	E2F3	0.00748003175286121	-0.311506111229721	0.21	0.282	1	gene_expression
1572	6.12474382398709e-08	-0.345825337518818	0.562	0.66	0.00224171748701751	SEMA6A	0.397763555265966	0.116808078213989	0.312	0.294	1	gene_expression
1573	6.19448369739364e-08	0.267538621828446	0.543	0.34	0.00226724297808305	TBC1D2B	0.979480875568074	0.0855294318035574	0.336	0.336	1	gene_expression
1574	6.22063362485136e-08	0.363970804863657	0.877	0.763	0.00227681411303185	IFIH1	0.00849260587286396	0.152916271533432	0.193	0.118	1	gene_expression
1575	6.24822153963434e-08	0.246976350835314	0.254	0.107	0.00228691156572156	MGAT5B	0.0178403701796777	0.306137171781988	0.342	0.271	1	gene_expression
1576	6.29638808143837e-08	-0.243054480969805	0.292	0.439	0.00230454100168726	NEPRO	0.0421335333232944	-0.105187371243807	0.063	0.103	1	gene_expression
1577	6.33342879365201e-08	-0.258901539334022	0.194	0.328	0.00231809827276457	UHRF1BP1	0.000167963514087882	-0.272446458535481	0.095	0.183	1	gene_expression
1578	6.34212887339902e-08	-0.203113887337192	0.098	0.233	0.00232128258895278	BMP1	6.39676668318941e-07	-0.303902599931628	0.096	0.225	0.0125421404357295	both
1579	6.34792349593767e-08	-0.252716350103636	0.799	0.782	0.00232340347874815	SLC30A7	0.827207850752691	0.111589409244497	0.198	0.191	1	gene_expression
1580	6.41536960943428e-08	0.25623794987461	0.492	0.286	0.00234808943074904	HMGCR	0.000344640806380406	0.159071213739289	0.24	0.134	1	gene_expression
1581	6.46151989091435e-08	-0.220604586080545	0.198	0.378	0.00236498089527356	CINP	0.00671645186138808	-0.216220781146175	0.114	0.179	1	gene_expression
1582	6.52910073631446e-08	-0.369782560520628	0.827	0.87	0.00238971616049845	TNRC6B	0.0252693335895413	-0.415412080869064	0.471	0.527	1	gene_expression
1583	6.56954963999507e-08	-0.221304364100065	0.156	0.317	0.0024045208637346	SDE2	0.000304861519294919	-0.191418788008272	0.144	0.244	1	gene_expression
1584	6.69961029653206e-08	-0.264543722449356	0.692	0.706	0.0024521243646337	PLP1	0.301537708952212	-0.169601508220037	0.196	0.218	1	gene_expression
1585	6.86485700806391e-08	-0.262656931687233	0.228	0.401	0.00251260631352147	AKR7A2	0.81682739160939	0.00586788052949883	0.165	0.172	1	gene_expression
1586	6.91371062957803e-08	0.245991410839176	0.445	0.256	0.00253048722753185	EPDR1	0.0488699194486275	0.121042179247086	0.159	0.107	1	gene_expression
1587	6.92023492480758e-08	0.258065964483953	0.634	0.427	0.00253287518482882	DDB1	0.13514974965377	0.0523267058663349	0.191	0.145	1	gene_expression
1588	6.9348521537778e-08	0.323893795443237	0.576	0.389	0.00253822523680421	DENND5A	0.000143744040985193	0.336710431893562	0.245	0.13	1	gene_expression
1589	6.94506330479795e-08	0.269156115152356	0.534	0.336	0.0025419626201891	OXNAD1	0.00396718502834037	0.252667509409885	0.308	0.221	1	gene_expression
1590	7.11806653090222e-08	-0.287241544073771	0.555	0.71	0.00260528353097552	HMGN2	0.208433451771504	0.00681054286600619	0.236	0.282	1	gene_expression
1591	7.17512915677927e-08	0.240669038780253	0.499	0.298	0.00262616902267278	FYCO1	0.0371442694121578	0.268192009302054	0.238	0.179	1	gene_expression
1592	7.294698854207e-08	-0.341279050046827	0.567	0.664	0.0026699327276283	PHF3	0.101431190458913	-0.067154837892895	0.07	0.103	1	gene_expression
1593	7.35682704161652e-08	0.296418132211804	0.802	0.687	0.00269267226550206	CC2D2A	0.000665692836764215	0.353296998255433	0.38	0.267	1	gene_expression
1594	7.38045707489717e-08	-0.209400405324625	0.098	0.244	0.00270132109398311	PPIL6	3.37850761425742e-07	-0.231418766130934	0.119	0.26	0.00662423987927452	both
1595	7.42641837224364e-08	0.313369169885105	0.674	0.485	0.0027181433884249	OXCT1	0.397404348396596	0.0455519796628223	0.191	0.164	1	gene_expression
1596	7.52790515976274e-08	-0.131575858313292	0.07	0.21	0.00275528856752476	CPNE5	1.0672432356944e-10	-0.851219143793191	0.252	0.458	2.09254381222602e-06	both
1597	7.5780463683375e-08	0.38999500623181	0.713	0.542	0.00277364075127521	STK24	0.0587918500036068	0.235335200374072	0.343	0.279	1	gene_expression
1598	7.63663962083123e-08	-0.322170225969832	0.939	0.943	0.00279508646762044	RPL31	0.182920524105782	0.0250312937697965	0.124	0.092	1	gene_expression
1599	7.78981628743527e-08	-0.292955902172253	0.305	0.473	0.00285115065936418	EEFSEC	6.37894242846741e-05	-0.432451196219405	0.217	0.332	1	gene_expression
1600	7.82061049995206e-08	-0.169787616062329	0.079	0.206	0.00286242164908746	BCORL1	0.214960108557412	-0.188957819242882	0.137	0.168	1	gene_expression
1601	7.88594934694815e-08	-0.156021191285931	0.039	0.156	0.00288633632047649	PLAG1	0.113731531968513	-0.0806201496045321	0.196	0.24	1	gene_expression
1602	7.90104965793971e-08	-0.189219135221159	0.077	0.218	0.00289186318530251	ADAM12	0.0423133609205373	-0.179756579953667	0.243	0.309	1	gene_expression
1603	7.95898386547736e-08	0.312083989475415	0.904	0.779	0.00291306768460337	RBMS1	0.341991222227655	0.0577946726561556	0.443	0.412	1	gene_expression
1604	8.02797766537119e-08	0.277516189886545	0.632	0.439	0.00293832010530251	TRIM25	0.0152620021670566	0.0991005554470755	0.194	0.122	1	gene_expression
1605	8.14494419410771e-08	0.393718805561734	0.702	0.55	0.00298113102448536	REEP3	0.00203685665347614	0.122513961477706	0.173	0.092	1	gene_expression
1606	8.29485851098042e-08	-0.234043795605022	0.142	0.294	0.00303600116360394	PRMT7	0.0128180510622073	-0.0289609900643021	0.079	0.134	1	gene_expression
1607	8.33733011550481e-08	-0.315145480953138	0.827	0.847	0.00305154619557591	MDFIC	0.0409538093602796	-0.0954955254988751	0.236	0.302	1	gene_expression
1608	8.38698377704618e-08	-0.301565540895825	0.375	0.534	0.00306971993223667	MRPL18	0.0659745356074096	-0.119558741263991	0.128	0.172	1	gene_expression
1609	8.59944480834752e-08	-0.333635633096853	0.543	0.626	0.00314748279430328	XPR1	0.000257224426629005	-0.129897834870025	0.154	0.26	1	gene_expression
1610	8.62763325403055e-08	0.201828264162352	0.506	0.298	0.00315780004730772	TMEM9B	0.0990627162837199	0.0823644688357479	0.14	0.099	1	gene_expression
1611	8.6888141556255e-08	-0.358790198388297	0.674	0.76	0.00318019286910049	SH3RF1	0.923698483742905	-0.00485680465354832	0.352	0.363	1	gene_expression
1612	8.72006071815096e-08	0.386363472759464	0.923	0.851	0.00319162942345043	ERBB3	0.229991364757102	-0.0931616800547053	0.41	0.462	1	gene_expression
1613	8.8056397437835e-08	-0.320464685615077	0.755	0.798	0.0032229522026222	LSM8	0.495843860029256	0.0135795899245426	0.112	0.095	1	gene_expression
1614	8.83200799368193e-08	-0.287454875920613	0.604	0.672	0.00323260324576752	C6orf62	0.00113218375042115	-0.143768745222264	0.163	0.26	1	gene_expression
1615	8.83989442585164e-08	-0.168592736939529	0.121	0.286	0.00323548975880596	ZCWPW1	0.0104136396879383	-0.372906995917601	0.595	0.656	1	gene_expression
1616	8.94352551719894e-08	0.406359512574477	0.683	0.492	0.00327341977454999	PRICKLE2	0.00461690699648522	0.452501884941278	0.525	0.447	1	gene_expression
1617	9.03903749638474e-08	-0.320036747754218	0.748	0.779	0.00330837811405178	FNDC3B	0.00990122747920723	-0.269318243194793	0.359	0.439	1	gene_expression
1618	9.06090025059509e-08	-0.313854936913084	0.52	0.584	0.00331638010072031	RNGTT	0.000709807424455367	-0.157433196015644	0.158	0.256	1	gene_expression
1619	9.06216950324243e-08	0.319680972487353	0.723	0.557	0.00331684465988176	AUP1	0.000454957207207887	0.236528427687849	0.221	0.122	1	gene_expression
1620	9.08575450165799e-08	-0.242958437584738	0.191	0.363	0.00332547700515184	TBC1D10A	0.00124921010742937	-0.13066866345874	0.291	0.405	1	gene_expression
1621	9.11725543643876e-08	-0.316882288690364	0.434	0.595	0.00333700666229095	SIVA1	0.00562159588558221	-0.199440570679627	0.261	0.355	1	gene_expression
1622	9.44462912559049e-08	-0.365973627837331	0.644	0.687	0.00345682870625737	BRWD1	0.335123237292866	-0.108137447595867	0.242	0.267	1	gene_expression
1623	9.4942697090157e-08	0.362106845943711	0.9	0.798	0.00347499765619684	SLC3A2	0.0189610897141371	0.0744047826205858	0.473	0.382	1	gene_expression
1624	9.55879863226927e-08	-0.165132157417222	0.037	0.145	0.00349861588739688	SLC12A1	0.583198616803343	0.02946569989062	0.144	0.13	1	gene_expression
1625	9.82052236723915e-08	-0.262779222920645	0.538	0.645	0.0035944093916332	MMP14	0.000272178767838922	-0.402639961891456	0.228	0.332	1	gene_expression
1626	9.94880060346702e-08	0.0872114914236775	0.154	0.034	0.00364136050887496	SLC6A17	0.0287301248454867	-0.218920447761139	0.249	0.321	1	gene_expression
1627	9.96580407264245e-08	-0.238565914642654	0.284	0.408	0.00364758394862786	FKBP7	0.316467055397945	-0.0131340564704125	0.161	0.134	1	gene_expression
1628	1.00880359107827e-07	-0.204695573994512	0.932	0.885	0.00369232202370559	TAP1	0.00117794281475395	-0.232395723083581	0.207	0.305	1	gene_expression
1629	1.05040218607857e-07	0.297870512740632	0.538	0.34	0.00384457704126618	GEN1	0.209145090184045	0.0941032949496535	0.219	0.183	1	gene_expression
1630	1.06047445616957e-07	-0.357443919493975	0.387	0.531	0.00388144255702624	MLIP	0.0289974558572939	-0.257806185342174	0.137	0.191	1	gene_expression
1631	1.06653789642135e-07	-0.289116330841213	0.138	0.271	0.00390363535469179	CCDC102B	0.200772306140462	0.0820883678548324	0.187	0.153	1	gene_expression
1632	1.07203535004933e-07	-0.298067720194049	0.646	0.698	0.00392375658471554	FAAP20	0.000825556035914182	-0.634978336518355	0.613	0.66	1	gene_expression
1633	1.09197310020467e-07	0.280838252595544	0.702	0.542	0.00399673074405912	FBXO22	0.101759661498521	0.152994426144404	0.126	0.088	1	gene_expression
1634	1.11992447296522e-07	0.236528446275482	0.552	0.347	0.00409903556349999	DUSP3	0.332186039945776	0.0972150599422993	0.208	0.179	1	gene_expression
1635	1.12400802850601e-07	0.173415080871335	0.217	0.069	0.00411398178513486	NELL2	0.000989510758044733	0.312858945866705	0.259	0.16	1	gene_expression
1636	1.12757090235426e-07	-0.292988843782569	0.263	0.435	0.00412702225970681	RCOR1	1.92401705411912e-05	-0.318010985941695	0.203	0.332	0.377242023801137	gene_expression
1637	1.13069058617743e-07	0.285263529510507	0.531	0.359	0.00413844061446801	B4GALT1	0.391045787818081	0.0492836516062214	0.327	0.305	1	gene_expression
1638	1.14613293612403e-07	0.228801151549916	0.476	0.275	0.00419496115950755	LETM1	0.010808314337274	0.221741909321511	0.347	0.263	1	gene_expression
1639	1.15380978424703e-07	0.179362762533799	0.387	0.195	0.00422305919132254	PKN1	0.44045972689391	0.0571641126946038	0.135	0.115	1	gene_expression
1640	1.21275843036862e-07	0.283810147651989	0.725	0.542	0.00443881713099218	UBE2B	0.311352118157635	-0.0131971159588616	0.208	0.176	1	gene_expression
1641	1.21754204810472e-07	-0.256325492428392	0.708	0.729	0.00445632565026808	ZNF655	0.0513389480851068	-0.201091794347853	0.236	0.302	1	gene_expression
1642	1.23970281670834e-07	-0.123414440314055	0.075	0.21	0.00453743627943419	SHISA4	6.6670323061775e-06	-0.214689397748575	0.049	0.137	0.130720502427222	gene_expression
1643	1.24573819805044e-07	-0.273938159055447	0.468	0.595	0.00455952637868442	CNIH4	0.020716291679064	-0.0228020093825265	0.061	0.107	1	gene_expression
1644	1.2462861419138e-07	0.283439911175839	0.658	0.473	0.00456153190801869	ANKLE2	0.434053365641351	0.093473577590663	0.219	0.195	1	gene_expression
1645	1.24789587320502e-07	0.191992611493175	0.296	0.126	0.00456742368551769	EPHA4	0.959408154953325	0.0511030325707454	0.203	0.202	1	gene_expression
1646	1.25346653001135e-07	0.372659859989185	0.947	0.905	0.00458781284649454	GPNMB	0.2708043771268	-0.0126406002916476	0.149	0.118	1	gene_expression
1647	1.2785607030526e-07	0.315827040388007	0.835	0.695	0.00467966002924281	ARHGAP42	0.00740014637646421	0.19800416106197	0.299	0.214	1	gene_expression
1648	1.29702994577979e-07	0.245576410661101	0.559	0.359	0.00474725930454859	ZADH2	0.0398325004569541	0.148189765919263	0.212	0.153	1	gene_expression
1649	1.30878215141929e-07	-0.288572597484129	0.601	0.691	0.00479027355240974	EXOC2	0.000238615306537271	-0.339960860122017	0.212	0.324	1	gene_expression
1650	1.32789029436346e-07	-0.223906641659868	0.166	0.309	0.0048602112663997	KIAA0753	0.147965587503317	-0.0631935862922069	0.093	0.126	1	gene_expression
1651	1.32830585550308e-07	0.200482648095622	0.359	0.176	0.00486173226172681	UBALD2	0.0941426962368282	0.145774202289412	0.287	0.237	1	gene_expression
1652	1.3284044182321e-07	-0.306057648936072	0.357	0.492	0.0048620930111713	SNTB2	0.022247347712038	-0.300673689606128	0.198	0.26	1	gene_expression
1653	1.33644892392873e-07	0.249126364390188	0.357	0.172	0.00489153670647153	CFAP161	0.410425729098379	-0.100077191871025	0.305	0.336	1	gene_expression
1654	1.36917148906938e-07	0.356739443816934	0.835	0.683	0.00501130456714282	LIMA1	0.299714685278659	0.398894045399892	0.412	0.389	1	gene_expression
1655	1.37508675076196e-07	0.228829113545615	0.443	0.244	0.00503295501646384	GK	0.0564417790670033	0.0778982810283024	0.215	0.16	1	gene_expression
1656	1.37879092934863e-07	-0.28051569903406	0.569	0.618	0.00504651268050893	LRCH3	3.65343896678031e-05	-0.22649366746594	0.151	0.271	0.716329778216616	gene_expression
1657	1.38962893713454e-07	0.362997838085787	0.65	0.481	0.00508618087280614	MGAT1	0.00126466095476361	0.168328806642304	0.478	0.363	1	gene_expression
1658	1.38992837066184e-07	0.298530185229921	0.306	0.156	0.00508727682945939	CENPU	0.00867527461901237	0.291113565453451	0.349	0.267	1	gene_expression
1659	1.40719857899093e-07	0.246231825115779	0.487	0.286	0.00515048751896472	TNRC6C	0.739504844288944	0.129832658420391	0.313	0.313	1	gene_expression
1660	1.4105753190094e-07	-0.222966829164396	0.34	0.427	0.00516284672510629	RHBDD3	0.318840065644263	0.00505067216442023	0.249	0.279	1	gene_expression
1661	1.43632116193814e-07	-0.27455394728711	0.984	0.985	0.0052570790848098	UBE2H	0.144997997595876	-0.164706248069306	0.786	0.813	1	gene_expression
1662	1.43826499078042e-07	0.0966693646060183	0.259	0.107	0.00526419369275543	ZNF583	0.303139052709636	-0.113260950762519	0.131	0.103	1	gene_expression
1663	1.45743608708394e-07	-0.247267228731767	0.933	0.908	0.00533436182233592	NME2	0.103510573369768	0.043218626945593	0.208	0.156	1	gene_expression
1664	1.46749454385642e-07	0.601281229742323	0.93	0.863	0.00537117677996889	IRF1	0.0516094300159148	0.161844497766551	0.363	0.294	1	gene_expression
1665	1.47333295981521e-07	0.345247176544528	0.553	0.351	0.00539254596621966	WDR19	0.00208176705835504	0.234358787156217	0.268	0.168	1	gene_expression
1666	1.48267709912778e-07	0.205307966235426	0.296	0.126	0.00542674645051758	ARFIP2	0.0610821515963428	0.0859456538694983	0.1	0.061	1	gene_expression
1667	1.4839680913227e-07	0.235476396625986	0.24	0.088	0.00543147161105022	FBN2	0.215590973405848	0.00160694825846641	0.207	0.168	1	gene_expression
1668	1.4888932084324e-07	0.303896572428944	0.736	0.553	0.00544949803218342	PAPSS1	0.000102630548574273	0.211060313887416	0.327	0.198	1	gene_expression
1669	1.51117772732919e-07	-0.322372077038326	0.653	0.744	0.00553106159979757	ZCCHC17	0.798467296566193	-0.051228705703556	0.236	0.244	1	gene_expression
1670	1.52314968494382e-07	-0.356248098843825	0.364	0.515	0.00557488016186288	PPP1R2	0.571598208367196	-0.0660798592531081	0.14	0.153	1	gene_expression
1671	1.54775323889932e-07	-0.231008258312432	0.121	0.26	0.00566493162969541	RIN3	0.000530441131072904	-0.125874840195554	0.128	0.225	1	gene_expression
1672	1.55626116747448e-07	0.148230714256622	0.292	0.122	0.00569607149907335	EIF4E3	0.013135468380113	0.124475125640005	0.177	0.111	1	gene_expression
1673	1.55801544867031e-07	-0.300805907763708	0.356	0.504	0.00570249234367822	KLHL22	0.015974202220405	-0.101677855228857	0.343	0.424	1	gene_expression
1674	1.56432489633796e-07	-0.282092286459139	0.998	0.996	0.00572558555308656	BRAF	0.0152439760360779	-0.255168467103645	0.643	0.725	1	gene_expression
1675	1.57463959720704e-07	-0.300392194534701	0.954	0.969	0.0057633383897375	RPL23A	0.374800130301499	-0.162562961073452	0.306	0.324	1	gene_expression
1676	1.60728886075539e-07	0.288781438579365	0.364	0.179	0.00588283795925082	KCNJ3	0.0011919508123298	0.156183985367343	0.168	0.084	1	gene_expression
1677	1.61909158158495e-07	-0.254756761049088	0.469	0.55	0.00592603709775907	BRD1	0.000695397997902618	-0.400106438491173	0.175	0.275	1	gene_expression
1678	1.62831564712971e-07	0.28632958058402	0.783	0.63	0.00595979810005947	DRAP1	0.00053014433686399	0.245060985122744	0.356	0.237	1	gene_expression
1679	1.6883038786464e-07	-0.320116168039026	0.422	0.534	0.00617936102623368	SCAF4	0.256862539703413	-0.130978691359343	0.266	0.302	1	gene_expression
1680	1.71332889991276e-07	-0.254389754905338	0.25	0.412	0.0062709551065707	GMFB	0.0103657876589074	-0.161921197067175	0.084	0.141	1	gene_expression
1681	1.71835356155471e-07	-0.283719813373743	0.611	0.664	0.00628934587064641	PMPCB	0.727462983784493	0.0704938599340111	0.128	0.118	1	gene_expression
1682	1.72321420072146e-07	0.236175969991011	0.119	0.019	0.00630713629606063	NCAPG	0.0414712769902197	0.128463227808893	0.189	0.134	1	gene_expression
1683	1.72643053239663e-07	-0.336916113784921	0.422	0.553	0.00631890839162492	RNF217	0.121233842534886	-0.0865705193430226	0.082	0.115	1	gene_expression
1684	1.74905469559507e-07	-0.268272922169077	0.366	0.511	0.00640171509134752	SAMM50	1.51902220496368e-08	-0.610383470446237	0.191	0.366	0.000297834683727229	both
1685	1.75471759995476e-07	-0.368477687911992	0.637	0.721	0.00642244188759441	SEC63	0.0265495119443121	-0.142832396375457	0.177	0.24	1	gene_expression
1686	1.78680339123871e-07	-0.349117369948699	0.275	0.385	0.00653987909227279	MTHFD2	0.892067762501422	0.0254922088164992	0.128	0.126	1	gene_expression
1687	1.82479148204892e-07	0.331053302195901	0.809	0.672	0.00667891930344726	AP3S1	0.359892703800908	0.00248040898678137	0.201	0.176	1	gene_expression
1688	1.82621910785269e-07	0.137271023313743	0.187	0.053	0.00668414455665165	C1QTNF1	0.334962064422633	0.21461307861741	0.291	0.271	1	gene_expression
1689	1.83196240240632e-07	-0.259109221457781	0.68	0.695	0.00670516558904736	LSM7	0.899736547175466	0.016083544919705	0.137	0.134	1	gene_expression
1690	1.83354521477135e-07	-0.311473962172799	0.459	0.561	0.0067109588405846	BAMBI	0.340568117660822	-0.0427509302207535	0.107	0.13	1	gene_expression
1691	1.83841513097996e-07	0.148551016190123	0.387	0.202	0.00672878322089976	RHOB	0.275888934373733	0.105492022272432	0.2	0.172	1	gene_expression
1692	1.83947757721773e-07	-0.280304377214842	0.184	0.328	0.00673267188037463	ERI1	4.74878607852001e-07	-0.385591503895281	0.126	0.263	0.00931094486415419	both
1693	1.84127954666259e-07	-0.339938618163734	0.373	0.515	0.00673926726873975	LAGE3	0.0512233771587252	0.111454129105536	0.194	0.141	1	gene_expression
1694	1.84321511771888e-07	0.112336488094024	0.123	0.019	0.00674635165236288	SPTBN4	0.00206832653737885	0.159194718051734	0.49	0.378	1	gene_expression
1695	1.84893703688863e-07	0.253254135564623	0.641	0.447	0.00676729444871606	DTWD1	0.0797339769111564	0.0797992760669852	0.158	0.111	1	gene_expression
1696	1.85815877161218e-07	-0.265651100161819	0.872	0.885	0.00680104691997774	RSBN1L	0.00603518439526029	-0.259325059933313	0.27	0.366	1	gene_expression
1697	1.86446563752499e-07	-0.286835226748914	0.648	0.729	0.00682413067990522	SUPT16H	0.0126880169830808	-0.146715798698635	0.081	0.134	1	gene_expression
1698	1.88004785586672e-07	-0.233516764359955	0.212	0.366	0.00688116315725777	SORBS3	4.33273613219008e-08	-0.728641729693159	0.222	0.385	0.000849519573438509	both
1699	1.8983499217459e-07	-0.302306666632603	0.637	0.695	0.00694815054858216	TBC1D22A	0.00707313289985433	-0.480240359964993	0.51	0.592	1	gene_expression
1700	1.91025541718204e-07	0.207464724426214	0.257	0.099	0.00699172585242798	NR4A1	0.719455295278158	-0.223928700224169	0.534	0.515	1	gene_expression
1701	1.91596714164253e-07	0.398159509143468	0.925	0.824	0.00701263133512582	NBAS	0.0492947333781019	0.228099628716789	0.324	0.263	1	gene_expression
1702	1.92042673072647e-07	0.291805693143847	0.678	0.5	0.00702895387713196	SEC24A	0.187226174513415	0.199546325870375	0.252	0.214	1	gene_expression
1703	1.93424374498853e-07	0.212312846852565	0.559	0.355	0.00707952553103253	DCAF16	0.162037507841966	0.0944216544483535	0.17	0.134	1	gene_expression
1704	1.93697663310915e-07	0.2540487018713	0.452	0.271	0.0070895281748428	SV2A	0.533878014275059	-0.0892629263787756	0.11	0.095	1	gene_expression
1705	1.9376353489847e-07	0.206668321969839	0.364	0.179	0.00709193914081891	TTC7A	0.00517407529884634	0.1424773231068	0.427	0.324	1	gene_expression
1706	1.9401246233123e-07	-0.294559813512666	0.441	0.58	0.00710105013378534	ACTR10	0.0155418283548311	-0.20327516010921	0.06	0.107	1	gene_expression
1707	1.95617313634738e-07	-0.181837568962236	0.147	0.317	0.00715978929634505	PYCR2	0.000663195179430038	-0.126223049914981	0.079	0.156	1	gene_expression
1708	1.9804671957506e-07	-0.281502444852142	0.641	0.695	0.00724870798316677	UBR2	4.40656338448931e-05	-0.369862345835879	0.168	0.282	0.863994882796818	gene_expression
1709	2.00149637447327e-07	-0.23024659440929	0.657	0.679	0.00732567688020962	DAP3	0.897269412281696	-0.0136581430507984	0.242	0.233	1	gene_expression
1710	2.05480807288145e-07	0.231939530567643	0.555	0.355	0.00752080302755341	PPP1CA	0.0210099288381377	0.058729372459842	0.398	0.309	1	gene_expression
1711	2.11068583017956e-07	0.145688966908056	0.242	0.088	0.00772532120704022	FEN1	0.0458328177658935	0.116593035446974	0.238	0.176	1	gene_expression
1712	2.11514314722716e-07	0.309626019290339	0.653	0.462	0.00774163543316612	IK	0.28294446453351	0.0339413986523172	0.133	0.107	1	gene_expression
1713	2.13039319467257e-07	0.31099183221572	0.555	0.374	0.00779745213182107	TMEM123	0.0199170385276685	0.110541319811631	0.128	0.073	1	gene_expression
1714	2.13252405657552e-07	0.229215878748083	0.559	0.355	0.00780525129947205	ACAT1	0.27587427451583	0.0575229375121396	0.116	0.092	1	gene_expression
1715	2.21723851011535e-07	-0.306675641662885	0.496	0.58	0.00811531467087319	XPNPEP3	0.000674248763076447	-0.16862870625382	0.335	0.447	1	gene_expression
1716	2.23214863774182e-07	0.264512807685275	0.546	0.355	0.00816988722899882	AKAP11	1.62960664365384e-05	0.258748039788108	0.21	0.092	0.319516974621209	gene_expression
1717	2.23720314990876e-07	-0.286313233203297	0.145	0.294	0.00818838724898105	UPP2	0.00106195372619312	0.18011643974593	0.375	0.252	1	gene_expression
1718	2.23949166914929e-07	-0.187661914337052	0.741	0.714	0.00819676345825331	SRSF4	0.627909056144989	-0.00268139044981419	0.252	0.229	1	gene_expression
1719	2.23950659754814e-07	0.232785832947931	0.8	0.622	0.00819681809768595	PPP6R3	0.00554381883719813	0.447199659430699	0.38	0.302	1	gene_expression
1720	2.26691627318068e-07	-0.256168516467409	0.949	0.947	0.0082971402514686	GALNT11	0.725704084945591	-0.0736578774869832	0.545	0.565	1	gene_expression
1721	2.29769461331609e-07	-0.311108736276973	0.76	0.805	0.00840979205419823	NDUFA5	0.695427318065841	-0.0743134856061603	0.161	0.168	1	gene_expression
1722	2.35765339006141e-07	0.291911744181888	0.884	0.763	0.00862924717296378	SPIRE1	0.798100697086462	0.0164357057613724	0.475	0.462	1	gene_expression
1723	2.41232511026848e-07	0.223851279504114	0.401	0.214	0.00882935113609368	SERGEF	4.91560740745709e-09	0.49144422426012	0.291	0.111	9.63803144380112e-05	both
1724	2.43101073869287e-07	0.154775290148539	0.207	0.065	0.00889774240468978	FAM160A2	1.22997225028492e-08	0.309729243620798	0.301	0.118	0.000241160659113364	both
1725	2.47033950973434e-07	-0.247875003480634	0.461	0.473	0.00904168963957865	ADARB1	0.108070145186896	-0.139401270444337	0.366	0.42	1	gene_expression
1726	2.49139989164557e-07	0.292802927506006	0.781	0.653	0.00911877274341195	ATXN2	0.139972949557544	0.169521784904495	0.263	0.21	1	gene_expression
1727	2.51497748812887e-07	-0.226254214008171	0.219	0.393	0.00920506910430049	SLC7A6OS	1.78473020640574e-06	-0.149841308200033	0.077	0.191	0.0349932051569974	both
1728	2.53337187787633e-07	0.220041713674628	0.319	0.153	0.00927239441021514	SPRY4	0.0318798324429523	0.162887855291527	0.254	0.187	1	gene_expression
1729	2.57790334792897e-07	0.275852548576222	0.665	0.469	0.00943538404375481	ATP10D	6.31071974275357e-05	0.31280863655277	0.201	0.092	1	gene_expression
1730	2.59176980169034e-07	0.294737105420554	0.611	0.435	0.00948613665116681	CFAP36	0.0737058956936431	0.110660349145545	0.149	0.103	1	gene_expression
1731	2.65417307426085e-07	0.265259536538909	0.508	0.317	0.00971453886910214	PLXNA1	0.00743162470984649	-0.384980012244778	0.264	0.347	1	gene_expression
1732	2.65712798942857e-07	-0.314430588895359	0.774	0.775	0.00972535415410752	EXT1	0.0551269043406699	-0.203683784557854	0.313	0.37	1	gene_expression
1733	2.67064662422475e-07	-0.331052841905693	0.827	0.836	0.00977483370932501	XRN1	0.0143833893719464	-0.214832430023603	0.165	0.237	1	gene_expression
1734	2.67391468631092e-07	0.306201223067631	0.83	0.691	0.00978679514336659	ANKHD1	0.00891886670240619	0.249280062999067	0.356	0.271	1	gene_expression
1735	2.68871225299739e-07	0.164808311822482	0.294	0.126	0.00984095571719576	ULK1	0.000148619778808289	0.206769526578351	0.278	0.153	1	gene_expression
1736	2.72164522589619e-07	0.375574800878523	0.858	0.725	0.00996149369130263	CHSY3	0.0021813749504991	0.267150322102736	0.371	0.267	1	gene_expression
1737	2.73030603542492e-07	-0.230554615707287	0.653	0.668	0.00999319312025874	MARK3	7.61643022738143e-06	-0.51590619687657	0.212	0.347	0.149335347468268	gene_expression
1738	2.76263571003032e-07	0.326062336522019	0.895	0.805	0.010111522962282	N4BP2L2	0.910944429500396	-0.0408827733283052	0.131	0.134	1	gene_expression
1739	2.77182826601309e-07	0.288860183442023	0.21	0.08	0.0101451686364345	CLSPN	0.122968584796318	-0.0259197838162764	0.2	0.248	1	gene_expression
1740	2.78562714268495e-07	0.228077966869147	0.44	0.252	0.0101956739049412	MICALL2	0.582050119230008	-0.0258482765405617	0.548	0.511	1	gene_expression
1741	2.78728806146851e-07	0.368712381865044	0.912	0.828	0.0102017530337809	FARP2	0.943089591394048	-0.0750383544408744	0.604	0.58	1	gene_expression
1742	2.79151552112502e-07	-0.0951359843445677	0.03	0.134	0.0102172259588697	OLFML2B	1.93950470238359e-09	-0.26692422088949	0.074	0.218	3.8027868699635e-05	both
1743	2.84729184570067e-07	-0.311487734626271	0.32	0.473	0.010421372884449	TSGA10	0.805704711621894	-0.0841976555097816	0.249	0.256	1	gene_expression
1744	2.85815812746832e-07	0.210936685832809	0.473	0.282	0.0104611445623468	GAK	0.462706649627503	0.0581107498949144	0.287	0.263	1	gene_expression
1745	2.8664824660305e-07	-0.311961688770755	0.38	0.515	0.0104916124739182	SMAP1	0.0186614791257795	-0.283810626346276	0.088	0.141	1	gene_expression
1746	2.88776154574016e-07	0.274924080702598	0.648	0.45	0.0105694960335636	ARHGAP10	0.114835097782335	0.113115263475457	0.301	0.244	1	gene_expression
1747	2.94574113685581e-07	-0.24678144100977	0.291	0.447	0.0107817071350059	APEX1	0.0134348158640946	-0.114705403796014	0.077	0.13	1	gene_expression
1748	2.96814096114706e-07	0.332126166976312	0.89	0.786	0.0108636927318944	TANC1	0.69032163369422	-0.141517993840131	0.602	0.58	1	gene_expression
1749	2.98184610816735e-07	-0.283630983098234	0.438	0.531	0.0109138549405033	GTF2H5	0.0151659133089803	-0.106850420466451	0.105	0.164	1	gene_expression
1750	2.98947621716579e-07	-0.186318966028882	0.222	0.401	0.0109417819024485	FNTB	2.76349568161811e-06	-0.200792697209663	0.177	0.321	0.0541838598294862	gene_expression
1751	3.08355564433975e-07	0.268729086535171	0.683	0.489	0.0112861220138479	IREB2	0.25778555468072	0.141932830340986	0.275	0.233	1	gene_expression
1752	3.08788679770917e-07	-0.308155332954789	0.734	0.763	0.0113019744682953	ENO1	0.0422944572841495	-0.232370661283703	0.238	0.294	1	gene_expression
1753	3.08830074391765e-07	-0.245440972509891	0.222	0.385	0.011303489552813	TOM1	0.0268134450927144	-0.247279625084994	0.273	0.344	1	gene_expression
1754	3.11469279417117e-07	-0.110640240324762	0.051	0.172	0.0114000870959459	LNP1	0.000685690782586922	-0.220757797333601	0.116	0.202	1	gene_expression
1755	3.12977271826579e-07	-0.327778879992361	0.329	0.458	0.0114552811261246	KIAA0586	0.142484578700387	-0.112834755163586	0.098	0.13	1	gene_expression
1756	3.16684905317393e-07	-0.296778715376952	0.928	0.943	0.0115909842195219	RPL29	0.238955691430429	-0.0287667007850523	0.098	0.126	1	gene_expression
1757	3.20321350180965e-07	0.294953761151134	0.699	0.542	0.0117240817379735	SCML1	0.139586982806664	0.095118834181611	0.161	0.122	1	gene_expression
1758	3.20741573538744e-07	0.321088214965791	0.739	0.573	0.0117394623330916	MCL1	0.905545257293934	-0.0131768683178536	0.282	0.282	1	gene_expression
1759	3.21606009603733e-07	0.238083481369196	0.464	0.275	0.0117711015575062	COMMD8	0.00274705517894665	0.134810334574776	0.121	0.053	1	gene_expression
1760	3.21642941595434e-07	-0.0844625194767778	0.021	0.115	0.0117724533053345	DUSP15	0.0514947136356309	-0.048032168419927	0.093	0.137	1	gene_expression
1761	3.22922990887513e-07	-0.247751031914153	0.615	0.637	0.0118193043894738	GNB2	0.617894193060964	-0.0579108328716533	0.508	0.527	1	gene_expression
1762	3.23963784220516e-07	0.346295880554437	0.781	0.618	0.0118573984662551	KIAA1328	0.00755061323184543	0.195041747206108	0.343	0.248	1	gene_expression
1763	3.24067137768172e-07	-0.300176232235542	0.394	0.546	0.0118611813094529	FAM162A	0.0134184699641825	-0.0642506203049246	0.058	0.107	1	gene_expression
1764	3.24370313030242e-07	0.26406313069583	0.616	0.424	0.0118722778272199	LUC7L	0.687081625205211	-0.0371784349487726	0.17	0.179	1	gene_expression
1765	3.25396942200434e-07	0.295236044246851	0.842	0.691	0.0119098534814781	ATOX1	1.38290850187045e-05	0.344382195310563	0.494	0.351	0.271146869961739	gene_expression
1766	3.29701641349569e-07	0.328035311894419	0.494	0.305	0.0120674097750356	ENO2	0.388795719889538	0.142509048470266	0.159	0.137	1	gene_expression
1767	3.32187473538992e-07	0.178414482954437	0.287	0.13	0.0121583937190007	SH2B3	0.0109694580744428	0.32651189547284	0.412	0.324	1	gene_expression
1768	3.33561289758298e-07	0.153075954495639	0.303	0.134	0.0122086767664434	SGTA	0.286386368520656	0.137283780024063	0.363	0.328	1	gene_expression
1769	3.34388805160601e-07	0.327273612483645	0.821	0.706	0.0122389646576831	OPTN	0.015078525014788	0.0948734319729719	0.124	0.069	1	gene_expression
1770	3.36638731579016e-07	0.110256545030354	0.173	0.046	0.0123213142145236	RNFT2	0.00126789312999149	0.132124041692295	0.285	0.187	1	gene_expression
1771	3.40917686783281e-07	0.238637189574284	0.48	0.282	0.0124779282539549	HES6	0.116796990686851	-0.0293609322924125	0.093	0.13	1	gene_expression
1772	3.51074427529861e-07	0.274979551623862	0.743	0.561	0.0128496751220205	SLAIN2	0.00153240889502697	0.263099189283855	0.357	0.252	1	gene_expression
1773	3.53534847651797e-07	0.232549645038212	0.545	0.351	0.0129397289589034	USP7	0.0981452143300983	0.0853998852636336	0.144	0.103	1	gene_expression
1774	3.5474771407571e-07	0.380683481683426	0.872	0.821	0.012984121082885	ATP6V1F	0.744927981175426	-0.0272282120594394	0.186	0.195	1	gene_expression
1775	3.56435210604606e-07	-0.256482187940775	0.629	0.683	0.0130458851433392	KDM1A	0.464165743307422	-0.0208304408612889	0.189	0.164	1	gene_expression
1776	3.58668657290809e-07	-0.313410050041374	0.336	0.477	0.0131276315255009	HAS2	0.00510281921097147	-0.274222721058194	0.268	0.355	1	gene_expression
1777	3.63385012990838e-07	0.238540891394172	0.48	0.282	0.0133002548604777	ANKRA2	0.0372793250604658	0.0751673881473739	0.187	0.13	1	gene_expression
1778	3.71257865511595e-07	0.225882745671571	0.452	0.263	0.0135884091355899	QDPR	2.84779741690503e-05	0.221161882049222	0.233	0.111	0.558367639532569	gene_expression
1779	3.72304732499523e-07	-0.34933039564867	0.886	0.908	0.013626725514215	NSMCE2	0.0463093349028015	-0.311716349806492	0.478	0.531	1	gene_expression
1780	3.73621066810575e-07	-0.298567368960933	0.671	0.714	0.0136749046663338	NEDD8	0.00232238368726421	-0.121598880879149	0.063	0.126	1	gene_expression
1781	3.78021308066564e-07	-0.249753679218706	0.716	0.71	0.0138359578965443	PSMB2	0.473238131160712	0.00383161337297999	0.226	0.244	1	gene_expression
1782	3.79494493524443e-07	-0.0854365396722215	0.037	0.145	0.0138898779574881	RHCE	0.261106601391986	-0.0469619520105085	0.179	0.21	1	gene_expression
1783	3.81011978028404e-07	-0.345299047207736	0.389	0.523	0.0139454194078176	NSL1	4.38231316760463e-06	-0.205628574944625	0.077	0.187	0.085924014277224	gene_expression
1784	3.84697126848965e-07	-0.283914407184135	0.38	0.504	0.014080299539799	BROX	0.000503395426832888	-0.215159186466585	0.131	0.225	1	gene_expression
1785	3.85934109050088e-07	-0.179778096395976	0.159	0.328	0.0141255743253423	ID2	0.969472354033575	-0.0135463860522947	0.165	0.164	1	gene_expression
1786	3.9245983580117e-07	-0.251844403842206	0.285	0.443	0.0143644224501586	MAF1	6.85673794812548e-05	-0.300303957405004	0.298	0.424	1	gene_expression
1787	4.02745337589798e-07	-0.310235408735727	0.66	0.698	0.0147408821011242	ZNF462	0.0166184312499563	-0.130634155414945	0.212	0.298	1	gene_expression
1788	4.05830526512165e-07	0.368627473111626	0.737	0.58	0.0148538031008718	CDH2	0.000972335700172172	0.343202076601905	0.275	0.172	1	gene_expression
1789	4.06256527710417e-07	-0.237879317225123	0.816	0.794	0.014869395170729	PUM1	0.012482095406393	-0.144264382109568	0.299	0.382	1	gene_expression
1790	4.09573410208796e-07	0.281797392066602	0.592	0.405	0.0149907963870522	G6PC3	0.0399828867224118	0.0941811291079573	0.231	0.168	1	gene_expression
1791	4.15953771866367e-07	0.365722317014502	0.827	0.733	0.0152243240040809	ATP6V0E2	0.0911233723424303	-0.224741433352137	0.408	0.447	1	gene_expression
1792	4.16589626868557e-07	-0.364847516734316	0.345	0.492	0.015247596933016	MARCH3	0.48641237134803	-0.025838934143203	0.254	0.237	1	gene_expression
1793	4.16853484245523e-07	0.181247452638725	0.548	0.347	0.0152572543768704	FADS1	0.0883583136047498	0.0589004577884631	0.356	0.29	1	gene_expression
1794	4.1918468159085e-07	0.236866016370153	0.448	0.267	0.0153425785309067	UEVLD	0.2202567140899	0.0191226839407719	0.112	0.084	1	gene_expression
1795	4.19431459930458e-07	-0.209163522848655	0.946	0.92	0.0153516108649147	TCAF1	0.830346345332789	-0.0976354877150167	0.483	0.492	1	gene_expression
1796	4.20068126634562e-07	0.139526419670583	0.191	0.057	0.0153749135029516	CDKN2D	0.0290170068071775	0.124856488328159	0.278	0.202	1	gene_expression
1797	4.45793469494003e-07	-0.305524525709484	0.979	0.966	0.01631648677695	HIPK2	0.700511530838898	-0.088300024094671	0.82	0.771	1	gene_expression
1798	4.4624526538133e-07	-0.311107270009113	0.522	0.622	0.0163330229582221	KPNA4	0.108118732896776	-0.0847533365447146	0.126	0.168	1	gene_expression
1799	4.50354534493518e-07	-0.22030527820603	0.224	0.378	0.0164834263169972	SERPINH1	0.335249406759819	0.026051478272675	0.179	0.153	1	gene_expression
1800	4.64095355224471e-07	-0.220003695849437	0.683	0.706	0.0169863540965709	CCT4	0.309600683744409	-0.0488535006152065	0.14	0.164	1	gene_expression
1801	4.70534138709334e-07	0.241034579337573	0.525	0.34	0.0172220200109003	SMARCC2	0.849132760700547	-0.0820024843922879	0.256	0.248	1	gene_expression
1802	4.71115289791142e-07	0.266456029911946	0.546	0.363	0.0172432907216456	PFDN1	0.001031980368343	0.161375239071247	0.257	0.153	1	gene_expression
1803	4.76455752048103e-07	0.16590880617439	0.354	0.176	0.0174387569807126	ZNF260	1.18587155629667e-05	0.178375354313037	0.177	0.061	0.232513836043088	gene_expression
1804	4.78691678342255e-07	0.247573996887662	0.487	0.298	0.0175205941190049	DNHD1	0.0593698858514254	0.084317999168022	0.179	0.126	1	gene_expression
1805	4.87818861007082e-07	0.262089559614069	0.94	0.905	0.0178546581317202	PTPRA	0.956146534961264	-0.0618755580064609	0.461	0.454	1	gene_expression
1806	4.93721329772813e-07	-0.355302518464679	0.653	0.721	0.0180706943910147	ENOX2	0.0118578333368593	-0.290788208165398	0.189	0.256	1	gene_expression
1807	5.0329937764035e-07	-0.204092371193809	0.888	0.847	0.0184212605210145	AGAP3	0.00222090783679692	-0.374955513246828	0.79	0.813	1	gene_expression
1808	5.17902450363337e-07	-0.233739200660646	0.165	0.324	0.0189557475857485	USF3	0.00108191302032645	-0.236707337985861	0.151	0.24	1	gene_expression
1809	5.19225467154024e-07	0.309188283735698	0.68	0.508	0.0190041713233044	ITGB1BP1	0.729626527445268	0.0200653381728869	0.207	0.195	1	gene_expression
1810	5.23164127323177e-07	0.0977166769078371	0.151	0.034	0.0191483302241556	BCAT1	0.0859464467964291	0.0628285761938024	0.149	0.103	1	gene_expression
1811	5.23391551617099e-07	0.163559357695058	0.278	0.118	0.0191566541807375	ZNF585B	0.108727921773859	0.00509312403671358	0.112	0.076	1	gene_expression
1812	5.24561582967154e-07	0.28048246699392	0.673	0.504	0.0191994784981808	CDS2	0.000170660313551072	0.214994877494671	0.525	0.385	1	gene_expression
1813	5.41086533543347e-07	-0.336395580516219	0.55	0.679	0.01980430821422	KLHL24	0.00832131585113179	-0.0565410046065016	0.18	0.26	1	gene_expression
1814	5.42316249219843e-07	-0.26820375050054	0.767	0.798	0.0198493170376955	MTX2	0.515436958489373	0.103434740404405	0.105	0.092	1	gene_expression
1815	5.47214796477776e-07	0.302914549524025	0.806	0.668	0.0200286087658831	LUC7L3	0.345794076162488	0.0789969809294245	0.208	0.179	1	gene_expression
1816	5.57470634570951e-07	0.109822815029924	0.186	0.057	0.0204039826959314	PPM1L	0.208657300573148	-0.00285932687343926	0.161	0.198	1	gene_expression
1817	5.61183564753436e-07	-0.241810112870086	0.762	0.744	0.0205398796535405	TNPO3	0.117328853507844	-0.0402132274361607	0.231	0.286	1	gene_expression
1818	5.68334419599252e-07	-0.243107250388839	0.28	0.443	0.0208016080917522	PITPNA	9.4773641151797e-06	-0.348901058822839	0.13	0.248	0.185822678206328	gene_expression
1819	5.70944907576355e-07	-0.293015408779571	0.438	0.595	0.0208971545622022	MRPS26	0.472293135062861	0.0603089043008032	0.119	0.103	1	gene_expression
1820	5.7208333426726e-07	-0.290655332451475	0.45	0.603	0.020938822117516	DPY19L4	0.000233586662605982	-0.165553558300306	0.096	0.187	1	gene_expression
1821	5.72826630703501e-07	0.348023033812821	0.788	0.641	0.0209660275103788	FAM13A	0.015020915283037	-0.0349410260126735	0.436	0.34	1	gene_expression
1822	5.78699534324964e-07	0.189009728218214	0.377	0.206	0.021180981655828	PAF1	0.0406485439716288	-0.143823491263097	0.161	0.218	1	gene_expression
1823	5.83597427547991e-07	0.17962412153319	0.387	0.21	0.021360249445684	DYRK2	0.0080765070497616	0.0713032777222782	0.18	0.107	1	gene_expression
1824	5.84240359679257e-07	0.364610904349072	0.874	0.721	0.0213837814046205	HSPA5	0.800844668162608	-0.00251376065171538	0.205	0.195	1	gene_expression
1825	6.0220186220343e-07	-0.245954213397006	0.63	0.66	0.0220411903585077	DNAJC2	0.37721002248092	0.0678368688573921	0.103	0.126	1	gene_expression
1826	6.03734927639817e-07	-0.290678914509933	0.473	0.622	0.0220973020865449	RRP15	0.0100793783067294	-0.0708692169392716	0.06	0.111	1	gene_expression
1827	6.03791674662078e-07	0.137218680207373	0.172	0.05	0.0220993790843067	SOCS2	0.0108232601015475	0.171886943561056	0.168	0.103	1	gene_expression
1828	6.06075773851275e-07	-0.239225356644994	0.282	0.431	0.0221829793987305	ASCC2	0.176971679093423	-0.0204678909031353	0.147	0.183	1	gene_expression
1829	6.08759082072703e-07	-0.193650538267016	0.247	0.321	0.022281191162943	GAS8	5.81963806754978e-05	-0.411692364013865	0.235	0.363	1	gene_expression
1830	6.08953229187176e-07	-0.335584988374898	0.483	0.611	0.0222882971414798	SOS2	0.00186272613899393	-0.18859336138312	0.135	0.221	1	gene_expression
1831	6.09054834787345e-07	0.192487404488077	0.368	0.191	0.0222920160080516	LIG1	0.00171511133592979	0.277304542860764	0.522	0.416	1	gene_expression
1832	6.20530502621975e-07	0.204669879129347	0.391	0.21	0.0227120369264669	MYOF	0.00127301736388017	0.291608911395104	0.252	0.153	1	gene_expression
1833	6.30505680782323e-07	-0.31493358228782	0.555	0.649	0.0230771384223138	SNW1	0.0553058358660238	-0.0436898745255369	0.068	0.107	1	gene_expression
1834	6.36733114181177e-07	0.297045525589853	0.55	0.366	0.0233050687121453	TARSL2	0.852695122183865	-0.036461092575053	0.165	0.156	1	gene_expression
1835	6.3942664114175e-07	0.283757759175698	0.923	0.859	0.0234036544924292	YWHAB	0.691926663855934	-0.0266680000813125	0.257	0.244	1	gene_expression
1836	6.44134939735818e-07	0.141290332773609	0.2	0.065	0.0235759829292707	WDR76	0.284949394249745	0.0783187878896483	0.124	0.099	1	gene_expression
1837	6.52376862716795e-07	-0.286389711758742	0.483	0.569	0.0238776455522974	TTC19	0.524550717291019	-0.0111233313492661	0.159	0.176	1	gene_expression
1838	6.82562825932476e-07	-0.266356554062298	0.327	0.454	0.0249824819919545	PLEKHH1	4.31393471856082e-07	-0.496063474666523	0.175	0.324	0.0084583318026822	both
1839	6.85626632196472e-07	-0.205213458070595	0.194	0.336	0.0250946203650231	PYCR1	0.481117527617552	0.0309884967618954	0.121	0.141	1	gene_expression
1840	6.95283634093658e-07	0.38312804800445	0.909	0.821	0.025448076291462	LDHA	0.00127797330464176	0.10365493422639	0.275	0.164	1	gene_expression
1841	6.98567331706339e-07	0.284680562272724	0.615	0.435	0.0255682629077837	CD151	5.28393697462287e-05	0.331006292576964	0.238	0.118	1	gene_expression
1842	7.08731857727382e-07	-0.289654704909834	0.692	0.721	0.0259402947246799	POT1	0.425041834356256	0.0353929680509392	0.282	0.256	1	gene_expression
1843	7.2216338478382e-07	-0.269730385099022	0.923	0.916	0.0264319020464726	KTN1	0.655998849520763	-0.116487344983611	0.191	0.198	1	gene_expression
1844	7.25910519453353e-07	-0.335215288507621	0.727	0.79	0.0265690509225122	ZC3H6	0.422896654835998	-0.026352447154992	0.207	0.176	1	gene_expression
1845	7.29100921606241e-07	0.293587672625435	0.539	0.378	0.02668582283171	SERTAD2	0.0351312851203169	0.14812171330337	0.627	0.534	1	gene_expression
1846	7.32560139276427e-07	0.116242944370908	0.11	0.015	0.0268124336576565	KCP	0.663416282956902	-0.0882295094173245	0.32	0.336	1	gene_expression
1847	7.37973162145735e-07	-0.203616480917623	0.102	0.244	0.027010555707696	RGS5	0.915091531691543	0.0729333954039179	0.187	0.187	1	gene_expression
1848	7.53090662360297e-07	0.304658797714878	0.687	0.527	0.0275638713330492	NINJ1	0.230441338623385	-0.000652558923658564	0.284	0.237	1	gene_expression
1849	7.53647750301865e-07	-0.309202966580576	0.769	0.813	0.0275842613087986	CAV2	0.33253733241571	0.208215120348402	0.489	0.454	1	gene_expression
1850	7.60627612782744e-07	-0.0912314465899793	0.025	0.118	0.0278397312554612	ALG1L2	1.21428037304801e-06	-0.415386747985704	0.299	0.462	0.0238083952743523	both
1851	7.77446048579107e-07	0.141952273590566	0.296	0.134	0.0284553028240439	CDC25B	0.808197703291914	-0.0868618396038472	0.401	0.378	1	gene_expression
1852	7.81288966440782e-07	0.300850661067702	0.764	0.599	0.0285959574606991	COX5A	0.041323705602175	0.137170061438966	0.194	0.137	1	gene_expression
1853	7.93867947822083e-07	0.256440380533379	0.462	0.298	0.0290563607582361	TMEM255A	0.52190153271371	0.127614833170572	0.149	0.134	1	gene_expression
1854	8.03736106571504e-07	0.274586404073996	0.604	0.42	0.0294175452366236	FHDC1	0.741918132539606	0.0366510994343362	0.182	0.195	1	gene_expression
1855	8.0823366937982e-07	0.298042913294552	0.778	0.622	0.0295821605329708	RTF1	0.970796464750365	-0.0389840224646875	0.205	0.202	1	gene_expression
1856	8.09693659230258e-07	-0.258323380567557	0.744	0.794	0.0296355976214867	ATF6	0.000142958326258357	-0.256231225929523	0.154	0.263	1	gene_expression
1857	8.12593368010889e-07	0.330778315732456	0.989	0.992	0.0297417298625665	IFITM3	0.386990253026794	0.0195676597641399	0.109	0.088	1	gene_expression
1858	8.1374533309401e-07	-0.271968266307405	0.483	0.576	0.0297838929365739	ARMC8	0.176045938409616	-0.0843955696387553	0.082	0.111	1	gene_expression
1859	8.21482129640573e-07	0.150977378697887	0.28	0.122	0.0300670674269746	RRP8	0.00750062098057514	0.139110472008401	0.1	0.046	1	gene_expression
1860	8.31639466946155e-07	-0.240276182376416	0.256	0.424	0.0304388361296962	POLR3D	8.61317192194866e-07	-0.256027469832738	0.095	0.218	0.0168878461873647	both
1861	8.31812667095234e-07	0.175213346846275	0.448	0.26	0.0304451754283527	TMEM62	0.307270106167666	0.0973387340931904	0.186	0.16	1	gene_expression
1862	8.4513884032916e-07	0.309312184316274	0.793	0.656	0.0309329266948876	UVRAG	0.0145806178558915	0.137148955675115	0.45	0.359	1	gene_expression
1863	8.46625517513004e-07	0.299948280996377	0.811	0.668	0.0309873405664935	RAD50	0.023772228959397	0.0195676597641399	0.137	0.08	1	gene_expression
1864	8.50387994820765e-07	-0.22149355415751	0.179	0.332	0.0311250509984348	GTPBP2	6.43685526840371e-05	-0.313248653476177	0.268	0.397	1	gene_expression
1865	8.58509842915526e-07	-0.315859124794716	0.301	0.447	0.0314223187605511	GLRX5	0.289356370862576	-0.0431765199410305	0.109	0.134	1	gene_expression
1866	8.60570739586944e-07	0.344972178709371	0.779	0.63	0.0314977496396217	DDX58	0.201408936022851	0.227418890136062	0.147	0.118	1	gene_expression
1867	8.79031146665904e-07	0.390693731111461	0.42	0.256	0.0321734189991187	IER2	0.0627022399005185	0.141998751333228	0.492	0.424	1	gene_expression
1868	8.89603674265178e-07	0.150674797069529	0.417	0.233	0.0325603840817798	UVSSA	2.5641910979339e-06	0.160252858104359	0.583	0.412	0.05027609485719	gene_expression
1869	8.922110949327e-07	-0.222140487447201	0.191	0.347	0.0326558182856317	ZNF410	0.00313721580998581	-0.1282759583651	0.074	0.137	1	gene_expression
1870	9.00235680953834e-07	-0.287036857263838	0.737	0.756	0.0329495261585913	ANKRD11	8.95943514784569e-05	-0.464093512321739	0.396	0.531	1	gene_expression
1871	9.04737399980201e-07	-0.296865865867081	0.296	0.473	0.0331142935766753	CCDC191	0.00333026791179764	-0.192689519237127	0.096	0.164	1	gene_expression
1872	9.14131022064652e-07	0.410466864805249	0.144	0.046	0.0334581095385883	DIAPH3	0.171667153431591	-0.0317829204456002	0.172	0.134	1	gene_expression
1873	9.29281294584479e-07	-0.181549524503564	0.112	0.233	0.0340126246630865	ZNF274	0.0220561955279943	-0.135863547136918	0.142	0.202	1	gene_expression
1874	9.42592542774128e-07	-0.475475341076866	0.998	0.992	0.0344998296580759	HLA-A	0.852454124521635	-0.0226768780561333	0.18	0.183	1	gene_expression
1875	9.6839149519724e-07	-0.185356436883067	0.114	0.256	0.0354440971157142	BRMS1L	0.0198284508295763	-0.251242763889845	0.135	0.191	1	gene_expression
1876	9.6952789673768e-07	0.271418341323827	0.748	0.584	0.0354856905484958	DHX29	0.521721703274334	0.0687211441170034	0.135	0.118	1	gene_expression
1877	9.74090376413261e-07	0.255697760177113	0.482	0.328	0.0356526818671018	SLC20A1	0.0537115179677731	0.119633097509098	0.247	0.187	1	gene_expression
1878	9.79562801911948e-07	-0.221576189878966	0.821	0.809	0.0358529781127792	SFPQ	0.445044618825899	-0.066168594071286	0.17	0.191	1	gene_expression
1879	9.97343808355238e-07	-0.216626732696654	0.184	0.324	0.0365037807296101	TVP23C	0.285294782687209	0.0394877606582454	0.109	0.084	1	gene_expression
1880	9.98785204546116e-07	-0.264659036183523	0.595	0.66	0.0365565372715924	ACADM	0.0992723635625562	0.139809282891955	0.263	0.221	1	gene_expression
1881	1.004548118176e-06	-0.187601531143774	0.851	0.809	0.0367674656733597	YWHAZ	0.0407993460365799	-0.272262858937266	0.401	0.458	1	gene_expression
1882	1.00576621660393e-06	0.26907374380829	0.762	0.618	0.0368120492939203	NFE2L1	0.0368204878444284	0.137830919781829	0.408	0.347	1	gene_expression
1883	1.01072202102658e-06	0.292991127055011	0.849	0.706	0.0369934366915939	MAP2	0.0009675764400532	0.228728197962415	0.38	0.26	1	gene_expression
1884	1.01239270241005e-06	-0.220923696196353	0.58	0.611	0.0370545853009101	RMDN1	0.894845476011298	-0.0200881228408524	0.182	0.172	1	gene_expression
1885	1.01519568221421e-06	0.275254058082743	0.599	0.408	0.0371571771647221	SGMS1	0.000584569775364636	0.206867436886655	0.305	0.198	1	gene_expression
1886	1.01810004986933e-06	-0.343367846163251	0.804	0.828	0.0372634799252673	NLK	0.00703622606723667	0.210677991097081	0.368	0.275	1	gene_expression
1887	1.02939736477438e-06	-0.301926363872643	0.912	0.927	0.0376769729481073	COG5	0.502575964639308	-0.0747550123970886	0.468	0.5	1	gene_expression
1888	1.03213964128364e-06	0.124578068840196	0.131	0.031	0.0377773430106225	E2F1	0.618522909712833	0.0488247411832684	0.238	0.221	1	gene_expression
1889	1.04984629388235e-06	0.369378259513717	0.646	0.477	0.0384254242023879	NRG2	0.330085801995759	0.124152749348036	0.385	0.351	1	gene_expression
1890	1.05294282638387e-06	0.198460094504971	0.417	0.233	0.038538760388476	ELOVL6	0.00819761551493742	0.197167573598174	0.252	0.172	1	gene_expression
1891	1.05760480167274e-06	0.287162181360665	0.94	0.863	0.038709393346024	XRCC5	0.163821200387605	0.240397858942997	0.427	0.382	1	gene_expression
1892	1.06128718023994e-06	0.207271283053571	0.616	0.427	0.0388441720839619	NUP98	4.59425428114034e-10	0.597231145493352	0.454	0.248	9.00795436903187e-06	both
1893	1.07014556383633e-06	-0.229323419929956	0.31	0.473	0.0391683977819735	MOK	4.2191810338975e-06	-0.252700475412906	0.184	0.328	0.0827254825316284	gene_expression
1894	1.08889639180754e-06	0.283960264869819	0.86	0.725	0.0398546968365479	RAP1B	0.0359143767039521	0.100340901843826	0.194	0.134	1	gene_expression
1895	1.09029416274101e-06	0.140521873267392	0.203	0.069	0.0399058566504838	COL8A2	6.07357200630685e-05	-0.269700116968479	0.117	0.221	1	gene_expression
1896	1.09656257754553e-06	0.22630102777163	0.49	0.302	0.0401352869007439	CPSF7	6.47032812687179e-06	0.311013122891156	0.28	0.137	0.126863723583575	gene_expression
1897	1.09663108327643e-06	-0.243147482352908	0.504	0.55	0.0401377942790007	NSMAF	0.00578497382500942	-0.217659372091262	0.278	0.37	1	gene_expression
1898	1.10748606366647e-06	-0.224285713633145	0.765	0.744	0.0405350974162566	ATXN7L1	0.0905845074477243	-0.177963773538282	0.539	0.599	1	gene_expression
1899	1.10998314540013e-06	0.200589116486309	0.459	0.271	0.0406264931047903	EZH1	0.860495177500385	0.161256757966802	0.17	0.168	1	gene_expression
1900	1.12061084520418e-06	0.231082003828775	0.45	0.271	0.0410154775453181	SLC15A3	0.252179464859469	0.188299897740121	0.24	0.214	1	gene_expression
1901	1.12521682231833e-06	-0.205992036740439	0.088	0.214	0.041184060913673	BEST1	0.271020574884315	-0.224953854056637	0.205	0.233	1	gene_expression
1902	1.13700786165167e-06	-0.241102753548963	0.219	0.378	0.0416156247443127	C22orf39	0.0405746170943647	-0.352548308873355	0.389	0.45	1	gene_expression
1903	1.145041651303e-06	-0.27522402095235	0.308	0.45	0.041909669479341	CHML	0.106325286981006	-0.0364610925750534	0.07	0.103	1	gene_expression
1904	1.1537454210351e-06	0.26304759269327	0.709	0.527	0.0422282361553058	FCHO2	0.904992660721671	-0.163607635297875	0.177	0.179	1	gene_expression
1905	1.15894910018985e-06	-0.221347942229782	0.319	0.439	0.0424186960160485	GOLGA7	0.0996133770462991	-0.0849882712784498	0.126	0.168	1	gene_expression
1906	1.18290912708041e-06	0.255206576578041	0.573	0.408	0.04329565696027	SCAMP1	0.0326785008958967	0.00192923018561653	0.214	0.149	1	gene_expression
1907	1.20997060736084e-06	0.176097232611713	0.352	0.179	0.0442861342000141	ELOVL7	0.0576576451202226	0.142356131512055	0.131	0.088	1	gene_expression
1908	1.21524202672083e-06	-0.243871542945244	0.715	0.698	0.0444790734200089	ARHGEF11	0.134656423338644	-0.138045042070045	0.277	0.332	1	gene_expression
1909	1.24498577195852e-06	-0.232951611081274	0.235	0.374	0.0455677242394538	INTS7	4.04130923109258e-07	-0.210473965781826	0.131	0.279	0.00792379500940323	both
1910	1.27943099652254e-06	-0.117478794688377	0.058	0.176	0.0468284539037214	SMIM1	0.0149991713279488	-0.205667083266929	0.121	0.179	1	gene_expression
1911	1.28949235373907e-06	-0.226386001496286	0.799	0.813	0.0471967096392039	RER1	0.363644107624378	-0.238694121071467	0.219	0.237	1	gene_expression
1912	1.31997279965142e-06	-0.182072658406101	0.166	0.309	0.0483123244400417	TPMT	0.00309062615328876	-0.185652923577099	0.135	0.214	1	gene_expression
1913	1.32341838631347e-06	0.142603092590329	0.41	0.229	0.0484384363574593	TSC2	0.704686435011384	0.0167577224955531	0.196	0.214	1	gene_expression
1914	1.36106707700032e-06	-0.259477162575762	0.28	0.408	0.0498164160852888	NPL	1.96013401365848e-06	-0.383310562644042	0.098	0.218	0.0384323476058017	both
1915	1.3692807245217e-06	-0.264728296380541	0.361	0.5	0.0501170437982187	NFYC	0.0286584424485473	-0.18758257104771	0.221	0.294	1	neither
1916	1.3857587742867e-06	0.325162023625704	0.916	0.836	0.0507201568976676	ANKRD28	0.00116348306881048	0.192549730969862	0.469	0.355	1	neither
1917	1.38982464320886e-06	0.148675342133542	0.308	0.145	0.0508689717660874	XRCC1	0.0317340080751729	0.234834531609297	0.254	0.187	1	neither
1918	1.41333133005433e-06	0.26628796447232	0.636	0.458	0.0517293400113184	CASC4	0.00915295221159046	0.189736545078369	0.193	0.122	1	neither
1919	1.426540174978e-06	-0.207082368974288	0.203	0.336	0.0522127969443699	EPHX1	2.47387882652387e-05	-0.195848860628016	0.053	0.137	0.485053421516535	neither
1920	1.44007222152958e-06	0.239839408041723	0.466	0.29	0.0527080833802043	RNF14	0.00449335120938244	0.18686360345677	0.214	0.134	1	neither
1921	1.44092710441236e-06	0.326660118941012	0.932	0.844	0.0527393729485967	TJP1	0.0203231931358449	-0.0802760489225618	0.447	0.351	1	neither
1922	1.45687867266789e-06	0.162431847342918	0.37	0.195	0.0533232162983173	PAGR1	0.0554988708028488	0.0168961317090068	0.287	0.221	1	neither
1923	1.46604478692341e-06	0.29374224970807	0.823	0.718	0.0536587052461838	AAK1	0.423807227185381	-0.00393614575776335	0.363	0.336	1	neither
1924	1.48438984904641e-06	0.0872962921606372	0.163	0.046	0.0543301528649476	CCDC106	0.616801943818254	-0.0798489594833689	0.356	0.355	1	neither
1925	1.487356813705e-06	0.17506106905797	0.329	0.164	0.0544387467384167	POLR2M	1.62797326638132e-05	0.370514134639818	0.184	0.073	0.319196718339385	neither
1926	1.4918507164764e-06	-0.262988413988864	0.676	0.698	0.0546032280737527	USP16	0.816984971898114	-0.0162832106374229	0.221	0.21	1	neither
1927	1.51779467636801e-06	-0.178971907045105	0.124	0.267	0.0555528029497454	URB2	0.000999082999153628	-0.169295441586699	0.074	0.145	1	neither
1928	1.54206893460395e-06	-0.183361536972407	0.862	0.817	0.0564412650754393	PYURF	0.265919191773605	0.0318016805731778	0.175	0.141	1	neither
1929	1.55061613446576e-06	-0.313691565333791	0.517	0.622	0.0567541011375813	ATP6V1D	2.30996581275179e-08	-0.356584690615667	0.14	0.302	0.000452914996906244	genescore
1930	1.57655649364933e-06	0.287577193709993	0.431	0.263	0.0577035442240593	BRCA1	0.321154889764942	0.00543416287504273	0.384	0.344	1	neither
1931	1.58592762029286e-06	0.197917158828424	0.319	0.156	0.0580465368303389	RIC8A	1.72653057595504e-05	0.304534081215773	0.294	0.156	0.338520850027505	neither
1932	1.59288969122369e-06	0.1869320921739	0.546	0.355	0.0583013555884784	FEZ2	0.0669073911435785	0.159148225244946	0.117	0.076	1	neither
1933	1.6031643043605e-06	-0.311281994589805	0.296	0.454	0.0586774167038987	PATL2	0.190172301420508	0.0231524785397309	0.263	0.214	1	neither
1934	1.60965653806449e-06	0.268814633171325	0.781	0.622	0.0589150389496983	GALNT7	0.0132755007650845	0.207342025641306	0.205	0.137	1	neither
1935	1.63283779729032e-06	0.250823998509681	0.671	0.492	0.059763496218623	ARPP19	0.0378193327638088	0.0948734319729719	0.119	0.073	1	neither
1936	1.63763687720963e-06	-0.255697211788998	0.853	0.87	0.0599391473427497	EEF1D	0.0258779102990065	-0.305828512984305	0.364	0.431	1	neither
1937	1.64076966273644e-06	0.31542250984778	0.534	0.374	0.0600538104258166	EMSY	0.057823776927378	0.0924472139922669	0.217	0.164	1	neither
1938	1.64115641551867e-06	0.171788247631442	0.263	0.115	0.0600679659643988	AKIP1	0.000107971924235715	0.124527148863964	0.13	0.042	1	neither
1939	1.6566927983379e-06	0.118672767546831	0.235	0.092	0.0606366131119656	GPR162	0.269522825784314	0.0606613743230517	0.222	0.187	1	neither
1940	1.65735317925611e-06	-0.296107821578131	0.371	0.466	0.0606607837139528	IFT43	5.17494542249404e-05	-0.194807419981902	0.124	0.237	1	neither
1941	1.68268368162354e-06	0.276355514523112	0.785	0.622	0.0615879054311033	CELF1	0.0132613237267811	0.167933307174155	0.349	0.252	1	neither
1942	1.68431080003268e-06	0.449184283616707	0.905	0.836	0.061647459591996	TUBA1B	0.000225467544652599	0.216372516545663	0.359	0.229	1	neither
1943	1.68646244970094e-06	0.272357444192779	0.72	0.565	0.0617262121215043	OGFR	0.215431191493286	-0.0676164929234384	0.2	0.237	1	neither
1944	1.70139755315821e-06	0.0656271775686574	0.163	0.053	0.0622728518431435	LLGL2	0.442256677020383	-0.177439443152394	0.14	0.156	1	neither
1945	1.74496397328765e-06	-0.235495363226453	0.271	0.427	0.0638674263863014	TRIB1	0.0067210007747928	-0.307132482259079	0.391	0.462	1	neither
1946	1.76374203192304e-06	0.235770146493994	0.457	0.282	0.064554722110415	C4orf33	0.00217875602803774	0.128656114371235	0.112	0.046	1	neither
1947	1.7702663526657e-06	0.149060809117154	0.27	0.118	0.0647935187739171	FICD	0.689328717625298	-0.0173522696273482	0.098	0.107	1	neither
1948	1.78973323596341e-06	-0.253424903072552	0.335	0.443	0.0655060261694969	SIAH1	0.0862422531103501	-0.225882269643162	0.263	0.313	1	neither
1949	1.79418567266125e-06	0.267616557129016	0.546	0.37	0.0656689898050743	MTIF2	0.120243855729804	0.135778611310653	0.11	0.076	1	neither
1950	1.79452619838547e-06	-0.0975546626258669	0.019	0.103	0.0656814533871067	CERS1	2.61176285206591e-05	-0.448480687273369	0.077	0.172	0.512088342404564	neither
1951	1.79756380957198e-06	-0.255418057991212	0.616	0.626	0.065792632994144	WDR33	0.539279628207913	-0.0267108178582846	0.229	0.202	1	neither
1952	1.80566071196941e-06	0.195297867432348	0.504	0.317	0.0660889877187925	SLF1	0.0286774042299041	-0.0165211956747094	0.119	0.069	1	neither
1953	1.81508798093117e-06	-0.323605294759294	0.706	0.767	0.0664340351900619	SRM	0.151208510569605	-0.068547176789019	0.163	0.202	1	neither
1954	1.8194656218915e-06	0.29401287194152	0.727	0.561	0.0665942612268507	CTDSPL	0.123037300469576	0.0975855651818526	0.398	0.332	1	neither
1955	1.82284633548894e-06	0.325612693242209	0.888	0.817	0.0667179987252307	ARID5B	0.0857251280157212	0.00139300964446298	0.424	0.359	1	neither
1956	1.82560278052761e-06	-0.205228474801054	0.609	0.588	0.066818887370091	STXBP3	0.926466481960464	-0.0773813478883623	0.219	0.214	1	neither
1957	1.85510970223732e-06	-0.0639638483871405	0.019	0.103	0.0678988702115881	NXN	3.3028132731296e-07	-0.40330633374667	0.135	0.275	0.00647582598462521	genescore
1958	1.88287947931386e-06	0.167834157108674	0.291	0.134	0.0689152718223666	BET1L	2.98593864563567e-05	0.324536566990902	0.319	0.179	0.585452990249786	neither
1959	1.90811345277e-06	0.105519962692305	0.156	0.042	0.0698388604848347	REPS2	0.0825121718524137	0.00947519159180588	0.135	0.092	1	neither
1960	1.90949335031983e-06	0.302798394226303	0.736	0.588	0.0698893661150562	PRELID2	0.00103777966529819	0.291625795191085	0.306	0.202	1	neither
1961	1.91170291023902e-06	0.184302159626191	0.525	0.336	0.0699702382176582	NLN	0.0249708921058445	0.146080026823243	0.359	0.279	1	neither
1962	1.94809252596884e-06	0.0916088573072131	0.121	0.023	0.0713021345429854	TRPM6	0.000278063310819193	0.215926069059232	0.158	0.069	1	neither
1963	1.97648214737583e-06	-0.217097647487384	0.196	0.355	0.0723412230761028	ITPK1	8.37490504627795e-12	-0.851820018745752	0.394	0.588	1.64206763242372e-07	genescore
1964	1.98582418419408e-06	-0.246240898048398	0.727	0.752	0.0726831509656874	RABGAP1	0.0331615328821595	-0.54500414368032	0.331	0.397	1	neither
1965	1.98875734184673e-06	0.228480981552006	0.364	0.198	0.0727905074689322	MCM8	0.123805907350121	0.0573673225668648	0.116	0.08	1	neither
1966	2.00637283599416e-06	0.224225976215511	0.427	0.248	0.0734352521702223	PIM3	0.0640328831069028	-0.128293533453157	0.343	0.416	1	neither
1967	2.02405009385372e-06	0.359949759982228	0.891	0.836	0.0740822574851401	MDM2	0.151801450494255	-0.00802481406559064	0.382	0.336	1	neither
1968	2.05016670139945e-06	0.28745343335384	0.637	0.469	0.0750381514379211	FAM193A	0.000516666722004762	0.26530255035081	0.581	0.458	1	neither
1969	2.05908857995788e-06	-0.285699780620984	0.553	0.618	0.0753647011150384	CTBP2	9.75729301023637e-05	-0.339146859742998	0.271	0.393	1	neither
1970	2.07506346676152e-06	-0.212905704883326	0.228	0.374	0.0759493979469386	AKT1	3.35480042707932e-09	-0.295854071158082	0.091	0.244	6.57775719737443e-05	genescore
1971	2.0808046021176e-06	-0.261062303819791	0.629	0.702	0.0761595292421061	CCDC47	0.0164434340588817	0.252747125656402	0.308	0.233	1	neither
1972	2.12241164143063e-06	-0.116478327716679	0.03	0.118	0.0776823884880025	ADCY7	1.92672344703673e-05	-0.329614898164431	0.054	0.141	0.377772666260491	neither
1973	2.14016509082816e-06	0.235148811361396	0.818	0.66	0.0783321824894016	USP32	0.639610913396199	0.225593974334162	0.445	0.431	1	neither
1974	2.14426585622872e-06	0.236541050166833	0.483	0.302	0.0784822746038275	CREM	0.0359652086162831	0.198943721525584	0.208	0.153	1	neither
1975	2.14478604081036e-06	-0.283684788896021	0.898	0.893	0.0785013138797001	FIS1	0.138825024087198	-0.142853662360243	0.371	0.412	1	neither
1976	2.16197188239558e-06	0.189854610945598	0.412	0.233	0.0791303328675605	FAM184A	0.676033684161898	0.01749582076183	0.116	0.107	1	neither
1977	2.19898457879618e-06	0.283528800239342	0.632	0.485	0.0804850345685189	DNM1L	0.927978758840161	-0.0364610925750531	0.187	0.191	1	neither
1978	2.2330742022093e-06	-0.204850337211363	0.832	0.817	0.0817327488750624	ACTR3B	0.109235328491946	-0.198552183341236	0.445	0.485	1	neither
1979	2.24132588846417e-06	0.184740095108287	0.461	0.279	0.0820347688436771	USP38	0.00135872351511295	0.181165098835565	0.172	0.088	1	neither
1980	2.26411782302233e-06	-0.324588277044195	0.895	0.924	0.0828689764404404	GNG5	0.189379667623611	0.0387183916732237	0.201	0.16	1	neither
1981	2.2767285442072e-06	0.201556160575435	0.503	0.321	0.0833305414465278	STX2	0.121414849600411	-0.0408528616922109	0.161	0.118	1	neither
1982	2.27964786152453e-06	0.245257077354376	0.503	0.324	0.0834373913796592	UNC13B	0.00974526111864544	0.346991885082269	0.284	0.206	1	neither
1983	2.2894118806791e-06	-0.213529022992732	0.839	0.824	0.0837947642447359	CHD6	0.455642604711956	-0.0592033560206865	0.289	0.317	1	neither
1984	2.2934765012457e-06	0.155743066985468	0.336	0.172	0.083943533422094	PER1	0.00685316056195339	-0.32466816311546	0.464	0.553	1	neither
1985	2.29748799956927e-06	0.292259585065067	0.842	0.721	0.084090358272235	ZNF207	0.948661519515967	0.0533805979825173	0.161	0.164	1	neither
1986	2.30485581412571e-06	0.186916218779427	0.59	0.401	0.084360027652815	TGIF1	0.756895894474721	0.109402649633429	0.427	0.416	1	neither
1987	2.30698855948096e-06	0.233334219591878	0.776	0.615	0.0844380882655627	ABI2	0.27211918416164	0.249534461702052	0.21	0.183	1	neither
1988	2.30891144406349e-06	0.277936232924885	0.694	0.55	0.0845084677641679	STRADB	0.00444932026733301	0.315828431805998	0.424	0.328	1	neither
1989	2.31493752856573e-06	-0.163322713246494	0.147	0.302	0.0847290284830342	ELOVL2	0.000825110596353265	-0.109939704389691	0.056	0.122	1	neither
1990	2.3166562366238e-06	-0.206682664866875	0.159	0.305	0.0847919349166679	NQO1	0.00263398253543772	-0.191418788008272	0.128	0.206	1	neither
1991	2.32304425847333e-06	-0.317341823662023	0.312	0.385	0.0850257429043824	EFHC1	0.225647444201577	-0.0698587767886536	0.266	0.305	1	neither
1992	2.34101381466174e-06	-0.298864059753774	0.793	0.832	0.0856834466304343	ARFGEF1	0.885268784932158	-0.129981444645761	0.159	0.16	1	neither
1993	2.35071348837753e-06	0.217327834588841	0.427	0.248	0.086038464388106	MED19	0.00435963652404303	0.0618376156676287	0.158	0.084	1	neither
1994	2.37647879800991e-06	-0.267102675519584	0.401	0.55	0.0869815004859605	AZIN1	0.000220085666266299	-0.362158253957124	0.259	0.382	1	neither
1995	2.39720699895351e-06	0.282261187604443	0.846	0.702	0.0877401733686975	PROS1	0.697889448325098	0.0514164111020035	0.145	0.156	1	neither
1996	2.39916136882789e-06	-0.271828117610287	0.839	0.844	0.0878117052604695	PSME1	0.00292725805993249	-0.186933731351193	0.119	0.195	1	neither
1997	2.42424076673183e-06	-0.222909297411654	0.632	0.649	0.0887296363031518	EFCAB14	0.255690749451554	-0.0328719536974894	0.096	0.122	1	neither
1998	2.42588255180131e-06	-0.180627277973649	0.34	0.344	0.0887897272784798	AHCY	0.80103087873841	0.024672558176408	0.282	0.29	1	neither
1999	2.4279592176692e-06	0.214591492257984	0.779	0.615	0.0888657353259103	NPC1	0.65523715652404	0.090247980706087	0.361	0.385	1	neither
[truncated: 6,505 more rows]
